# Supplementary material for: Chemoproteogenomic stratification of the missense variant cysteinome
Source: Nat Commun. 2024 Oct 28;15:9284. doi: 10.1038/s41467-024-53520-x (PMC11519605; doi:10.1038/s41467-024-53520-x)
Supplement: Supplementary file 4 — Supplementary Data 1 [file 41467_2024_53520_MOESM4_ESM.xlsx]

## Sheet: Table of Contents
Tab	Description
	MSFragger-command line datasets
1	H/L-biotin validation quant datasets: reference peptides
2	H/L-biotin validation quant datasets: variant peptides
3	Retention Time (RT) differences of H/L-biotin labeled peptides: reference peptides
4	Retention Time (RT) differences of H/L-biotin labeled peptides: variant peptides
5	Peptides, Spectral Counts, Intensities: reference peptides
6	Peptides, Spectral Counts, Intensities: variant peptides
	Semi-automated GUI datasets
7	H/L-biotin validation quant datasets: reference peptides
8	H/L-biotin validation quant datasets: variant peptides
9	Peptides, Spectral Counts, Intensities: reference peptides
10	Peptides, Spectral Counts, Intensities: variant peptides
11	TMT dataset: reference peptides
12	TMT dataset: variant peptides

## Sheet: 1
UniprotID_CysPosition	Ratio Combination	Search-Type	Peptides	# replicates	Mean Log2 H/L Ratio	SD	CellLine
Q86X55_C26	[10:10]	Reference	AAAAAAVGPGAGGAGSAVPGGAGPCATVSVFPGAR	3	0.0776746	0.127712	HEK293T
Q99615_C7	[10:10]	Reference	AAAAECDVVMAATEPELLDDQEAKR	3	0.799561	0.552717	HEK293T
Q9NRL3_C17	[10:10]	Reference	AAAAVAAAASSCRPLGSGAGPGPTGAAPVSAPAPGPGPAGK	2	0.67016	0.188034	HEK293T
Q96C19_C172	[10:10]	Reference	AAAGELQEDSGLCVLAR, KAAAGELQEDSGLCVLAR	3	-0.176862	0.539479	HEK293T
Q9NUP1_C71	[10:10]	Reference	AAAGYAACLLPGAGARPEVEALDASLEDLLTR	2	0.546578	0.396209	HEK293T
P0DMV8_C17	[10:10]	Reference	AAAIGIDLGTTYSCVGVFQHGK, AAAIGIDLGTTYSCVGVFQHGKVEIIANDQGNR	3	-0.248249	0.375233	HEK293T
P26641_C266	[10:10]	Reference	AAAPAPEEEMDECEQALAAEPK, KAAAPAPEEEMDECEQALAAEPK	3	0.117889	0.113101	HEK293T
P20810_C408	[10:10]	Reference	AAAPAPVSEAVCR	3	-1.47176	1.43603	HEK293T
P53618_C284	[10:10]	Reference	AAAQCYIDLIIK	3	0.00807706	0.515472	HEK293T
Q02040_C17	[10:10]	Reference	AAATIVHDTSEAVELCPAYGLYLKPITK	3	0.134106	0.161344	HEK293T
O95336_C32,33	[10:10]	Reference	AACCLAGAR	3	-0.116332	0.175293	HEK293T
P55060_C387	[10:10]	Reference	AACDLVR	3	-0.0338301	0.216259	HEK293T
O15269_C192	[10:10]	Reference	AACFAIQK	3	-0.112022	0.515038	HEK293T
O95235_C809	[10:10]	Reference	AACIAEQYHTVLK	2	-0.761985	1.58109	HEK293T
Q01813_C112	[10:10]	Reference	AACNLLQR	3	-1.01069	1.24562	HEK293T
O43583_C13	[10:10]	Reference	AADISESSGADCK, AADISESSGADCKGDPR	3	0.0537355	0.0430617	HEK293T
P35251_C916	[10:10]	Reference	AADSICDGDLVDSQIR	3	0.297476	0.770974	HEK293T
Q08211_C438	[10:10]	Reference	AAECNIVVTQPR	3	-0.0524008	0.186467	HEK293T
Q96FW1_C23	[10:10]	Reference	AAEEPQQQKQEPLGSDSEGVNCLAYDEAIMAQQDR, QEPLGSDSEGVNCLAYDEAIMAQQDR	3	0.203523	0.0809412	HEK293T
Q52LJ0_C52	[10:10]	Reference	AAEGGLSSPEFSELCIWLGSQIK	2	-0.0606053	0.0257061	HEK293T
Q96CW6_C62	[10:10]	Reference	AAENNVFHLVATVCSQEEPVQPLLR	3	-0.0976107	0.376707	HEK293T
Q9P032_C87	[10:10]	Reference	AAETCQEPK	3	0.0521038	0.0866937	HEK293T
Q8IWA0_C397	[10:10]	Reference	AAFGCFGNWLATVEQR	3	0.692992	0.712629	HEK293T
P31040_C89	[10:10]	Reference	AAFGLSEAGFNTACVTK	3	0.17124	0.24426	HEK293T
Q8WUM0_C530	[10:10]	Reference	AAFLQYCR	3	0.0354435	0.19414	HEK293T
P56545_C124,140	[10:10]	Reference	AAGELGIAVCNIPSAAVEETADSTICHILNLYR, AAGELGIAVCNIPSAAVEETADSTICHILNLYRR	2	0.631918	0.0412027	HEK293T
Q15061_C9,19	[10:10]	Reference	AAGGGGSCDPLAPAGVPCAFSPHSQAYFALASTDGHLR	3	0.795677	0.54512	HEK293T
P30566_C113	[10:10]	Reference	AAGIIHLGATSCYVGDNTDLIILR	2	0.831913	0.569051	HEK293T
Q14676_C1742	[10:10]	Reference	AAGNPGSLAAPIDHKPCSAPLEPK	3	0.311186	0.243189	HEK293T
Q96GM8_C271	[10:10]	Reference	AAGSPHLTLEFCNYPSSMR	2	0.819472	1.36541	HEK293T
Q9NVU0_C553	[10:10]	Reference	AAGTDSFNGHPPQGCASTPVAR	3	-0.19888	0.154912	HEK293T
Q14974_C351,358,359	[10:10]	Reference	AAGVCLMLLATCCEDDIVPHVLPFIK	2	0.490352	0.230395	HEK293T
Q5TBB1_C7	[10:10]	Reference	AAGVDCGDGVGAR	3	0.247473	0.311176	HEK293T
O43795_C613	[10:10]	Reference	AAHIFNEALVCHQIR	3	-0.112665	0.257949	HEK293T
Q9UQ80_C149	[10:10]	Reference	AAHLCAEAALR	3	-0.272989	0.16617	HEK293T
P04049_C637	[10:10]	Reference	AAHTEDINACTLTTSPR	2	-1.84102	0.975193	HEK293T
Q96HA7_C283	[10:10]	Reference	AAICQNLQHVLAVVR	3	-0.312017	0.396132	HEK293T
P11388_C405	[10:10]	Reference	AAIGCGIVESILNWVK	2	0.0499515	0.161486	HEK293T
O00151_C45	[10:10]	Reference	AALANLCIGDVITAIDGENTSNMTHLEAQNR	3	-0.0169512	0.149246	HEK293T
O43747_C160	[10:10]	Reference	AALCAVHVIR	2	0.382922	0.0330113	HEK293T
Q68EM7_C305	[10:10]	Reference	AALDCSTSHLDEFYSDPHAVAGALK	3	0.24788	0.288517	HEK293T
P34897_C91	[10:10]	Reference	AALEALGSCLNNK, AALEALGSCLNNKYSEGYPGKR	3	-0.126377	0.27007	HEK293T
O75643_C502	[10:10]	Reference	AALETDENLLLCAPTGAGK	3	-0.135234	0.186922	HEK293T
Q9H7E9_C21	[10:10]	Reference	AALGHLAGEAAAAPGPGTPCASR	3	0.14249	0.244901	HEK293T
Q9UIF9_C917	[10:10]	Reference	AALHDPGFPSYCQSLK	2	-0.0118945	0.357406	HEK293T
Q9C0C9_C1288	[10:10]	Reference	AALLEAGMPECTEDK	3	0.119634	0.243689	HEK293T
P49327_C1141	[10:10]	Reference	AALQEELQLCK	3	-0.134683	0.402447	HEK293T
Q86WB0_C5	[10:10]	Reference	AAPCEGQAFAVGVEK	3	0.311244	0.882072	HEK293T
Q9UKV3_C1223	[10:10]	Reference	AAPCIYWLPLTDSQIVQK	3	-0.0217534	0.220948	HEK293T
O15305_C9	[10:10]	Reference	AAPGPALCLFDVDGTLTAPR	3	-0.217039	0.34206	HEK293T
P49327_C2292	[10:10]	Reference	AAPLDSIHSLAAYYIDCIR	3	-0.244782	0.32361	HEK293T
Q4VC31_C10	[10:10]	Reference	AAPSGGVNCEEFAEFQELLK	3	0.0191317	0.24877	HEK293T
O75131_C5	[10:10]	Reference	AAQCVTK	3	-0.230721	0.134167	HEK293T
P06132_C59	[10:10]	Reference	AAQDFFSTCR	3	-0.723544	0.79588	HEK293T
O94906_C698	[10:10]	Reference	AAQDLCEEALR	3	0.146757	0.214643	HEK293T
O60232_C152	[10:10]	Reference	AAQGPPAPAVPPNTDVMACTQTALLQK	3	-0.0078147	0.158877	HEK293T
Q5JTH9_C261	[10:10]	Reference	AAQHGVCSVLK	2	-0.587439	0.459256	HEK293T
P19367_C834	[10:10]	Reference	AAQLCGAGMAAVVDK, AAQLCGAGMAAVVDKIR	3	-0.0303164	0.106002	HEK293T
P52789_C834	[10:10]	Reference	AAQLCGAGMAAVVDR	3	-0.0693096	0.268059	HEK293T
P14550_C5	[10:10]	Reference	AASCVLLHTGQK	3	-0.0246215	0.0909476	HEK293T
Q8IYB1_C16	[10:10]	Reference	AASLGCNNKPAFPELDFR	3	-0.195966	0.549549	HEK293T
Q02880_C426	[10:10]	Reference	AASNCGIVESILNWVK	3	0.132682	0.0738118	HEK293T
Q9NRF9_C51	[10:10]	Reference	AASVFVLYATSCANNFAMK	3	0.117977	0.16761	HEK293T
P55263_C106	[10:10]	Reference	AATFFGCIGIDKFGEILK	3	0.168212	0.466198	HEK293T
O95456_C14	[10:10]	Reference	AATFFGEVVKAPCR	2	-0.0129351	0.156514	HEK293T
Q9HCC0_C267	[10:10]	Reference	AATGEEVSAEDLGGADLHCR, AATGEEVSAEDLGGADLHCRK	3	0.390898	0.912238	HEK293T
Q96GG9_C115	[10:10]	Reference	AATQCEFSK	2	0.188657	0.246523	HEK293T
P10809_C442	[10:10]	Reference	AAVEEGIVLGGGCALLR	3	0.0260217	0.116541	HEK293T
A1L0T0_C315	[10:10]	Reference	AAVETLGVPCFLGGMAR	2	-0.325834	0.492569	HEK293T
P26640_C112	[10:10]	Reference	AAVLVQQWVSYADTELIPAACGATLPALGLR	3	0.254414	0.488573	HEK293T
Q7L8L6_C670	[10:10]	Reference	AAVPLGGFLCNVADK	3	-1.70155	0.946045	HEK293T
P51610_C1139	[10:10]	Reference	ACAAGTPAVIR	3	-0.392315	0.317352	HEK293T
P62873_C25	[10:10]	Reference	ACADATLSQITNNIDPVGR, KACADATLSQITNNIDPVGR	3	-0.393224	0.618912	HEK293T
Q6AI08_C476	[10:10]	Reference	ACALQVLSAILEGSK	3	0.452216	0.127674	HEK293T
P00558_C108	[10:10]	Reference	ACANPAAGSVILLENLR	3	-0.0225817	0.248455	HEK293T
P36578_C3	[10:10]	Reference	ACARPLISVYSEK, ACARPLISVYSEKGESSGK	3	-0.335662	0.805265	HEK293T
Q69YH5_C235	[10:10]	Reference	ACAVETSVDLSEISSK	3	-0.0802079	0.46502	HEK293T
Q6Y7W6_C573	[10:10]	Reference	ACDESFQPLGDIMK	3	0.542353	0.445874	HEK293T
O00273_C47	[10:10]	Reference	ACDILAIDK	3	0.243213	0.437131	HEK293T
A0FGR8_C181	[10:10]	Reference	ACDLPAWVHFPDTER	3	0.661135	0.629874	HEK293T
Q96T76_C386	[10:10]	Reference	ACDSVTSNVLPLLLEQFHK	3	-0.0947081	0.321258	HEK293T
P22415_C248	[10:10]	Reference	ACDYIQELR	3	1.40552	2.06386	HEK293T
Q9NR09_C2892	[10:10]	Reference	ACFGGLFANLIRPGDAK	3	-0.0753557	0.119056	HEK293T
Q9NRP4_C80	[10:10]	Reference	ACFGTFLPEEK	3	0.170999	0.107445	HEK293T
P35658_C728	[10:10]	Reference	ACFQVGTSEEMK	3	0.124021	0.067022	HEK293T
Q9Y5J1_C302	[10:10]	Reference	ACFSANGEEVLATSTHSK	3	-0.00598257	0.463121	HEK293T
P26640_C444	[10:10]	Reference	ACFTMDPK	3	-0.0784358	0.218445	HEK293T
Q96I25_C385	[10:10]	Reference	ACFYNLDKFR	3	0.264359	0.357939	HEK293T
P62879_C25	[10:10]	Reference	ACGDSTLTQITAGLDPVGR, KACGDSTLTQITAGLDPVGR	3	-2.15697	0.988246	HEK293T
Q99536_C86	[10:10]	Reference	ACGLNFADLMAR	3	-0.79727	0.535664	HEK293T
P09382_C3,17	[10:10]	Reference	ACGLVASNLNLKPGECLR	3	0.0228023	0.31094	HEK293T
P22234_C288,295	[10:10]	Reference	ACGNFGIPCELR	2	0.08049	0.0217942	HEK293T
O14964_C185,190	[10:10]	Reference	ACGQIFCGK	2	1.56959	1.67256	HEK293T
P32121_C141	[10:10]	Reference	ACGVDFEIR	3	-0.016836	0.367576	HEK293T
Q14690_C330,333	[10:10]	Reference	ACILCVHPR	3	-0.911219	0.794493	HEK293T
Q8WVB6_C552	[10:10]	Reference	ACINTLQFLYSR	2	-0.807893	0.272474	HEK293T
Q96GQ7_C248	[10:10]	Reference	ACIPVGLLGK	3	0.0581873	0.161629	HEK293T
P52564_C38	[10:10]	Reference	ACISIGNQNFEVK	3	-0.985902	0.809724	HEK293T
P49327_C1227	[10:10]	Reference	ACLDTAVENMPSLK	3	-0.0359597	0.0683572	HEK293T
P35998_C270	[10:10]	Reference	ACLIFFDEIDAIGGAR	3	0.00274525	0.499791	HEK293T
O43707_C793	[10:10]	Reference	ACLISLGYDVENDR, ACLISLGYDVENDRQGEAEFNR	3	0.297105	0.255699	HEK293T
Q8IUR7_C3	[10:10]	Reference	ACLLETPIR	3	0.194588	0.184284	HEK293T
Q9BZF3_C558,563	[10:10]	Reference	ACLPAPCPDTSNINLWNILR	2	0.989686	2.93597	HEK293T
O15091_C507	[10:10]	Reference	ACLPDAK	2	-0.405963	0.249048	HEK293T
Q9NS87_C862	[10:10]	Reference	ACLQDSYDNLQEIMKFEIDQLSR	3	0.707422	0.646297	HEK293T
Q9UK61_C149	[10:10]	Reference	ACLVHNELLEKEFTEK	3	1.61491	1.6896	HEK293T
Q9BYW2_C714	[10:10]	Reference	ACMLSSNGFQNISR	3	-0.332441	0.440269	HEK293T
Q9BQ67_C299	[10:10]	Reference	ACMLTTATAHDGDVNVISWSR	3	0.603159	0.382128	HEK293T
O94973_C330	[10:10]	Reference	ACNQLGQFLQHR	3	-1.30859	0.610246	HEK293T
Q15004_C99	[10:10]	Reference	ACPLQPDHTNDEKE	3	0.187665	0.242702	HEK293T
Q14146_C1294	[10:10]	Reference	ACPQIVTALTLLNR	3	-0.0812689	0.192787	HEK293T
P15927_C219	[10:10]	Reference	ACPRPEGLNFQDLK	3	0.263913	0.444719	HEK293T
Q9NU22_C3492	[10:10]	Reference	ACPTREQLLMNALLYLR	3	0.120922	0.351461	HEK293T
Q68E01_C731	[10:10]	Reference	ACQEDDVR	2	0.303814	0.0148579	HEK293T
Q9UBF8_C52	[10:10]	Reference	ACQEVLEK	3	-0.425258	0.545793	HEK293T
P52272_C653	[10:10]	Reference	ACQIFVR, KACQIFVR	3	0.0921975	0.184943	HEK293T
P26358_C1339	[10:10]	Reference	ACQLSVVVDDKK	3	-0.147654	0.344488	HEK293T
P61247_C201	[10:10]	Reference	ACQSIYPLHDVFVR, ACQSIYPLHDVFVRK	3	-0.0854458	0.138296	HEK293T
Q12789_C544	[10:10]	Reference	ACQSLASR	3	-0.118584	0.0296359	HEK293T
Q14919_C54	[10:10]	Reference	ACQVTQSR	3	-0.633323	0.662888	HEK293T
Q99797_C96,116	[10:10]	Reference	ACSTPPGPQTVLIFDELSDSLCR	3	0.0938084	0.472359	HEK293T
Q9NVN8_C278	[10:10]	Reference	ACSVGAVPGITK	3	-0.0991316	0.0821503	HEK293T
Q16854_C87	[10:10]	Reference	ACTAQSLGNLLDMMYREPAR	3	0.390743	1.16362	HEK293T
Q14669_C947	[10:10]	Reference	ACTNGSGSMGSTTSVSSGTATAATHAAADLGSPSLQHSR	2	0.125182	0.400823	HEK293T
Q6KC79_C1971	[10:10]	Reference	ACTQLVDNLVEHILK	3	-0.0070779	0.313207	HEK293T
O14976_C1142	[10:10]	Reference	ACTQPRPNYASNFSVIGAR	3	-0.108361	0.345251	HEK293T
P49915_C489	[10:10]	Reference	ACTTEEDQEK, ACTTEEDQEKLMQITSLHSLNAFLLPIK	3	0.123478	0.172325	HEK293T
A6NHR9_C59,61	[10:10]	Reference	ACVCQTLGISPEEK	2	0.22598	0.046244	HEK293T
P61962_C268,280,283	[10:10]	Reference	ACVNGIAWAPHSSCHICTAADDHQALIWDIQQMPR	2	-0.862663	1.63432	HEK293T
O95373_C477,484	[10:10]	Reference	ACWVLHYFCEVK	2	-1.19302	1.69945	HEK293T
Q8TEX9_C459	[10:10]	Reference	ACYALENFVENLGPK	3	0.0707178	0.20594	HEK293T
P23396_C119	[10:10]	Reference	ACYGVLR	3	0.111097	0.18322	HEK293T
P61163_C222	[10:10]	Reference	ACYLSINPQKDETLETEK	3	0.199579	0.32944	HEK293T
P63241_C22	[10:10]	Reference	ADDLDFETGDAGASATFPMQCSALR, ADDLDFETGDAGASATFPMQCSALRK	3	0.173351	0.162643	HEK293T
Q15370_C89	[10:10]	Reference	ADDTFEALCIEPFSSPPELPDVMKPQDSGSSANEQAVQ	3	0.32348	0.0598675	HEK293T
P49327_C2202	[10:10]	Reference	ADEASELACPTPK, ADEASELACPTPKEDGLAQQQTQLNLR, KLQELSSKADEASELACPTPK	3	0.0261169	0.209831	HEK293T
Q13232_C158	[10:10]	Reference	ADELLCWEDSAGHWLYE	3	0.136897	0.211891	HEK293T
Q8N201_C969	[10:10]	Reference	ADEQTTCEVLDYFLR, ADEQTTCEVLDYFLRR	2	0.421029	0.382744	HEK293T
Q92791_C101	[10:10]	Reference	ADEWACELR	3	4.05685	0.694838	HEK293T
P35579_C569	[10:10]	Reference	ADFCIIHYAGK, DKADFCIIHYAGK	3	-0.00515798	0.413449	HEK293T
Q12802_C732	[10:10]	Reference	ADFCPFK	3	0.748379	0.511111	HEK293T
Q96F63_C136	[10:10]	Reference	ADFYCAEVAR	2	0.374344	0.62567	HEK293T
P08865_C148	[10:10]	Reference	ADHQPLTEASYVNLPTIALCNTDSPLR	2	-0.571599	0.131983	HEK293T
Q9NSD9_C362	[10:10]	Reference	ADIIHACDIVEDAAIAYGYNNIQMTLPK	3	1.42247	0.302756	HEK293T
O14744_C449	[10:10]	Reference	ADIIVSELLGSFADNELSPECLDGAQHFLK, EWVAPEKADIIVSELLGSFADNELSPECLDGAQHFLK	2	0.521448	0.315121	HEK293T
P33176_C7	[10:10]	Reference	ADLAECNIK	3	0.457342	0.15819	HEK293T
Q9NP73_C86	[10:10]	Reference	ADLVISHAGAGSCLETLEK	3	0.173691	0.622385	HEK293T
P28838_C313	[10:10]	Reference	ADMGGAATICSAIVSAAK	3	-0.691262	0.693901	HEK293T
Q92667_C64	[10:10]	Reference	ADPAIKEPLPVEDVCPK	3	-0.0222719	0.263703	HEK293T
Q9HCK8_C1655	[10:10]	Reference	ADPALCFLEK	3	0.136259	0.127499	HEK293T
Q9P2D1_C1816	[10:10]	Reference	ADPALCFLER	3	-0.0531052	0.161103	HEK293T
Q9NX24_C18	[10:10]	Reference	ADPDGPEAQAEACSGER, IKADPDGPEAQAEACSGER	3	0.0459977	0.143796	HEK293T
Q7Z2W4_C7,8	[10:10]	Reference	ADPEVCCFITK	3	0.127573	0.100322	HEK293T
P62879_C271	[10:10]	Reference	ADQELLMYSHDNIICGITSVAFSR	2	0.517558	1.24634	HEK293T
P62873_C271	[10:10]	Reference	ADQELMTYSHDNIICGITSVSFSK	2	0.25795	1.20427	HEK293T
Q9UKX7_C416	[10:10]	Reference	ADTNLGNILLNVLIPPNMPCTR	3	0.0494432	0.458456	HEK293T
Q9NY33_C19	[10:10]	Reference	ADTQYILPNDIGVSSLDCR	3	-0.12236	0.306265	HEK293T
P52948_C1027	[10:10]	Reference	ADTSQEICSPR	3	-0.224233	0.552602	HEK293T
Q9UBF6_C11	[10:10]	Reference	ADVEDGEETCALASHSGSSGSK	3	0.102521	0.285982	HEK293T
Q08945_C200	[10:10]	Reference	ADVIQATGDAICIFR	3	-0.0649564	0.124912	HEK293T
Q712K3_C191	[10:10]	Reference	AEAEKDGVKVPTTLAEYCIK, VPTTLAEYCIK	2	0.554364	0.26884	HEK293T
Q14566_C242	[10:10]	Reference	AEAVESAQAGDKCDFTGTLIVVPDVSK	2	0.701302	0.629949	HEK293T
O95602_C613	[10:10]	Reference	AEAYVLACTDQQYLVPK	3	-2.90167	2.35729	HEK293T
O94776_C495	[10:10]	Reference	AECSIRLPK	3	-0.155156	0.218246	HEK293T
Q14807_C575	[10:10]	Reference	AEDCWELQISPELLAHGR	3	0.6202	0.988689	HEK293T
Q9UJU6_C127	[10:10]	Reference	AEEDVEPECIMEK	3	0.204706	0.158064	HEK293T
Q96GM5_C492	[10:10]	Reference	AEFYFQPWAQEAVCR, RAEFYFQPWAQEAVCR	3	0.300532	0.161825	HEK293T
Q8NDZ2_C81	[10:10]	Reference	AEGENRPIATLDLTLEPVTPSQKEPTSLQTCASLSGK	3	-0.263746	0.661844	HEK293T
P14618_C358	[10:10]	Reference	AEGSDVANAVLDGADCIMLSGETAK, AEGSDVANAVLDGADCIMLSGETAKGDYPLEAVR	3	0.166989	0.0869415	HEK293T
Q9BXP5_C441	[10:10]	Reference	AEIISLCK	3	0.172433	0.205901	HEK293T
P33991_C509	[10:10]	Reference	AEINILLCGDPGTSK	3	-1.42751	1.28146	HEK293T
Q96SB4_C455	[10:10]	Reference	AEIPCEDEQEQEHNGPLDNK	3	0.195497	0.323217	HEK293T
Q8N9N8_C89	[10:10]	Reference	AEISFVLCK	3	-0.580989	0.27948	HEK293T
Q9H4I2_C335	[10:10]	Reference	AELCYLTVVTKYPEEQLK	2	-0.432728	1.30215	HEK293T
Q15418_C575	[10:10]	Reference	AENGLLMTPCYTANFVAPEVLKR	3	-0.384868	0.75281	HEK293T
Q9NXV2_C6	[10:10]	Reference	AENHCELLSPAR	3	0.209304	0.0965197	HEK293T
O94992_C18	[10:10]	Reference	AEPFLSEYQHQPQTSNCTGAAAVQEELNPERPPGAEERVPEEDSR	3	0.597616	0.0644225	HEK293T
P63244_C286	[10:10]	Reference	AEPPQCTSLAWSADGQTLFAGYTDNLVR	3	0.485804	0.460975	HEK293T
Q6PCB5_C10	[10:10]	Reference	AEPPSPVHCVAAAAPTATVSEKEPFGK	3	-0.344714	1.11917	HEK293T
Q04760_C19,20	[10:10]	Reference	AEPQPPSGGLTDEAALSCCSDADPSTKDFLLQQTMLR	2	0.524405	0.185807	HEK293T
O95197_C34	[10:10]	Reference	AEPSAATQSHSISSSSFGAEPSAPGGGGSPGACPALGTK	3	0.241436	0.111508	HEK293T
Q96H79_C7	[10:10]	Reference	AEPTVCSFLTK	3	-0.412214	0.374874	HEK293T
Q9BUJ2_C391	[10:10]	Reference	AEPYCSVLPGFTFIQHLPLSER	3	-0.142431	0.163921	HEK293T
Q14683_C1210	[10:10]	Reference	AESLIGVYPEQGDCVISK	3	-0.644914	0.540043	HEK293T
P13797_C349	[10:10]	Reference	AESMLQQADKLGCR	3	0.0720824	0.336831	HEK293T
Q7Z6Z7_C1401	[10:10]	Reference	AESPEEVACR	3	0.0250958	0.260175	HEK293T
P12270_C1127	[10:10]	Reference	AESQLLECK, QHLEETTQKAESQLLECK	3	-0.0922691	0.610904	HEK293T
P46063_C606	[10:10]	Reference	AESSQTCHSEQGDKK	3	-0.348277	0.635504	HEK293T
Q86TX2_C339	[10:10]	Reference	AESTFLFLVGQDDHNWKSEFYANEACKR	3	0.126923	0.461755	HEK293T
P56192_C38	[10:10]	Reference	AEVLISTVGPEDCVVPFLTRPK, GRAEVLISTVGPEDCVVPFLTRPK	3	-0.0417515	0.103397	HEK293T
Q9C0C9_C910,913	[10:10]	Reference	AEWPSETPVLCQQCGGKPGVTFTSAK	3	-0.453132	0.745248	HEK293T
P0DN76_C18	[10:10]	Reference	AEYLASIFGTEKDKVNCSFYFK	3	0.086102	0.27549	HEK293T
P30520_C18	[10:10]	Reference	AFAETYPAASSLPNGDCGRPR	3	0.0593726	0.0283416	HEK293T
Q13148_C244	[10:10]	Reference	AFAFVTFADDQIAQSLCGEDLIIK	3	0.471433	0.108691	HEK293T
Q9BXJ9_C711	[10:10]	Reference	AFAIDSSHPWLHECMIR	2	0.397219	0.602255	HEK293T
Q9P2N5_C49	[10:10]	Reference	AFCADQLDVFLQK	2	-0.684261	0.181061	HEK293T
P54577_C250	[10:10]	Reference	AFCEPGNVENNGVLSFIK	3	0.120752	0.983786	HEK293T
Q9NZJ4_C2869	[10:10]	Reference	AFCFLPLSLETGLPFHVNGHFALDSAR	2	0.286342	0.359884	HEK293T
Q15149_C4494	[10:10]	Reference	AFCGFEDPR	3	0.375193	0.14333	HEK293T
Q6NW34_C316	[10:10]	Reference	AFCNQLK	3	-0.749608	0.0625635	HEK293T
Q9H4A4_C181	[10:10]	Reference	AFFPCFDTPAVK	3	-0.815635	0.957416	HEK293T
Q14146_C205	[10:10]	Reference	AFGDVTAHLLQPCLVLR	3	0.172111	0.0795149	HEK293T
Q7L3S4_C189	[10:10]	Reference	AFGGSSCLAR	2	3.16008	2.15827	HEK293T
Q9UIG0_C1213,1228,1231	[10:10]	Reference	AFHLFCLRPALYEVPDGEWQCPACQPATAR	3	-0.370171	1.06349	HEK293T
P47897_C687	[10:10]	Reference	AFIHWVSQPLMCEVR	3	-0.0875662	0.242358	HEK293T
O43772_C283	[10:10]	Reference	AFPANAACFLGFEVAMK	3	-1.42503	2.00732	HEK293T
Q92766_C329	[10:10]	Reference	AFPMLCSLALHK	2	-0.178062	0.320844	HEK293T
O94992_C79,84	[10:10]	Reference	AFPQLGGRPGPEGEGSLESQPPPLQTQACPESSCLR	3	0.591763	0.525634	HEK293T
Q9H814_C51	[10:10]	Reference	AFQNTATACAPVSHYR	3	0.0828925	0.332008	HEK293T
P30048_C229	[10:10]	Reference	AFQYVETHGEVCPANWTPDSPTIKPSPAASK	3	0.220678	0.144861	HEK293T
Q5JRX3_C619	[10:10]	Reference	AFSSLNTLPEELRPYVPLFCSVLTK	3	1.59249	2.41554	HEK293T
Q8WXH0_C39	[10:10]	Reference	AFTCWINSQLAR	2	-0.0821865	0.0964992	HEK293T
Q96KB5_C112	[10:10]	Reference	AFTEANDGSLCLAMEYGGEK	3	0.730627	0.636188	HEK293T
P22102_C134	[10:10]	Reference	AFTKPEEACSFILSADFPALVVK	3	0.175479	0.151058	HEK293T
Q9NS86_C49	[10:10]	Reference	AFVNPFPDYEAAAGALLASGAAEETGCVRPPATTDEPGLPFHQDGK	2	0.889863	0.843459	HEK293T
O75179_C564	[10:10]	Reference	AGADIELGCSTPLMEAAQEGHLELVK	3	0.461483	0.827128	HEK293T
Q8IWZ3_C535	[10:10]	Reference	AGADIELGCSTPLMEASQEGHLELVK	3	-3.47518	2.84147	HEK293T
Q6UB35_C828	[10:10]	Reference	AGAFDAVPCYHWSVGGK	2	0.459415	0.277041	HEK293T
P63151_C13	[10:10]	Reference	AGAGGGNDIQWCFSQVK	2	-1.05579	0.285465	HEK293T
P05388_C119	[10:10]	Reference	AGAIAPCEVTVPAQNTGLGPEK	3	0.207785	0.171388	HEK293T
Q9Y490_C1939	[10:10]	Reference	AGALQCSPSDAYTK	3	0.0273044	0.676699	HEK293T
Q9BTW9_C841,850,855	[10:10]	Reference	AGAPDEAVCGENVSQIYCALLGCMDDYTTDSR	3	0.381034	0.279074	HEK293T
O75044_C820	[10:10]	Reference	AGASCPSGGHVADIYLANINK	3	0.988415	1.69367	HEK293T
Q86U90_C95,99	[10:10]	Reference	AGAVVAVPTDTLYGLACAASCSAALR	3	0.130159	0.268791	HEK293T
O60610_C1227	[10:10]	Reference	AGCAVTSLLASELTK, AGCAVTSLLASELTKDDAMAAVPAK, KAGCAVTSLLASELTK, KAGCAVTSLLASELTKDDAMAAVPAK	3	-0.00285535	0.0151595	HEK293T
Q9Y4B4_C820	[10:10]	Reference	AGCLGVNLIGANR	2	0.0385029	0.108642	HEK293T
Q86Y37_C362	[10:10]	Reference	AGDELAYNSSSACASSR	2	0.245721	0.221907	HEK293T
Q01844_C524,529	[10:10]	Reference	AGDWQCPNPGCGNQNFAWR	2	0.26166	0.878304	HEK293T
O00541_C272	[10:10]	Reference	AGEGTYALDSESCMEK, AGEGTYALDSESCMEKLAALSASLAR, LEGQAQAEAKAGEGTYALDSESCMEKLAALSASLAR	3	0.034984	0.291182	HEK293T
P11388_C216	[10:10]	Reference	AGEMELKPFNGEDYTCITFQPDLSK	3	0.164372	0.21728	HEK293T
Q5XKP0_C60	[10:10]	Reference	AGEVVPPAMYQFSQYVCQQTGLQIPQLPAPPK	3	0.634483	0.461999	HEK293T
Q9Y6V7_C17	[10:10]	Reference	AGFAELGLSSWLVEQCR	2	1.07353	0.700662	HEK293T
Q8NBF2_C425	[10:10]	Reference	AGFAQPSGLSLASEDPWSCLFVADSESSTVR	3	0.0618423	0.718097	HEK293T
Q5VTL8_C196	[10:10]	Reference	AGGGCVMTIGEMLR	3	0.132244	1.03607	HEK293T
Q92598_C34	[10:10]	Reference	AGGIETIANEFSDRCTPSVISFGSK, CTPSVISFGSK	3	-0.0292406	0.41659	HEK293T
Q9UDR5_C87	[10:10]	Reference	AGGILQEDISEACLILGVK	2	0.921514	0.312675	HEK293T
P51617_C28	[10:10]	Reference	AGGPGPGEPAAPGAQHFLYEVPPWVMCR	3	0.0932397	0.237496	HEK293T
Q9H3R5_C35	[10:10]	Reference	AGGPPQVAGAQAACSEDR	3	0.0707337	0.270259	HEK293T
Q8TAQ2_C91	[10:10]	Reference	AGGSLCHILAAAYK	3	0.457906	1.79374	HEK293T
Q8IWZ3_C615	[10:10]	Reference	AGHLCTVQFLISK	3	2.03851	5.27268	HEK293T
P33991_C605	[10:10]	Reference	AGIICQLNAR	3	-0.0883303	0.143041	HEK293T
P14618_C326	[10:10]	Reference	AGKPVICATQMLESMIK, PVICATQMLESMIK	3	-0.163412	0.122092	HEK293T
O94826_C136,144	[10:10]	Reference	AGKYEQAIQCYTEAISLCPTEK	3	-0.90665	1.56363	HEK293T
Q5JRA6_C1513	[10:10]	Reference	AGLEDECK	2	0.722545	0.250231	HEK293T
Q92530_C17	[10:10]	Reference	AGLEVLFASAAPAITCR	3	-0.0798269	0.354897	HEK293T
Q8IW35_C484	[10:10]	Reference	AGLLPCPEPTIISAILK, AGLLPCPEPTIISAILKDDNHSLTFFPESTEQK	3	0.242682	0.130364	HEK293T
P05198_C218	[10:10]	Reference	AGLNCSTENMPIK	3	-0.263829	0.214859	HEK293T
P31040_C287,305,311	[10:10]	Reference	AGLPCQDLEFVQFHPTGIYGAGCLITEGCR, AGLPCQDLEFVQFHPTGIYGAGCLITEGCRGEGGILINSQGER	3	0.128444	0.277454	HEK293T
Q14692_C556	[10:10]	Reference	AGLSPANCQSDRVNLEK	3	0.142953	0.0424283	HEK293T
Q6P1M0_C560	[10:10]	Reference	AGMAAVASPTGNCDLER	3	0.280351	0.24131	HEK293T
Q9ULT8_C1995	[10:10]	Reference	AGNGQNSCGVEDVLQLLR	3	-0.183206	0.193035	HEK293T
Q14684_C583	[10:10]	Reference	AGPGSLELCGLPSQK, KAGPGSLELCGLPSQK	3	-0.315764	0.286601	HEK293T
P07199_C259	[10:10]	Reference	AGQAGLPCDYTANSK	3	0.362704	0.0264936	HEK293T
Q99439_C164	[10:10]	Reference	AGQCVIGLQMGTNK	3	-0.190245	0.232991	HEK293T
Q9UJS0_C565	[10:10]	Reference	AGQTTYSGVIDCFR	2	-0.268647	0.860444	HEK293T
P61158_C8,12	[10:10]	Reference	AGRLPACVVDCGTGYTK, LPACVVDCGTGYTK	3	-0.176526	0.127115	HEK293T
Q9Y696_C35	[10:10]	Reference	AGSDGESIGNCPFSQR	3	-0.0593033	0.149775	HEK293T
O94903_C15	[10:10]	Reference	AGSMSAELGVGCALR	2	0.914246	0.803755	HEK293T
Q8TCJ2_C715	[10:10]	Reference	AGSPTLLNCLMYK	3	-0.251137	0.554439	HEK293T
Q92616_C1527	[10:10]	Reference	AGSVELLGAMAYCAPK	3	0.120204	0.451099	HEK293T
Q9BQG0_C968	[10:10]	Reference	AGTDPSHMPTGPQAASCLDLNLVTR	3	-0.337821	0.103893	HEK293T
Q69YH5_C714	[10:10]	Reference	AGTDSPVSCASVTEER	2	-0.0607453	0.577108	HEK293T
Q15653_C6	[10:10]	Reference	AGVACLGK	3	-1.08982	2.41739	HEK293T
Q969E8_C17	[10:10]	Reference	AGVCAALEAWPALQIAVENGFGGVHSQEK	3	0.557555	0.699983	HEK293T
O75879_C228	[10:10]	Reference	AGVGLLEVVLEPDMSCGEEAATAVR	3	0.847658	0.601834	HEK293T
O43432_C1364	[10:10]	Reference	AGVLLSEILHLLCK	2	-0.014082	0.111674	HEK293T
Q12789_C853	[10:10]	Reference	AGVRPSSSGSAWEACSEAPSK	3	0.00217917	0.171006	HEK293T
Q96EK4_C48	[10:10]	Reference	AGVSGCFSTFQPTTGHR	3	0.32478	0.112436	HEK293T
P07737_C17	[10:10]	Reference	AGWNAYIDNLMADGTCQDAAIVGYK, AGWNAYIDNLMADGTCQDAAIVGYKDSPSVWAAVPGK	3	0.16846	0.168795	HEK293T
O96019_C32	[10:10]	Reference	AGYAGEDCPK	3	0.616164	0.62491	HEK293T
Q5VWN6_C873	[10:10]	Reference	AHAAEVSFRDPNCLLPFIK	3	0.602483	0.760031	HEK293T
Q99829_C4,14	[10:10]	Reference	AHCVTLVQLSISCDHLIDKDIGSK	3	0.0745261	0.404745	HEK293T
Q9HC35_C516	[10:10]	Reference	AHDGSVFTLCQMR	3	-0.155771	0.0108376	HEK293T
P50990_C148,149	[10:10]	Reference	AHEILPNLVCCSAK, KAHEILPNLVCCSAK	3	-0.137395	0.265533	HEK293T
Q8N3R9_C366	[10:10]	Reference	AHFDYDPSDDPYVPCR	3	-0.0260069	0.317998	HEK293T
Q9UNE7_C103	[10:10]	Reference	AHFFLGQCQLEMESYDEAIANLQR	3	0.0711458	0.202898	HEK293T
Q9Y6W3_C197	[10:10]	Reference	AHFPLGANPFLERPQSFISPQSCDAQGQR	2	1.22409	0.655419	HEK293T
O75369_C1280	[10:10]	Reference	AHIANPSGASTECFVTDNADGTYQVEYTPFEK	3	-0.0271647	0.0266345	HEK293T
P46100_C1814	[10:10]	Reference	AHILYEMLAGCVQR	2	1.59375	0.744597	HEK293T
Q96ME7_C430	[10:10]	Reference	AHLGSCTLGNFVAGK	2	-0.663702	0.135726	HEK293T
Q9NZB2_C279	[10:10]	Reference	AHQLVLPPCDVVIK	3	-0.228034	0.224018	HEK293T
Q5VSL9_C798	[10:10]	Reference	AHSNPDFLPVDNCLQSVLGQR	3	-0.512001	0.31827	HEK293T
Q8WUY1_C104	[10:10]	Reference	AHTVLAASCAR	3	-0.00688134	0.336947	HEK293T
O60216_C35	[10:10]	Reference	AHVFECNLESSVESIISPK	3	-0.197239	0.445848	HEK293T
Q53GS9_C306	[10:10]	Reference	AHVSPHEMLQAVVLCSK	2	-0.321235	0.0130106	HEK293T
P21333_C1157	[10:10]	Reference	AHVVPCFDASK	3	-0.0289156	0.128895	HEK293T
P33992_C355	[10:10]	Reference	AIACLLFGGSR	3	-0.246622	0.343408	HEK293T
Q5T160_C11	[10:10]	Reference	AIACQLSR	3	-0.253886	0.137621	HEK293T
Q7KZ85_C990	[10:10]	Reference	AIAHPYSQALIQYVCGLGPR	3	0.515926	0.441174	HEK293T
P10588_C316	[10:10]	Reference	AIALFTPDACGLSDPAHVESLQEK	3	-1.82362	2.22084	HEK293T
P55072_C535	[10:10]	Reference	AIANECQANFISIK, AIANECQANFISIKGPELLTMWFGESEANVR	3	-0.60872	2.45446	HEK293T
P40925_C251	[10:10]	Reference	AICDHVR	3	-0.300669	0.390596	HEK293T
Q02241_C447	[10:10]	Reference	AICGLTPGRR	2	0.174071	0.0510992	HEK293T
O43765_C153	[10:10]	Reference	AICIDPAYSK	3	-0.0920601	0.247177	HEK293T
Q8N3U4_C308	[10:10]	Reference	AICIEEIGIWMK	2	-0.631697	0.23977	HEK293T
Q6PI48_C371	[10:10]	Reference	AICIPEGAK	3	-0.329449	0.0666446	HEK293T
Q99615_C58	[10:10]	Reference	AIDMCPK	3	0.424572	0.353042	HEK293T
Q9Y2L1_C194	[10:10]	Reference	AIEEGIPAFTCEEYVK	3	-0.154635	0.389824	HEK293T
O94826_C544	[10:10]	Reference	AIEIDNKCDFAYETMGTIEVQR	3	1.73631	2.25332	HEK293T
O43765_C129	[10:10]	Reference	AIELNPANAVYFCNR	3	0.330923	0.449725	HEK293T
Q71F23_C239	[10:10]	Reference	AIGSDTSDIVHIWCPEGMK	3	0.446179	0.116599	HEK293T
Q8IVF7_C680	[10:10]	Reference	AIHTFDLQTLPVDFVECLMR	2	-0.0382965	0.172086	HEK293T
O14976_C87	[10:10]	Reference	AIIQEVCFMK	3	0.029252	0.385931	HEK293T
P82675_C324	[10:10]	Reference	AIITICR	2	-0.0817543	0.506165	HEK293T
P25205_C319	[10:10]	Reference	AILCLLLGGVER	3	0.0560656	0.0626236	HEK293T
Q8NBF2_C716	[10:10]	Reference	AILFSQPLQITDTQQGCIAPVELR	3	0.234917	0.102752	HEK293T
P60842_C66	[10:10]	Reference	AILPCIK	3	-0.0509131	0.21916	HEK293T
P09960_C147	[10:10]	Reference	AILPCQDTPSVK	3	-0.797535	0.343002	HEK293T
P42704_C500	[10:10]	Reference	AILQENGCLSDSDMFSQAGLR	3	0.101556	0.201926	HEK293T
P52789_C813	[10:10]	Reference	AILQHLGLESTCDDSIIVK	3	-0.0743304	0.0921092	HEK293T
P19367_C813	[10:10]	Reference	AILQQLGLNSTCDDSILVK	3	-0.125904	0.336194	HEK293T
P24752_C142	[10:10]	Reference	AIMMASQSLMCGHQDVMVAGGMESMSNVPYVMNR	3	1.10979	1.28514	HEK293T
P49327_C1448,1459	[10:10]	Reference	AINCATSGVVGLVNCLR, AINCATSGVVGLVNCLRR	3	-0.107785	0.0738175	HEK293T
Q9Y263_C605	[10:10]	Reference	AINCPEDIVFPALDILR	3	-0.374398	0.205736	HEK293T
Q5T6F2_C104	[10:10]	Reference	AINILLEGNSDTTSWETVGCK	3	-0.911447	0.268373	HEK293T
O95628_C175	[10:10]	Reference	AIQCVNNVVVDGR	3	0.180158	0.468562	HEK293T
P25054_C2123	[10:10]	Reference	AIQEGANSIVSSLHQAAAAACLSR	2	1.2945	1.9505	HEK293T
Q13111_C181,190	[10:10]	Reference	AIQNDKLAFPGETLSDIPCKTEEEGVGCGGAGR, LAFPGETLSDIPCKTEEEGVGCGGAGR	3	0.100515	0.62506	HEK293T
Q9H3U1_C420,426	[10:10]	Reference	AIQTVSCLLQGPCDAGNR	3	0.385491	0.0533248	HEK293T
Q7LBC6_C1212	[10:10]	Reference	AIRPPCPDTAPPSSALHWLADLATQK	3	0.509987	0.556835	HEK293T
Q9UJX3_C259	[10:10]	Reference	AISTICSLEKK	3	-0.303105	0.390218	HEK293T
Q9H2J4_C154	[10:10]	Reference	AISTTCIPNYPDR	3	-0.0730125	0.229925	HEK293T
Q15366_C158	[10:10]	Reference	AITIAGIPQSIIECVK	3	0.092224	0.154602	HEK293T
Q15365_C158	[10:10]	Reference	AITIAGVPQSVTECVK	3	0.110457	0.105973	HEK293T
Q14195_C248	[10:10]	Reference	AITIASQTNCPLYVTK	2	-0.241079	0.133862	HEK293T
Q13642_C185,188,191	[10:10]	Reference	AITSGGITYQDQPWHADCFVCVTCSK	3	0.452489	0.128467	HEK293T
Q15181_C270,274	[10:10]	Reference	AIVDALPPPCESACTVPTDVDKWFHHQK, AIVDALPPPCESACTVPTDVDKWFHHQKN	3	0.293854	0.0459928	HEK293T
Q13838_C63,75,87	[10:10]	Reference	AIVDCGFEHPSEVQHECIPQAILGMDVLCQAK	3	0.242948	0.443101	HEK293T
Q9UBF2_C420	[10:10]	Reference	AIVDCIISIVEENPESK	3	-0.351189	2.50055	HEK293T
Q9BUJ2_C532	[10:10]	Reference	AIVICPTDEDLKDR	3	-1.7211	2.88715	HEK293T
P24468_C326	[10:10]	Reference	AIVLFTSDACGLSDVAHVESLQEK	3	0.408642	0.0824584	HEK293T
Q9NVT9_C40	[10:10]	Reference	AIVQDQGCLPGLILFMDHPNPPVVHSALLALR	2	-0.158615	0.0175737	HEK293T
O00232_C255	[10:10]	Reference	AIYDTPCIQAESEKWQQALK	3	0.188245	0.0894929	HEK293T
P22307_C94	[10:10]	Reference	AIYHSLGMTGIPIINVNNNCATGSTALFMAR	3	0.178616	0.367686	HEK293T
Q9UPT9_C44	[10:10]	Reference	AIYQCFVWSGTAEAR	3	-0.0423672	0.308019	HEK293T
P38646_C317	[10:10]	Reference	AKCELSSSVQTDINLPYLTMDSSGPK, CELSSSVQTDINLPYLTMDSSGPK	3	0.292403	0.052527	HEK293T
Q9C0E8_C149	[10:10]	Reference	AKECEPPSAGAAVTARPGQEIR, ECEPPSAGAAVTARPGQEIR	3	0.187853	0.232035	HEK293T
Q7Z4S6_C299	[10:10]	Reference	AKEGISINCGLLALGNVISALGDK, EGISINCGLLALGNVISALGDKSK	3	0.0614673	0.323061	HEK293T
P49756_C83	[10:10]	Reference	AKENDENCGPTTTVFVGNISEK	3	0.211023	0.0124656	HEK293T
P08238_C564	[10:10]	Reference	AKFENLCK	3	0.273159	0.244619	HEK293T
P49368_C475	[10:10]	Reference	AKHTQENCETWGVNGETGTLVDMK, HTQENCETWGVNGETGTLVDMK	3	0.757954	0.416782	HEK293T
P49327_C2359,2369	[10:10]	Reference	AKLTPGCEAEAETEAICFFVQQFTDMEHNR, LTPGCEAEAETEAICFFVQQFTDMEHNR	2	1.08425	0.33195	HEK293T
Q9UL46_C5	[10:10]	Reference	AKPCGVR	3	-0.0316859	0.0640364	HEK293T
Q9GZT9_C127	[10:10]	Reference	AKPPADPAAAASPCR	3	0.189198	0.272732	HEK293T
O14776_C535	[10:10]	Reference	AKPVATAPIPGTPWCVVWTGDER	3	-0.0640977	0.151745	HEK293T
P00367_C376	[10:10]	Reference	AKPYEGSILEADCDILIPAASEK	3	0.0360714	0.290996	HEK293T
P27635_C49	[10:10]	Reference	AKVDEFPLCGHMVSDEYEQLSSEALEAAR, VDEFPLCGHMVSDEYEQLSSEALEAAR	3	0.171345	0.113417	HEK293T
Q8WYQ5_C430	[10:10]	Reference	AKVEVCKDESVDLEEFR	2	-0.110381	1.1653	HEK293T
P42704_C721,722	[10:10]	Reference	AKYESDMVTGGYAALINLCCR	2	0.740786	0.123854	HEK293T
P37837_C250	[10:10]	Reference	ALAGCDFLTISPK	3	-0.399935	0.877939	HEK293T
Q96L73_C2273	[10:10]	Reference	ALAGTCQRPLLPERPLER	2	0.151772	0.304157	HEK293T
Q9UHX1_C129	[10:10]	Reference	ALAIMCR	3	-0.0772196	0.334546	HEK293T
Q9BT67_C15	[10:10]	Reference	ALALAALAAVEPACGSR	3	1.46366	1.92664	HEK293T
Q96T88_C512	[10:10]	Reference	ALALNCFAPINDQEGAEAK, ALALNCFAPINDQEGAEAKDWR	3	0.111133	1.02785	HEK293T
P04075_C339	[10:10]	Reference	ALANSLACQGK	3	-0.00700678	0.157309	HEK293T
P05386_C61	[10:10]	Reference	ALANVNIGSLICNVGAGGPAPAAGAAPAGGPAPSTAAAPAEEK, ALANVNIGSLICNVGAGGPAPAAGAAPAGGPAPSTAAAPAEEKK	3	0.518372	0.0866579	HEK293T
P46060_C573	[10:10]	Reference	ALAPLLLAFVTKPNSALESCSFAR	3	0.158097	0.148029	HEK293T
Q96HA7_C830	[10:10]	Reference	ALAPQAALIPEEECLAGDWLELDMPLTR	2	0.11896	0.431908	HEK293T
O60318_C1285	[10:10]	Reference	ALAPSAECPIAEENLAR	3	0.346779	0.374782	HEK293T
O95239_C1224	[10:10]	Reference	ALASNTSFFSGCSPIEEEAH	2	0.336327	0.19244	HEK293T
Q9BVQ7_C522,524	[10:10]	Reference	ALATSCHCSFVSVSGADLFSPFVGDSEK	2	1.61467	0.139301	HEK293T
O14654_C332	[10:10]	Reference	ALCADEYR	3	-0.0371845	0.17556	HEK293T
Q96N21_C302	[10:10]	Reference	ALCAIASLGSSDLLPQEHILLR	3	0.114902	0.147897	HEK293T
Q92616_C2015	[10:10]	Reference	ALCDPLEEVR, KALCDPLEEVR	3	-1.22654	0.262138	HEK293T
Q2TAA2_C4,9	[10:10]	Reference	ALCEAAGCGSALLWPR	2	2.2146	1.56081	HEK293T
Q9Y490_C1434	[10:10]	Reference	ALCGFTEAAAQAAYLVGVSDPNSQAGQQGLVEPTQFAR	3	0.540699	0.277055	HEK293T
P36776_C682	[10:10]	Reference	ALCGLDESK	3	0.0856453	0.310271	HEK293T
Q14232_C169	[10:10]	Reference	ALCHLNVPVTVVLDAAVGYIMEK	2	0.470222	0.154037	HEK293T
Q5T8P6_C53	[10:10]	Reference	ALCIDQLDVFLQK	3	-0.20157	0.43248	HEK293T
P46939_C2877	[10:10]	Reference	ALCLDLLELSTTNEIFK	2	0.677347	0.68559	HEK293T
P49915_C4	[10:10]	Reference	ALCNGDSK, ALCNGDSKLENAGGDLK, ALCNGDSKLENAGGDLKDGHHHYEGAVVILDAGAQYGK	3	0.035409	0.321237	HEK293T
Q9Y678_C129	[10:10]	Reference	ALCQITDSTMLQAIER	3	0.122309	0.302081	HEK293T
O15020_C1474	[10:10]	Reference	ALCQPMR	3	-0.078564	0.698018	HEK293T
P82933_C353	[10:10]	Reference	ALCSFVTEDEVEWMR	3	-0.525989	1.10576	HEK293T
Q15785_C236	[10:10]	Reference	ALCYLVLK	3	0.0617065	0.393169	HEK293T
O94776_C209	[10:10]	Reference	ALDCSSSIR	3	-0.25038	0.10967	HEK293T
Q13330_C229	[10:10]	Reference	ALDCSSSVR	3	1.39378	0.359848	HEK293T
P30260_C673	[10:10]	Reference	ALDINPQSSVLLCHIGVVQHALK	3	0.317773	0.321422	HEK293T
P31948_C461	[10:10]	Reference	ALDLDSSCK, ALDLDSSCKEAADGYQR	3	0.385423	0.277082	HEK293T
Q12769_C929,931	[10:10]	Reference	ALECFCQAASEVGKEEFLDR	3	0.256058	0.965495	HEK293T
Q14690_C1754	[10:10]	Reference	ALECLPSKEHVDVIAK	2	-0.159902	0.212263	HEK293T
P56192_C333	[10:10]	Reference	ALEEGLTPQEICDKYHIIHADIYR	3	-0.238878	0.946518	HEK293T
Q9NU22_C1394	[10:10]	Reference	ALEFGEPVLLVGDTGCGK	3	-0.0335281	0.0809525	HEK293T
Q9H0U9_C135	[10:10]	Reference	ALEICGAQR	3	0.0706061	0.17932	HEK293T
Q96QU8_C22	[10:10]	Reference	ALESLMTEFFHDCTTNER	3	0.16961	0.326729	HEK293T
Q6PGP7_C705	[10:10]	Reference	ALEYFTCALQHR	2	0.912781	0.0842082	HEK293T
P21333_C205,210	[10:10]	Reference	ALGALVDSCAPGLCPDWDSWDASKPVTNAR	2	0.0429858	0.362676	HEK293T
O15381_C626	[10:10]	Reference	ALGLVTPAGVLLAGPPGCGK	3	0.0512757	0.224207	HEK293T
P27695_C310	[10:10]	Reference	ALGSDHCPITLYLAL	3	-0.218602	0.183931	HEK293T
Q12888_C1159	[10:10]	Reference	ALIERPSQNNIGIQTMECSLRVPETVSAATQTIK	3	0.516906	0.826113	HEK293T
Q6P1L8_C90	[10:10]	Reference	ALIVGHCMPGPR	3	-0.0139244	0.200427	HEK293T
Q9BVL2_C252	[10:10]	Reference	ALKDENLPPVICQDVENLQK	3	-0.365392	0.0582872	HEK293T
O76094_C323	[10:10]	Reference	ALLAMYTNQAEQCR, ALLAMYTNQAEQCRK	3	-0.429277	0.952773	HEK293T
Q9Y3T6_C5	[10:10]	Reference	ALLCLDGVFLSSAENDFVHR	3	0.393936	0.229663	HEK293T
Q8IY81_C52	[10:10]	Reference	ALLDLCAAPGGWLQVAAK	3	-0.196849	0.215148	HEK293T
Q5VT52_C903	[10:10]	Reference	ALLDSSENCDR, ALLDSSENCDRLSSSPGLFGAFSVR	3	0.371123	0.543404	HEK293T
O15213_C515	[10:10]	Reference	ALLEKVPAELICLDPR, VPAELICLDPR	3	-0.255502	0.108113	HEK293T
P08758_C316	[10:10]	Reference	ALLLLCGEDD	3	-0.265426	0.227856	HEK293T
Q1KMD3_C405	[10:10]	Reference	ALLPHVLCK	3	-0.113677	0.343234	HEK293T
Q01518_C93	[10:10]	Reference	ALLVTASQCQQPAENK, ALLVTASQCQQPAENKLSDLLAPISEQIK	3	0.360787	0.0445602	HEK293T
P07355_C335	[10:10]	Reference	ALLYLCGGDD	3	-0.198808	0.454913	HEK293T
P40939_C349	[10:10]	Reference	ALMGLYHGQVLCK	3	0.398837	0.423159	HEK293T
Q8WU76_C404	[10:10]	Reference	ALMNHCGLLQLGLATAQTLK	3	0.258674	0.235778	HEK293T
P30084_C62	[10:10]	Reference	ALNALCDGLIDELNQALK	3	0.0138077	0.106812	HEK293T
P30044_C204	[10:10]	Reference	ALNVEPDGTGLTCSLAPNIISQL	3	0.134756	0.150838	HEK293T
Q0VDG4_C143	[10:10]	Reference	ALNVIVDLLEKYGQGGNCTEGR	2	1.19371	2.27192	HEK293T
Q9NQS7_C801	[10:10]	Reference	ALNVTVDVQSPACTSYQMTPQGHR	3	0.2547	0.401043	HEK293T
Q6YN16_C71	[10:10]	Reference	ALPCIVDVR, ALPCIVDVRDEQQISAAVEK	3	0.4387	0.156689	HEK293T
O94906_C807	[10:10]	Reference	ALQECPNSGILWSEAIFLEARPQR, ALQECPNSGILWSEAIFLEARPQRR	3	0.225562	0.136888	HEK293T
Q9NQS1_C193	[10:10]	Reference	ALQELPLCLR	2	-1.12744	1.84838	HEK293T
P61218_C76	[10:10]	Reference	ALQIAMCAPVMVELEGETDPLLIAMK	3	0.0116457	0.0209555	HEK293T
Q12769_C480	[10:10]	Reference	ALQIFCR	3	-0.179332	0.277587	HEK293T
A0AVT1_C721	[10:10]	Reference	ALQLLHCFPLDIR	3	-0.181601	0.312434	HEK293T
Q9H0A0_C658	[10:10]	Reference	ALQLLQMYYEGRFPCLEEK	3	0.137949	0.112228	HEK293T
O43175_C254	[10:10]	Reference	ALQSGQCAGAALDVFTEEPPRDR	3	0.160609	0.298242	HEK293T
Q13618_C636	[10:10]	Reference	ALQSLACGKPTQR	3	0.19059	0.348767	HEK293T
P62241_C71,72	[10:10]	Reference	ALRLDVGNFSWGSECCTR, ALRLDVGNFSWGSECCTRK, LDVGNFSWGSECCTR, LDVGNFSWGSECCTRK	3	-0.226978	0.214605	HEK293T
Q96ST2_C749	[10:10]	Reference	ALRPGDPGFCAR	3	-0.0311152	0.0537828	HEK293T
O95714_C914	[10:10]	Reference	ALSALLPCAVSGNEVNISPGRR	3	-0.27502	0.48908	HEK293T
Q6PJG6_C289	[10:10]	Reference	ALSCLGPTHMGPLALGILK	3	0.448908	0.419793	HEK293T
P04075_C240	[10:10]	Reference	ALSDHHIYLEGTLLKPNMVTPGHACTQK	3	0.157256	0.687244	HEK293T
P49792_C319	[10:10]	Reference	ALSELAALCYLIAFQVPRPK	3	0.436493	0.151107	HEK293T
Q96Q89_C1158	[10:10]	Reference	ALSELTQGVTCYK	2	0.175277	0.859046	HEK293T
Q9P246_C426	[10:10]	Reference	ALSELTTCLR, KALSELTTCLR	3	-0.370493	0.924177	HEK293T
P04181_C306,330	[10:10]	Reference	ALSGGLYPVSAVLCDDDIMLTIKPGEHGSTYGGNPLGCR	3	0.43343	0.0691398	HEK293T
P53618_C888	[10:10]	Reference	ALSGYCGFMAANLYAR	3	0.166026	0.195054	HEK293T
Q8NE71_C365	[10:10]	Reference	ALSIPPNIDVLLCEQEVVADETPAVQAVLR	3	0.231142	0.106282	HEK293T
O15294_C267	[10:10]	Reference	ALSLSPNHAVVHGNLACVYYEQGLIDLAIDTYR, ALSLSPNHAVVHGNLACVYYEQGLIDLAIDTYRR	3	-0.170203	1.18697	HEK293T
Q9H6Z4_C203	[10:10]	Reference	ALSQTVPSSGTNGVSLPADCTGAVPAASPDTAAWR, PAVLQAPQPKALSQTVPSSGTNGVSLPADCTGAVPAASPDTAAWR	3	-0.421093	1.51651	HEK293T
P31948_C26	[10:10]	Reference	ALSVGNIDDALQCYSEAIK, ALSVGNIDDALQCYSEAIKLDPHNHVLYSNR	3	-0.134289	0.370628	HEK293T
Q5T4S7_C3864	[10:10]	Reference	ALSVLGCGHTSSTK	3	1.44535	2.28664	HEK293T
Q9UII4_C994	[10:10]	Reference	ALTCFSVLFLPK	3	-0.159361	0.22283	HEK293T
Q86W50_C57	[10:10]	Reference	ALTCTLLR	2	0.465933	0.113065	HEK293T
Q8WVM8_C485	[10:10]	Reference	ALTDAGCNLNPLQYIK	3	-0.473949	0.0505569	HEK293T
Q13129_C1871	[10:10]	Reference	ALTDCGELALK	2	-0.581485	0.320805	HEK293T
Q9UBQ5_C85	[10:10]	Reference	ALTNLPHTDFTLCK	3	-0.151948	0.048595	HEK293T
Q03701_C374	[10:10]	Reference	ALTVAHELLCNKPEEEK	3	-0.240944	0.222896	HEK293T
P50914_C42	[10:10]	Reference	ALVDGPCTQVR, ALVDGPCTQVRR	3	0.0438876	0.0913439	HEK293T
O43175_C281	[10:10]	Reference	ALVDHENVISCPHLGASTK	3	0.044218	0.164959	HEK293T
P46100_C1718	[10:10]	Reference	ALVDPGPDFVVCDEGHILK	2	0.676323	0.463876	HEK293T
Q15020_C341	[10:10]	Reference	ALVENCLVPDLWIR	3	0.0475589	0.273943	HEK293T
Q07021_C186	[10:10]	Reference	ALVLDCHYPEDEVGQEDEAESDIFSIR	3	0.216964	0.153833	HEK293T
P22314_C1039,1040	[10:10]	Reference	ALVLELCCNDESGEDVEVPYVR	3	-1.04747	1.9379	HEK293T
Q9NVV5_C6	[10:10]	Reference	ALVPCQVLR	3	0.12826	0.242249	HEK293T
Q9Y3F4_C152	[10:10]	Reference	ALWCSEDK	3	0.0469627	0.246472	HEK293T
Q13310_C128	[10:10]	Reference	ALYDTFSAFGNILSCK	3	0.575486	0.504028	HEK293T
Q8IZH2_C657	[10:10]	Reference	ALYFCGFPTLK	2	-0.154469	0.32246	HEK293T
Q9NPF4_C252,265	[10:10]	Reference	AMAHCGSQEALIVGGVGCNVR	2	0.422331	0.296262	HEK293T
Q9HAV4_C10	[10:10]	Reference	AMDQVNALCEQLVK	3	0.941612	0.167788	HEK293T
O60551_C104	[10:10]	Reference	AMELLSACQGPAR	3	-0.417222	0.447548	HEK293T
Q14676_C1720	[10:10]	Reference	AMPVPTTPEFQSPVTTDQPISPEPITQPSCIK, AMPVPTTPEFQSPVTTDQPISPEPITQPSCIKR	3	0.311007	0.128628	HEK293T
O94776_C261	[10:10]	Reference	AMSTLVPQGGPVLCR	3	-0.102153	0.621737	HEK293T
P08243_C158	[10:10]	Reference	AMTEDGFLAVCSEAK	3	-0.245302	0.0897586	HEK293T
P18583_C2070	[10:10]	Reference	ANAAAMCAK	3	-0.0483789	0.411233	HEK293T
Q96TA2_C433	[10:10]	Reference	ANAPCVIFIDELDSVGGK, ANAPCVIFIDELDSVGGKR	3	0.026892	0.338326	HEK293T
O75569_C106	[10:10]	Reference	ANASICFAVPDPLMPDPSK, ANASICFAVPDPLMPDPSKQPK	3	0.16131	0.465512	HEK293T
P22087_C268	[10:10]	Reference	ANCIDSTASAEAVFASEVK, ANCIDSTASAEAVFASEVKK	3	0.118603	0.0539318	HEK293T
Q16891_C603	[10:10]	Reference	ANCSDNEFTQALTAAIPPESLTR	3	0.171363	0.460304	HEK293T
O43823_C85	[10:10]	Reference	ANDGGLAAGAPAMHMASYGPEPCTDNSDSLIAK	3	0.129961	0.125193	HEK293T
P51114_C77	[10:10]	Reference	ANDQEPCGWWLAK	3	-0.29468	0.213256	HEK293T
Q96DG6_C8,10	[10:10]	Reference	ANEAYPCPCDIGHR, ANEAYPCPCDIGHRLEYGGLGR	3	0.00647405	0.100315	HEK293T
Q9C0B1_C171	[10:10]	Reference	ANEDAVPLCMSADFPR	3	-0.472462	1.57642	HEK293T
P30048_C127	[10:10]	Reference	ANEFHDVNCEVVAVSVDSHFSHLAWINTPR	2	-0.12992	0.327705	HEK293T
P51116_C87	[10:10]	Reference	ANEQEPCGWWLAR	3	0.370935	0.469454	HEK293T
Q1KMD3_C602	[10:10]	Reference	ANFSLPEKCDYMDEVTYGELEKEEAQPIVTK, CDYMDEVTYGELEKEEAQPIVTK	3	-0.131184	0.228308	HEK293T
Q96KR1_C922	[10:10]	Reference	ANGLQSCVIIIR	3	-0.0536846	0.197113	HEK293T
Q9C0E2_C723	[10:10]	Reference	ANLVIQCENWWNLAK	3	-3.11303	2.09387	HEK293T
P47897_C298	[10:10]	Reference	ANNGICFLR	2	1.56786	0.0396951	HEK293T
Q5VTL8_C29	[10:10]	Reference	ANNSPALTGNSQPQHQAAAAAAQQQQQCGGGGATKPAVSGK	3	0.359002	0.360057	HEK293T
P62995_C118,119	[10:10]	Reference	ANPDPNCCLGVFGLSLYTTER	3	0.3335	0.237647	HEK293T
Q13595_C120	[10:10]	Reference	ANPDPNTCLGVFGLSLYTTER	3	-1.10659	1.9415	HEK293T
Q86WR0_C83	[10:10]	Reference	ANSIQGCK	3	-0.0986982	0.101071	HEK293T
O60502_C596	[10:10]	Reference	ANSSVVSVNCK	3	0.0783812	0.251054	HEK293T
Q8TEX9_C42	[10:10]	Reference	APAALPALCDLLASAADPQIR	3	0.508287	0.589791	HEK293T
Q9H7N4_C675	[10:10]	Reference	APAPAPPPSGSTSCGDRDSR	2	0.553584	1.29094	HEK293T
Q9BU76_C58	[10:10]	Reference	APCAGPSR, APCAGPSREEELAAVR	3	-0.601676	0.0699552	HEK293T
Q12933_C170,171	[10:10]	Reference	APCCGADVK	3	-0.672671	0.714852	HEK293T
O43683_C339	[10:10]	Reference	APCLPVTYQQTPVNMEKNPR	2	0.485116	0.131012	HEK293T
P48431_C265	[10:10]	Reference	APCQAGDLR	3	0.500659	0.680846	HEK293T
P24941_C177	[10:10]	Reference	APEILLGCK	3	0.259786	0.210182	HEK293T
O14530_C135	[10:10]	Reference	APFLCER	3	-0.0400368	0.119601	HEK293T
O60841_C635	[10:10]	Reference	APIICVLGHVDTGK, LRAPIICVLGHVDTGK	3	0.112985	0.191594	HEK293T
Q68CP9_C711	[10:10]	Reference	APIPCEVVK	3	0.236167	0.243264	HEK293T
O75330_C719	[10:10]	Reference	APMECQESWK	3	0.0565179	0.20882	HEK293T
P78527_C3837	[10:10]	Reference	APPCEYKDWLTK	3	0.203402	0.266511	HEK293T
Q5RKV6_C117	[10:10]	Reference	APPGGCEER, APPGGCEERELALALQEALEPAVR	3	0.372485	0.0510726	HEK293T
P40692_C142	[10:10]	Reference	APPKPCAGNQGTQITVEDLFYNIATR	3	-0.171943	0.356872	HEK293T
Q9NZZ3_C20	[10:10]	Reference	APPPSLTDCIGTVDSR	3	-0.18593	0.0666649	HEK293T
P30536_C19	[10:10]	Reference	APPWVPAMGFTLAPSLGCFVGSR	3	0.181893	0.0511414	HEK293T
Q00839_C562	[10:10]	Reference	APQCLGK	3	-0.166791	0.0959161	HEK293T
Q86YR5_C497	[10:10]	Reference	APSSDEECFFDLLTK	3	0.116492	0.141957	HEK293T
Q9UGP8_C366	[10:10]	Reference	APTLASLENCMK	3	-0.382298	0.578197	HEK293T
Q8IUI8_C313	[10:10]	Reference	APTYFCGQTLTFR	2	-0.442983	1.37813	HEK293T
P30086_C168	[10:10]	Reference	APVAGTCYQAEWDDYVPK	3	-0.037947	0.135378	HEK293T
Q4ZIN3_C129	[10:10]	Reference	APVFLQFCDSGGR	3	-0.0294088	0.105294	HEK293T
Q14980_C160	[10:10]	Reference	APVPSTCSSTFPEELSPPSHQAK	3	0.00934001	0.334969	HEK293T
Q8NG27_C241	[10:10]	Reference	APVSICGGGENTSK	3	-0.367474	1.4018	HEK293T
Q5JSZ5_C819	[10:10]	Reference	AQADFDSCISSQR	3	0.30165	0.424881	HEK293T
P46013_C1843	[10:10]	Reference	AQALEELTGFRELFQTPCTDNPTTDEK, ELFQTPCTDNPTTDEK	3	0.913253	1.20927	HEK293T
A6NDG6_C35	[10:10]	Reference	AQALLADVDTLLFDCDGVLWRGETAVPGAPEALR	2	-0.199249	1.10186	HEK293T
Q8NDX6_C9	[10:10]	Reference	AQASLLACEGLAGVSLVPTAASK, AQASLLACEGLAGVSLVPTAASKK	3	0.222576	0.216586	HEK293T
P51149_C143	[10:10]	Reference	AQAWCYSK	3	0.160931	0.302874	HEK293T
Q7Z6Z7_C3658	[10:10]	Reference	AQCETLSPDGLPEEQPQTTK	3	0.213837	0.287155	HEK293T
P46782_C66	[10:10]	Reference	AQCPIVER, KAQCPIVER	3	-0.0532857	0.0845174	HEK293T
P50991_C120	[10:10]	Reference	AQDIEAGDGTTSVVIIAGSLLDSCTK	3	0.0755782	0.526468	HEK293T
Q969Z0_C370	[10:10]	Reference	AQDITLPHLCSVLLAFAR	3	-0.117392	0.162	HEK293T
Q13535_C1430	[10:10]	Reference	AQDSAAYAIQELLSIYDCR	3	0.884991	0.350502	HEK293T
Q9Y490_C1045	[10:10]	Reference	AQEACGPLEMDSALSVVQNLEK, AQEACGPLEMDSALSVVQNLEKDLQEVK	3	-0.00573915	0.35772	HEK293T
Q9HCC0_C167	[10:10]	Reference	AQEIAMQNRLPCIYLVDSGGAYLPR, LPCIYLVDSGGAYLPR	3	0.957474	1.95064	HEK293T
Q9NX74_C475	[10:10]	Reference	AQELAQPGDLCK	2	-2.29485	2.86672	HEK293T
Q9BXW7_C109	[10:10]	Reference	AQELSALLGCEVDADQVILSHSPMK	3	0.152646	0.360575	HEK293T
Q7Z2K6_C43	[10:10]	Reference	AQEPLVDGCSGGGR	3	0.228603	0.413236	HEK293T
O95757_C310	[10:10]	Reference	AQFEQLCASLLAR	3	-0.0971826	0.280816	HEK293T
Q96HJ9_C68	[10:10]	Reference	AQHELHFQAATYLCLLR	3	0.281427	0.111042	HEK293T
P15927_C49	[10:10]	Reference	AQHIVPCTISQLLSATLVDEVFR	2	-0.0815311	0.127554	HEK293T
Q92621_C1216	[10:10]	Reference	AQIEQVIANCEHK	3	-0.174947	0.211367	HEK293T
Q9Y5K6_C595	[10:10]	Reference	AQIIELLCIVEALK, AQIIELLCIVEALKK	3	0.0554608	0.188918	HEK293T
P27708_C73	[10:10]	Reference	AQILVLTYPLIGNYGIPPDEMDEFGLCK	3	0.0252623	0.169406	HEK293T
O00443_C13	[10:10]	Reference	AQISSNSGFKECPSSHPEPTR	2	1.3359	1.14325	HEK293T
Q13325_C476	[10:10]	Reference	AQKIDPENAEFLTALCELR, IDPENAEFLTALCELR	3	-0.00441768	0.162854	HEK293T
Q9H6K4_C164	[10:10]	Reference	AQLCNPGR	2	-1.52276	0.132654	HEK293T
P62917_C114,115	[10:10]	Reference	AQLNIGNVLPVGTMPEGTIVCCLEEKPGDR, KAQLNIGNVLPVGTMPEGTIVCCLEEKPGDR	3	-0.0332604	0.384515	HEK293T
O43159_C451	[10:10]	Reference	AQLSGLQLQPCLYK	3	0.204593	0.433294	HEK293T
Q14CZ7_C504	[10:10]	Reference	AQLTQLFLASVLECPFYKGPK	2	0.111058	0.324097	HEK293T
O75446_C184	[10:10]	Reference	AQLVEIVGCHFR	3	-0.00694258	0.030538	HEK293T
P62424_C174	[10:10]	Reference	AQLVVIAHDVDPIELVVFLPALCR, KAQLVVIAHDVDPIELVVFLPALCR	2	0.598072	0.2693	HEK293T
P02545_C522	[10:10]	Reference	AQNTWGCGNSLR	2	0.341067	0.928787	HEK293T
P46013_C2206	[10:10]	Reference	AQPLEDLAGLKELFQTPICTDKPTTHEK, ELFQTPICTDKPTTHEK	3	0.14516	0.347014	HEK293T
P46013_C1479	[10:10]	Reference	AQPLEDLAGLKELFQTPVCTDKPTTHEK	3	0.116871	0.13773	HEK293T
Q9UNE7_C199	[10:10]	Reference	AQQACIEAK	3	-0.415555	0.153772	HEK293T
Q14997_C1000,1001	[10:10]	Reference	AQQTFFAALGAYNFCCR	2	2.41483	2.69705	HEK293T
Q9BQ67_C66	[10:10]	Reference	AQTGAPCLSFDIVR	3	-0.734063	0.6646	HEK293T
Q5JTZ9_C596,609	[10:10]	Reference	AQVCGGFILHEAVAPECLR	3	0.122845	0.237796	HEK293T
Q9Y5Q9_C574	[10:10]	Reference	AQVCLISSSK	2	0.0080292	0.00537085	HEK293T
P51570_C170,182	[10:10]	Reference	AQVCQQAEHSFAGMPCGIMDQFISLMGQK	3	0.369996	0.211299	HEK293T
Q96T88_C759,762	[10:10]	Reference	AQVFSCPACR	2	0.761536	0.790798	HEK293T
P45974_C532	[10:10]	Reference	AQVPFSSCLEAYGAPEQVDDFWSTALQAK	3	0.0776477	0.224907	HEK293T
Q86W42_C314	[10:10]	Reference	AQVPGSSPGLLSLSLNQQPAAPECK	3	0.0119572	0.784835	HEK293T
Q9UK97_C68	[10:10]	Reference	AQWMFELAPGVSSSNLENRPCR	3	0.217939	0.0797315	HEK293T
P07199_C212	[10:10]	Reference	AREEQPPSVAEGYASQDVFSATETSLWYDFLPDQAAGLCGGDGRPR	2	2.04961	1.49442	HEK293T
P0DMV8_C306	[10:10]	Reference	ARFEELCSDLFR, FEELCSDLFR	3	0.0273709	0.142523	HEK293T
P20290_C22	[10:10]	Reference	ARGGCPGGEATLSQPPPR, GGCPGGEATLSQPPPR	3	-0.0370398	0.154077	HEK293T
P12268_C140	[10:10]	Reference	ARHGFCGIPITDTGR, HGFCGIPITDTGR	3	0.0457857	0.301455	HEK293T
P08574_C219	[10:10]	Reference	ARHGGEDYVFSLLTGYCEPPTGVSLR, HGGEDYVFSLLTGYCEPPTGVSLR	3	-0.557568	1.05241	HEK293T
O15357_C5	[10:10]	Reference	ASACGAPGPGGALGSQAPSWYHR	2	-0.00669568	0.232063	HEK293T
Q9NXV6_C178	[10:10]	Reference	ASAQQENSSTCIGSAIK	3	-0.00957633	0.0753408	HEK293T
Q92947_C289	[10:10]	Reference	ASATGMIIMDGVEVPEENVLPGASSLGGPFGCLNNAR	3	-0.162788	0.570609	HEK293T
Q6P2E9_C4	[10:10]	Reference	ASCASIDIEDATQHLR	3	0.198914	0.174767	HEK293T
Q8IY18_C881	[10:10]	Reference	ASCFTGLNPTIVQEYTKR	3	-0.0584907	0.252921	HEK293T
O14617_C574	[10:10]	Reference	ASCILQLVK	3	-0.0362127	0.340099	HEK293T
P09211_C48	[10:10]	Reference	ASCLYGQLPK	3	-0.100268	0.0642296	HEK293T
Q96CD2_C7	[10:10]	Reference	ASCPAAAPLMER	2	0.592429	0.305556	HEK293T
P13807_C699	[10:10]	Reference	ASCTSSTSGSKR	3	0.155107	0.386893	HEK293T
Q9HC36_C309	[10:10]	Reference	ASDHGWVCDQR	3	0.0247457	0.174826	HEK293T
Q9BUP0_C8	[10:10]	Reference	ASEELACKLER	2	0.508968	0.36501	HEK293T
P98194_C49	[10:10]	Reference	ASELPVSEVASILQADLQNGLNKCEVSHR, ASELPVSEVASILQADLQNGLNKCEVSHRR	2	-0.417034	1.45146	HEK293T
P56537_C11,15	[10:10]	Reference	ASFENNCEIGCFAK	3	0.821064	1.46529	HEK293T
Q9H019_C52	[10:10]	Reference	ASFETLPNISDLCLR	3	-0.263427	0.363986	HEK293T
Q9BWU0_C224	[10:10]	Reference	ASGPDGECDSNGPGFYLYDLGSTHGTFLNK	3	-1.08734	0.815223	HEK293T
Q9BZI7_C319	[10:10]	Reference	ASGQSCTLPK	3	0.077874	0.121881	HEK293T
P60981_C12	[10:10]	Reference	ASGVQVADEVCR	3	0.128405	0.444587	HEK293T
Q03701_C411	[10:10]	Reference	ASHLLETLLCK	3	0.0491112	0.456057	HEK293T
P82912_C112	[10:10]	Reference	ASHNNTQIQVVSASNEPLAFASCGTEGFR	3	-0.736166	1.27133	HEK293T
O00203_C507	[10:10]	Reference	ASILWLIGENCERVPK	2	-0.320267	0.699779	HEK293T
Q9NXE4_C164	[10:10]	Reference	ASIQECILPDSPLYHNK	3	-0.223425	0.0961909	HEK293T
P09874_C429	[10:10]	Reference	ASLCISTK	3	0.0370417	0.591278	HEK293T
O60306_C1144	[10:10]	Reference	ASLCNLYNWR	3	-0.294902	0.0907509	HEK293T
P14866_C260,261	[10:10]	Reference	ASLNGADIYSGCCTLK	3	0.235574	0.172979	HEK293T
P46821_C190	[10:10]	Reference	ASLTLFCPEEGDWK	3	0.124717	0.951281	HEK293T
P25325_C7	[10:10]	Reference	ASPQLCR	3	-0.456476	0.311596	HEK293T
P49356_C11	[10:10]	Reference	ASPSSFTYYCPPSSSPVWSEPLYSLRPEHAR	2	0.419177	0.158755	HEK293T
Q96BD8_C10	[10:10]	Reference	ASSDLEQLCSHVNEK	2	0.344006	0.0758181	HEK293T
Q9H2G2_C358	[10:10]	Reference	ASSDLSIASSEEDKLSQNACILESVSEK, ASSDLSIASSEEDKLSQNACILESVSEKTER	3	0.52121	0.58434	HEK293T
Q71RC2_C599	[10:10]	Reference	ASTASPCNNNINAATAVALQEPR	3	0.0233161	0.290027	HEK293T
Q13557_C7	[10:10]	Reference	ASTTTCTR	3	-0.594288	1.8247	HEK293T
Q8WVS4_C464	[10:10]	Reference	ASVCGIFVDFASASHR	2	-0.350666	0.837259	HEK293T
P56134_C7	[10:10]	Reference	ASVGECPAPVPVK, ASVGECPAPVPVKDK, ASVGECPAPVPVKDKK	3	0.128703	0.130521	HEK293T
O60701_C276	[10:10]	Reference	ASVGFGGSCFQK	3	0.200738	0.157214	HEK293T
Q8NI27_C1111	[10:10]	Reference	ASVHCLETGEYTHIR	3	0.617971	0.0561307	HEK293T
P05386_C9	[10:10]	Reference	ASVSELACIYSALILHDDEVTVTEDK, ASVSELACIYSALILHDDEVTVTEDKINALIK	2	0.624585	0.647122	HEK293T
Q93008_C831,842	[10:10]	Reference	ASYDTLCVLDGDKDSVNCAR	3	-0.193415	0.20783	HEK293T
Q7L014_C646	[10:10]	Reference	ASYPCMSLHGGIDQYDR, ASYPCMSLHGGIDQYDRDSIINDFK	2	1.03814	0.825998	HEK293T
Q8WYH8_C19	[10:10]	Reference	ATAMYLEHYLDSIENLPCELQR	3	-0.0383924	0.188644	HEK293T
Q8IY26_C55	[10:10]	Reference	ATAVDPTCAR	3	-0.00978656	0.266012	HEK293T
P21333_C2543	[10:10]	Reference	ATCAPQHGAPGPGPADASK	3	0.0923223	0.192121	HEK293T
Q99661_C344	[10:10]	Reference	ATCFAYGQTGSGK	2	-0.351664	0.111507	HEK293T
P38432_C170	[10:10]	Reference	ATCGTVGDDNEEAK	3	0.293585	0.308509	HEK293T
P25789_C163	[10:10]	Reference	ATCIGNNSAAAVSMLK	3	-0.477686	0.271623	HEK293T
P19367_C628	[10:10]	Reference	ATDCVGHDVVTLLR	2	-0.267924	0.494181	HEK293T
Q9BUK6_C46	[10:10]	Reference	ATDSKEPPGELCPDVLYR	3	0.483261	1.98623	HEK293T
Q9NVG8_C145	[10:10]	Reference	ATDYPCLLILDPQNEFETLR, ATDYPCLLILDPQNEFETLRK	3	-0.589373	0.737313	HEK293T
Q969X6_C67	[10:10]	Reference	ATEALCWAEGQR	3	0.271427	0.996858	HEK293T
Q99436_C74	[10:10]	Reference	ATEGMVVADKNCSK	2	-0.0213868	0.129086	HEK293T
Q9NRG0_C55	[10:10]	Reference	ATELFVQCLATYSYR	3	0.00614385	0.252004	HEK293T
P33121_C311	[10:10]	Reference	ATENTVNPCPDDTLISFLPLAHMFER	2	1.68196	0.428475	HEK293T
O95478_C193	[10:10]	Reference	ATFCLPILGVK	3	0.0749267	0.0540226	HEK293T
O75521_C282	[10:10]	Reference	ATFHTPFSHLGQSPEGCSSYTFPK	2	-0.140642	0.237435	HEK293T
Q96T51_C81	[10:10]	Reference	ATGNLSASCGSALR	2	-0.0656214	0.500162	HEK293T
O00566_C27	[10:10]	Reference	ATGRPECFLTIQEGLASK	3	0.620659	0.636306	HEK293T
P45880_C8	[10:10]	Reference	ATHGQTCAR	3	0.0268061	0.182797	HEK293T
P45880_C8,13	[10:10]	Reference	ATHGQTCARPMCIPPSYADLGK	3	0.0844935	0.199126	HEK293T
Q96AG4_C48	[10:10]	Reference	ATILDLSCNK	3	0.00806263	0.253034	HEK293T
Q99661_C245	[10:10]	Reference	ATLECHPLTMTDPIEEHR	3	-0.143465	0.282879	HEK293T
P54687_C140	[10:10]	Reference	ATLPVFDKEELLECIQQLVK	3	0.265502	0.269674	HEK293T
P59998_C21	[10:10]	Reference	ATLQAALCLENFSSQVVER	3	0.0272749	0.364228	HEK293T
Q92797_C969	[10:10]	Reference	ATNLCFAER	3	-0.00997737	0.323727	HEK293T
O60264_C165	[10:10]	Reference	ATNVCTR	3	-0.079351	0.270346	HEK293T
Q9Y2P8_C13	[10:10]	Reference	ATQAHSLSYAGCNFLR	2	0.0101791	0.337149	HEK293T
Q9HAV7_C124	[10:10]	Reference	ATQCVPK, ATQCVPKEEIKDDNPHLK	3	-0.132279	0.0614383	HEK293T
Q86VQ1_C207	[10:10]	Reference	ATQTPSCWAEEGAEKR	3	-1.02751	2.85363	HEK293T
Q14980_C2009	[10:10]	Reference	ATSCFPRPMTPR	3	0.143811	0.148695	HEK293T
Q96G74_C519	[10:10]	Reference	ATSPLVSLYPALECR	2	-0.444309	1.14771	HEK293T
Q13555_C7	[10:10]	Reference	ATTATCTR	2	-0.0181791	1.67583	HEK293T
Q9BWD1_C65	[10:10]	Reference	ATVAPEDVSEVIFGHVLAAGCGQNPVR	3	0.116545	0.501031	HEK293T
Q9NUE0_C156	[10:10]	Reference	ATVCEAAALEK	2	-0.256949	0.38234	HEK293T
O75534_C680	[10:10]	Reference	ATVECVKDQFGFINYEVGDSK, ATVECVKDQFGFINYEVGDSKK	3	0.625365	0.6848	HEK293T
Q53H12_C72	[10:10]	Reference	ATVFLNPAACK, KATVFLNPAACK	3	-1.74864	2.61425	HEK293T
P62851_C59	[10:10]	Reference	ATYDKLCK	3	-0.139082	0.400451	HEK293T
Q8NI27_C1064	[10:10]	Reference	ATYEKECGNYPGFLTILR, ECGNYPGFLTILR	3	-0.540662	0.613685	HEK293T
Q92797_C578	[10:10]	Reference	AVACSGAAQVR	3	-0.196508	0.268946	HEK293T
Q93008_C1174,1212	[10:10]	Reference	AVAEACQPGVEGVNPMTQINQVTHDQAVVLQSALQSIPNPSSECMLR	3	1.24406	0.765575	HEK293T
P11387_C630	[10:10]	Reference	AVAILCNHQR	3	-0.227139	0.167781	HEK293T
Q8IZ69_C580	[10:10]	Reference	AVAVDLFPQTPHCEMLILFER	2	0.642545	0.41352	HEK293T
Q9BY44_C80	[10:10]	Reference	AVCLEFSPK	2	-0.80658	0.0695178	HEK293T
P68366_C376	[10:10]	Reference	AVCMLSNTTAIAEAWAR	3	0.154172	0.0628267	HEK293T
Q9BQE3_C376	[10:10]	Reference	AVCMLSNTTAVAEAWAR	3	0.226787	0.0552103	HEK293T
O76021_C47	[10:10]	Reference	AVDALLTHCK, KAVDALLTHCK	3	-1.53068	1.33395	HEK293T
O15541_C15	[10:10]	Reference	AVDQVCTFLFK	3	-0.314949	0.285783	HEK293T
O43149_C2546	[10:10]	Reference	AVDTDMIILPCLSRPAR	2	-0.349424	0.057244	HEK293T
O94906_C429,430	[10:10]	Reference	AVECCPTSVELWLALAR	3	-1.11699	1.05084	HEK293T
Q15046_C434	[10:10]	Reference	AVECPPPR	2	-0.996991	1.33221	HEK293T
P31930_C154	[10:10]	Reference	AVELLGDIVQNCSLEDSQIEK, AVELLGDIVQNCSLEDSQIEKER	3	1.58401	1.01129	HEK293T
Q14008_C637	[10:10]	Reference	AVELMDRTEMPCQALVR, TEMPCQALVR	3	-0.226494	0.174121	HEK293T
Q8IU60_C73	[10:10]	Reference	AVFSHCPFLLPQGEDVEK	2	-0.785605	7.22314	HEK293T
Q53EL6_C275	[10:10]	Reference	AVGDGILCNTYIDSYK	2	0.624927	1.92393	HEK293T
P13797_C167	[10:10]	Reference	AVGDGIVLCK	3	0.33533	0.839375	HEK293T
P61513_C57,60	[10:10]	Reference	AVGIWHCGSCMK	3	-0.27042	0.325119	HEK293T
P06400_C438	[10:10]	Reference	AVGQGCVEIGSQR	3	0.0680738	0.691269	HEK293T
Q7Z3B4_C180	[10:10]	Reference	AVGYSCMPSNKDEDGLVVLVFNKK	3	0.0914225	0.17138	HEK293T
Q9HC35_C82	[10:10]	Reference	AVIPMSCITNGSGANR	3	-0.378058	0.66632	HEK293T
Q5QJE6_C618	[10:10]	Reference	AVITPDFEKNHCVPPYSESK, NHCVPPYSESK	3	0.61612	0.560436	HEK293T
P63000_C178	[10:10]	Reference	AVLCPPPVK, AVLCPPPVKK	3	-1.8799	1.23785	HEK293T
Q9Y281_C39	[10:10]	Reference	AVLFCLSDDKR	3	0.122016	0.124177	HEK293T
P23528_C39	[10:10]	Reference	AVLFCLSEDKK, KAVLFCLSEDKK	3	-0.52651	0.811615	HEK293T
Q8IXI2_C175	[10:10]	Reference	AVLHPTGPLYCPEEK	3	0.151945	0.0580366	HEK293T
Q9Y4R8_C367	[10:10]	Reference	AVLICLAQLGEPELR	3	0.210711	0.0787135	HEK293T
Q9Y5M8_C73	[10:10]	Reference	AVLLVGLCDSGK	3	-0.362454	0.195291	HEK293T
Q92878_C157	[10:10]	Reference	AVLNNVIFCHQEDSNWPLSEGK	3	-0.027473	0.108824	HEK293T
Q15436_C74	[10:10]	Reference	AVLNPLCQVDYR	2	0.638092	0.333163	HEK293T
Q6IBS0_C67	[10:10]	Reference	AVLPLLDAQQPCYLLYR	3	-0.366803	0.606189	HEK293T
Q96N67_C2125	[10:10]	Reference	AVLPVTCHR	3	0.425363	0.169069	HEK293T
Q9BPX3_C202	[10:10]	Reference	AVLSCIAPSAK	3	-2.94845	1.19101	HEK293T
Q9HAV4_C1131	[10:10]	Reference	AVMEQIPEIQKDSLDQFDCK, DSLDQFDCK	3	0.0761416	0.0990874	HEK293T
Q96J01_C25	[10:10]	Reference	AVPAAAMGPSALGQSGPGSMAPWCSVSSGPSR	3	0.218364	0.236691	HEK293T
Q5T4S7_C2554	[10:10]	Reference	AVQCLNTSSK	3	0.136228	0.444175	HEK293T
Q15020_C537,546	[10:10]	Reference	AVQCTSDYPEHVCEVLLTMER	2	0.312586	0.541945	HEK293T
Q9P258_C428	[10:10]	Reference	AVQDLCGWR	3	-0.0594925	0.235865	HEK293T
Q96EK5_C371	[10:10]	Reference	AVQFGTGELCDAISAVEEK	3	0.0199987	0.448675	HEK293T
Q96QK1_C673	[10:10]	Reference	AVSTCAHLFWSGR	3	1.86973	1.57458	HEK293T
Q6PJG2_C442	[10:10]	Reference	AVSTGDCGQVLR	3	-0.355198	0.346607	HEK293T
P52209_C422	[10:10]	Reference	AVSTGVQAGIPMPCFTTALSFYDGYR, AVSTGVQAGIPMPCFTTALSFYDGYRHEMLPASLIQAQR	3	0.379494	0.240033	HEK293T
Q9Y490_C1353	[10:10]	Reference	AVTDSINQLITMCTQQAPGQK	3	-0.0331048	0.293595	HEK293T
Q9Y490_C1353,1363	[10:10]	Reference	AVTDSINQLITMCTQQAPGQKECDNALR	3	0.444022	0.240326	HEK293T
Q15047_C92	[10:10]	Reference	AVTNCESLVKDFYSK	3	-0.2078	0.700589	HEK293T
Q00839_C607	[10:10]	Reference	AVVVCPK, AVVVCPKDEDYK, AVVVCPKDEDYKQR, KAVVVCPK, KAVVVCPKDEDYK	3	0.0294266	0.173789	HEK293T
Q8N1F7_C392	[10:10]	Reference	AVYCIIGR	2	0.117902	0.397933	HEK293T
Q9BSJ8_C522	[10:10]	Reference	AVYSTNCPVWEEAFR	3	0.0551442	0.158647	HEK293T
P49588_C671	[10:10]	Reference	AVYTQDCPLAAAK	3	-0.334813	0.404821	HEK293T
Q9BW83_C149	[10:10]	Reference	AWALGQGLECFETSVK	3	0.0232506	0.494248	HEK293T
Q96JM7_C233	[10:10]	Reference	AWCWASYLEEEK, KAWCWASYLEEEK	3	-0.0447816	0.132686	HEK293T
Q8IX01_C540	[10:10]	Reference	AWLVSSGCPLQVK	3	0.142394	0.162255	HEK293T
P43487_C132	[10:10]	Reference	AWVWNTHADFADECPKPELLAIR	3	0.214904	0.146848	HEK293T
Q15654_C328,331	[10:10]	Reference	AYCEGCYVATLEK	3	0.233455	0.477144	HEK293T
Q9Y2Z0_C54,62	[10:10]	Reference	AYCHILLGNYCVAVADAK, AYCHILLGNYCVAVADAKK	3	-0.172606	0.225893	HEK293T
P52701_C1129	[10:10]	Reference	AYCVLVTGPNMGGK	2	-0.68449	0.0436132	HEK293T
Q02880_C271	[10:10]	Reference	AYDLAGSCR	3	1.44078	1.08294	HEK293T
P31948_C62	[10:10]	Reference	AYEDGCK	3	0.0156102	0.0756999	HEK293T
P53701_C66	[10:10]	Reference	AYEYVECPIR	3	0.34439	0.217752	HEK293T
P49207_C83	[10:10]	Reference	AYGGSMCAK	3	-0.0998547	0.0631966	HEK293T
P68366_C295	[10:10]	Reference	AYHEQLSVAEITNACFEPANQMVK, IHFPLATYAPVISAEKAYHEQLSVAEITNACFEPANQMVK	3	0.243553	0.233504	HEK293T
Q9NY65_C295	[10:10]	Reference	AYHEQLSVAEITSSCFEPNSQMVK	3	0.746588	1.72486	HEK293T
Q9BQE3_C295	[10:10]	Reference	AYHEQLTVAEITNACFEPANQMVK	3	0.228332	0.201258	HEK293T
P10321_C188	[10:10]	Reference	AYLEGTCVEWLR, AYLEGTCVEWLRR	3	-1.13746	0.817299	HEK293T
Q9NQC3_C1101	[10:10]	Reference	AYLESEVAISEELVQKYSNSALGHVNCTIK, YSNSALGHVNCTIK	3	-0.310165	0.789431	HEK293T
Q9BTC0_C1079	[10:10]	Reference	AYPVSGCFDYLSEDLPDTIHIGGR	3	0.301736	0.14948	HEK293T
P54136_C293	[10:10]	Reference	AYQCVVLLQGK	3	-0.00705263	0.273699	HEK293T
O43414_C285	[10:10]	Reference	AYSFAMGCWPK	3	0.158726	0.0697704	HEK293T
P51812_C229	[10:10]	Reference	AYSFCGTVEYMAPEVVNRR	3	-0.110344	0.122197	HEK293T
Q15345_C297	[10:10]	Reference	CAAALMASR	3	0.323404	0.204273	HEK293T
P49773_C84	[10:10]	Reference	CAADLGLNK, KCAADLGLNK	3	-0.413383	0.0282135	HEK293T
Q13098_C251	[10:10]	Reference	CAAGLAELAAR	3	-0.388987	0.343946	HEK293T
Q9C0C2_C136	[10:10]	Reference	CAAPGGVR	3	-0.905114	0.209644	HEK293T
O75152_C636	[10:10]	Reference	CAAQTLEKR	3	-0.191323	0.249721	HEK293T
Q15020_C670	[10:10]	Reference	CAAVDVEPPSK, CAAVDVEPPSKQK	3	-0.523821	0.183704	HEK293T
Q16643_C96,98	[10:10]	Reference	CACASHVAK	3	0.747371	0.752919	HEK293T
Q14696_C180	[10:10]	Reference	CADVTLEGQVYPGK	2	-0.964488	0.801121	HEK293T
Q9Y617_C98	[10:10]	Reference	CADYVVTGAWSAK	3	0.175936	0.337224	HEK293T
O94826_C475	[10:10]	Reference	CAEGYALYAQALTDQQQFGK, CAEGYALYAQALTDQQQFGKADEMYDK	3	0.423362	0.289181	HEK293T
Q92878_C133	[10:10]	Reference	CAEIDREMISSLGVSK	3	0.0185372	0.249999	HEK293T
Q9NSD9_C548	[10:10]	Reference	CAEIFAR	3	1.27857	1.72548	HEK293T
Q8NFC6_C2164	[10:10]	Reference	CAESLQPVAAAVEER	3	-0.185738	0.581689	HEK293T
P12004_C81	[10:10]	Reference	CAGNEDIITLR, CAGNEDIITLRAEDNADTLALVFEAPNQEK	3	0.194487	0.193721	HEK293T
Q15050_C52	[10:10]	Reference	CAGPTPEAELQALAR	3	0.00532211	0.0930719	HEK293T
Q99733_C77	[10:10]	Reference	CAHIEAK	3	2.05527	1.9761	HEK293T
Q9H6R7_C125	[10:10]	Reference	CAILTVLTAQDVSIFPNVHSDDSQVK	3	-0.159033	0.444113	HEK293T
P51970_C66	[10:10]	Reference	CALDFFR	3	-0.219786	0.217248	HEK293T
Q9Y4I1_C535	[10:10]	Reference	CALFEKPR	2	-0.337567	0.427058	HEK293T
Q13200_C251	[10:10]	Reference	CALGVFR	3	0.199897	0.387416	HEK293T
Q14247_C246	[10:10]	Reference	CALGWDHQEK	3	1.57322	0.155181	HEK293T
Q6PJG6_C539	[10:10]	Reference	CALLASEVPQLALQLLQDPESYVR	3	1.08045	0.933983	HEK293T
Q8NFH5_C255	[10:10]	Reference	CALSSPSLAFTPPIK	3	-0.0267245	0.263969	HEK293T
Q99832_C158	[10:10]	Reference	CAMTALSSK	3	0.130963	0.413976	HEK293T
Q9P1F3_C39	[10:10]	Reference	CANLFEALVGTLK, DDKCANLFEALVGTLK, FGVLFRDDKCANLFEALVGTLK	3	0.015655	0.0996269	HEK293T
P46013_C958	[10:10]	Reference	CAPMSDLTDLK	3	-0.14209	0.15416	HEK293T
Q7L2J0_C54	[10:10]	Reference	CAPSAGSPAAAVGR	3	0.0476612	0.154471	HEK293T
Q7L5N7_C4	[10:10]	Reference	CAQAAEVAATVPGAGVGNVGLRPPMVPR	3	0.191549	0.25145	HEK293T
O75410_C715	[10:10]	Reference	CAQDYLAR	2	-0.330571	0.720709	HEK293T
Q8TEQ6_C1091	[10:10]	Reference	CAQELLLANNWVGAQEALQLHESLQGQR	2	-0.18727	0.144848	HEK293T
P55209_C88	[10:10]	Reference	CAQIEAK	3	-0.195197	0.0243587	HEK293T
P18031_C121	[10:10]	Reference	CAQYWPQKEEK	2	-0.763937	0.772119	HEK293T
P52952_C82	[10:10]	Reference	CASAFPAAPAFYPR	2	0.0944599	0.641024	HEK293T
Q6FI81_C285,288	[10:10]	Reference	CASCPYLGMPAFKPGEK	3	0.0942371	0.592229	HEK293T
Q15417_C173	[10:10]	Reference	CASQAGMTAYGTR, CASQAGMTAYGTRR	3	0.00251432	0.12373	HEK293T
Q99439_C175	[10:10]	Reference	CASQSGMTAYGTR	3	-0.212865	3.57199	HEK293T
Q99439_C215	[10:10]	Reference	CASQVGMTAPGTR	3	-0.0867141	0.388939	HEK293T
Q96GN5_C422	[10:10]	Reference	CATGILIHLAK	3	-0.00755735	0.0519119	HEK293T
Q9BWT1_C339	[10:10]	Reference	CATGVLVYLAK	3	0.083313	0.526014	HEK293T
P48735_C113	[10:10]	Reference	CATITPDEAR	2	0.734649	0.592954	HEK293T
Q9Y597_C606	[10:10]	Reference	CATPNISPATSVVQHSHLR	2	-0.367439	0.239312	HEK293T
Q9ULW0_C145	[10:10]	Reference	CATPVIIDEILPSKK	3	0.26525	0.133001	HEK293T
Q9H0U9_C160	[10:10]	Reference	CATVSAAVAER	3	-0.040977	0.237783	HEK293T
Q8WTW3_C72	[10:10]	Reference	CAVGLVDAVK	2	0.195846	0.171032	HEK293T
Q8WYP5_C1261	[10:10]	Reference	CAVPVETEWLK, KCAVPVETEWLK	3	0.500322	0.240675	HEK293T
P0DN76_C67	[10:10]	Reference	CAVSDVEMQEHYDEFFEEVFTEMEEK	2	0.35453	0.294541	HEK293T
Q96KR1_C844,856	[10:10]	Reference	CAVSEAAIILNSCVEPK	3	-0.526553	0.576505	HEK293T
P00367_C172	[10:10]	Reference	CAVVDVPFGGAK	3	-0.313722	0.323505	HEK293T
Q9NYH9_C309,310	[10:10]	Reference	CCAVYEEAVK	3	-0.0284484	0.14736	HEK293T
Q9P2J5_C83,84,92	[10:10]	Reference	CCLFPFGLHCTGMPIK	3	1.4569	0.866271	HEK293T
P62979_C144,145,149	[10:10]	Reference	CCLTYCFNKPEDK	3	0.220202	0.152347	HEK293T
Q14839_C1018,1019	[10:10]	Reference	CCNHPYLFPVAAMEAPK	3	1.58473	1.21105	HEK293T
P14618_C423,424	[10:10]	Reference	CCSGAIIVLTK	3	-0.709274	1.39277	HEK293T
Q14146_C702	[10:10]	Reference	CDAAFIIGSGRK	2	-0.43805	0.0684316	HEK293T
Q8TEM1_C109	[10:10]	Reference	CDAIVDLIHDIQIVSTTR	2	0.0465062	0.197032	HEK293T
Q9UPT9_C494	[10:10]	Reference	CDDAIITK	3	0.105998	0.52324	HEK293T
Q5VTR2_C905	[10:10]	Reference	CDEILMEEIKDYK	3	0.177617	0.483102	HEK293T
P14618_C152	[10:10]	Reference	CDENILWLDYK, ITLDNAYMEKCDENILWLDYK	3	-1.62247	1.17675	HEK293T
P30086_C133	[10:10]	Reference	CDEPILSNR, YVWLVYEQDRPLKCDEPILSNR	3	0.0821913	0.261783	HEK293T
Q04760_C61	[10:10]	Reference	CDFPIMK	3	0.255614	0.486985	HEK293T
P11387_C300	[10:10]	Reference	CDFTQMSQYFK	3	0.194873	0.0347274	HEK293T
Q00341_C948	[10:10]	Reference	CDIIIISGR, RCDIIIISGR, RCDIIIISGRK	3	-0.178404	0.557473	HEK293T
P29590_C227	[10:10]	Reference	CDISAEIQQR	3	-0.316884	0.74335	HEK293T
P13010_C157	[10:10]	Reference	CDISLQFFLPFSLGK, CDISLQFFLPFSLGKEDGSGDRGDGPFR, KCDISLQFFLPFSLGK, KCDISLQFFLPFSLGKEDGSGDR	3	-0.073271	0.397499	HEK293T
P48059_C97,100	[10:10]	Reference	CDLCQEVLADIGFVK	3	-0.0895844	0.576152	HEK293T
Q9ULV4_C420	[10:10]	Reference	CDLISIPK, CDLISIPKK, KCDLISIPK	3	0.0974969	0.203284	HEK293T
P51532_C998	[10:10]	Reference	CDMSALQR	2	-0.00184622	0.263959	HEK293T
Q9H4A3_C352	[10:10]	Reference	CDNIFITGPTGSVK	3	0.930264	0.224985	HEK293T
Q15181_C254	[10:10]	Reference	CDPDAAR	3	0.256848	0.165428	HEK293T
Q9BY44_C306	[10:10]	Reference	CDPVFDFGTGPR	2	-0.0646852	0.144775	HEK293T
Q9UPN9_C447	[10:10]	Reference	CDPVPAANGAIR	3	-0.406092	0.383758	HEK293T
Q13561_C240,256	[10:10]	Reference	CDQDAQNPLSAGLQGACLMETVELLQAK	3	0.183337	0.303502	HEK293T
P02765_C132	[10:10]	Reference	CDSSPDSAEDVR	2	0.322304	0.237143	HEK293T
P78527_C1629	[10:10]	Reference	CDSWWAK, CDSWWAKDSPLETK, KCDSWWAK	3	0.481637	0.640305	HEK293T
P27694_C503	[10:10]	Reference	CDTEFPNFK	3	0.500955	0.327598	HEK293T
P63261_C285	[10:10]	Reference	CDVDIRK, CDVDIRKDLYANTVLSGGTTMYPGIADR	3	-0.0340808	0.125261	HEK293T
Q8N1F7_C397	[10:10]	Reference	CDVTDNQSEVADKTEDYLWLK	2	-0.339022	0.129682	HEK293T
O43447_C131	[10:10]	Reference	CDWLDGK	2	-0.192602	0.312103	HEK293T
P52815_C45	[10:10]	Reference	CEALAGAPLDNAPK	3	0.665206	0.649027	HEK293T
Q08379_C356	[10:10]	Reference	CEAPDANQQLQQAMEER	3	-0.127533	0.210651	HEK293T
Q9P2E9_C933	[10:10]	Reference	CEELSGLHGQLQEAR, SKCEELSGLHGQLQEAR	3	0.141224	0.103244	HEK293T
Q92621_C698	[10:10]	Reference	CEEYPLTR	3	-0.12043	0.205384	HEK293T
Q9P2J5_C70	[10:10]	Reference	CEFAVGYQR	3	-0.017497	0.380691	HEK293T
Q9NX20_C167	[10:10]	Reference	CEFEEVQGFLDQVAHKLPFAAK	2	-0.00647773	0.00418499	HEK293T
P10809_C237	[10:10]	Reference	CEFQDAYVLLSEK, CEFQDAYVLLSEKK, GQKCEFQDAYVLLSEK, GQKCEFQDAYVLLSEKK	3	-0.0273318	0.112596	HEK293T
Q7L8W6_C88	[10:10]	Reference	CEGDEVEDLYELLK	3	1.2175	1.49857	HEK293T
P40429_C38	[10:10]	Reference	CEGINISGNFYR	3	0.255222	0.634528	HEK293T
O15371_C375	[10:10]	Reference	CEHDGVMTGANGEVSFINIK	3	0.107791	0.306751	HEK293T
O94906_C837	[10:10]	Reference	CEHDPHVLLAVAK, KCEHDPHVLLAVAK	3	1.24072	1.20318	HEK293T
Q15003_C239	[10:10]	Reference	CEIDPMFQK, KCEIDPMFQK	3	0.16259	0.134435	HEK293T
Q9NYL2_C285	[10:10]	Reference	CEIEATLER	2	1.30417	0.368086	HEK293T
Q14145_C288	[10:10]	Reference	CEILQSDSR	3	0.191054	0.545103	HEK293T
Q06203_C100,105	[10:10]	Reference	CELENCQPFVVETLHGK, YATTGKCELENCQPFVVETLHGK	3	0.174163	0.201589	HEK293T
Q9Y296_C195	[10:10]	Reference	CELFDQNLK	3	0.259605	0.218517	HEK293T
P13639_C369	[10:10]	Reference	CELLYEGPPDDEAAMGIK, YRCELLYEGPPDDEAAMGIK	3	0.128062	0.0393167	HEK293T
Q6IQ49_C406	[10:10]	Reference	CELMALGLK	2	-0.202091	1.17143	HEK293T
Q96KP1_C541	[10:10]	Reference	CELSGQWLAHAIQTVR	3	-0.169046	0.289317	HEK293T
Q92696_C354	[10:10]	Reference	CELSVEK	3	-0.0315879	0.146642	HEK293T
Q14008_C1500	[10:10]	Reference	CEMPELVQHK, CEMPELVQHKLDDIFEPVLIPEPK	3	0.352582	0.265071	HEK293T
Q9UPT9_C211,219,222	[10:10]	Reference	CEMQSPSSCLVCEMSSLFQEFYSGHR	2	0.288929	0.00854878	HEK293T
P52732_C740	[10:10]	Reference	CENIQKPLSSVQENIQQK	2	0.305075	0.204612	HEK293T
Q8IWB7_C290	[10:10]	Reference	CEQPFFWNIK	3	0.0752377	0.143405	HEK293T
P83731_C36	[10:10]	Reference	CESAFLSK, CESAFLSKR	3	0.0583265	0.20628	HEK293T
Q14573_C1638	[10:10]	Reference	CESGGFLSK	3	0.0609059	0.124437	HEK293T
P54886_C606,612	[10:10]	Reference	CEYPAACNALETLLIHR	3	0.0253511	0.22289	HEK293T
Q9BUK6_C411	[10:10]	Reference	CFAQSVVLR	2	1.31918	2.4273	HEK293T
P53350_C67	[10:10]	Reference	CFEISDADTK	3	-0.205342	0.323468	HEK293T
contaminant_UBIQUITIN09_C132,152	[10:10]	Reference	CFEKNEAIQAAHDAVAQEGQCR	3	0.0386007	0.0779609	HEK293T
Q13155_C168	[10:10]	Reference	CFGEQNK	2	-1.47584	2.90476	HEK293T
Q13151_C49	[10:10]	Reference	CFGFVTYSNVEEADAAMAASPHAVDGNTVELKR	3	-0.686482	1.50678	HEK293T
P10768_C11	[10:10]	Reference	CFGGLQK	3	-0.396869	0.703352	HEK293T
P78527_C1312	[10:10]	Reference	CFGTGAAGNR	3	0.962104	0.314762	HEK293T
P23919_C163	[10:10]	Reference	CFHQLMK	3	-0.101387	0.307902	HEK293T
P05388_C27	[10:10]	Reference	CFIVGADNVGSK	3	-0.112474	0.329872	HEK293T
Q13428_C38	[10:10]	Reference	CFLAQPVTLLDIYTHWQQTSELGR, CFLAQPVTLLDIYTHWQQTSELGRK	3	0.44129	0.171956	HEK293T
Q96G04_C72	[10:10]	Reference	CFLSELIK	3	-0.482932	0.412046	HEK293T
Q92900_C237	[10:10]	Reference	CFLSWLVK	3	-0.0341024	0.161378	HEK293T
Q9H814_C87	[10:10]	Reference	CFNPPPKPEPFQFGQSSQKPPVAGGK	3	-2.22953	2.5627	HEK293T
P55265_C851	[10:10]	Reference	CFNTLTNSFQPSLLGR	2	0.211193	0.353303	HEK293T
Q9NVN8_C152	[10:10]	Reference	CFQMEEAVLR	3	-0.0961043	0.183898	HEK293T
Q9NYL9_C231	[10:10]	Reference	CFSLAATR	3	-0.223542	0.212773	HEK293T
P13010_C339,346	[10:10]	Reference	CFSVLGFCK	3	1.19805	1.04623	HEK293T
Q13206_C471	[10:10]	Reference	CFVSYVR	3	0.209399	0.634816	HEK293T
Q9NVH1_C235,241	[10:10]	Reference	CFVTTNCALQFSSR	3	0.73032	0.29929	HEK293T
Q7Z7L1_C102	[10:10]	Reference	CFYIFVK	2	0.0801605	0.684206	HEK293T
P78527_C25	[10:10]	Reference	CGAALAGHQLIR	3	-0.118016	0.458758	HEK293T
Q9HCU5_C128	[10:10]	Reference	CGAETQHEGLELR, KCGAETQHEGLELR	3	-0.162579	0.225911	HEK293T
Q9BTT6_C432	[10:10]	Reference	CGALENLVNDVSDEAWNER	3	0.176255	0.343154	HEK293T
Q9BTC0_C455	[10:10]	Reference	CGAQAGIK	3	-0.281671	0.0852277	HEK293T
Q8N1F7_C328	[10:10]	Reference	CGDLLAASQVVNR	3	-0.147888	0.239279	HEK293T
P51858_C12	[10:10]	Reference	CGDLVFAK	3	-0.056552	0.385878	HEK293T
Q9H3U1_C34	[10:10]	Reference	CGDYGGALAAYTQALGLDATPQDQAVLHR	2	-0.236069	0.461623	HEK293T
P78347_C745	[10:10]	Reference	CGEALGLK	3	0.0835123	0.136191	HEK293T
P20810_C328	[10:10]	Reference	CGEDDETIPSEYR	3	0.175559	0.0343753	HEK293T
O43175_C295	[10:10]	Reference	CGEEIAVQFVDMVK	3	-0.0143311	0.15664	HEK293T
Q96L91_C1820	[10:10]	Reference	CGESLQDVIDR	3	0.293194	0.731966	HEK293T
Q06330_C397,403	[10:10]	Reference	CGESMLCVVPDISAFR	3	-0.476573	0.5361	HEK293T
P22234_C81,91,100	[10:10]	Reference	CGETAFIAPQCEMIPIEWVCR, KCGETAFIAPQCEMIPIEWVCR	3	0.233708	0.300854	HEK293T
Q9UL46_C91	[10:10]	Reference	CGFLPGNEK	2	4.18008	3.04969	HEK293T
Q9NSE4_C91	[10:10]	Reference	CGFSELYSWQR	2	-0.895589	2.23059	HEK293T
Q9BTW9_C773	[10:10]	Reference	CGFSLALGALPGFLLK	3	0.313337	0.140141	HEK293T
Q8IWA0_C12	[10:10]	Reference	CGGSELNFR	2	0.217899	0.147776	HEK293T
Q12874_C274	[10:10]	Reference	CGGTLEER	3	0.533884	0.205697	HEK293T
Q969Y2_C46	[10:10]	Reference	CGIAVIR	3	-0.251983	0.248046	HEK293T
Q06210_C2	[10:10]	Reference	CGIFAYLNYHVPR	3	-0.168136	0.445349	HEK293T
Q9BXP5_C640	[10:10]	Reference	CGIIHVR	2	0.251479	0.15482	HEK293T
Q92616_C1235	[10:10]	Reference	CGLALALNK	3	0.018828	0.0993465	HEK293T
Q9UHI6_C98	[10:10]	Reference	CGLDLIVQAK	3	0.119763	0.21336	HEK293T
Q14008_C1946	[10:10]	Reference	CGLDNTK	3	0.492742	1.01501	HEK293T
Q14781_C284	[10:10]	Reference	CGLGLDLK	2	-0.299731	0.379389	HEK293T
P46100_C627	[10:10]	Reference	CGLGQENSDNEHLVENEVSLLLEESDLR	3	1.53212	1.79716	HEK293T
P35611_C253	[10:10]	Reference	CGLLPISPEALSLGEVAYHDYHGILVDEEEK, CGLLPISPEALSLGEVAYHDYHGILVDEEEKVLIQK	2	0.0780965	0.019942	HEK293T
Q9UBB4_C134	[10:10]	Reference	CGLQFLGNIASR	3	0.378677	0.341358	HEK293T
Q96I24_C366	[10:10]	Reference	CGLVIGK	3	0.00170853	0.541553	HEK293T
Q92945_C436	[10:10]	Reference	CGLVIGR	3	-0.028604	0.293757	HEK293T
P21912_C68	[10:10]	Reference	CGPMVLDALIK	3	-0.386525	0.519537	HEK293T
Q96C92_C371	[10:10]	Reference	CGQGASLTVVK	3	-0.0626443	0.657301	HEK293T
Q06203_C306	[10:10]	Reference	CGQQLAIEAPVDADLVSTVPESATPAALAYAGK	3	0.337187	0.852277	HEK293T
Q7Z4V5_C631	[10:10]	Reference	CGSSEDLHDSVR	3	0.275781	0.201047	HEK293T
P15880_C188	[10:10]	Reference	CGSVLVR	3	-0.0130713	0.167291	HEK293T
O14654_C206	[10:10]	Reference	CGTLGAQPDGEPAALAAAAAAEPPFYK, CGTLGAQPDGEPAALAAAAAAEPPFYKDVWQVIVKPR, RCGTLGAQPDGEPAALAAAAAAEPPFYK	3	0.039781	0.409837	HEK293T
Q6PJG2_C502	[10:10]	Reference	CGVEFSEPSLATKR	2	-1.7334	3.66073	HEK293T
P62244_C72	[10:10]	Reference	CGVISPR	3	0.0124578	0.167656	HEK293T
Q01433_C230	[10:10]	Reference	CGVPFTDLLDAAK	3	-0.275736	0.0960518	HEK293T
Q9H0C8_C301	[10:10]	Reference	CGVTSVPDIR, RCGVTSVPDIR	3	-0.74854	0.716499	HEK293T
P61160_C20	[10:10]	Reference	CGYAGSNFPEHIFPALVGRPIIR	3	-0.257383	0.577279	HEK293T
O95757_C540	[10:10]	Reference	CHAEHTPEEEIDHTGAK	3	0.102278	0.266535	HEK293T
Q99986_C220	[10:10]	Reference	CHDGTIEFTSIDAHNGVAPSR	3	0.17673	0.118602	HEK293T
P17858_C630	[10:10]	Reference	CHDYYTTEFLYNLYSSEGK	2	-0.165388	0.133374	HEK293T
Q13144_C196	[10:10]	Reference	CHEDNVVVAVDSTTNR	2	-0.469958	3.91872	HEK293T
Q9NY93_C298,311	[10:10]	Reference	CHIISQFNQGFYDCVIATDAEVLGAPVK	3	0.35947	0.304316	HEK293T
Q9H2G2_C1153	[10:10]	Reference	CHLLVEHETQK	2	0.206769	0.10601	HEK293T
Q14145_C273	[10:10]	Reference	CHSLTPNFLQMQLQK	3	0.245447	0.575285	HEK293T
P21912_C243,249	[10:10]	Reference	CHTIMNCTR	2	-0.422396	0.179828	HEK293T
Q02543_C22	[10:10]	Reference	CHTPPLYR	3	-0.191258	0.388233	HEK293T
P46060_C82	[10:10]	Reference	CHWSDMFTGR, RCHWSDMFTGR	3	0.346274	0.592892	HEK293T
Q5F1R6_C3	[10:10]	Reference	CHYEALGVR	3	0.0217724	0.161446	HEK293T
Q13838_C300	[10:10]	Reference	CIALAQLLVEQNFPAIAIHR	3	-0.109901	0.0785676	HEK293T
O95347_C585	[10:10]	Reference	CIAPETLR	3	-0.122858	0.177061	HEK293T
P00367_C327	[10:10]	Reference	CIAVGESDGSIWNPDGIDPK	3	0.103759	0.410354	HEK293T
O94826_C502	[10:10]	Reference	CIDLEPDNATTYVHK	2	0.0199269	0.51581	HEK293T
Q16543_C336	[10:10]	Reference	CIDSGLWVPNSK	3	-0.177609	0.0479141	HEK293T
O75475_C373	[10:10]	Reference	CIEALDELASLQVTMQQAQK	3	0.186982	0.529859	HEK293T
P05023_C459,463,464	[10:10]	Reference	CIELCCGSVK	3	1.01101	1.72433	HEK293T
Q9UNS2_C383	[10:10]	Reference	CIELDER	3	-0.104354	0.303585	HEK293T
P31949_C13	[10:10]	Reference	CIESLIAVFQK	3	-0.142604	0.155825	HEK293T
Q8NI27_C986,996	[10:10]	Reference	CIFSAIDAVYCAR	2	0.829011	2.4833	HEK293T
Q8IZ69_C392	[10:10]	Reference	CIHEDLLGLTFR	3	-0.40206	0.0621337	HEK293T
Q04206_C109,120	[10:10]	Reference	CIHSFQNLGIQCVK	2	0.106803	0.126316	HEK293T
P35579_C671	[10:10]	Reference	CIIPNHEK	3	0.182092	0.517425	HEK293T
Q16222_C158	[10:10]	Reference	CIIPWYIMTSGR	3	-0.144077	0.0892914	HEK293T
Q9GZT3_C48	[10:10]	Reference	CILPFDKETGFHR	3	0.306634	0.522546	HEK293T
P14678_C19	[10:10]	Reference	CILQDGR	3	-0.123816	0.756492	HEK293T
Q9H0G5_C232	[10:10]	Reference	CILQTDVK	3	-1.10836	0.307195	HEK293T
Q5VT66_C273	[10:10]	Reference	CILTTVDPDTGVMSR	3	0.0449699	0.273709	HEK293T
O43172_C399	[10:10]	Reference	CIMFLEGHLK	2	-0.720696	0.0710554	HEK293T
P10809_C447	[10:10]	Reference	CIPALDSLTPANEDQK, CIPALDSLTPANEDQKIGIEIIKR	3	-0.0600735	0.292848	HEK293T
Q969U7_C168,178	[10:10]	Reference	CIPEIDDSEFCIR	2	0.146568	0.225929	HEK293T
O75362_C286	[10:10]	Reference	CIPQLDPFTTFQAWQLATK	3	0.195257	0.878681	HEK293T
Q9UBW8_C110	[10:10]	Reference	CIPYAVLLEALALR	3	0.0200607	0.0692315	HEK293T
O75794_C212	[10:10]	Reference	CIQDFFK, CIQDFFKK	3	-1.01287	1.30236	HEK293T
Q99567_C713	[10:10]	Reference	CIQSILKEEGEHIR, KCIQSILK, KCIQSILKEEGEHIR	3	-0.22409	0.116799	HEK293T
Q49A88_C350	[10:10]	Reference	CIQTYLSLFR	2	0.180225	0.233504	HEK293T
Q9BYI3_C300	[10:10]	Reference	CIQVEITPTSSR	2	0.143048	0.181317	HEK293T
Q7Z309_C155	[10:10]	Reference	CIRPSVLGPLKR	3	-0.381634	0.748396	HEK293T
Q9NX58_C51	[10:10]	Reference	CISEDQK	3	0.158204	0.091248	HEK293T
Q9NV70_C650	[10:10]	Reference	CISNQIR	3	-0.312347	0.345193	HEK293T
O75694_C974	[10:10]	Reference	CITDTLQELVNQSK	3	-0.258848	0.138356	HEK293T
Q8N0X7_C562	[10:10]	Reference	CIVNNVSAETVQTVR	3	0.0952943	0.363649	HEK293T
Q9GZS1_C338	[10:10]	Reference	CIWFLDTLIK	3	-0.181725	0.530797	HEK293T
Q13569_C233	[10:10]	Reference	CIYEIFSK	3	-0.0903167	0.696956	HEK293T
P53618_C248	[10:10]	Reference	CIYNLLQSSSPAVK, CIYNLLQSSSPAVKYEAAGTLVTLSSAPTAIK	3	0.0381269	0.448419	HEK293T
P27797_C163	[10:10]	Reference	CKDDEFTHLYTLIVRPDNTYEVK	3	0.00292726	0.148607	HEK293T
P62263_C85	[10:10]	Reference	CKELGITALHIK	3	0.173489	0.0843066	HEK293T
P49792_C1296	[10:10]	Reference	CKFEEAQSILK	2	0.508727	0.196061	HEK293T
Q969Q0_C88	[10:10]	Reference	CKHFELGGDK, CKHFELGGDKK	3	0.0408223	0.123693	HEK293T
P78527_C123	[10:10]	Reference	CKIPALDLLIK	2	-0.194675	0.477344	HEK293T
Q12996_C646	[10:10]	Reference	CKIPNTVEEAVR	2	0.288024	0.36775	HEK293T
Q8NHV4_C66	[10:10]	Reference	CKPVPLLELAEGQK	2	0.171068	1.10953	HEK293T
Q969E8_C120	[10:10]	Reference	CKVTATALK	2	-0.436108	0.0461327	HEK293T
Q12906_C203	[10:10]	Reference	CLAALASLR	3	-0.470665	0.222169	HEK293T
Q5TGZ0_C13	[10:10]	Reference	CLADAVVK	3	0.230631	0.236249	HEK293T
Q8N8A6_C338	[10:10]	Reference	CLADIVVATPGR	2	-0.290376	0.392589	HEK293T
P49773_C38	[10:10]	Reference	CLAFHDISPQAPTHFLVIPK	3	0.0256082	0.221059	HEK293T
Q9Y4W2_C140	[10:10]	Reference	CLAQEVNIPDWIVDLR, CLAQEVNIPDWIVDLRHELTHK	3	-0.025194	0.0721754	HEK293T
O75369_C1617	[10:10]	Reference	CLATGPGIASTVK	3	0.750406	0.204811	HEK293T
Q96KR1_C899	[10:10]	Reference	CLDALAALR	3	-0.111085	0.207944	HEK293T
Q86VP6_C356	[10:10]	Reference	CLDAVVSTR	3	-0.351936	0.168553	HEK293T
P21266_C178	[10:10]	Reference	CLDEFPNLK	2	0.235051	2.22089	HEK293T
Q9BY77_C338	[10:10]	Reference	CLDGQPMK	3	-0.176781	0.498868	HEK293T
Q9HCK8_C1161	[10:10]	Reference	CLDILEDYLIQR	3	-1.80862	0.0492743	HEK293T
Q14137_C367,373	[10:10]	Reference	CLDLYLCPR	3	-0.111335	0.77423	HEK293T
Q4VCS5_C741	[10:10]	Reference	CLDMEGR	3	0.343233	0.211403	HEK293T
B5ME19_C79	[10:10]	Reference	CLEEFELLGK	3	-0.089411	0.376761	HEK293T
Q14980_C375	[10:10]	Reference	CLEEKNEILQGK	3	0.114282	0.173384	HEK293T
Q9Y5J1_C90	[10:10]	Reference	CLEELVFGDVENDEDALLR	3	0.134027	0.20363	HEK293T
Q9Y6K9_C54	[10:10]	Reference	CLEENQELR	2	-0.117158	0.127259	HEK293T
P17812_C491	[10:10]	Reference	CLEEQGLK	3	-0.266628	0.310668	HEK293T
P08238_C412	[10:10]	Reference	CLELFSELAEDKENYK, CLELFSELAEDKENYKK	3	-0.254092	0.253319	HEK293T
P07900_C420	[10:10]	Reference	CLELFTELAEDKENYK, CLELFTELAEDKENYKK	3	0.726929	0.859562	HEK293T
Q969Z0_C246	[10:10]	Reference	CLELVEHFGPNELR	3	-0.356549	0.143621	HEK293T
Q8TCG1_C337	[10:10]	Reference	CLEPTVALLR	3	0.137518	0.066577	HEK293T
Q5T5Y3_C1164	[10:10]	Reference	CLFDSYR	3	0.303698	0.26268	HEK293T
Q8N999_C302	[10:10]	Reference	CLFNHFLK	3	-0.13813	0.216487	HEK293T
P53621_C85	[10:10]	Reference	CLFTLLGHLDYIR	3	4.13108	3.2898	HEK293T
P37268_C6	[10:10]	Reference	CLGHPEEFYNLVR	3	0.0648167	0.216418	HEK293T
Q12874_C437	[10:10]	Reference	CLGIPNTAHFANVTQIEDAVSLWAK	3	-0.524698	1.11601	HEK293T
P29372_C61	[10:10]	Reference	CLGPPTTPGPYR, ERCLGPPTTPGPYR	3	-0.807755	0.226481	HEK293T
Q14204_C2454,2466	[10:10]	Reference	CLGSLFSMLHQACR	3	0.260431	0.193009	HEK293T
Q96B36_C61	[10:10]	Reference	CLHDIALAHR	3	0.312522	0.5501	HEK293T
O60493_C140	[10:10]	Reference	CLHMFLQDEIIDK	3	-0.126107	0.339962	HEK293T
Q9UMY4_C141	[10:10]	Reference	CLHMFLQEEAIDR	3	-0.0539523	1.28081	HEK293T
Q13642_C71	[10:10]	Reference	CLHPLANETFVAK, CLHPLANETFVAKDNK	3	0.0926359	0.108303	HEK293T
Q7L2E3_C895,905	[10:10]	Reference	CLHPLLVVVSCLTR	3	-0.356423	1.26537	HEK293T
Q96KG9_C88	[10:10]	Reference	CLHVVTEAVTPLGIYLK	3	-0.380336	0.785874	HEK293T
O95831_C256	[10:10]	Reference	CLIATGGTPR	3	-0.0234955	0.214309	HEK293T
P08133_C114	[10:10]	Reference	CLIEILASR	3	-0.178747	0.370516	HEK293T
Q149N8_C489	[10:10]	Reference	CLIFEGLVK	3	0.0419748	0.459267	HEK293T
Q86XI2_C1047	[10:10]	Reference	CLIGIIIK	3	0.434099	0.961897	HEK293T
Q5UIP0_C2274	[10:10]	Reference	CLISEMAK	2	-0.0800072	0.153713	HEK293T
Q9H0C8_C190	[10:10]	Reference	CLLDTFK	3	-0.134931	0.0742566	HEK293T
Q5JTH9_C839	[10:10]	Reference	CLLHIVR	3	-0.314422	0.577861	HEK293T
Q16763_C118	[10:10]	Reference	CLLIHPNPESALNEEAGR	3	-0.00450855	0.20496	HEK293T
Q99661_C287	[10:10]	Reference	CLLLVHEPK	3	-0.0865832	0.270148	HEK293T
Q92990_C406	[10:10]	Reference	CLLNTSNHSGVEAFIIQNIK	3	-0.0138545	0.299545	HEK293T
Q6PGP7_C1162	[10:10]	Reference	CLLTSAIYALQGR	3	0.0680779	0.248096	HEK293T
Q9H3H3_C199	[10:10]	Reference	CLLTYKPDVYTYLGIYR	3	0.0299368	0.187607	HEK293T
Q04637_C821	[10:10]	Reference	CLMALKVPTTEKPTVTVNFR	3	0.454111	0.129436	HEK293T
P78527_C4106	[10:10]	Reference	CLMDQATDPNILGR	3	0.0773649	0.348155	HEK293T
O95071_C2084	[10:10]	Reference	CLMEVTVDR	2	0.152263	0.00777855	HEK293T
Q96SI9_C195	[10:10]	Reference	CLNALASLR	3	-0.150102	0.00597844	HEK293T
Q7Z4V5_C496	[10:10]	Reference	CLNALEELGTLQVTSQILQK	3	-0.666028	0.283009	HEK293T
O75427_C105	[10:10]	Reference	CLNPALGNLTALTYLNLSR	2	3.22013	3.81294	HEK293T
Q96F24_C126	[10:10]	Reference	CLPEIQGIFDRDPDTLLYLLQQK	3	0.197151	0.241371	HEK293T
Q9UPN9_C153	[10:10]	Reference	CLPEPER	2	0.586762	0.0543726	HEK293T
Q07157_C1727,1740	[10:10]	Reference	CLPGDPNYLVGANCVSVLIDHF	3	0.952146	0.862445	HEK293T
O15269_C438	[10:10]	Reference	CLPPPSIR	3	-1.39043	2.20508	HEK293T
Q9BQ52_C609	[10:10]	Reference	CLQEGAEISSPAVER	2	-0.140732	0.895065	HEK293T
Q12905_C271,291	[10:10]	Reference	CLQILAAGLFLPGSVGITDPCESGNFR	3	-0.401369	0.558104	HEK293T
Q96EA4_C416	[10:10]	Reference	CLQLSESENMK	3	1.32453	0.737438	HEK293T
Q92616_C2558	[10:10]	Reference	CLQNPSSDIR	3	-0.733414	0.552893	HEK293T
Q92616_C1595	[10:10]	Reference	CLQTLLDTK	3	-0.132438	0.630919	HEK293T
P31751_C77	[10:10]	Reference	CLQWTTVIER	2	0.00378387	0.220139	HEK293T
Q8TDP1_C67	[10:10]	Reference	CLRGEEVAVPPGLVGYVMVTEEK	2	0.314579	0.598434	HEK293T
O95602_C1332	[10:10]	Reference	CLRPEDILR	3	-0.110581	0.336074	HEK293T
O14929_C376	[10:10]	Reference	CLRPEELTNQMNQIEISMQHEQLEESFQELVEDYRR	3	-0.714843	0.929801	HEK293T
O14980_C723	[10:10]	Reference	CLSENISAAIQANGEMVTK	3	0.16526	0.341268	HEK293T
Q6KC79_C1795	[10:10]	Reference	CLSEVVAVDPSILAR	3	0.0783899	0.231617	HEK293T
P52209_C289	[10:10]	Reference	CLSSLKDER	3	-0.262298	0.522324	HEK293T
P49588_C773	[10:10]	Reference	CLSVMEAK, KCLSVMEAK	3	0.0624045	0.296209	HEK293T
Q14008_C343	[10:10]	Reference	CLTGLAVGLR	2	0.363465	0.719307	HEK293T
Q8TCG1_C583	[10:10]	Reference	CLTPHLK	3	-0.558281	0.413432	HEK293T
O60216_C392	[10:10]	Reference	CLTPLVPEDLR, CLTPLVPEDLRK	3	-0.478258	0.278104	HEK293T
O75116_C804	[10:10]	Reference	CLTQNDLK	3	-2.06345	1.94596	HEK293T
O75153_C1196	[10:10]	Reference	CLTQQAVALQR	3	0.0540377	0.0933659	HEK293T
Q8WYP5_C521	[10:10]	Reference	CLVAGLLSPR	3	0.173895	0.0448627	HEK293T
P61326_C131	[10:10]	Reference	CLVFSLIGLHFK	3	0.00163947	0.0651131	HEK293T
Q96F86_C47	[10:10]	Reference	CLVPEVTFR	3	-0.193232	0.202551	HEK293T
Q9GZR7_C467	[10:10]	Reference	CLVVDEADR	2	-0.769201	0.687724	HEK293T
Q9P0M9_C88	[10:10]	Reference	CLYALEEGIVR	2	3.59491	1.5374	HEK293T
P13639_C728	[10:10]	Reference	CLYASVLTAQPR, RCLYASVLTAQPR	3	-0.182153	0.477225	HEK293T
Q6ZRS2_C867	[10:10]	Reference	CLYDDFMAQTTTK	2	-1.08763	0.106271	HEK293T
Q29RF7_C486	[10:10]	Reference	CLYYLYASLDPNAVK	3	-0.0934419	0.151983	HEK293T
O00148_C299	[10:10]	Reference	CMALAQLLVEQNFPAIAIHR	2	-1.58724	0.878297	HEK293T
Q02252_C317	[10:10]	Reference	CMALSTAVLVGEAK	3	0.338917	0.170942	HEK293T
Q92616_C1275	[10:10]	Reference	CMLDAALATLNTHGKENVNSLLPVFEEFLK, KCMLDAALATLNTHGK	3	0.14318	0.368393	HEK293T
Q8IWS0_C45	[10:10]	Reference	CMLFSSALVSSHSDNESLGGFSIEDVQK	2	0.547278	0.143243	HEK293T
P31948_C471	[10:10]	Reference	CMMAQYNR	3	0.335348	0.357763	HEK293T
P46013_C3014	[10:10]	Reference	CMPAPEEIVEELPASKK	3	0.236557	0.242677	HEK293T
P10599_C73	[10:10]	Reference	CMPTFQFFK, CMPTFQFFKK	3	-0.125553	0.151919	HEK293T
P50914_C54	[10:10]	Reference	CMQLTDFILK, CMQLTDFILKFPHSAHQK	3	-0.00810478	0.13261	HEK293T
Q5VTR2_C383	[10:10]	Reference	CMQSQFSVLYNESLQLK	3	-0.421757	0.144771	HEK293T
P32322_C120	[10:10]	Reference	CMTNTPVVVR	3	0.114226	0.0575151	HEK293T
O15020_C231	[10:10]	Reference	CNAHYNLQNAFNLAEK, CNAHYNLQNAFNLAEKELGLTK	3	0.311585	0.481117	HEK293T
O60313_C801	[10:10]	Reference	CNEEHPAYLASDEITTVR, CNEEHPAYLASDEITTVRK	3	0.446805	0.1525	HEK293T
P19174_C646	[10:10]	Reference	CNEFEMR	3	0.14417	0.0488603	HEK293T
P11142_C574	[10:10]	Reference	CNEIINWLDKNQTAEKEEFEHQQK	3	1.08333	1.48429	HEK293T
Q00610_C1102	[10:10]	Reference	CNEPAVWSQLAK	3	-0.604463	0.255932	HEK293T
Q7L576_C98	[10:10]	Reference	CNEQPNRVEIYEK	3	-0.161565	0.220161	HEK293T
Q8NEZ5_C378	[10:10]	Reference	CNEVKDDDLFHSYTTIMALIHLGSSK	2	0.467005	0.314447	HEK293T
Q8NB90_C291	[10:10]	Reference	CNFESAR	2	0.698689	0.209606	HEK293T
Q7Z6K5_C183	[10:10]	Reference	CNFTGDGK	2	0.138232	0.174964	HEK293T
Q9NRZ9_C205	[10:10]	Reference	CNGQPVPFQQPK	3	-0.581599	0.374321	HEK293T
P35579_C694	[10:10]	Reference	CNGVLEGIR	3	-0.126055	0.374462	HEK293T
Q5JRA6_C1486	[10:10]	Reference	CNLEDQVK	2	0.473202	0.0284933	HEK293T
Q9NVN8_C342	[10:10]	Reference	CNLEEISNYYGVSGFQTTEHFLTAVAHR	3	1.04483	0.48947	HEK293T
Q7Z478_C1025	[10:10]	Reference	CNLGSPEDFLSK	3	0.559486	0.674941	HEK293T
Q9BZ95_C495	[10:10]	Reference	CNMSPVVK	3	0.0191055	0.157197	HEK293T
O15344_C580	[10:10]	Reference	CNNNWVVR	3	-0.0784045	0.19475	HEK293T
P62306_C66	[10:10]	Reference	CNNVLYIR	3	0.0726739	0.0750044	HEK293T
O60264_C1001	[10:10]	Reference	CNTLITLIER	2	-0.303343	0.526649	HEK293T
O14929_C27	[10:10]	Reference	CNTNTAIELK	2	-0.00270259	0.036425	HEK293T
Q14676_C26	[10:10]	Reference	CNVEPVGR	3	-0.035856	0.113897	HEK293T
Q7L2E3_C484	[10:10]	Reference	CNVIITQPR	3	-0.791117	0.86924	HEK293T
P19367_C886	[10:10]	Reference	CNVSFLLSEDGSGK	3	-1.4981	1.71834	HEK293T
Q9Y6G9_C117	[10:10]	Reference	CNVWILDGDLYHK	3	0.431811	1.06681	HEK293T
Q5MNZ6_C63	[10:10]	Reference	CNYLALVGGGK	3	-0.0513682	0.231141	HEK293T
P35226_C166	[10:10]	Reference	CPAAMTVMHLR	2	-2.06029	3.19843	HEK293T
P10768_C45,56	[10:10]	Reference	CPALYWLSGLTCTEQNFISK	3	0.0182784	0.15055	HEK293T
Q9C0C2_C1443	[10:10]	Reference	CPARPPPSGSQGLLEEMLAASSSK	3	0.0200737	0.297862	HEK293T
P0CG38_C957,965,972	[10:10]	Reference	CPEALFQPCFLGMESCGIHETTFNSIMK, FRCPEALFQPCFLGMESCGIHETTFNSIMK	3	0.509294	0.279564	HEK293T
P63261_C257,272	[10:10]	Reference	CPEALFQPSFLGMESCGIHETTFNSIMK, FRCPEALFQPSFLGMESCGIHETTFNSIMK	3	0.121517	0.0824332	HEK293T
Q9H7B2_C135	[10:10]	Reference	CPEGTKPMLIFAGDDFDVTEDYRR	3	0.202275	0.337749	HEK293T
O00159_C802	[10:10]	Reference	CPENAFFLDHVR	3	0.149573	0.113607	HEK293T
Q86TI2_C844	[10:10]	Reference	CPESGEHYEVTLLHFLQEYL	2	0.39857	0.276964	HEK293T
P61221_C65	[10:10]	Reference	CPFGALSIVNLPSNLEK	2	1.11971	0.994555	HEK293T
O60841_C749	[10:10]	Reference	CPFIVALNK, CPFIVALNKIDR	3	-0.0197071	0.190268	HEK293T
P13196_C108	[10:10]	Reference	CPFLAAQMNQR	3	0.417366	1.13836	HEK293T
Q9ULT8_C2071	[10:10]	Reference	CPFLIPFETR	2	-0.0556417	0.242753	HEK293T
P62280_C60	[10:10]	Reference	CPFTGNVSIR, KCPFTGNVSIR	3	-0.120675	0.302451	HEK293T
P30519_C265	[10:10]	Reference	CPFYAAEQDK, KCPFYAAEQDK	3	-0.211641	0.686687	HEK293T
Q9BUH6_C180	[10:10]	Reference	CPGESLINPGFK, RCPGESLINPGFK	3	0.0122365	0.223594	HEK293T
Q8N726_C100	[10:10]	Reference	CPGGLPGHAGGAAPGR	3	-0.430096	0.764226	HEK293T
Q9Y6Y8_C604	[10:10]	Reference	CPGPLAVANGVVK	3	0.139863	0.175267	HEK293T
O94906_C739	[10:10]	Reference	CPHSTPLWLLLSR	3	-0.198655	0.437958	HEK293T
Q9HAV4_C44,47,50	[10:10]	Reference	CPICVPCGLR	3	-0.0543153	0.13391	HEK293T
A6NDU8_C179	[10:10]	Reference	CPIQLNEGVSFQDLDTAK	3	0.0407682	0.321452	HEK293T
Q86YR5_C515	[10:10]	Reference	CPLDDGQAGAAEATAAPTLEDR	3	0.0749427	0.29072	HEK293T
P33992_C207	[10:10]	Reference	CPLDPYFIMPDK	2	0.618785	0.423662	HEK293T
P33992_C207,219	[10:10]	Reference	CPLDPYFIMPDKCK	3	0.767723	0.798329	HEK293T
P04075_C290	[10:10]	Reference	CPLLKPWALTFSYGR, TVPPAVTGITFLSGGQSEEEASINLNAINKCPLLKPWALTFSYGR	3	0.386182	0.0259208	HEK293T
Q8IWV7_C180	[10:10]	Reference	CPLNEEVIVQAR	3	-1.23764	0.124423	HEK293T
O60508_C29	[10:10]	Reference	CPLPAADSLMHLTK	3	0.491785	0.106692	HEK293T
P39687_C87	[10:10]	Reference	CPNLTHLNLSGNK, VSGGLEVLAEKCPNLTHLNLSGNK	3	0.113676	0.712947	HEK293T
Q9BTT0_C87	[10:10]	Reference	CPNLTYLNLSGNK, KLELSDNIISGGLEVLAEKCPNLTYLNLSGNK	3	-0.302708	0.368655	HEK293T
Q6PCE3_C303	[10:10]	Reference	CPNPEEGESVLELSLR	3	-0.423623	0.0971204	HEK293T
P35637_C428,433	[10:10]	Reference	CPNPTCENMNFSWR	3	-0.1788	0.345833	HEK293T
Q9H9J2_C53	[10:10]	Reference	CPPPPVR	3	-0.273862	0.327635	HEK293T
Q15021_C286	[10:10]	Reference	CPQELSR	3	-0.137808	0.108174	HEK293T
Q13185_C160	[10:10]	Reference	CPQIVIAFYEER	3	0.235212	0.389477	HEK293T
Q9BVP2_C158	[10:10]	Reference	CPQVEEAIVQSGQK, CPQVEEAIVQSGQKK	3	0.106062	0.0631078	HEK293T
Q14498_C478	[10:10]	Reference	CPSIAAAIAAVNALHGR	3	0.146001	0.204619	HEK293T
A5YKK6_C624	[10:10]	Reference	CPSILGGLAPEKDQPK	3	-0.426564	0.560418	HEK293T
Q6PKG0_C1054	[10:10]	Reference	CPSQSSSRPAAMISQPPTPPTGQPVR, CPSQSSSRPAAMISQPPTPPTGQPVREDAK	3	-0.152923	0.313722	HEK293T
Q96TA1_C154	[10:10]	Reference	CPTQFPLILWHPYAR	3	0.050966	0.312648	HEK293T
Q9C0J8_C120	[10:10]	Reference	CPVFVVR	3	-0.134437	0.241212	HEK293T
O95453_C169	[10:10]	Reference	CPVTIPEDQKK	3	-0.36251	0.632283	HEK293T
P67775_C50,55	[10:10]	Reference	CPVTVCGDVHGQFHDLMELFR	3	2.63088	0.909239	HEK293T
A5YKK6_C219	[10:10]	Reference	CPVVLAPLLYPEKR	2	-0.266891	0.46458	HEK293T
O75400_C185	[10:10]	Reference	CPWKEYK	3	0.0213895	0.342085	HEK293T
Q96HW7_C926	[10:10]	Reference	CPWMEGGEMSPQVETSIEGTIPFSKPVK	2	-0.687904	1.61724	HEK293T
O75821_C169	[10:10]	Reference	CPYKDTLGPMQK	2	0.0635857	0.0835617	HEK293T
O43660_C338	[10:10]	Reference	CQAAEPQIITGSHDTTIR	3	0.116893	1.0175	HEK293T
O75616_C150	[10:10]	Reference	CQALGVITEK, CQALGVITEKETQVILLDTPGIISPGK	3	-0.055006	0.147343	HEK293T
P06737_C784	[10:10]	Reference	CQDKVSQLYMNPK	2	0.242706	0.0407659	HEK293T
Q92621_C1662	[10:10]	Reference	CQDVSAGSLQELALLTGIISK	3	0.0687335	0.133121	HEK293T
P46937_C343	[10:10]	Reference	CQELALR	3	-0.364445	0.363504	HEK293T
P0DMV8_C574	[10:10]	Reference	CQEVISWLDANTLAEKDEFEHK, VLDKCQEVISWLDANTLAEKDEFEHK	3	0.106892	0.202151	HEK293T
P35606_C681,689	[10:10]	Reference	CQFGLAQECLHHAQDYGGLLLLATASGNANMVNK	3	-0.827585	1.72848	HEK293T
Q96RR1_C226	[10:10]	Reference	CQGDGVSYEETTIPRPSAYHNLFGLPLISR	2	0.372792	0.155693	HEK293T
P52756_C766	[10:10]	Reference	CQGITAPIEAQVR, KCQGITAPIEAQVR	3	0.170685	0.124352	HEK293T
P04150_C367	[10:10]	Reference	CQGSGDDNLTSLGTLNFPGR	2	1.51985	1.26583	HEK293T
Q96AE4_C332	[10:10]	Reference	CQHAAEIITDLLR	3	-0.891004	1.42029	HEK293T
Q96I24_C310	[10:10]	Reference	CQHAAHIISELILTAQER	2	2.36432	2.76848	HEK293T
O43707_C351	[10:10]	Reference	CQLEINFNTLQTK	3	-0.0698122	0.248327	HEK293T
Q9BRJ7_C171	[10:10]	Reference	CQLLFALK	3	-0.46666	0.702346	HEK293T
O75643_C428	[10:10]	Reference	CQLPDGSFR, CQLPDGSFRR, RCQLPDGSFR	3	-0.190399	0.148442	HEK293T
Q96DF8_C263	[10:10]	Reference	CQLQQAAALNAQHK	3	-0.26078	0.0226247	HEK293T
O60763_C678	[10:10]	Reference	CQNEQLQTAVTQQVSQIQQHK, CQNEQLQTAVTQQVSQIQQHKDQYNLLK	3	-0.143124	0.191555	HEK293T
Q49A26_C486	[10:10]	Reference	CQNILQGNFKPDFYLK	3	0.321248	0.59742	HEK293T
O15226_C246	[10:10]	Reference	CQNIYLTTGYAGSK	3	0.303761	0.0484517	HEK293T
Q9H6F5_C116	[10:10]	Reference	CQPKPSEEAPK	3	-0.122707	0.104856	HEK293T
P49790_C1129	[10:10]	Reference	CQPVFSFGNSEQTKDENSSK	3	-0.00946664	0.487276	HEK293T
Q9BT78_C255	[10:10]	Reference	CQQLAAYGILEK	3	-0.685194	1.25524	HEK293T
Q7L2E3_C786	[10:10]	Reference	CQSGFAYHLFPR	3	-0.171904	0.127178	HEK293T
Q03252_C212	[10:10]	Reference	CQSLQEELDFR, CQSLQEELDFRK	3	0.130914	0.105183	HEK293T
P20700_C198	[10:10]	Reference	CQSLTEDLEFR, CQSLTEDLEFRK	3	0.573603	0.178603	HEK293T
Q6PJG6_C228	[10:10]	Reference	CQSPWTEALWVR	3	0.291889	0.207192	HEK293T
Q99832_C345	[10:10]	Reference	CQVFEETQIGGER	3	-0.18895	0.707313	HEK293T
P04075_C202	[10:10]	Reference	CQYVTEK	3	0.0504402	1.63026	HEK293T
P63010_C918	[10:10]	Reference	CRAPEVSQYIYQVYDSILKN	2	0.5253	0.38497	HEK293T
P43243_C230	[10:10]	Reference	CRDDSFFGETSHNYHK, CRDDSFFGETSHNYHKFDSEYER	3	0.19668	0.185765	HEK293T
Q8ND82_C94	[10:10]	Reference	CRDPPSNPVAASPR	3	-0.00250921	0.0734222	HEK293T
Q9NX46_C132	[10:10]	Reference	CRDVFEPAR	3	0.120714	0.39936	HEK293T
Q9Y2X3_C183	[10:10]	Reference	CREWYGWHFPELGK	2	-0.0667029	0.848934	HEK293T
Q15149_C3336	[10:10]	Reference	CRPDQLTGLSLLPLSEK	3	-0.0322964	0.246929	HEK293T
Q9UQ35_C2130	[10:10]	Reference	CRSPGMLEPLGSSR	3	0.141138	0.253554	HEK293T
Q9H773_C110	[10:10]	Reference	CRVDLPLAVLSK	2	-0.655884	0.437804	HEK293T
Q5VWN6_C847	[10:10]	Reference	CSADSLLETNEISR	3	1.33197	2.5954	HEK293T
Q86XL3_C674	[10:10]	Reference	CSAFPLEQEADLIEAAEPGGPHSSR	3	0.178996	0.41629	HEK293T
Q9NXV2_C28	[10:10]	Reference	CSAGLGALAQRPGSVSK	3	-0.0494402	0.197625	HEK293T
Q16637_C98,107	[10:10]	Reference	CSAIWSEDGCIYPATIASIDFKR	2	1.72398	2.88068	HEK293T
Q15365_C201	[10:10]	Reference	CSDAAGYPHATHDLEGPPLDAYSIQGQHTISPLDLAK	3	0.206648	0.363919	HEK293T
P50213_C351,359	[10:10]	Reference	CSDFTEEICR	2	1.33886	1.191	HEK293T
Q8WUM4_C691	[10:10]	Reference	CSDIVFAR	3	0.169979	0.427637	HEK293T
Q8IXK0_C740	[10:10]	Reference	CSDNSSYEEPLSPISASSSTSR	2	0.14425	0.272694	HEK293T
Q9NQW6_C71	[10:10]	Reference	CSDNTEVEVSNLENKQPVESTSAK	3	0.210718	0.0358547	HEK293T
P04637_C182	[10:10]	Reference	CSDSDGLAPPQHLIR	3	0.476539	0.240076	HEK293T
Q9NYP9_C25	[10:10]	Reference	CSDSSLLGKR	3	-1.15752	4.20164	HEK293T
O14617_C1133	[10:10]	Reference	CSDSTLLSNLLEEMK	3	-0.0283089	1.24638	HEK293T
Q14493_C72	[10:10]	Reference	CSDWASAVEEDEMR	3	0.182844	0.360982	HEK293T
Q15233_C208	[10:10]	Reference	CSEGSFLLTTFPR, CSEGSFLLTTFPRPVTVEPMDQLDDEEGLPEK, CSEGSFLLTTFPRPVTVEPMDQLDDEEGLPEKLVIK	3	0.24669	0.0524378	HEK293T
P23246_C431	[10:10]	Reference	CSEGVFLLTTTPR, CSEGVFLLTTTPRPVIVEPLEQLDDEDGLPEK, CSEGVFLLTTTPRPVIVEPLEQLDDEDGLPEKLAQK	3	0.13907	0.155529	HEK293T
P27695_C99	[10:10]	Reference	CSENKLPAELQELPGLSHQYWSAPSDK, CSENKLPAELQELPGLSHQYWSAPSDKEGYSGVGLLSR	3	-0.947534	1.70519	HEK293T
O14654_C1065	[10:10]	Reference	CSEPPPVAR	3	-2.11883	3.83277	HEK293T
P09874_C24	[10:10]	Reference	CSESIPK	2	-0.0185913	0.425785	HEK293T
Q9Y678_C169	[10:10]	Reference	CSFDVVK, CSFDVVKR	3	-0.182573	0.253336	HEK293T
O15355_C13	[10:10]	Reference	CSGDGVGAPR	3	0.176151	0.175076	HEK293T
P21333_C1165	[10:10]	Reference	CSGPGLER	3	-0.345244	0.22404	HEK293T
P21333_C1453	[10:10]	Reference	CSGPGLSPGMVR	3	-0.304741	0.310267	HEK293T
P33993_C482	[10:10]	Reference	CSILAAANPAYGR	3	0.119435	0.497229	HEK293T
P48506_C553	[10:10]	Reference	CSILNYLK	3	-0.040845	0.118179	HEK293T
Q86W50_C253	[10:10]	Reference	CSLAPLKEELR	3	0.00552153	0.328339	HEK293T
Q86Y56_C173	[10:10]	Reference	CSLLDPFAAVR	3	-0.145475	0.230802	HEK293T
P27816_C635	[10:10]	Reference	CSLPAEEDSVLEK, KCSLPAEEDSVLEK	3	0.0207002	0.155522	HEK293T
Q9UHB9_C525	[10:10]	Reference	CSLQAAAILDANDAHQTETSSSQVK	3	0.253274	0.193984	HEK293T
Q03188_C612	[10:10]	Reference	CSLSEPLESDEADLAK	3	0.243505	0.466909	HEK293T
Q9NYV4_C862	[10:10]	Reference	CSNILLNNSGQIK	3	0.241554	0.285925	HEK293T
Q9UNY4_C785	[10:10]	Reference	CSPFDEFNLWR	3	0.219472	0.316318	HEK293T
P33992_C397	[10:10]	Reference	CSPIGVYTSGK	2	0.569625	1.25118	HEK293T
Q9H6F5_C127	[10:10]	Reference	CSQDQGVLASELAQNK	2	-0.099582	0.0975776	HEK293T
P36551_C127	[10:10]	Reference	CSSFMAPPVTDLGELR	3	-0.485814	0.0347936	HEK293T
P05023_C518	[10:10]	Reference	CSSILLHGK	2	-0.490811	0.276166	HEK293T
Q9BZF1_C266	[10:10]	Reference	CSSLLKR	2	0.102716	0.217725	HEK293T
Q15021_C772	[10:10]	Reference	CSSVMLLGMMAR	3	0.279898	0.374453	HEK293T
O60343_C316	[10:10]	Reference	CSSVTGVQR	3	-0.164328	0.10275	HEK293T
Q7Z5K2_C94	[10:10]	Reference	CSSYSESSEAAQLEEVTSVLEANSK	3	0.29553	0.375419	HEK293T
Q9BW19_C95	[10:10]	Reference	CSTAIATGLK	3	0.292607	0.828331	HEK293T
O95140_C482	[10:10]	Reference	CSTAITNSLQTMQQDMIDGLKPLLPVSVR	2	-0.0416431	0.35715	HEK293T
P49790_C404	[10:10]	Reference	CSTGYEK	3	0.498801	0.259801	HEK293T
Q8TDD1_C389	[10:10]	Reference	CSTLIVTDLAAR	2	0.397236	1.14955	HEK293T
P60981_C23	[10:10]	Reference	CSTPEEIK, KCSTPEEIK	3	-0.0182341	0.0544955	HEK293T
Q15649_C6,11,14	[10:10]	Reference	CSTVVCVICLEKPK	2	-0.134102	1.21209	HEK293T
Q02241_C933	[10:10]	Reference	CSVAVEMR	3	0.00542054	0.919906	HEK293T
P25205_C446	[10:10]	Reference	CSVLAAANPVYGR	3	-0.713201	0.217245	HEK293T
P33992_C482	[10:10]	Reference	CSVLAAANSVFGR	3	-0.177341	0.236605	HEK293T
O15228_C73	[10:10]	Reference	CSVLNSEEIHYVIK	3	-0.260364	0.0781001	HEK293T
P41250_C616	[10:10]	Reference	CSVLPLSQNQEFMPFVK	3	-0.229881	0.127411	HEK293T
O43824_C394	[10:10]	Reference	CSVLSTLR	3	-0.150215	0.570125	HEK293T
Q9NVN8_C213	[10:10]	Reference	CSVPVDQASESLLK	3	-0.0461283	0.142986	HEK293T
Q3KQU3_C251	[10:10]	Reference	CSVSAVNLPK	3	0.163902	0.437543	HEK293T
Q92878_C1302	[10:10]	Reference	CSVSSLGFNVH	3	0.00344175	0.23516	HEK293T
Q3SXM5_C265	[10:10]	Reference	CSWLVPSPK	3	-2.24167	3.09519	HEK293T
P14324_C333,340	[10:10]	Reference	CSWLVVQCLQR	3	-0.452936	0.399074	HEK293T
Q13247_C121	[10:10]	Reference	CSWQDLK, CSWQDLKDFMR	3	0.0719382	0.18	HEK293T
Q96DI7_C291	[10:10]	Reference	CSWSPDGSK	2	0.613807	0.540325	HEK293T
P21333_C444	[10:10]	Reference	CSYQPTMEGVHTVHVTFAGVPIPR	3	0.0050946	0.276143	HEK293T
P43490_C401	[10:10]	Reference	CSYVVTNGLGINVFKDPVADPNKR	3	0.289014	0.305009	HEK293T
Q9NYV4_C1009	[10:10]	Reference	CTAEQTLQSDFLKDVELSK	3	0.00605047	0.214129	HEK293T
Q10570_C1020	[10:10]	Reference	CTAHYVAYHVESK	2	-0.0641138	0.0556676	HEK293T
Q8NI27_C931	[10:10]	Reference	CTALQDKLLEEEKK	2	-0.874326	1.44999	HEK293T
Q69YN4_C781	[10:10]	Reference	CTASEETDHSDLLGTLHNLYLITFNPVGR	3	0.134769	0.392884	HEK293T
Q14839_C493,495	[10:10]	Reference	CTCPALK	2	-1.36467	1.24624	HEK293T
Q9C0B1_C392,397	[10:10]	Reference	CTDWWCQPMAQLEALWK	3	0.335883	0.40712	HEK293T
Q13813_C1314	[10:10]	Reference	CTELNQAWSSLGK	2	-0.207046	0.10331	HEK293T
P30050_C17	[10:10]	Reference	CTGGEVGATSALAPK	3	-0.135401	0.0993354	HEK293T
Q9H6U6_C16	[10:10]	Reference	CTGGVVVRPQAVTEQSYMESVVTFLQDVVPQAYSGTPLTEEKEK	2	0.710347	0.481547	HEK293T
P11586_C785	[10:10]	Reference	CTHWAEGGK	2	0.0780907	0.0282303	HEK293T
Q6PCB5_C495	[10:10]	Reference	CTLPWGTLSSLK	2	-0.110478	0.205873	HEK293T
O75643_C238	[10:10]	Reference	CTLSANLVASGELMSSK	3	-0.929164	1.1109	HEK293T
Q9NPF0_C139,145	[10:10]	Reference	CTLSDDCIPLTWR	2	0.213539	1.24933	HEK293T
O95487_C562	[10:10]	Reference	CTLTNIPQTQALLNK	2	-0.0195374	0.444527	HEK293T
P34932_C34,38	[10:10]	Reference	CTPACISFGPK	3	0.102761	0.264297	HEK293T
Q9Y2Z4_C369	[10:10]	Reference	CTQALYHSSIDALEVMSDQELK	3	-0.0563835	0.314124	HEK293T
Q96GX9_C147	[10:10]	Reference	CTSGGYYRYDDMLVVPIIENTPEEK	2	0.19897	0.0251762	HEK293T
Q99798_C592	[10:10]	Reference	CTTDHISAAGPWLK	2	-1.22602	0.747498	HEK293T
Q9UM13_C173	[10:10]	Reference	CTTIDFMMYR	2	0.347761	0.384465	HEK293T
P26358_C1060,1071	[10:10]	Reference	CTVEYGEDLPECVQVYSMGGPNR	3	0.130203	0.489382	HEK293T
P49327_C1828	[10:10]	Reference	CTVFHGAQVEDAFR	3	0.49558	0.226264	HEK293T
P49736_C624	[10:10]	Reference	CTVIAAANPIGGR	2	0.47919	1.35133	HEK293T
Q15738_C40	[10:10]	Reference	CTVIGGSGFLGQHMVEQLLAR	3	-0.136897	0.498249	HEK293T
Q68D10_C535	[10:10]	Reference	CTVVSETISSK	3	-0.482513	0.564573	HEK293T
Q96CX2_C50	[10:10]	Reference	CTVVSVPDSLLWR, RCTVVSVPDSLLWR	3	-0.00672584	0.205394	HEK293T
Q9BQ70_C216	[10:10]	Reference	CTWLTTPK	3	-0.783556	0.608284	HEK293T
Q96QC0_C48	[10:10]	Reference	CTYLNILLQTR	2	-0.275227	0.348137	HEK293T
Q92841_C319	[10:10]	Reference	CTYLVLDEADR, RCTYLVLDEADR	3	-0.126215	0.457526	HEK293T
P42704_C930	[10:10]	Reference	CVANNQVETLEK	3	-0.256965	0.7317	HEK293T
P35249_C48	[10:10]	Reference	CVDEVAFQEEVVAVLKK	3	0.0813888	0.0745789	HEK293T
P33992_C221	[10:10]	Reference	CVDFQTLK	3	-0.125036	0.428708	HEK293T
Q9NYV4_C723	[10:10]	Reference	CVDKFDIIGIIGEGTYGQVYK	3	0.183202	0.1692	HEK293T
P50570_C427	[10:10]	Reference	CVDLVIQELINTVR	3	0.101512	0.169807	HEK293T
Q9C0J8_C249	[10:10]	Reference	CVDWHPTK	2	0.0967361	0.120221	HEK293T
Q7KZF4_C296	[10:10]	Reference	CVDWSIAVYTR	2	-0.672794	0.760776	HEK293T
O00139_C406	[10:10]	Reference	CVEDVLK	3	-0.0974354	0.301157	HEK293T
Q9Y6A5_C749	[10:10]	Reference	CVEDYLAR	3	0.142932	0.128095	HEK293T
P15104_C53	[10:10]	Reference	CVEELPEWNFDGSSTLQSEGSNSDMYLVPAAMFR	3	0.483251	0.369164	HEK293T
O00429_C431	[10:10]	Reference	CVELVHEEMQR	3	0.163865	0.437323	HEK293T
Q92538_C1392	[10:10]	Reference	CVESLSFIVR	2	-1.11866	1.15198	HEK293T
Q15024_C34	[10:10]	Reference	CVEVETDVVSNTSGSAR	3	-0.585557	0.509489	HEK293T
Q9P0L0_C128	[10:10]	Reference	CVFEMPNENDKLNDMEPSK	3	0.0467555	0.381033	HEK293T
Q9GZN8_C156	[10:10]	Reference	CVGAELEYDSEHSDWHGFD	3	0.140662	0.228487	HEK293T
Q6PD62_C231	[10:10]	Reference	CVGALVGLAVLELNNK, CVGALVGLAVLELNNKEADSIK	3	0.0115374	0.12785	HEK293T
Q9HBH1_C108	[10:10]	Reference	CVGLSAPQLGVPR	3	-0.714198	0.0994074	HEK293T
Q69YN2_C160	[10:10]	Reference	CVGNFGNSSGEVDTK	2	-0.00593242	0.465763	HEK293T
Q7RTV0_C30,33,40	[10:10]	Reference	CVICDSYVRPCTLVR	3	0.013009	0.0911083	HEK293T
Q9HCK8_C944	[10:10]	Reference	CVIIDEAHR	2	-0.0260461	0.346085	HEK293T
P49327_C1471	[10:10]	Reference	CVLLSNLSSTSHVPEVDPGSAELQK	3	-0.0299183	0.339369	HEK293T
P31689_C302	[10:10]	Reference	CVLNEGMPIYR	3	-0.370141	0.0709052	HEK293T
Q14204_C3089	[10:10]	Reference	CVLNWFGDWSTEALYQVGK, CVLNWFGDWSTEALYQVGKEFTSK	2	0.348814	0.616011	HEK293T
Q9Y3F4_C305	[10:10]	Reference	CVLPEEDSGELAKPK	3	-0.0760404	0.320231	HEK293T
P42695_C541	[10:10]	Reference	CVMAMLR	3	0.195822	0.355155	HEK293T
Q92973_C620	[10:10]	Reference	CVNLVQK	3	-0.484692	0.381941	HEK293T
Q86W42_C279	[10:10]	Reference	CVNQWQLSGELK	3	0.217429	0.415982	HEK293T
O94874_C708	[10:10]	Reference	CVPQIIAFLNSK	3	0.485983	0.265262	HEK293T
O94925_C203	[10:10]	Reference	CVQSNIVLLTQAFR	3	1.27781	1.75156	HEK293T
O94822_C555	[10:10]	Reference	CVSSEGEKIEGWELTTEPSLTHNSSGLLSPLR	3	0.481357	0.106587	HEK293T
P18583_C92	[10:10]	Reference	CVSVQTDPTDEIPTK, CVSVQTDPTDEIPTKK	3	2.73273	0.00785027	HEK293T
Q6W2J9_C979	[10:10]	Reference	CVTTELYADSSQLSR	3	0.0768837	0.365616	HEK293T
Q8IXS8_C7	[10:10]	Reference	CVVEEWLSEFK	3	0.544542	0.710145	HEK293T
P0DN79_C370	[10:10]	Reference	CVVILPDSVR	3	0.276728	0.0828897	HEK293T
Q86U86_C1035	[10:10]	Reference	CVVMFVK	3	-0.39263	0.385377	HEK293T
Q14690_C151	[10:10]	Reference	CVVSSLGITDR	3	-0.116903	0.550642	HEK293T
P63000_C6	[10:10]	Reference	CVVVGDGAVGK	2	-1.12629	1.44572	HEK293T
Q5UIP0_C2169	[10:10]	Reference	CVWSPLASPSTSILK, CVWSPLASPSTSILKR	3	0.00374548	0.108551	HEK293T
Q15269_C716	[10:10]	Reference	CWAATTTEGLLIYSLDTR	3	0.164662	0.198851	HEK293T
O14641_C354	[10:10]	Reference	CWDPSPQAYFTLPR	3	-0.60177	0.599067	HEK293T
Q92997_C336	[10:10]	Reference	CWDPSPR	2	1.46837	0.46389	HEK293T
Q13867_C73,78	[10:10]	Reference	CWIFSCLNVMR	3	0.118552	0.0881997	HEK293T
Q9BZF1_C255	[10:10]	Reference	CWMDALELALK	3	0.0540902	0.0646143	HEK293T
P29590_C338	[10:10]	Reference	CYASDQEVLDMHGFLR	3	0.450994	0.369798	HEK293T
Q13042_C544	[10:10]	Reference	CYDFDVHTMK	3	0.205347	0.523038	HEK293T
Q13309_C345	[10:10]	Reference	CYDIIPETLLELGEIPTLK	2	0.352524	0.26433	HEK293T
P07737_C128	[10:10]	Reference	CYEMASHLR	3	-0.124414	0.26618	HEK293T
Q15424_C448	[10:10]	Reference	CYGFVTMSTAEEATK	3	-0.045483	0.0610892	HEK293T
Q9BT40_C213	[10:10]	Reference	CYGGLWEKDQLSIAK	3	0.0641336	0.229177	HEK293T
Q15067_C199	[10:10]	Reference	CYGLHAFIVPIR	3	0.173176	0.226951	HEK293T
O43815_C765	[10:10]	Reference	CYIASAGADALAK	3	0.0318769	0.139227	HEK293T
Q14690_C1283	[10:10]	Reference	CYILSTADNVLTLSLR	3	-0.767786	1.6647	HEK293T
P51610_C149	[10:10]	Reference	CYLFGGLANDSEDPK, CYLFGGLANDSEDPKNNIPR	3	0.554236	0.435745	HEK293T
Q08J23_C221	[10:10]	Reference	CYLLVHQAK	3	-0.299649	0.290729	HEK293T
Q14204_C1888	[10:10]	Reference	CYLTMTQALEAR, FNYGFEYLGVQDKLVQTPLTDRCYLTMTQALEAR, LVQTPLTDRCYLTMTQALEAR	3	-0.304377	0.445189	HEK293T
Q53EZ4_C236	[10:10]	Reference	CYNDLLASAK, CYNDLLASAKK	3	0.37672	1.42492	HEK293T
Q00535_C157	[10:10]	Reference	CYSAEVVTLWYRPPDVLFGAK	3	0.143746	0.127681	HEK293T
Q49A26_C356	[10:10]	Reference	CYVDMSTVDADTVTELAQVIVSR	3	0.0294215	0.120259	HEK293T
O00541_C391	[10:10]	Reference	CYVQPQWVFDSVNAR	3	0.432374	0.290938	HEK293T
P40616_C80,95	[10:10]	Reference	CYYSNTDAVIYVVDSCDRDR	3	0.325568	0.229034	HEK293T
O43242_C210	[10:10]	Reference	CYYYHAR	2	0.0183689	0.917239	HEK293T
Q8NBU5_C359	[10:10]	Reference	DAAFQNVLTHVCLD, SKDAAFQNVLTHVCLD	3	-0.0409144	0.403159	HEK293T
Q96R06_C382	[10:10]	Reference	DAAIGTTPFSTCSVGTWFTPSAPQEK	3	0.310161	0.509624	HEK293T
Q8NBU5_C310	[10:10]	Reference	DAALLCVR	3	-0.364726	0.183005	HEK293T
Q8WVJ2_C99	[10:10]	Reference	DAANCWTSLLESEYAADPWVQDQMQR	3	0.0282142	0.187382	HEK293T
Q9P1Y6_C710	[10:10]	Reference	DAAPAHGQSIEIPSACISR	3	0.342229	0.344945	HEK293T
Q7Z2E3_C161	[10:10]	Reference	DAAQEAEAGTGLEPGSNSGQCSVPLKK	3	0.64528	1.03434	HEK293T
P16615_C669	[10:10]	Reference	DACLNAR	3	-0.218648	0.106859	HEK293T
Q96EA4_C467	[10:10]	Reference	DACVNNSALGGEVYR	2	0.146548	0.378022	HEK293T
Q9Y6M5_C469	[10:10]	Reference	DAEKTPAVSISCLELSNNLEK, TPAVSISCLELSNNLEK	3	1.3962	0.579619	HEK293T
P18669_C55	[10:10]	Reference	DAGYEFDICFTSVQKR	3	0.40137	0.395754	HEK293T
Q9BQ52_C441	[10:10]	Reference	DAIITCNPEEFIVEALQLPNFQQSVQEYRR	3	0.0200694	0.432532	HEK293T
Q8NI27_C743	[10:10]	Reference	DALLDHDLALPLCLLMAQQR, LKDALLDHDLALPLCLLMAQQR	3	-0.510576	0.896919	HEK293T
Q01082_C183	[10:10]	Reference	DALLLWCQMK	3	-0.429405	0.251958	HEK293T
Q01082_C964	[10:10]	Reference	DALLSALSIQNYHLECNETK	2	0.00245061	0.206814	HEK293T
Q92785_C24	[10:10]	Reference	DAMEQCHNYNAR, LLGEQYYKDAMEQCHNYNAR	2	0.435283	0.387336	HEK293T
Q13363_C312	[10:10]	Reference	DAPNLICTPHAAWYSEQASIEMR	3	-0.059332	0.164056	HEK293T
P56545_C318	[10:10]	Reference	DAPNLICTPHTAWYSEQASLEMR	3	0.0941831	0.125344	HEK293T
Q7L2J0_C324	[10:10]	Reference	DAPQPYELNTAINCR	3	-0.395646	0.435854	HEK293T
P78549_C118	[10:10]	Reference	DAPVDHLGTEHCYDSSAPPK	3	0.0751154	0.167406	HEK293T
Q9BTE3_C287	[10:10]	Reference	DASALLDPMECTDTAEEQR	3	0.217709	0.134452	HEK293T
Q14160_C1082	[10:10]	Reference	DATHQEAVSALLRPCLELSLLVR	3	0.16639	0.333561	HEK293T
O00411_C119	[10:10]	Reference	DATPVPCGR	3	-0.00858676	0.213699	HEK293T
Q8TDP1_C34	[10:10]	Reference	DAVPATLHLLPCEVAVDGPAPVGR	2	-0.172744	0.179867	HEK293T
Q13425_C374	[10:10]	Reference	DAWASPCHSYPLVATR	3	-0.286129	0.878303	HEK293T
Q9NR33_C84,85	[10:10]	Reference	DAYCCAQQGK	3	-0.0752565	0.173781	HEK293T
P46821_C1228	[10:10]	Reference	DAYCSEVK	3	-0.0376898	0.228684	HEK293T
Q9UEW8_C82	[10:10]	Reference	DAYELQEVIGSGATAVVQAALCKPR	3	0.0346771	0.7868	HEK293T
Q8N6M0_C172	[10:10]	Reference	DCALTVVALR, EKDCALTVVALR	3	0.219531	0.216143	HEK293T
Q9NYK5_C133	[10:10]	Reference	DCDPGEVNK, FLTFKDCDPGEVNK	3	0.217833	0.504901	HEK293T
Q00341_C940	[10:10]	Reference	DCDPGSPR	3	0.920836	0.584841	HEK293T
P30153_C294	[10:10]	Reference	DCEAEVR, TDLVPAFQNLMKDCEAEVR	3	0.0147019	0.053942	HEK293T
Q969T9_C80	[10:10]	Reference	DCEIKQPVFGANYIK	3	-0.207066	0.52471	HEK293T
Q13813_C1454	[10:10]	Reference	DCEQAENWMAAR	3	0.257057	0.489011	HEK293T
Q00839_C497	[10:10]	Reference	DCEVVMMIGLPGAGK, GPEEKKDCEVVMMIGLPGAGK, KDCEVVMMIGLPGAGK	3	0.146739	0.0545974	HEK293T
O75531_C77,80	[10:10]	Reference	DCFGCLR	3	0.234966	0.135635	HEK293T
P60174_C124	[10:10]	Reference	DCGATWVVLGHSER, DCGATWVVLGHSERR	3	-0.671257	0.239106	HEK293T
Q9Y508_C8	[10:10]	Reference	DCGGAAQLAGPAAEADPLGR	3	0.112141	0.0810032	HEK293T
Q9NS73_C243	[10:10]	Reference	DCGNQAVEER	3	-0.0999101	0.308693	HEK293T
Q9Y4B4_C601	[10:10]	Reference	DCGSSGWLGLNPLK	2	1.30131	0.00725159	HEK293T
Q96HA1_C217	[10:10]	Reference	DCGTLPNR	2	-0.482058	0.13151	HEK293T
Q9H9A6_C23	[10:10]	Reference	DCGTSVPQGLLK	3	-1.15237	0.31678	HEK293T
P09884_C592	[10:10]	Reference	DCIFPYAFK	2	0.94751	1.03561	HEK293T
Q8NFC6_C74	[10:10]	Reference	DCLADVDTKPAYQNLR	3	0.154208	0.242864	HEK293T
Q9NVI1_C516	[10:10]	Reference	DCLILVLR	3	0.270346	0.668466	HEK293T
P17987_C147	[10:10]	Reference	DCLINAAK, YINENLIVNTDELGRDCLINAAK	3	0.0395585	0.0548308	HEK293T
P09110_C177	[10:10]	Reference	DCLIPMGITSENVAER	3	0.322397	0.0878414	HEK293T
Q99471_C49	[10:10]	Reference	DCLNVLNK	3	-1.02763	0.214341	HEK293T
Q9NZT2_C87	[10:10]	Reference	DCNGDTPNLSFYR	3	-0.0325	0.166318	HEK293T
Q9Y2S7_C143	[10:10]	Reference	DCPHISQR	3	0.0446553	0.25675	HEK293T
Q10567_C866	[10:10]	Reference	DCPLNAEAASSK	2	-0.0706373	0.0111941	HEK293T
Q96T58_C1066	[10:10]	Reference	DCQELASISVGSGSRPSSDLQAR	3	-0.0963861	0.0688817	HEK293T
P30876_C1093	[10:10]	Reference	DCQIAHGAAQFLR	3	1.52531	0.204306	HEK293T
Q9UPN9_C299	[10:10]	Reference	DCQLLEHK	3	0.170876	0.445866	HEK293T
Q13263_C232	[10:10]	Reference	DCQLNAHK, DCQLNAHKDHQYQFLEDAVR	3	0.480374	0.0879881	HEK293T
Q9NX04_C35	[10:10]	Reference	DCQPLLSSLSNLAEQLQAAQNLR	3	0.00537165	0.0409861	HEK293T
P30876_C892	[10:10]	Reference	DCSTFLR	3	0.0998161	0.0979298	HEK293T
Q9NXF1_C454	[10:10]	Reference	DCSWIEMIR, DCSWIEMIRK	3	0.144504	0.120937	HEK293T
P56545_C44	[10:10]	Reference	DCTVEMPILK	3	0.134142	0.195966	HEK293T
P00558_C99	[10:10]	Reference	DCVGPEVEK, DVLFLKDCVGPEVEK	3	-0.306396	0.308328	HEK293T
Q96H79_C121,125	[10:10]	Reference	DCWSTCTLSHDIHTPVNMQVLK	3	1.03788	1.81	HEK293T
P60709_C17	[10:10]	Reference	DDDIAALVVDNGSGMCK	3	0.0362791	0.0906694	HEK293T
O95714_C1201	[10:10]	Reference	DDHEELAWPGIMESFFTGQNCR	3	0.0439518	0.375873	HEK293T
P40926_C128,132,138	[10:10]	Reference	DDLFNTNATIVATLTAACAQHCPEAMICVIANPVNSTIPITAEVFKK	2	2.40211	2.84578	HEK293T
Q92973_C862	[10:10]	Reference	DDLRDMFCK	2	-0.114466	0.279497	HEK293T
P00338_C293	[10:10]	Reference	DDVFLSVPCILGQNGISDLVK, GLYGIKDDVFLSVPCILGQNGISDLVK	3	0.100873	0.468508	HEK293T
P30153_C377	[10:10]	Reference	DECPEVR, DNTIEHLLPLFLAQLKDECPEVR	3	-0.00922053	0.250605	HEK293T
Q96T88_C170	[10:10]	Reference	DEPCSSTSRPALEEDVIYHVK, DEPCSSTSRPALEEDVIYHVKYDDYPENGVVQMNSR	3	0.34648	0.534198	HEK293T
Q13085_C1297	[10:10]	Reference	DEPIHILNVAIKTDCDIEDDRLAAMFR, TDCDIEDDRLAAMFR	3	-0.534986	1.58531	HEK293T
O14497_C1968	[10:10]	Reference	DETPLCTLLDWQDSLAKR, ILEDEPHSKDETPLCTLLDWQDSLAK, ILEDEPHSKDETPLCTLLDWQDSLAKR	2	0.43011	0.613425	HEK293T
P47756_C206	[10:10]	Reference	DETVSDCSPHIANIGR, QMEKDETVSDCSPHIANIGR	3	-0.370966	0.779159	HEK293T
O75348_C104	[10:10]	Reference	DEVLDNLLAFVCDIRPEIHENYR, QNRDEVLDNLLAFVCDIRPEIHENYR	2	0.063716	1.04945	HEK293T
P49591_C300	[10:10]	Reference	DEWLRPEDLPIKYAGLSTCFR, YAGLSTCFR	3	0.0120537	0.534398	HEK293T
Q14008_C1203	[10:10]	Reference	DEYIEQLKTQMSSCVAK	3	0.684125	0.735043	HEK293T
Q8IX01_C381	[10:10]	Reference	DFCFFTIK	3	-0.0432783	0.247942	HEK293T
O75663_C14	[10:10]	Reference	DFCFGPWK	3	0.28485	0.18795	HEK293T
Q9C0C2_C1114	[10:10]	Reference	DFCIEASER	2	0.367901	0.30038	HEK293T
Q96I23_C60	[10:10]	Reference	DFDPALLEFLVCPLSK, KTEEPPRDFDPALLEFLVCPLSK, TEEPPRDFDPALLEFLVCPLSK	3	0.339366	0.45247	HEK293T
Q9UIF9_C1480	[10:10]	Reference	DFLQEVCLRPSADPIFEPR	2	0.951446	1.02598	HEK293T
Q6PGP7_C600	[10:10]	Reference	DFNCWESLGEAYLSR	2	0.532688	0.131257	HEK293T
P78527_C630	[10:10]	Reference	DFSAFINLVEFCR	3	0.71248	0.403149	HEK293T
Q9BSH5_C109	[10:10]	Reference	DFSHPCTWQVLDGAEDTLR	3	0.207862	0.374124	HEK293T
Q86Y82_C29	[10:10]	Reference	DFSSIIQTCSGNIQR	2	-2.59473	2.73195	HEK293T
P30041_C47	[10:10]	Reference	DFTPVCTTELGR	3	0.0578082	0.435351	HEK293T
O75794_C151,159	[10:10]	Reference	DFTQPFIHCTDDSPDPCIEYELVLR	3	0.634006	0.663086	HEK293T
Q7LBC6_C1470	[10:10]	Reference	DFWDGFEIICK, DFWDGFEIICKR, VRDFWDGFEIICK	3	0.162371	0.117664	HEK293T
P53602_C108	[10:10]	Reference	DGDPLPSSLSCK	3	-0.0176417	0.406761	HEK293T
Q04206_C105	[10:10]	Reference	DGFYEAELCPDR	3	-0.00524274	0.0424159	HEK293T
Q8NCE2_C429	[10:10]	Reference	DGGFTLEDICMLR	3	-0.0177008	0.204511	HEK293T
P08754_C139	[10:10]	Reference	DGGVQACFSR	3	-0.166644	0.508509	HEK293T
Q15417_C59	[10:10]	Reference	DGIILCELINK, DGIILCELINKLQPGSVK	3	-0.118776	0.276357	HEK293T
Q86XL3_C286	[10:10]	Reference	DGLCLSESETVNKER	2	0.593331	0.328074	HEK293T
P12814_C180	[10:10]	Reference	DGLGFCALIHR	3	0.8811	1.62333	HEK293T
P49327_C1992	[10:10]	Reference	DGLLENQTPEFFQDVCKPK	3	0.0416483	0.0616943	HEK293T
Q9H583_C303	[10:10]	Reference	DGLSCLIVLLQR	3	0.400803	0.408904	HEK293T
P24752_C196	[10:10]	Reference	DGLTDVYNKIHMGSCAENTAK, IHMGSCAENTAK, LEDLIVKDGLTDVYNKIHMGSCAENTAK	3	0.0899121	0.182191	HEK293T
P68104_C234	[10:10]	Reference	DGNASGTTLLEALDCILPPTRPTDK, DGNASGTTLLEALDCILPPTRPTDKPLR, KDGNASGTTLLEALDCILPPTRPTDK	3	-0.00259404	0.102797	HEK293T
Q9UG63_C411	[10:10]	Reference	DGPCIYNNLEFGIDLDTR	3	-0.00496515	0.348126	HEK293T
Q93008_C673	[10:10]	Reference	DGQLWLCAPQAK, FLLKDGQLWLCAPQAK	3	-0.483278	0.784102	HEK293T
Q15061_C307	[10:10]	Reference	DGQVHLFEHILNGYCK	3	0.13472	0.141418	HEK293T
P21333_C2293	[10:10]	Reference	DGSCGVAYVVQEPGDYEVSVK	2	0.179762	0.0140369	HEK293T
Q14697_C502	[10:10]	Reference	DGSDYEGWCWPGSAGYPDFTNPTMR, TRDGSDYEGWCWPGSAGYPDFTNPTMR	3	-0.000389283	0.123621	HEK293T
P56589_C235,251	[10:10]	Reference	DGSKPLLCHYMMPDEETPLAVQACGLSPR	2	1.34186	0.312516	HEK293T
Q9H0C8_C221	[10:10]	Reference	DGSTATCVLAVDNILYIANLGDSR	3	-0.244115	0.72714	HEK293T
P42574_C220	[10:10]	Reference	DGSWFIQSLCAMLK	3	0.927398	1.49884	HEK293T
P37802_C63	[10:10]	Reference	DGTVLCELINALYPEGQAPVK, DGTVLCELINALYPEGQAPVKK	3	-0.148382	0.19627	HEK293T
Q96B23_C57	[10:10]	Reference	DGVADSTVISSMPCLLMELR	3	0.26769	0.138553	HEK293T
P00441_C112	[10:10]	Reference	DGVADVSIEDSVISLSGDHCIIGR, HVGDLGNVTADKDGVADVSIEDSVISLSGDHCIIGR	3	-0.244082	0.760545	HEK293T
Q08J23_C502	[10:10]	Reference	DGVCGPPPSKK	3	0.185563	0.182245	HEK293T
P49427_C191	[10:10]	Reference	DGVKVPTTLAEYCVK	3	0.285559	0.200138	HEK293T
Q92841_C447	[10:10]	Reference	DGWPAMCIHGDK, DGWPAMCIHGDKSQPERDWVLNEFR	2	-0.0283242	0.0571877	HEK293T
P00387_C274,284	[10:10]	Reference	DHLPPPEEEPLVLMCGPPPMIQYACLPNLDHVGHPTER	2	0.0203832	0.992636	HEK293T
Q7KZ85_C796	[10:10]	Reference	DHPVFCALVNGEGEVTDFLR, DHPVFCALVNGEGEVTDFLRLPHFTK	3	-0.0767763	1.26401	HEK293T
Q9UIG0_C953	[10:10]	Reference	DHTVSGDEDYCPR	3	0.129454	0.294522	HEK293T
Q9H910_C118	[10:10]	Reference	DHVFLCEGEEPK, DHVFLCEGEEPKSDLK	3	-0.286787	0.567691	HEK293T
Q96EY7_C139	[10:10]	Reference	DIAEPHIPCLMPEYFEPQIK	3	0.0662648	0.348586	HEK293T
Q99567_C561	[10:10]	Reference	DIAPPPEECLQLLSR	3	0.389273	0.772594	HEK293T
O60664_C341	[10:10]	Reference	DIAQQLQATCTSLGSSIQGLPTNVKDQVQQAR	3	0.431877	0.332359	HEK293T
Q96GQ7_C259,261	[10:10]	Reference	DICACAATGTGK	3	0.12284	0.149237	HEK293T
Q6KC79_C1876	[10:10]	Reference	DICIEQPTFPK	2	-0.387814	0.132586	HEK293T
P63104_C94	[10:10]	Reference	DICNDVLSLLEK	3	0.00676374	0.177182	HEK293T
P12268_C173	[10:10]	Reference	DIDFLKEEEHDCFLEEIMTK	3	0.0449679	0.236283	HEK293T
Q8IYU8_C144	[10:10]	Reference	DIEDTLSGIQTAGCGSTFFR, KDIEDTLSGIQTAGCGSTFFR	3	-0.0457603	0.195905	HEK293T
P50991_C337	[10:10]	Reference	DIEREDIEFICK	3	0.0851797	0.464202	HEK293T
Q9Y5U2_C99	[10:10]	Reference	DIFDCLEGAAR, SRDIFDCLEGAAR	3	-0.0481861	0.398183	HEK293T
P15170_C261	[10:10]	Reference	DIHFMPCSGLTGANLK, KDIHFMPCSGLTGANLK	3	-0.1483	0.318379	HEK293T
P46777_C62	[10:10]	Reference	DIICQIAYAR	3	-0.132194	0.237779	HEK293T
P37198_C475	[10:10]	Reference	DIIEHLNTSGAPADTSDPLQQICK, MAQDLKDIIEHLNTSGAPADTSDPLQQICK	3	0.264132	0.399429	HEK293T
O75175_C600	[10:10]	Reference	DIILSSTSAPPASAQPPLQLSEVNIPLSLGVCPLGPVPLTK	3	1.32435	1.1643	HEK293T
P38606_C138	[10:10]	Reference	DIKWDFTPCK, WDFTPCK	3	-0.53682	0.921091	HEK293T
O75643_C133	[10:10]	Reference	DILCGAADEVLAVLK, DILCGAADEVLAVLKNEK	3	-0.113165	0.0909436	HEK293T
P42704_C1043	[10:10]	Reference	DILIACR	2	0.229123	0.131279	HEK293T
P42167_C363	[10:10]	Reference	DILKEMFPYEASTPTGISASCR, EMFPYEASTPTGISASCR	3	0.0855006	0.175148	HEK293T
P78527_C795	[10:10]	Reference	DILPCLDGYLK	3	-0.149308	0.124414	HEK293T
O00186_C498,501	[10:10]	Reference	DIMEDAIDNRLDSKEWPYCSQCPAVWNGSGAVSAR, LDSKEWPYCSQCPAVWNGSGAVSAR	2	0.176156	0.109257	HEK293T
P30041_C91	[10:10]	Reference	DINAYNCEEPTEK, DINAYNCEEPTEKLPFPIIDDR, DINAYNCEEPTEKLPFPIIDDRNR	3	0.173862	0.189456	HEK293T
Q9UNE7_C232	[10:10]	Reference	DIPDYLCGK	3	-0.32373	0.151571	HEK293T
Q9UJS0_C503	[10:10]	Reference	DIPFSAIYFPCYAHVK	3	-0.46838	0.380589	HEK293T
Q7KZF4_C826,837	[10:10]	Reference	DIQNTQCLLNVEHLSAGCPHVTLQFADSKGDVGLGLVK	3	0.377626	0.361193	HEK293T
Q15061_C380	[10:10]	Reference	DISNCWAPK	3	-0.172754	0.514797	HEK293T
Q13686_C371	[10:10]	Reference	DISTEGFCHLDDQNSEVKR	2	-0.0765765	0.802521	HEK293T
Q7L2J0_C244	[10:10]	Reference	DITDPLSLNTCTDEGHVVLASPLK	3	0.813859	0.401329	HEK293T
O43148_C206	[10:10]	Reference	DITVLDLGCGK	2	-1.02264	0.621825	HEK293T
P42166_C330	[10:10]	Reference	DIVENICGR, ETTTGYYKDIVENICGR	3	0.00994657	0.445405	HEK293T
Q9Y490_C1661,1671	[10:10]	Reference	DKAPGQLECETAIAALNSCLR	3	-0.0677595	0.681998	HEK293T
Q8IWS0_C28	[10:10]	Reference	DKECGQLLISENQK	2	-0.145917	0.421965	HEK293T
Q9NRR5_C29	[10:10]	Reference	DKEEIVICDR	3	0.0659137	0.219122	HEK293T
O75694_C844	[10:10]	Reference	DKELTGALIASLINCYIR	3	-0.0252986	0.258998	HEK293T
Q96T37_C926	[10:10]	Reference	DKENTGVLHAFPPCEFSQQFLDSPAK, QAAGVISLPVGGNKDKENTGVLHAFPPCEFSQQFLDSPAK	3	0.262713	0.201489	HEK293T
Q15102_C55	[10:10]	Reference	DKEPEVVFIGDSLVQLMHQCEIWR	2	-0.0912925	0.0104937	HEK293T
P52272_C676	[10:10]	Reference	DKFNECGHVLYADIK, FNECGHVLYADIK, MLKDKFNECGHVLYADIK	3	0.0964742	0.1387	HEK293T
P61247_C111	[10:10]	Reference	DKMCSMVK, MCSMVKK	3	0.1379	0.134308	HEK293T
P09543_C49	[10:10]	Reference	DKPELQFPFLQDEDTVATLLECK	3	0.143512	0.145179	HEK293T
Q9BYV8_C171	[10:10]	Reference	DKPYPDCPFLLLDVR	3	0.279762	0.475073	HEK293T
Q9NPI6_C149	[10:10]	Reference	DKQSPSQANGCSDHRPIDILEMLSR	2	1.0411	1.7253	HEK293T
Q8N3X1_C673	[10:10]	Reference	DKTGTDSNSTESSETSTGSLCK	2	0.519005	0.263154	HEK293T
P13797_C566	[10:10]	Reference	DKTISSSLAVVDLIDAIQPGCINYDLVK, TISSSLAVVDLIDAIQPGCINYDLVK	3	0.0760397	0.164459	HEK293T
P42224_C155	[10:10]	Reference	DKVMCIEHEIK	3	-0.13862	0.0878455	HEK293T
Q99873_C103	[10:10]	Reference	DKVVLDVGSGTGILCMFAAK	3	-0.00939099	0.627156	HEK293T
O75874_C379	[10:10]	Reference	DLAACIK	3	-0.0337484	0.203157	HEK293T
P20936_C1002	[10:10]	Reference	DLAALHEICVAHSDELR	3	-0.540899	0.423909	HEK293T
P48735_C418	[10:10]	Reference	DLAGCIHGLSNVK	3	-0.457144	1.01945	HEK293T
Q9NUQ3_C480	[10:10]	Reference	DLATPVMQPCTALDSHK, DLATPVMQPCTALDSHKELNTSSKR	3	0.362986	0.225535	HEK293T
P56545_C60	[10:10]	Reference	DLATVAFCDAQSTQEIHEK	3	0.0462035	0.114029	HEK293T
P78527_C1364	[10:10]	Reference	DLCNTHLMR, KDLCNTHLMR	3	-0.502543	0.543373	HEK293T
Q8TDD1_C586	[10:10]	Reference	DLCSQVMR	3	0.402089	0.36849	HEK293T
Q12906_C237	[10:10]	Reference	DLCTRVPTWGPLR	2	-0.64724	1.09487	HEK293T
Q9UL54_C677	[10:10]	Reference	DLECALLLR	2	0.686981	0.180234	HEK293T
P13639_C567	[10:10]	Reference	DLEEDHACIPIK, DLEEDHACIPIKK	3	0.180756	0.186294	HEK293T
Q14168_C334	[10:10]	Reference	DLELTPNSGTLCGSLSGK	2	-0.135755	0.0383626	HEK293T
Q14203_C791	[10:10]	Reference	DLETSCSDIR	2	-1.80309	1.30686	HEK293T
P32780_C246	[10:10]	Reference	DLFAECAK	3	0.152543	0.196983	HEK293T
Q86VP6_C571	[10:10]	Reference	DLFTCTIK	3	-0.398795	0.665344	HEK293T
Q6NXE6_C484	[10:10]	Reference	DLGCHVELR	3	-0.391402	0.456246	HEK293T
Q99798_C448,451	[10:10]	Reference	DLGGIVLANACGPCIGQWDRK	2	-0.041702	0.81623	HEK293T
Q9BXP2_C911	[10:10]	Reference	DLGPTLLVHGVTPVTCTDL	3	0.00613207	0.181494	HEK293T
Q9Y3T9_C218	[10:10]	Reference	DLIGCLQK	2	0.0567452	0.0621602	HEK293T
O14617_C348	[10:10]	Reference	DLILQCLDDKDESIR	3	0.026898	0.359217	HEK293T
Q6PCB5_C818	[10:10]	Reference	DLKEELCPGNLSLVDTR	2	-0.224969	0.00155952	HEK293T
Q96BR1_C308	[10:10]	Reference	DLKPENILLDSVGHVVLTDFGLCK	2	0.129692	0.570083	HEK293T
Q16539_C162	[10:10]	Reference	DLKPSNLAVNEDCELK	2	-0.509057	0.0807379	HEK293T
P28482_C161	[10:10]	Reference	DLKPSNLLLNTTCDLK	3	0.0802011	0.332129	HEK293T
Q13523_C962	[10:10]	Reference	DLLADLIGCQR, DLLADLIGCQRLPEDQR, VTVMSTINPTKDLLADLIGCQRLPEDQR	3	0.0439863	0.246652	HEK293T
O14980_C528	[10:10]	Reference	DLLGLCEQK, DLLGLCEQKR, FLVTVIKDLLGLCEQK, FLVTVIKDLLGLCEQKR	3	-0.0260866	0.203701	HEK293T
Q15643_C1329	[10:10]	Reference	DLLLGKLDIISPQLSSASLLTPQSAECLR	3	1.38106	1.98044	HEK293T
Q13425_C362	[10:10]	Reference	DLLLYDCMPWTR	3	-0.123554	0.117758	HEK293T
Q5JTH9_C317	[10:10]	Reference	DLLPCFPEGLVK	3	-0.078498	0.0237819	HEK293T
Q9NVU7_C87	[10:10]	Reference	DLLSCNHTVLDPDLR	3	-2.0085	3.44933	HEK293T
Q8WYP5_C1412	[10:10]	Reference	DLLVAAEAFSELNHLSPVQGTEASLCAPSVYEGK	3	0.349887	0.0880643	HEK293T
Q1KMD3_C518	[10:10]	Reference	DLLVQQASQCLSK, SRDLLVQQASQCLSK	3	-0.131503	0.212864	HEK293T
O00571_C223	[10:10]	Reference	DLMACAQTGSGK	3	0.00529815	0.362018	HEK293T
Q99871_C50	[10:10]	Reference	DLNCPFLEGLYITEPK	2	1.22653	0.111398	HEK293T
O14744_C22	[10:10]	Reference	DLNCVPEIADTLGAVAK	3	0.209979	0.320656	HEK293T
P31943_C267	[10:10]	Reference	DLNYCFSGMSDHR	3	0.0753267	0.12544	HEK293T
P31943_C267,290	[10:10]	Reference	DLNYCFSGMSDHRYGDGGSTFQSTTGHCVHMR	2	0.230629	0.196298	HEK293T
P07814_C1148	[10:10]	Reference	DLPIKLNQWCNVVR, LNQWCNVVR	3	-0.0406819	0.17684	HEK293T
P04818_C195,199,210	[10:10]	Reference	DLPLMALPPCHALCQFYVVNSELSCQLYQR	3	1.17041	0.787371	HEK293T
Q96F86_C410,413	[10:10]	Reference	DLPTSPVDLVINCLDCPENVFLR	3	0.248765	0.191945	HEK293T
Q99933_C272	[10:10]	Reference	DLQAEALCK	2	-0.070452	0.428794	HEK293T
O75116_C607	[10:10]	Reference	DLQDKNCLLETAK	3	0.347753	1.19861	HEK293T
Q9C0C9_C208	[10:10]	Reference	DLQHIWPFMYGDYIAYDCWLGK	2	3.07953	0.350637	HEK293T
Q9H2G2_C1138	[10:10]	Reference	DLQLQCEANVR	2	-0.386596	0.263528	HEK293T
A6NHR9_C1286	[10:10]	Reference	DLQNPIIVQLCDQWDNPAPVQHVK	3	0.110733	0.974152	HEK293T
Q14137_C404	[10:10]	Reference	DLQPFPTCQALVYR	3	-0.0998012	0.177883	HEK293T
Q9C0C2_C749	[10:10]	Reference	DLQSEFGITGDPQPSSFSPSSWCQGASQDYGLGGASPR	3	-0.902233	3.00408	HEK293T
P18583_C2380	[10:10]	Reference	DLSGKHPVSALMEICNK, DLSGKHPVSALMEICNKR	3	-0.198712	0.387548	HEK293T
P12004_C162	[10:10]	Reference	DLSHIGDAVVISCAK	3	0.239951	0.338805	HEK293T
O14617_C137	[10:10]	Reference	DLSSPSQYDTGVALTGLSCFVTPDLAR	3	0.715622	0.224163	HEK293T
P52597_C267	[10:10]	Reference	DLSYCLSGMYDHR	3	0.114089	0.142939	HEK293T
P52597_C267,290	[10:10]	Reference	DLSYCLSGMYDHRYGDSEFTVQSTTGHCVHMR	2	0.21967	0.216856	HEK293T
Q9NW68_C49	[10:10]	Reference	DLTEFTQVVQHDTACTIAATASVVK	3	0.508214	0.828956	HEK293T
Q7L590_C329	[10:10]	Reference	DLTQCVSLFLFGEVHK	3	0.442252	0.236013	HEK293T
Q02543_C109	[10:10]	Reference	DLTTAGAVTQCYR	3	-0.495956	1.02942	HEK293T
P33981_C322	[10:10]	Reference	DLVVPGSKPSGNDSCELR	3	0.33373	0.24723	HEK293T
O15226_C453	[10:10]	Reference	DLVVYENSSNPVCTLNDTAQFNR	3	0.0942777	0.193398	HEK293T
Q14152_C404	[10:10]	Reference	DLYNWLEVEFNPLKLCER	3	0.385334	0.214195	HEK293T
O75643_C742	[10:10]	Reference	DMCLEKDTLGLFLR	3	-0.762915	0.949469	HEK293T
Q96BR5_C172	[10:10]	Reference	DMDLACK	2	0.255009	0.199745	HEK293T
Q9NQT5_C180,184	[10:10]	Reference	DMEPEMVCIDSCGR, NRPNVQVGDLIYGQFVVANKDMEPEMVCIDSCGR	3	0.760795	0.557703	HEK293T
P35606_C351	[10:10]	Reference	DMGSCEIYPQTIQHNPNGR	3	0.16824	0.137814	HEK293T
P15170_C327	[10:10]	Reference	DMGTVVLGKLESGSICK, LESGSICK	3	0.162907	0.200457	HEK293T
Q13464_C1300	[10:10]	Reference	DMLLLACSQDEQKK	2	0.486983	0.491705	HEK293T
O60610_C164	[10:10]	Reference	DMPLLSCLESLR	3	-0.0467538	0.591869	HEK293T
O75694_C863,874	[10:10]	Reference	DNAAVDGISLHLQDICPLLYSTDDAICSK	3	0.994511	0.370183	HEK293T
P28340_C837	[10:10]	Reference	DNCPLVANLVTASLR	3	-1.59798	0.386199	HEK293T
P21333_C733	[10:10]	Reference	DNGNGTYSCSYVPR	2	1.15479	0.10166	HEK293T
P11413_C232	[10:10]	Reference	DNIACVILTFKEPFGTEGR	2	0.243087	0.372907	HEK293T
Q8TEX9_C962	[10:10]	Reference	DNICGALAR, VRDNICGALAR	3	-0.937681	0.719639	HEK293T
P60228_C250	[10:10]	Reference	DNIIDLFLYQPQYLNAIQTMCPHILR, GRDNIIDLFLYQPQYLNAIQTMCPHILR	2	0.504969	0.0057536	HEK293T
Q15008_C58	[10:10]	Reference	DNNMAPYYEALCK	3	0.166191	0.201753	HEK293T
P22314_C234	[10:10]	Reference	DNPGVVTCLDEAR	3	0.00847231	0.170938	HEK293T
Q8IV63_C191	[10:10]	Reference	DNQGILYEAAPTSTLTCDSGPQK	2	-0.570868	0.771103	HEK293T
Q96C36_C232	[10:10]	Reference	DNVCSPGGATIHALHFLESGGFR	3	0.500172	0.451217	HEK293T
Q9NVS2_C186	[10:10]	Reference	DNVCYSR	3	-0.0457743	0.128611	HEK293T
P56192_C566	[10:10]	Reference	DNVPFHSLVFPCSALGAEDNYTLVSHLIATEYLNYEDGK, DNVPFHSLVFPCSALGAEDNYTLVSHLIATEYLNYEDGKFSK	2	0.446343	0.755871	HEK293T
Q92520_C185	[10:10]	Reference	DNWVFCGGK	2	0.362678	0.728199	HEK293T
Q12788_C696	[10:10]	Reference	DPEACEKLEATMLR, RDPEACEKLEATMLR	3	0.141797	0.173713	HEK293T
P49327_C135	[10:10]	Reference	DPETLVGYSMVGCQR	3	0.137227	0.123143	HEK293T
Q00610_C918	[10:10]	Reference	DPHLACVAYER	3	0.00630842	0.389055	HEK293T
Q96GM5_C460	[10:10]	Reference	DPQGFINDWLQSQCR	3	0.323498	0.387891	HEK293T
P78527_C2093	[10:10]	Reference	DPTVHDDVLELEMDELNRHECMAPLTALVK	3	-0.232318	0.484786	HEK293T
Q9BZE1_C104	[10:10]	Reference	DQACYIFHHR	2	0.144753	0.57501	HEK293T
O15020_C1140	[10:10]	Reference	DQADPQCLFLR	3	0.260303	0.12	HEK293T
Q9BR61_C259,267	[10:10]	Reference	DQDGCLPEEVTGCK	3	-0.00300781	0.124175	HEK293T
Q9Y383_C348	[10:10]	Reference	DQDLASCDR, FRDQDLASCDR, FRDQDLASCDRDR	3	0.376573	0.266818	HEK293T
P26639_C343	[10:10]	Reference	DQELYFFHELSPGSCFFLPK, IGRDQELYFFHELSPGSCFFLPK	3	0.40025	0.354312	HEK293T
Q8TCG1_C615	[10:10]	Reference	DQICDVR	2	0.780931	0.103047	HEK293T
Q99741_C376	[10:10]	Reference	DQVLDNAAVQFCAR	3	-0.155376	1.33565	HEK293T
Q9H4A6_C84	[10:10]	Reference	DREGYTSFWNDCISSGLR, EGYTSFWNDCISSGLR	2	1.49005	0.3131	HEK293T
P55884_C700	[10:10]	Reference	DRFCQLLWR, FCQLLWR, FCQLLWRPRPPTLLSQEQIK	3	-0.0764884	0.384449	HEK293T
Q8TDN6_C52	[10:10]	Reference	DRIPGPVCK, HATAEEVEEEERDRIPGPVCK, IPGPVCK	3	0.118192	0.302492	HEK293T
Q9UNM6_C357	[10:10]	Reference	DRLEFWCTDVK	3	0.237572	0.185587	HEK293T
Q9GZR2_C418	[10:10]	Reference	DRRPLLTAPDHCSDDA	2	-0.301575	0.16893	HEK293T
P54105_C73	[10:10]	Reference	DRSDCLGEHLYVMVNAK, SDCLGEHLYVMVNAK	3	-0.0819169	0.139735	HEK293T
P23381_C305,309	[10:10]	Reference	DRTDIQCLIPCAIDQDPYFR	3	-1.25227	1.34776	HEK293T
Q13190_C68	[10:10]	Reference	DRTQEFLSACK	2	-0.542819	2.51056	HEK293T
P36405_C158,174	[10:10]	Reference	DRVWQIQSCSALTGEGVQDGMNWVCK	2	-0.870533	2.44584	HEK293T
Q96RS6_C376	[10:10]	Reference	DSAQCAAIAER	3	0.274916	0.207362	HEK293T
O60832_C310	[10:10]	Reference	DSAVNAICYGAK	3	0.574978	0.60965	HEK293T
Q92796_C519	[10:10]	Reference	DSCLPSQGLSFSYGDILHVINASDDEWWQAR	2	0.457716	0.456944	HEK293T
P84103_C6,10	[10:10]	Reference	DSCPLDCK	3	-0.033624	0.3981	HEK293T
Q29RF7_C327	[10:10]	Reference	DSDLATQNRPLWQCFLGR	3	0.0558581	0.202601	HEK293T
Q9NR30_C378	[10:10]	Reference	DSEDNPQTLLFSATCPHWVFNVAK, DSEDNPQTLLFSATCPHWVFNVAKK, KDSEDNPQTLLFSATCPHWVFNVAK	3	0.120014	0.17273	HEK293T
Q9NTI5_C317	[10:10]	Reference	DSELASQNKPLWQCYLGR	3	0.0263017	0.481281	HEK293T
Q5UIP0_C1692	[10:10]	Reference	DSFDNCSLGESSK	3	0.296765	0.130693	HEK293T
O15381_C192	[10:10]	Reference	DSFFLDLSCEK, KDSFFLDLSCEK	3	0.0130886	0.525843	HEK293T
Q99700_C852	[10:10]	Reference	DSFIENSSSNCTSGSSKPNSPSISPSILSNTEHK	3	0.124333	2.35448	HEK293T
Q9BUM1_C269	[10:10]	Reference	DSGAALGLGIALHSPCYAQVR	3	-0.390022	0.387602	HEK293T
Q9BU23_C696	[10:10]	Reference	DSGAASEQATAAPNPCSSSSR	3	0.423783	0.122133	HEK293T
Q8NB37_C179	[10:10]	Reference	DSGACFSASEPDAVHVVLDR	3	0.548458	0.173014	HEK293T
P10644_C39	[10:10]	Reference	DSIVQLCTARPERPMAFLR	3	-0.236492	0.17029	HEK293T
Q92667_C464	[10:10]	Reference	DSKPNISAHHISLASCLALTTPSEELPDR	3	-0.184812	0.125946	HEK293T
P41252_C350,357	[10:10]	Reference	DSLPVCPVDASGCFTTEVTDFAGQYVK	3	0.834556	0.315542	HEK293T
P26358_C41	[10:10]	Reference	DSLTEKECVK	2	-0.241375	0.186833	HEK293T
P27694_C323	[10:10]	Reference	DSLVDIIGICK	3	-0.175905	0.347594	HEK293T
P35080_C84	[10:10]	Reference	DSLYVDGDCTMDIR	2	0.616756	0.139153	HEK293T
Q9Y678_C258	[10:10]	Reference	DSPLFDFIESCLR	3	-1.59469	0.533768	HEK293T
P50851_C982	[10:10]	Reference	DSPVCPHFTTNGNENSSIEK	3	0.767884	0.544522	HEK293T
P46109_C44	[10:10]	Reference	DSSTCPGDYVLSVSENSR	3	0.740454	1.49522	HEK293T
Q9UKV3_C691	[10:10]	Reference	DSSTSYTETKDPSSGQEVATPPVPQLQVCEPK	3	0.264138	0.0508329	HEK293T
Q6ZRS2_C3036	[10:10]	Reference	DSTSVLESCGLGR	3	0.207322	0.176943	HEK293T
Q6NUK1_C391,398	[10:10]	Reference	DSVNPGVMVLLGCGALSSTCGQLASYPLALVR	3	0.523829	0.560521	HEK293T
Q96KC8_C380	[10:10]	Reference	DSVTCSPGMVR	3	0.623197	0.378081	HEK293T
Q9BWJ5_C41	[10:10]	Reference	DSYCSYMGHFDLLNYFAIAENESK	2	1.62304	2.3452	HEK293T
O95202_C552	[10:10]	Reference	DTAPVLEGLKEEEITKEEIDILSDACSK	3	0.310364	0.408208	HEK293T
P78337_C278	[10:10]	Reference	DTCNSSLASLR	3	0.324541	0.259225	HEK293T
Q9Y5K6_C540	[10:10]	Reference	DTCYSPKPSVYLSTPSSASK	3	-0.139029	0.21016	HEK293T
Q96SB4_C356	[10:10]	Reference	DTEGGAAEINCNGVIEVINYTQNSNNETLR	3	0.504799	0.252545	HEK293T
Q2NL82_C126	[10:10]	Reference	DTGTVHLNELGNTQNFMLLCPR, ISLPEAMQLLQDRDTGTVHLNELGNTQNFMLLCPR	3	-0.400789	0.552428	HEK293T
Q8NB49_C200	[10:10]	Reference	DTIALCTAESIDTLR	3	-1.26127	0.557943	HEK293T
Q9ULV4_C456	[10:10]	Reference	DTICNQDER	3	-0.120893	0.188703	HEK293T
Q7L2E3_C461	[10:10]	Reference	DTILNAIEQHPVVVISGDTGCGK, RGPVWQEAPQLPVDPHRDTILNAIEQHPVVVISGDTGCGK	3	0.37736	0.247579	HEK293T
Q8WUM4_C524	[10:10]	Reference	DTIVLLCKPEPELNAAIPSANPAK	3	-0.0729425	0.173521	HEK293T
Q5JSL3_C1190	[10:10]	Reference	DTLYSCAAMPNSASR	2	-1.09497	0.0677374	HEK293T
Q9Y5M8_C100	[10:10]	Reference	DTQTSITDSCAVYR	3	0.36406	0.233021	HEK293T
P30307_C42	[10:10]	Reference	DTSFTVCPDVPR	3	0.483449	0.335587	HEK293T
Q9BTE3_C108	[10:10]	Reference	DVAECGPQQELDLNSPR	2	-0.452747	0.310298	HEK293T
Q9Y4W6_C313	[10:10]	Reference	DVAGCEEAKLEIMEFVNFLKNPK	2	0.224835	0.420711	HEK293T
Q9UQR0_C350	[10:10]	Reference	DVASGPCK	3	-1.18543	1.37091	HEK293T
P55735_C234	[10:10]	Reference	DVAWAPSIGLPTSTIASCSQDGR	3	0.024264	0.245938	HEK293T
P52948_C1492	[10:10]	Reference	DVCFHLLK	3	0.0130089	0.424221	HEK293T
O75822_C188	[10:10]	Reference	DVCISLEIDDLKK	3	1.34826	2.9097	HEK293T
O43776_C537	[10:10]	Reference	DVCLYPR	3	-0.304474	0.383729	HEK293T
P16152_C122	[10:10]	Reference	DVCTELLPLIKPQGR	3	0.0579286	0.581535	HEK293T
P08574_C271	[10:10]	Reference	DVCTFLR	3	-0.00132902	0.268929	HEK293T
Q9UM54_C63	[10:10]	Reference	DVEDNCSLMYLNEATLLHNIK	2	0.87243	0.317089	HEK293T
Q8NI27_C436	[10:10]	Reference	DVFNMFCYLGPHLSHDPILFAK	3	0.140124	0.253495	HEK293T
Q7Z3T8_C292	[10:10]	Reference	DVGLVKEEVDVAVITAAECLKEEGK	2	-0.628841	2.05162	HEK293T
P30101_C406,409	[10:10]	Reference	DVLIEFYAPWCGHCK, FYAPWCGHCK, KDVLIEFYAPWCGHCK, SEPIPESNDGPVKVVVAENFDEIVNNENKDVLIEFYAPWCGHCK, VVVAENFDEIVNNENKDVLIEFYAPWCGHCK	3	0.0494288	0.344328	HEK293T
P78527_C1229	[10:10]	Reference	DVLKEEGVSFLINTFEGGGCGQPSGILAQPTLLYLR, EEGVSFLINTFEGGGCGQPSGILAQPTLLYLR	3	0.593784	0.329469	HEK293T
O60701_C288	[10:10]	Reference	DVLNLVYLCEALNLPEVAR	3	0.31977	0.253329	HEK293T
Q9Y224_C69	[10:10]	Reference	DVNCPFK	3	0.143595	0.426369	HEK293T
O43172_C299	[10:10]	Reference	DVNLASCAADGSVK	3	-0.348519	0.136327	HEK293T
P09110_C87	[10:10]	Reference	DVNLRPEQLGDICVGNVLQPGAGAIMAR	2	0.302879	0.0897348	HEK293T
Q9H4A3_C547	[10:10]	Reference	DVPEDVAQEMVESGYVCEGDHK	3	0.240463	0.322472	HEK293T
P10515_C291	[10:10]	Reference	DVPLGTPLCIIVEK	3	-0.0626769	0.35585	HEK293T
Q5T4S7_C4049	[10:10]	Reference	DVPVEALTTVKPYCNEIHAQAQLWLK	2	1.21292	1.51786	HEK293T
P62280_C131	[10:10]	Reference	DVQIGDIVTVGECR, DVQIGDIVTVGECRPLSK	3	0.398209	0.348343	HEK293T
Q7KZF4_C268	[10:10]	Reference	DVQIILESCHNQNILGTILHPNGNITELLLK	2	0.473772	0.0638499	HEK293T
Q10567_C57	[10:10]	Reference	DVSALFPDVVNCMQTDNLELKK	3	0.827812	0.918808	HEK293T
Q15022_C201	[10:10]	Reference	DVSCPIR	3	-0.28937	0.416672	HEK293T
P63010_C57	[10:10]	Reference	DVSSLFPDVVNCMQTDNLELK, DVSSLFPDVVNCMQTDNLELKK	3	1.06468	0.599733	HEK293T
Q13614_C95	[10:10]	Reference	DVTYICPFTGAVR	3	-0.818917	0.779145	HEK293T
Q99497_C53	[10:10]	Reference	DVVICPDASLEDAKK	3	-0.255433	0.720077	HEK293T
Q86WB0_C429	[10:10]	Reference	DWCPWVNITLGK	3	-0.562595	0.0430391	HEK293T
Q9NZW5_C298	[10:10]	Reference	DWDNSGPFCGTISSK	2	0.182013	0.267971	HEK293T
O75153_C214	[10:10]	Reference	DWKPLQCLK	3	0.181144	0.317249	HEK293T
Q9BSF4_C46	[10:10]	Reference	DYAEACR	2	0.109492	0.169096	HEK293T
P12277_C283	[10:10]	Reference	DYEFMWNPHLGYILTCPSNLGTGLR, LGYILTCPSNLGTGLR, SKDYEFMWNPHLGYILTCPSNLGTGLR	3	0.15968	0.152762	HEK293T
Q86UV5_C145	[10:10]	Reference	DYEPQTICEHLQYLFALLQNSNR, DYEPQTICEHLQYLFALLQNSNRR	2	0.220234	0.294921	HEK293T
Q15020_C182	[10:10]	Reference	DYICPNIWLEYGQYSVGGIGQK	2	-0.773969	0.0325215	HEK293T
P17844_C320	[10:10]	Reference	DYIHINIGALELSANHNILQIVDVCHDVEKDEK	2	0.409595	0.291993	HEK293T
P47756_C62	[10:10]	Reference	DYLLCDYNR, DYLLCDYNRDGDSYR	3	-0.452548	0.485146	HEK293T
O14647_C500	[10:10]	Reference	DYQLEGLNWLAHSWCK	3	0.440904	0.225727	HEK293T
O14646_C497	[10:10]	Reference	DYQLNGLNWLAHSWCK	3	0.152272	0.0835008	HEK293T
O95297_C203	[10:10]	Reference	DYTGCSTSESLSPVK	3	0.449028	0.0497163	HEK293T
Q92841_C397	[10:10]	Reference	DYTQINVGNLELSANHNILQIVDVCMESEKDHK	3	0.1446	0.331463	HEK293T
O43149_C69	[10:10]	Reference	EAAAALLPTPPCESLVSR	2	-0.54933	0.367387	HEK293T
Q9BTC0_C498	[10:10]	Reference	EAACESSTPSWASDHNYNAVKPEK	2	0.217039	0.191821	HEK293T
Q9Y265_C49	[10:10]	Reference	EACGVIVELIK	2	0.101761	0.0603706	HEK293T
P49327_C2010,2024	[10:10]	Reference	EACPELDYFVVFSSVSCGR	3	-0.643543	0.881728	HEK293T
Q4G176_C399	[10:10]	Reference	EACSYTIHAEGDER	2	0.368881	0.486284	HEK293T
O60684_C357	[10:10]	Reference	EACWTISNITAGNR	3	-0.157985	0.596634	HEK293T
P23258_C138	[10:10]	Reference	EADGSDSLEGFVLCHSIAGGTGSGLGSYLLER	2	2.53033	3.00706	HEK293T
Q9NQ88_C161	[10:10]	Reference	EADQKEQFSQGSPSNCLETSLAEIFPLGK, EQFSQGSPSNCLETSLAEIFPLGK	3	-0.0492594	0.0792433	HEK293T
Q7Z2T5_C239	[10:10]	Reference	EADTDVQVCPNYSIPQK, EADTDVQVCPNYSIPQKTDSYFNPK	3	0.191603	0.338919	HEK293T
Q9ULW0_C100	[10:10]	Reference	EAEKENLVEQSIPSNACSSLEVEAAISR	3	-0.511463	0.808838	HEK293T
Q3ZCM7_CNA,NA	[10:10]	Reference	EAESCDCLQGFQLTHSLGGGTGSGMGTLLISK, KEAESCDCLQGFQLTHSLGGGTGSGMGTLLISK	3	0.261498	0.108561	HEK293T
Q7Z7L1_C150	[10:10]	Reference	EAFCFLK	3	-0.021927	0.400464	HEK293T
Q13242_C138	[10:10]	Reference	EAGDVCYADVQKDGVGMVEYLR	3	-0.00188629	0.142163	HEK293T
Q07955_C148	[10:10]	Reference	EAGDVCYADVYR	3	0.048944	0.0834556	HEK293T
Q9HCE1_C16	[10:10]	Reference	EAGQCFESFLVVR	3	-0.300913	0.736019	HEK293T
Q9Y4R8_C30	[10:10]	Reference	EAIHALSSSEDGGHIFCTLESLKR	3	0.415747	0.467685	HEK293T
P35241_C117	[10:10]	Reference	EAILNDEIYCPPETAVLLASYAVQAK	3	-0.39211	0.224827	HEK293T
P78537_C61	[10:10]	Reference	EAITAATCLTEALVDHLNVGVAQAYMNQR	3	0.309019	1.65051	HEK293T
Q14204_C3147	[10:10]	Reference	EAIVNSCVFVHQTLHQANAR	3	0.0456605	0.183087	HEK293T
O94979_C669	[10:10]	Reference	EALAAVLTYAKPDEFSALCDLLGTR	3	0.457847	0.713039	HEK293T
O75131_C506	[10:10]	Reference	EALAQCVLAEIPQQVVGYFNTYK	3	-2.99186	2.1227	HEK293T
Q9BRX2_C258	[10:10]	Reference	EALCDPTVASR	3	-0.157903	0.256322	HEK293T
Q9BXJ9_C214	[10:10]	Reference	EALEHLCTYEK	3	-0.821228	1.04997	HEK293T
Q14683_C987	[10:10]	Reference	EALIEIDYGDLCEDLKDAQAEEEIKQEMNTLQQK	3	0.0169702	0.456159	HEK293T
P19338_C543	[10:10]	Reference	EALNSCNKR, GYAFIEFASFEDAKEALNSCNKR	3	-0.169368	0.123233	HEK293T
Q9UHI6_C577	[10:10]	Reference	EALPVSLPQIPCLSSFK	3	0.104693	0.15087	HEK293T
Q08AD1_C675	[10:10]	Reference	EALSPCPSTVSTK	3	0.0122694	0.301177	HEK293T
P54198_C673	[10:10]	Reference	EAMCLSAPALALKLPIPSPQR	2	0.334007	0.203876	HEK293T
O43432_C1245	[10:10]	Reference	EAMQCVEELNAQGLLHVFVR	2	-0.901761	1.14098	HEK293T
Q68E01_C80	[10:10]	Reference	EANDALNAYVCK	2	0.0274247	0.184523	HEK293T
Q13423_C936	[10:10]	Reference	EANSIIITPGYGLCAAK	3	-0.109153	0.342427	HEK293T
P07814_C697	[10:10]	Reference	EAPCVLIYIPDGHTK	3	-0.845774	1.00552	HEK293T
Q9UBB6_C98	[10:10]	Reference	EAPDGCPDHVLR	2	-0.130637	0.283987	HEK293T
O00257_C185	[10:10]	Reference	EAPSPTCPDLGAK	2	-0.901508	1.89859	HEK293T
Q9Y5S9_C149	[10:10]	Reference	EAQAAMEGLNGQDLMGQPISVDWCFVR	3	0.705481	0.595513	HEK293T
P39880_C802	[10:10]	Reference	EAQDAPGLDPQGAADCAQGVLR	3	-0.196099	0.157925	HEK293T
Q8TDB4_C139	[10:10]	Reference	EASACPGHVEAAPETTAVSAETGPEVTDAAAR	3	-0.101601	0.463743	HEK293T
Q9UEW8_C450	[10:10]	Reference	EASSCAVNLVLR	3	-0.19085	0.136362	HEK293T
Q96SZ5_C239	[10:10]	Reference	EASSSACDLPR	2	-0.438061	0.04728	HEK293T
Q14694_C115	[10:10]	Reference	EASYGSIDCQYPGSALALDGSSNVEAEVLENDGVSGGLGQR	3	0.739147	0.107113	HEK293T
P47755_C111	[10:10]	Reference	EATDPRPCEVENAVESWR	3	0.902121	0.129613	HEK293T
P42166_C561,570	[10:10]	Reference	EATQILSVPKVDDEILGFISEATPLGGIQAASTESCNQQLDLALCR, VDDEILGFISEATPLGGIQAASTESCNQQLDLALCR	3	1.29311	0.74224	HEK293T
O15235_C93	[10:10]	Reference	EAVCFIPGEGHTLQEHQIVLVEGGR	3	0.529079	0.540984	HEK293T
Q13620_C248	[10:10]	Reference	EAVEAIQNSTSIKYNLEELYQAVENLCSYK, YNLEELYQAVENLCSYK	3	0.221237	0.368102	HEK293T
Q04637_C1265	[10:10]	Reference	EAVQCVQELASPSLLFIFVR	3	0.125454	0.207329	HEK293T
Q7Z4Q2_C57,59	[10:10]	Reference	ECACAGLAR	3	-0.0533376	0.14081	HEK293T
P62829_C125	[10:10]	Reference	ECADLWPR	3	0.034958	0.104132	HEK293T
Q9Y490_C2243	[10:10]	Reference	ECANGYLELLDHVLLTLQKPSPELK	2	-0.0405631	0.0114436	HEK293T
O43818_C296,297	[10:10]	Reference	ECCVTAGGR	3	-0.10317	0.344705	HEK293T
P46939_C277	[10:10]	Reference	ECEEEAINIQSTAPEEEHESPR	3	0.37894	0.160466	HEK293T
P82932_C105	[10:10]	Reference	ECEGIVPVPLAEK, ECEGIVPVPLAEKLYSTK	3	-0.362852	0.188429	HEK293T
Q9BXP5_C490	[10:10]	Reference	ECELSPGVNR, LRECELSPGVNR	3	-0.217122	0.301599	HEK293T
P10644_C18	[10:10]	Reference	ECELYVQK	3	0.0768304	0.0560037	HEK293T
Q13509_C124,127,129	[10:10]	Reference	ECENCDCLQGFQLTHSLGGGTGSGMGTLLISK	3	-0.284634	0.797222	HEK293T
Q00610_C1565,1569,1573	[10:10]	Reference	ECFGACLFTCYDLLRPDVVLETAWR	2	0.185834	0.16716	HEK293T
Q9BQ75_C55	[10:10]	Reference	ECFLIQPK	3	0.0954376	0.287637	HEK293T
O15269_C100	[10:10]	Reference	ECINFASFNFLGLLDNPR	3	-0.000268433	0.144644	HEK293T
P46939_C2185	[10:10]	Reference	ECIQEPSSVSQTR	3	-0.2363	0.163683	HEK293T
Q9BQE3_C4,20,25	[10:10]	Reference	ECISIHVGQAGVQIGNACWELYCLEHGIQPDGQMPSDK, MRECISIHVGQAGVQIGNACWELYCLEHGIQPDGQMPSDK, RECISIHVGQAGVQIGNACWELYCLEHGIQPDGQMPSDK	3	0.800916	0.209026	HEK293T
P62701_C41	[10:10]	Reference	ECLPLIIFLR, LRECLPLIIFLR	3	-0.0359266	0.217431	HEK293T
Q86UP2_C1105	[10:10]	Reference	ECMAGTSGSEEVK	3	-0.480882	0.976182	HEK293T
Q13427_C310	[10:10]	Reference	ECNPPNSQPASYQR	3	0.0802946	0.0972645	HEK293T
O95639_C110	[10:10]	Reference	ECPFLHIDPESK	3	0.111453	0.435541	HEK293T
P62979_C121,126	[10:10]	Reference	ECPSDECGAGVFMASHFDR	3	0.204025	0.180038	HEK293T
Q9Y617_C224	[10:10]	Reference	ECPSVLEYK	3	0.112951	0.139129	HEK293T
P78527_C3683	[10:10]	Reference	ECSPWMSDFKVEFLR	3	0.359778	0.225107	HEK293T
P62633_C171	[10:10]	Reference	ECTIEATA	3	0.0785897	0.0534341	HEK293T
Q96T88_C410	[10:10]	Reference	ECTIVPSNHYGPIPGIPVGTMWR	3	-0.0166176	0.594483	HEK293T
Q9UPN4_C159	[10:10]	Reference	ECTVALAPNFTANNR	2	-0.150801	0.0286872	HEK293T
Q5JTH9_C446	[10:10]	Reference	ECVAPHMADIGSVTSSASGPAQSVAK	2	1.66291	0.437612	HEK293T
P43246_C199	[10:10]	Reference	ECVLPGGETAGDMGK	2	0.721381	0.155125	HEK293T
P16615_C997	[10:10]	Reference	ECVQPATK, NYLEPGKECVQPATK	3	-0.00785959	0.151915	HEK293T
P43243_C552	[10:10]	Reference	EDAMAMVDHCLK, EDAMAMVDHCLKK	3	0.155643	0.173017	HEK293T
Q14669_C1411	[10:10]	Reference	EDEESNKDCVGGKR	3	-0.00242241	0.0931679	HEK293T
P42704_C380	[10:10]	Reference	EDGPSVFGSFFLQHCVTMNTPVEK	2	0.453816	0.0653762	HEK293T
P51812_C436	[10:10]	Reference	EDIGVGSYSVCKR	2	1.05114	0.904807	HEK293T
O75821_C139	[10:10]	Reference	EDLNCQEEEDPMNK, EDLNCQEEEDPMNKLK	3	0.69385	0.403275	HEK293T
P82675_C377	[10:10]	Reference	EECGPLPIVVASPR	2	-0.660331	0.283717	HEK293T
Q9NQ88_C114	[10:10]	Reference	EECPVFTPPGGETLDQVK	3	0.172249	0.179223	HEK293T
Q92598_C845	[10:10]	Reference	EEDLEDKNNFGAEPPHQNGECYPNEK	2	0.235601	0.0172639	HEK293T
Q13162_C51	[10:10]	Reference	EEECHFYAGGQVYPGEASR, TREEECHFYAGGQVYPGEASR	3	0.212972	0.34409	HEK293T
P63261_C17	[10:10]	Reference	EEEIAALVIDNGSGMCK, MEEEIAALVIDNGSGMCK	3	0.0117308	0.361124	HEK293T
Q9UJX4_C203	[10:10]	Reference	EEEVSCSGPLSQK	2	0.066438	0.320526	HEK293T
Q8IUF8_C19	[10:10]	Reference	EEGPAPCK	3	0.0460495	0.375096	HEK293T
O43175_C48	[10:10]	Reference	EELIAELQDCEGLIVR, QNLSKEELIAELQDCEGLIVR	3	-0.0462018	0.42487	HEK293T
Q9H0C8_C135	[10:10]	Reference	EEMQDAHVILNDITEECRPPSSLITR	3	0.584225	0.429002	HEK293T
P67936_C247	[10:10]	Reference	EENVGLHQTLDQTLNELNCI, LAQAKEENVGLHQTLDQTLNELNCI	3	0.0307597	0.0932621	HEK293T
P62263_C31	[10:10]	Reference	EEQVISLGPQVAEGENVFGVCHIFASFNDTFVHVTDLSGK, KEEQVISLGPQVAEGENVFGVCHIFASFNDTFVHVTDLSGK	2	0.359294	0.229767	HEK293T
Q0VDG4_C102	[10:10]	Reference	EEVCDEEALLGMDLVR	2	-0.397355	0.751752	HEK293T
Q8NFW8_C422	[10:10]	Reference	EFAEHICLLMEK	3	-0.160419	0.280068	HEK293T
Q13029_C1204	[10:10]	Reference	EFAFLCNLQQHQR	2	-0.0117488	0.116155	HEK293T
P30153_C310,317	[10:10]	Reference	EFCENLSADCR, VKEFCENLSADCR	3	0.0645165	0.207499	HEK293T
Q96FW1_C204,212	[10:10]	Reference	EFCQQEVEPMCK	3	0.677495	0.72799	HEK293T
O14744_C278	[10:10]	Reference	EFCSYLQYLEYLSQNRPPPNAYELFAK	3	0.0754173	0.319624	HEK293T
Q8IXB1_C158,161	[10:10]	Reference	EFDAAVNSGELWFVNFYSPGCSHCHDLAPTWR	3	0.543843	0.648723	HEK293T
Q9Y5M8_C246	[10:10]	Reference	EFEFSQLPLKVEFLECSAK, GKEFEFSQLPLKVEFLECSAK, VEFLECSAK	3	0.0373518	0.117183	HEK293T
P51398_C356	[10:10]	Reference	EFESCIQYYLENNWLQHEK	2	-0.179945	0.492108	HEK293T
Q8N999_C117	[10:10]	Reference	EFFWNVEEDFKPAPECWIPAK	3	-0.0355549	0.191851	HEK293T
Q8TED1_C108	[10:10]	Reference	EFGPSHFSVLAFPCNQFGESEPRPSK	3	1.33241	1.53148	HEK293T
P12235_C160	[10:10]	Reference	EFHGLGDCIIK	3	-0.153464	0.214611	HEK293T
Q5JTH9_C865	[10:10]	Reference	EFITALIPEVILCTK	3	0.101065	0.110814	HEK293T
P31350_C202	[10:10]	Reference	EFLFNAIETMPCVK, EFLFNAIETMPCVKK	3	-0.285371	0.797709	HEK293T
Q9NZL9_C58	[10:10]	Reference	EFQQNNWHAVGCGFR, EFQQNNWHAVGCGFRR	3	0.11046	0.347513	HEK293T
Q96GM5_C339	[10:10]	Reference	EFVICDKYLQQIFESQR	3	1.02934	0.120331	HEK293T
Q9P246_C313	[10:10]	Reference	EGAECELSR	3	-0.0145798	0.372073	HEK293T
P13639_C693	[10:10]	Reference	EGALCEENMR	3	0.00595574	0.232134	HEK293T
Q12830_C1241	[10:10]	Reference	EGCQSDSMR	2	-0.489827	0.378994	HEK293T
Q1KMD3_C308	[10:10]	Reference	EGCTEVSLLR, VTQNLPMKEGCTEVSLLR	3	0.0185187	0.192501	HEK293T
O60313_C375	[10:10]	Reference	EGCTVSPETISLNVK	3	0.190655	0.150584	HEK293T
Q5UCC4_C49	[10:10]	Reference	EGEACGTVGLLLEHSFEIDDSANFR	3	1.04845	0.0867597	HEK293T
Q16527_C167	[10:10]	Reference	EGEIYCK	3	-0.0501565	0.587197	HEK293T
O75582_C731	[10:10]	Reference	EGFCLQNVDKAPLAK	2	0.0849311	0.250204	HEK293T
P36551_C192,198	[10:10]	Reference	EGGGGISCVLQDGCVFEK, KEGGGGISCVLQDGCVFEK	3	0.129956	0.270454	HEK293T
P55084_C458	[10:10]	Reference	EGGQYGLVAACAAGGQGHAMIVEAYPK, KEGGQYGLVAACAAGGQGHAMIVEAYPK	3	0.142207	0.129235	HEK293T
P13797_C104	[10:10]	Reference	EGICALGGTSELSSEGTQHSYSEEEK, EGICALGGTSELSSEGTQHSYSEEEKYAFVNWINK, KEGICALGGTSELSSEGTQHSYSEEEKYAFVNWINK	3	0.31434	0.201513	HEK293T
P26038_C117	[10:10]	Reference	EGILNDDIYCPPETAVLLASYAVQSK	3	0.0172616	0.164993	HEK293T
P15311_C117	[10:10]	Reference	EGILSDEIYCPPETAVLLGSYAVQAK	3	-0.025245	0.206353	HEK293T
Q9BV44_C391	[10:10]	Reference	EGKPSWGLPIDAVQWDICNLPLR	3	0.82606	1.67126	HEK293T
P49711_C155	[10:10]	Reference	EGLAESEPMICHTLPLPEGFQVVK	3	-0.162234	0.157899	HEK293T
Q9UM54_C514	[10:10]	Reference	EGLGVNEVHYVDNQDCIDLIEAK	2	0.531839	0.478333	HEK293T
Q86UV5_C850	[10:10]	Reference	EGLLCQQQR	2	0.0218408	0.289399	HEK293T
O43707_C173	[10:10]	Reference	EGLLLWCQR, EGLLLWCQRK	3	-0.354398	0.265075	HEK293T
Q6W2J9_C94	[10:10]	Reference	EGLRVPGNIVYSSLCGLGSEK	3	0.0170248	0.900692	HEK293T
Q01581_C268	[10:10]	Reference	EGNDKDFTLNDFGFMIFHSPYCK	3	0.282753	0.112721	HEK293T
Q9UJX3_C329	[10:10]	Reference	EGRLEDVENLGCR, LEDVENLGCR	3	0.450552	0.14473	HEK293T
P00505_C382	[10:10]	Reference	EGSTHNWQHITDQIGMFCFTGLKPEQVER	3	0.242394	0.185293	HEK293T
Q99832_C29	[10:10]	Reference	EGTDSSQGIPQLVSNISACQVIAEAVR	3	0.112065	0.111081	HEK293T
Q16643_C613	[10:10]	Reference	EGTQASEGYFSQSQEEEFAQSEELCAK	3	0.122911	0.154633	HEK293T
Q7Z6J9_C277	[10:10]	Reference	EGVGCSWESGR	2	0.642256	0.451534	HEK293T
Q9H1B7_C504	[10:10]	Reference	EGVPGADMLPQPYLDASCPMLPTALVSLSR	3	-0.706818	0.46605	HEK293T
P40926_C275	[10:10]	Reference	EGVVECSFVK, FVFSLVDAMNGKEGVVECSFVK	3	0.392697	0.356162	HEK293T
Q9Y3I0_C193	[10:10]	Reference	EGYAWAEDKEHCEEYGR	3	0.0661141	0.191253	HEK293T
Q09028_C203	[10:10]	Reference	EGYGLSWNPNLSGHLLSASDDHTICLWDISAVPK	3	0.00737396	0.394933	HEK293T
Q16576_C202	[10:10]	Reference	EGYGLSWNSNLSGHLLSASDDHTVCLWDINAGPK	2	-0.36201	1.85078	HEK293T
Q6WCQ1_C724	[10:10]	Reference	EGYVLQATCER	3	0.289253	0.090656	HEK293T
Q9NRM2_C210,215	[10:10]	Reference	EHAFNIGLPDNIVNCNEFLCTLQK	2	3.45452	2.1022	HEK293T
Q9BSH5_C243	[10:10]	Reference	EHILPSLAHLLPALDCLEGSTPGL	2	0.0663648	0.28968	HEK293T
P21796_C127	[10:10]	Reference	EHINLGCDMDFDIAGPSIR	3	1.1216	0.171521	HEK293T
Q6PD62_C533	[10:10]	Reference	EHPNYVDCYLR	3	0.359784	0.759604	HEK293T
O60232_C125	[10:10]	Reference	EHQLASASELPLGSRPAPQPPVPRPEHCEGAAAGLK	3	0.068016	0.565229	HEK293T
Q14204_C1999	[10:10]	Reference	EHSNPNYDKTSAPITCELLNK, TSAPITCELLNK	3	0.518835	0.950042	HEK293T
Q12923_C1467	[10:10]	Reference	EHVPVTPQCTLSDQNAQGQGPEK	2	0.0228461	0.0731363	HEK293T
P13693_C28	[10:10]	Reference	EIADGLCLEVEGK, IREIADGLCLEVEGK	3	0.423071	0.156233	HEK293T
Q8IV48_C75	[10:10]	Reference	EIAITNGCINR	3	-0.471144	0.122738	HEK293T
Q5JTH9_C125	[10:10]	Reference	EICAVLAAVTEVIR, FWESNSAAHKEICAVLAAVTEVIR	3	0.103535	0.280449	HEK293T
Q96BM9_C158,159,164	[10:10]	Reference	EICCYSISCK	2	0.336794	0.0965977	HEK293T
O15381_C431	[10:10]	Reference	EICLGIPDEASR	3	0.0190667	0.0537678	HEK293T
Q9NQW6_C353	[10:10]	Reference	EICLQSQSK	3	0.127483	0.0684631	HEK293T
Q15046_C496	[10:10]	Reference	EICNAYTELNDPMR	2	-0.437998	0.47763	HEK293T
Q9BXP5_C479	[10:10]	Reference	EICWNLQNIR	3	-0.367378	0.168796	HEK293T
Q6I9Y2_C90	[10:10]	Reference	EIECSIAGAHEK	2	0.192857	0.122523	HEK293T
Q8NEY8_C309	[10:10]	Reference	EIEQVYRQDCETFGMVVK, QDCETFGMVVK	3	0.0713715	0.228707	HEK293T
Q8IZ83_C28	[10:10]	Reference	EIFTSLEYGPVPESHACALAWLDTQDR	2	-0.187234	0.336132	HEK293T
P15531_C145	[10:10]	Reference	EIGLWFHPEELVDYTSCAQNWIYE	2	0.434413	0.415099	HEK293T
P55263_C336	[10:10]	Reference	EIIDTNGAGDAFVGGFLSQLVSDKPLTECIR	2	-0.197004	0.00396387	HEK293T
Q9H4A3_C459	[10:10]	Reference	EIIEGCIR	3	-0.738161	0.611438	HEK293T
Q9ULE6_C750	[10:10]	Reference	EIIICTYR	3	-0.353077	0.523549	HEK293T
P23258_C13	[10:10]	Reference	EIITLQLGQCGNQIGFEFWK	2	0.188986	0.815821	HEK293T
P30050_C141	[10:10]	Reference	EILGTAQSVGCNVDGR	3	0.125881	0.071645	HEK293T
Q08J23_C93	[10:10]	Reference	EILHCLK	3	0.081079	0.158767	HEK293T
P53701_C176,178	[10:10]	Reference	EILKWEALHAAECPCGPSLIR, WEALHAAECPCGPSLIR	3	0.340753	0.215506	HEK293T
O76021_C197	[10:10]	Reference	EINDCIGGTVLNISK	3	-1.18262	0.513722	HEK293T
O75150_C890	[10:10]	Reference	EIQPCLAESR, LREIQPCLAESR	3	-0.133103	0.112551	HEK293T
Q9UET6_C295	[10:10]	Reference	EIRPQDCPISR	3	0.111125	0.139537	HEK293T
Q13838_C239	[10:10]	Reference	EIRPVCR	2	-0.0511358	0.11434	HEK293T
Q9NW13_C71	[10:10]	Reference	EITTFEGCK	3	0.570905	0.181292	HEK293T
P07437_C12	[10:10]	Reference	EIVHIQAGQCGNQIGAK, MREIVHIQAGQCGNQIGAK	3	0.152298	0.133839	HEK293T
Q9BUF5_C12	[10:10]	Reference	EIVHIQAGQCGNQIGTK, MREIVHIQAGQCGNQIGTK	3	-0.0130274	0.496617	HEK293T
Q9H4B7_C12	[10:10]	Reference	EIVHIQIGQCGNQIGAK	2	1.95972	6.40279	HEK293T
P51648_C50	[10:10]	Reference	EKDILTAIAADLCK	3	-0.150388	0.782492	HEK293T
Q92552_C49	[10:10]	Reference	EKEHYCLADLASLMDK, EKEHYCLADLASLMDKTFER	3	0.259948	0.293768	HEK293T
Q9Y520_C177	[10:10]	Reference	EKETNDDNYGPGPSLRPPNVACWR, ETNDDNYGPGPSLRPPNVACWR	3	0.0411376	0.39341	HEK293T
Q14690_C81	[10:10]	Reference	EKFEILSVESLCEGMR	3	-1.77775	2.5537	HEK293T
P31946_C96	[10:10]	Reference	EKIEAELQDICNDVLELLDK	2	0.230125	0.684883	HEK293T
P78527_C1432	[10:10]	Reference	EKITAQSIEELCAVNLYGPDAQVDR, ITAQSIEELCAVNLYGPDAQVDR	3	0.821299	0.789655	HEK293T
Q9NZ01_C18	[10:10]	Reference	EKLCFLDKVEPHATIAEIK	3	-0.728025	0.131914	HEK293T
P0CG39_C880	[10:10]	Reference	EKLCYVALDFEQEMAMVASSSSLEK, LCYVALDFEQEMAMVASSSSLEK	2	-0.492579	0.751696	HEK293T
P63261_C217	[10:10]	Reference	EKLCYVALDFEQEMATAASSSSLEK, LCYVALDFEQEMATAASSSSLEK	3	0.172359	0.0903662	HEK293T
P61160_C221	[10:10]	Reference	EKLCYVGYNIEQEQK, LCYVGYNIEQEQK	3	0.248695	0.0951177	HEK293T
Q9Y2X3_C106	[10:10]	Reference	EKLNLSCIHSPVVNELMR, LNLSCIHSPVVNELMR	3	0.0619331	0.323524	HEK293T
O96019_C152	[10:10]	Reference	EKLTELMFEHYNIPAFFLCK, LTELMFEHYNIPAFFLCK	3	0.263011	0.199901	HEK293T
Q9UQR0_C324	[10:10]	Reference	EKPLPVICSTSAASLK	3	-0.0503586	0.497863	HEK293T
Q9H0H0_C1164	[10:10]	Reference	EKPSGWSQICK	3	0.33438	0.451339	HEK293T
P42166_C341	[10:10]	Reference	EKSGIQPLCPER, SGIQPLCPER	3	0.114086	0.383277	HEK293T
Q96GA3_C350,354	[10:10]	Reference	EKWDCESICSTYSNLYNHPQLIK	2	0.413103	0.138695	HEK293T
P35580_C1238	[10:10]	Reference	ELACEVK, QGLETDNKELACEVK	3	-0.117729	0.222928	HEK293T
P48739_C187,191	[10:10]	Reference	ELANSPDCPQMCAYK	3	0.219509	0.108384	HEK293T
Q9Y678_C296	[10:10]	Reference	ELAPAVSVLQLFCSSPK	3	-0.191102	0.268898	HEK293T
Q9UBF2_C296	[10:10]	Reference	ELAPAVSVLQLFCSSPKPALR	2	-0.0431307	0.205464	HEK293T
Q6NS38_C192	[10:10]	Reference	ELAPGSPIASVSFGACR	3	0.27783	0.389809	HEK293T
P17844_C191	[10:10]	Reference	ELAQQVQQVAAEYCR	3	-0.577879	0.51996	HEK293T
P52952_C114	[10:10]	Reference	ELCALQK	2	-0.716625	0.384918	HEK293T
Q9UHD1_C86	[10:10]	Reference	ELCELKPK, KELCELKPK	3	-0.0956921	0.148039	HEK293T
P13489_C362	[10:10]	Reference	ELCQGLGQPGSVLR	2	-2.37926	0.230743	HEK293T
Q9UIG0_C1006	[10:10]	Reference	ELDELLNCLHPQGIR	2	-0.125699	0.0943225	HEK293T
P13489_C409	[10:10]	Reference	ELDLSNNCLGDAGILQLVESVR	3	0.130828	0.258492	HEK293T
P67775_C20	[10:10]	Reference	ELDQWIEQLNECK	3	0.585845	0.278487	HEK293T
Q96C86_C37	[10:10]	Reference	ELDVEEAHAASTEEKEAGVGNGTCAPVRLPFSGFR	3	0.502527	0.226815	HEK293T
O76003_C229	[10:10]	Reference	ELEASEELDTICPK	3	1.37385	1.15625	HEK293T
Q02750_C277	[10:10]	Reference	ELELMFGCQVEGDAAETPPRPR	3	0.291408	0.454858	HEK293T
Q9H307_C439	[10:10]	Reference	ELEPEMEFEIEPDKECK	3	0.4878	0.63912	HEK293T
P0DMV8_C603	[10:10]	Reference	ELEQVCNPIISGLYQGAGGPGPGGFGAQGPK, KELEQVCNPIISGLYQGAGGPGPGGFGAQGPK, RKELEQVCNPIISGLYQGAGGPGPGGFGAQGPK	3	-0.00574549	0.222988	HEK293T
Q04917_C97	[10:10]	Reference	ELETVCNDVLSLLDK	2	-0.959879	0.184336	HEK293T
Q5VWQ0_C736	[10:10]	Reference	ELEVDSQCVR	2	0.398054	1.1148	HEK293T
P62910_C91	[10:10]	Reference	ELEVLLMCNK	3	-0.106328	0.205365	HEK293T
Q15154_C187	[10:10]	Reference	ELFASALSNDLLQNCQVSEEDGRGEPAMESSQIVSR	3	-0.0718879	0.677033	HEK293T
Q9BZ95_C173	[10:10]	Reference	ELFESSLCGDLLNEVQASEHTK	2	0.319028	0.230156	HEK293T
Q14562_C123	[10:10]	Reference	ELFPVLCQPDNPSVR	2	-0.794822	0.268864	HEK293T
P46013_C1981	[10:10]	Reference	ELFQTPGHTEESMTDDKITEVSCK	3	2.48688	3.24651	HEK293T
Q96LT9_C156	[10:10]	Reference	ELGYLTVENGIAPNHGLTFPLNSCLK	3	0.345742	0.494905	HEK293T
Q16630_C159	[10:10]	Reference	ELHGQNPVVTPCNK, RELHGQNPVVTPCNK	3	-0.0206114	0.0780656	HEK293T
Q9Y490_C1953	[10:10]	Reference	ELIECAR	3	0.16911	0.213143	HEK293T
Q9BV79_C332	[10:10]	Reference	ELILTLCDLIR	2	-0.0210851	0.153184	HEK293T
Q9UK61_C690	[10:10]	Reference	ELINLIQCR	3	-1.9117	3.43931	HEK293T
Q96D46_C82	[10:10]	Reference	ELLALCLK	2	-0.49542	0.130501	HEK293T
Q9NU22_C3195	[10:10]	Reference	ELLCQLLTSLHHFVGEGESK, ELLCQLLTSLHHFVGEGESKR	3	-0.283311	0.508589	HEK293T
Q29RF7_C532	[10:10]	Reference	ELLDLHKQPTSEANCSAMFGK	3	0.241196	0.0967143	HEK293T
Q96T76_C746,747,750	[10:10]	Reference	ELLELSCCHSCPFSSTAAAK	3	0.07699	0.400043	HEK293T
Q9Y490_C1392	[10:10]	Reference	ELLENPVQPINDMSYFGCLDSVMENSK	2	0.681628	0.133578	HEK293T
O75976_C582	[10:10]	Reference	ELLLNLIEYLCK	2	-0.350535	0.882643	HEK293T
P78527_C2469	[10:10]	Reference	ELLNPVVEFVSHPSTTCR	3	-0.0335366	0.432329	HEK293T
P11172_C278	[10:10]	Reference	ELLQLADALGPSICMLK	2	0.721033	0.528632	HEK293T
Q6NUQ4_C392	[10:10]	Reference	ELLSSLTECLTVDPLSASVWR, KELLSSLTECLTVDPLSASVWR	3	0.38628	0.736548	HEK293T
Q5H9R7_C37	[10:10]	Reference	ELMDEEDVLQECK	3	0.353411	0.587266	HEK293T
Q9NR31_C178	[10:10]	Reference	ELNARPMEVFMCSVLK, ELNARPMEVFMCSVLKR	2	-0.339661	0.102388	HEK293T
P46060_C303	[10:10]	Reference	ELNLSFCEIKR	3	-0.422116	0.437362	HEK293T
O43663_C80	[10:10]	Reference	ELNTLCSELHVEPFQEEGETTILQLEK	3	0.169411	0.273003	HEK293T
Q8WUB8_C134	[10:10]	Reference	ELNVITETQCTLGLTALR	3	-0.297903	0.454231	HEK293T
O43707_C879	[10:10]	Reference	ELPPDQAEYCIAR	2	-0.390396	0.119146	HEK293T
Q6KC79_C1066	[10:10]	Reference	ELPPELLAEIESTMPLCER	3	0.773798	1.47754	HEK293T
Q13895_C381	[10:10]	Reference	ELPVLWHQCLLTLVQR	3	-0.145319	0.112648	HEK293T
Q08945_C207	[10:10]	Reference	ELQCLTPR	3	0.0445746	0.23063	HEK293T
Q9ULP9_C29	[10:10]	Reference	ELSCTELQELK	3	-0.505378	0.453466	HEK293T
Q9NVG8_C36	[10:10]	Reference	ELSFSGIPCEGGLR	3	-2.10799	2.36642	HEK293T
Q96SK2_C422	[10:10]	Reference	ELSQGGCMSSFR	2	0.539922	0.637833	HEK293T
Q9H857_C48	[10:10]	Reference	ELTDLLPPEVCSLLNPAAIYANNEISLR	3	2.59668	0.288999	HEK293T
P50542_C11	[10:10]	Reference	ELVEAECGGANPLMK	2	0.555193	0.906038	HEK293T
Q92688_C27	[10:10]	Reference	ELVLDNCK	3	-0.222533	0.287251	HEK293T
Q01658_C42,43,58	[10:10]	Reference	ELVVNCCTEFIHLISSEANEICNK	3	0.901753	1.12796	HEK293T
Q9NU22_C172	[10:10]	Reference	ELWDWSVCVPLLR	2	-0.367825	0.0271671	HEK293T
P78549_C290	[10:10]	Reference	ELWHEINGLLVGFGQQTCLPVHPR	2	-0.494952	0.708882	HEK293T
P41223_C78	[10:10]	Reference	ELYEYCIK	2	1.70306	2.33531	HEK293T
Q9Y2X3_C139	[10:10]	Reference	EMAAMCLGLAHSLSR	3	-0.0264845	0.330392	HEK293T
Q969E8_C114	[10:10]	Reference	EMASCITQR	3	-0.072985	0.182948	HEK293T
O95239_C1171	[10:10]	Reference	EMCDVEQVLSK	3	0.373614	0.139903	HEK293T
P18583_C1551	[10:10]	Reference	EMEHNTVCAAGTSPVGEIGEEK	3	0.396049	0.339875	HEK293T
Q9BW83_C166	[10:10]	Reference	EMENFEAPFHCLAK	3	0.177135	0.382917	HEK293T
P00492_C66	[10:10]	Reference	EMGGHHIVALCVLK	3	0.997232	1.73252	HEK293T
Q8NFW8_C364	[10:10]	Reference	EMGLCWK	3	0.100202	0.185661	HEK293T
P30876_C357	[10:10]	Reference	EMLPHVGVSDFCETK	2	0.247251	0.170314	HEK293T
P48643_C493	[10:10]	Reference	EMNPALGIDCLHK	3	-0.0744753	0.05402	HEK293T
Q96A33_C283	[10:10]	Reference	EMQDLSEFCSDKPK	3	0.330308	0.827178	HEK293T
O15294_C417	[10:10]	Reference	EMQDVQGALQCYTR	2	-0.33297	0.620263	HEK293T
P30084_C111	[10:10]	Reference	EMQNLSFQDCYSSK	3	0.20506	0.22128	HEK293T
Q9Y678_C97	[10:10]	Reference	EMSCIAEDVIIVTSSLTK	2	0.291742	0.0855414	HEK293T
Q92674_C332	[10:10]	Reference	EMSLSDCLNR	3	0.401691	0.192365	HEK293T
Q5TFE4_C179	[10:10]	Reference	ENCGIYFPEIK, ENCGIYFPEIKR, MSAFKENCGIYFPEIK	3	0.860611	1.76693	HEK293T
Q8NC60_C505	[10:10]	Reference	ENCILNLLTEK	3	-0.929287	1.07057	HEK293T
Q00796_C106	[10:10]	Reference	ENDEFCK	2	0.439373	0.0956641	HEK293T
Q9Y3Z3_C80	[10:10]	Reference	ENEITGALLPCLDESRFENLGVSSLGER	3	0.147758	0.255839	HEK293T
P13667_C206,209	[10:10]	Reference	ENFDEVVNDADIILVEFYAPWCGHCKK	2	-0.937269	2.12535	HEK293T
Q9BT17_C23	[10:10]	Reference	ENFPLCGR	3	0.166054	0.526843	HEK293T
P40925_C154	[10:10]	Reference	ENFSCLTR	3	0.220997	0.214098	HEK293T
P23919_C117	[10:10]	Reference	ENFSLDWCK	3	0.313572	0.258701	HEK293T
O75351_C240	[10:10]	Reference	ENKPSIIFIDEIDSLCGSR	3	-0.15394	0.25605	HEK293T
O75116_C428	[10:10]	Reference	ENLLLSDSPSCR	3	-0.66221	1.03109	HEK293T
O95801_C63	[10:10]	Reference	ENPDLACLQSIIFDEER, ENPDLACLQSIIFDEERSPEEQAK	3	-0.0406727	0.200744	HEK293T
Q9Y5T5_C191	[10:10]	Reference	ENPPMNSPCQITVK	3	-0.113176	0.262708	HEK293T
Q9BW72_C53	[10:10]	Reference	ENPVVPIGCLATAAALTYGLYSFHR	3	0.242599	0.113369	HEK293T
Q86XL3_C367	[10:10]	Reference	ENQASICQLTLDVLENPDFMR	3	-0.14648	0.899694	HEK293T
P63208_C160	[10:10]	Reference	ENQWCEEK, KENQWCEEK	3	0.153188	0.204186	HEK293T
Q86W42_C148	[10:10]	Reference	ENSLILAGGDCQLHTMDLETGTFTR	2	-0.25688	0.79663	HEK293T
Q8IUR0_C139	[10:10]	Reference	ENSTLNCASFTAGIVEAVLTHSGFPAK	2	0.11075	0.168316	HEK293T
P30154_C389	[10:10]	Reference	ENTIEHLLPLFLAQLKDECPDVR	2	1.70694	2.3235	HEK293T
P30153_C329	[10:10]	Reference	ENVIMSQILPCIK	3	-0.254913	0.243067	HEK293T
O00410_C972	[10:10]	Reference	ENVNATENCISAVGK, TKENVNATENCISAVGK	3	0.574358	0.257746	HEK293T
Q9UHB6_C316	[10:10]	Reference	ENVPPGPEVCITHQEGEK, ENVPPGPEVCITHQEGEKISANENSLAVR	3	0.226843	0.497197	HEK293T
Q9ULC4_C14	[10:10]	Reference	ENVSNCIQLK, FDEKENVSNCIQLK, KFDEKENVSNCIQLK	3	-0.0482172	0.268225	HEK293T
Q9UBD5_C561	[10:10]	Reference	ENVVNFIDCLVR	3	0.0478178	0.193106	HEK293T
Q9UNE7_C244	[10:10]	Reference	EPCITPSGITYDRK	3	-0.546544	0.176646	HEK293T
Q8TEQ6_C793	[10:10]	Reference	EPELPCGLAPAVSR	3	-0.522852	0.866139	HEK293T
Q99961_C277	[10:10]	Reference	EPFDLGEPEQSNGGFPCTTAPK	3	0.106529	0.305051	HEK293T
Q15061_C372	[10:10]	Reference	EPHMCLVR	2	0.321302	0.23471	HEK293T
Q9Y520_C620	[10:10]	Reference	EPNLEPMVEKQESENSCNKEEEPVFTR, QESENSCNKEEEPVFTR	3	0.0659567	0.176343	HEK293T
P40337_C77	[10:10]	Reference	EPSQVIFCNR	2	2.01178	2.78939	HEK293T
Q92615_C590	[10:10]	Reference	EPSVPASCAVSATYER	3	0.262007	0.0452664	HEK293T
Q9Y383_C97	[10:10]	Reference	EQDFFFELDAMDHLQSFIADCDRR	2	-0.0780786	1.01413	HEK293T
Q9BW92_C322	[10:10]	Reference	EQELFFFHELSPGSCFFLPR, IGKEQELFFFHELSPGSCFFLPR	3	0.0284431	0.14693	HEK293T
O00273_C38	[10:10]	Reference	EQHGVAASCLEDLR	3	0.064697	0.336844	HEK293T
O95295_C66	[10:10]	Reference	EQIDNLATELCR	3	-1.54151	2.40497	HEK293T
O60318_C1945	[10:10]	Reference	EQLQLSEATGTCLGER	2	-0.248587	0.0541496	HEK293T
Q96TA1_C466	[10:10]	Reference	EQMDNAVYTFETLLHQELGKGPTKEELCK	3	0.445288	0.0410421	HEK293T
Q7L5D6_C160	[10:10]	Reference	EQNYCESR, LHQLLALTLWKEQNYCESR	2	0.150488	0.249883	HEK293T
P46013_C773	[10:10]	Reference	EQPQLTSTCHIAISNSENLLGK	3	-0.00466719	0.770029	HEK293T
P19784_C336	[10:10]	Reference	EQSQPCADNAVLSSGLTAAR	3	0.0770271	0.115401	HEK293T
Q14683_C1180	[10:10]	Reference	EQSTCNFQAIVISLKEEFYTK, VANYIKEQSTCNFQAIVISLKEEFYTK	3	1.27527	2.03356	HEK293T
A1L0T0_C568	[10:10]	Reference	EQVPSLGSNVACGLAYTDYHK	3	-0.130874	0.448306	HEK293T
Q6IBW4_C309	[10:10]	Reference	EREGAPEPASCVK	3	-0.48598	0.892238	HEK293T
Q8TAE8_C124	[10:10]	Reference	EREQHIAECMAK	2	-0.263904	0.245067	HEK293T
Q9UJZ1_C167	[10:10]	Reference	ERESLNASIVDAINQAADCWGIR, ESLNASIVDAINQAADCWGIR	3	-0.0019684	0.142561	HEK293T
Q7L1Q6_C35	[10:10]	Reference	ERFDPTQFQDCIIQGLTETGTDLEAVAK, FDPTQFQDCIIQGLTETGTDLEAVAK	3	0.316702	0.268758	HEK293T
P57772_C55	[10:10]	Reference	ERGITLDLGFSCFSVPLPAR, GITLDLGFSCFSVPLPAR	3	-0.0476703	0.508399	HEK293T
Q14151_C672	[10:10]	Reference	ERLQLECQR, LQLECQR	3	0.0423299	0.158981	HEK293T
Q9BV57_C70	[10:10]	Reference	ERNYSWMDIITICK, NYSWMDIITICK	3	0.0582067	0.405813	HEK293T
Q9P253_C421	[10:10]	Reference	ERPDCLDTVLAR	2	-0.634658	1.4419	HEK293T
Q08379_C984	[10:10]	Reference	ERPGLGSNPCIPFFYR	3	-0.557188	0.424867	HEK293T
O75153_C200	[10:10]	Reference	ERPLCPLQPQNR	2	0.791476	0.864552	HEK293T
P07814_C744	[10:10]	Reference	ERPTPSLNNNCTTSEDSLVLYNR, NETSAPFKERPTPSLNNNCTTSEDSLVLYNR	3	0.791924	1.37895	HEK293T
Q8WWB7_C300	[10:10]	Reference	ESALPCQASPLHPALAYSLPQSPIVR	2	0.0045602	0.172305	HEK293T
Q14974_C765	[10:10]	Reference	ESCLEAYTGIVQGLK, ESCLEAYTGIVQGLKGDQENVHPDVMLVQPR	3	0.116676	0.0944685	HEK293T
Q96ME7_C258	[10:10]	Reference	ESCSSSFTSIMGYLYHVR	3	0.0352302	0.182159	HEK293T
O75691_C1757	[10:10]	Reference	ESECITKPVSFLPQNKEEIER	3	0.132787	0.072132	HEK293T
Q6P2H3_C380	[10:10]	Reference	ESELQVHSALLGRPAPFGDVCLLR	3	0.466697	0.48887	HEK293T
Q13885_C127,129	[10:10]	Reference	ESESCDCLQGFQLTHSLGGGTGSGMGTLLISK, KESESCDCLQGFQLTHSLGGGTGSGMGTLLISK	3	0.493763	0.167635	HEK293T
P25787_C213	[10:10]	Reference	ESFEGQMTEDNIEVGICNEAGFRR	3	0.362069	0.731491	HEK293T
Q9Y5B6_C597	[10:10]	Reference	ESGKVFEDVLESFYSIDCIK, VFEDVLESFYSIDCIK	3	-0.108862	0.360019	HEK293T
Q14789_C1257	[10:10]	Reference	ESIDGKLPSTDQQESCSSTPGLEEPLFK	3	-0.0303354	0.3967	HEK293T
Q5UIP0_C2286,2298	[10:10]	Reference	ESIPCPTESVYPPLVNCVAPVDIILPQITSNMWAR	3	0.897983	0.719456	HEK293T
O15042_C65	[10:10]	Reference	ESLCDSPHQNLSRPLLENK	3	0.141893	0.163655	HEK293T
O43318_C527	[10:10]	Reference	ESMAVFEQHCK	3	0.855693	1.78622	HEK293T
Q00610_C753	[10:10]	Reference	ESNCYDPER, ESNCYDPERVK	3	0.0342391	0.0347014	HEK293T
O75376_C1274	[10:10]	Reference	ESPVSAPLEGLICR	3	0.0429535	0.552341	HEK293T
Q96T58_C598	[10:10]	Reference	ESQLAFYHCMEK	2	0.780612	0.084271	HEK293T
Q6P087_C147	[10:10]	Reference	ESSGLVLLSSCPQTASR	3	-0.364949	0.621857	HEK293T
Q99538_C219	[10:10]	Reference	ESSYACYYDEKR	3	0.0501431	0.0744197	HEK293T
Q15021_C596	[10:10]	Reference	ESTGNMVTGQTVCK	3	-0.0524819	0.150173	HEK293T
Q92576_C885	[10:10]	Reference	ESTTVTCTGEK	3	0.00499917	0.41558	HEK293T
Q15631_C225	[10:10]	Reference	ETAAACVEK	3	-0.116812	0.217533	HEK293T
Q92538_C613	[10:10]	Reference	ETARPSCEIVDGTR	3	0.534575	1.13135	HEK293T
Q7KZF4_C549,560	[10:10]	Reference	ETCLITFLLAGIECPR	3	0.185604	0.222189	HEK293T
P19623_C25	[10:10]	Reference	ETCSLWPGQALSLQVEQLLHHR, ETCSLWPGQALSLQVEQLLHHRR	3	0.0509027	0.203373	HEK293T
Q6P2E9_C838	[10:10]	Reference	ETCSTLAESPR	3	0.07984	0.139636	HEK293T
Q8WWK9_C667,674	[10:10]	Reference	ETDAFVCRPNAALCR	3	-1.09149	1.30061	HEK293T
Q8TEX9_C95	[10:10]	Reference	ETEHCVSLSLAQLSATIFR, ETEHCVSLSLAQLSATIFRK	3	0.125924	0.145239	HEK293T
P48643_C302	[10:10]	Reference	ETGANLAICQWGFDDEANHLLLQNNLPAVR	3	0.124897	0.173566	HEK293T
P53350_C372	[10:10]	Reference	ETGEVVDCHLSDMLQQLHSVNASKPSER	3	0.114868	0.27678	HEK293T
Q92615_C633	[10:10]	Reference	ETHSVDRLPSALTATACK	3	0.635668	0.973723	HEK293T
Q15154_C171	[10:10]	Reference	ETIGSAQCK	2	0.317831	0.12191	HEK293T
O95619_C210	[10:10]	Reference	ETINCLK	2	-0.156609	0.247006	HEK293T
P49792_C3071	[10:10]	Reference	ETNPVVFFDVCADGEPLGR	3	0.0834723	0.124247	HEK293T
Q6VMQ6_C93	[10:10]	Reference	ETPCILSVNVK	3	-0.0740959	0.159994	HEK293T
Q06265_C9	[10:10]	Reference	ETPLSNCER	3	-0.910724	1.34973	HEK293T
P15924_C1957	[10:10]	Reference	ETQTECEWTVDTSK	3	-0.157949	0.221944	HEK293T
Q9NZJ7_C206	[10:10]	Reference	ETSYEMMMQCVSR	2	-0.199446	0.658731	HEK293T
Q9UBB4_C354,356	[10:10]	Reference	ETTNIFSNCGCVR	3	-0.121466	0.239491	HEK293T
Q16644_C203	[10:10]	Reference	ETTQNALQTPCYTPYYVAPEVLGPEKYDK	2	0.372936	2.23417	HEK293T
P49137_C224	[10:10]	Reference	ETTSHNSLTTPCYTPYYVAPEVLGPEKYDK	2	-1.86628	1.11777	HEK293T
P13639_C591	[10:10]	Reference	ETVSEESNVLCLSK	3	-0.0503042	0.138798	HEK293T
Q14789_C1151	[10:10]	Reference	ETVVISPPCTGSSEHWKPELEEK	3	-2.03207	1.28457	HEK293T
P13010_C296	[10:10]	Reference	ETVYCLNDDDETEVLKEDIIQGFR	3	0.0203525	0.0588547	HEK293T
contaminant_INT-STD1 BSA_C114,115	[10:10]	Reference	ETYGDMADCCEK	3	-0.672629	0.710954	HEK293T
Q96CS4_C70	[10:10]	Reference	ETYGHLGALGCAGPKPALISWLER	2	-0.115726	0.104033	HEK293T
P46939_C2986	[10:10]	Reference	EVAGPTEMCDQR	2	-0.0380879	0.378341	HEK293T
O95239_C977	[10:10]	Reference	EVCEQNQQLLR	3	-0.0167608	0.196473	HEK293T
Q9Y3U8_C48	[10:10]	Reference	EVCGFAPYER, EVCGFAPYERR	3	0.0711934	0.1746	HEK293T
P52701_C1337	[10:10]	Reference	EVCLASER	3	-0.366473	0.147864	HEK293T
Q9NY27_C22,30	[10:10]	Reference	EVCPVLDQFLCHVAK	3	-0.0180501	0.192475	HEK293T
Q15906_C292	[10:10]	Reference	EVCPVTHRPALYRDPVTDIPYATAR	3	0.355107	0.290391	HEK293T
Q9UBB6_C415	[10:10]	Reference	EVCQLLPFLVR	3	0.269668	0.256467	HEK293T
P40939_C470	[10:10]	Reference	EVEAVIPDHCIFASNTSALPISEIAAVSK	3	-0.129547	0.17997	HEK293T
O15382_C342,345	[10:10]	Reference	EVFGSGTACQVCPVHR	3	-0.0911317	0.225807	HEK293T
Q9Y5T5_C631,636	[10:10]	Reference	EVFNTDECSIQHCLYQFTR	3	0.214248	0.401866	HEK293T
Q6ZN17_C201	[10:10]	Reference	EVGGGHGCTSPPFPQEAR	3	-0.361481	0.0890146	HEK293T
Q01664_C29	[10:10]	Reference	EVIGGLCSLANIPLTPETQR	2	0.00387104	0.39651	HEK293T
Q15084_C55,58	[10:10]	Reference	EVIQSDSLWLVEFYAPWCGHCQR	3	0.434269	0.160351	HEK293T
Q8N806_C260	[10:10]	Reference	EVKVEQNSEPCAGSSSESDLQTVFKNESLNAESK, VEQNSEPCAGSSSESDLQTVFKNESLNAESK	3	0.137358	0.0549185	HEK293T
Q00839_C450,453	[10:10]	Reference	EVLAGRPLFPHVLCHNCAVEFNFGQK, PLFPHVLCHNCAVEFNFGQK	3	0.300676	0.172949	HEK293T
Q14684_C155	[10:10]	Reference	EVLCPESQSPNGVR	3	-0.0270301	0.266987	HEK293T
Q15459_C244	[10:10]	Reference	EVLDQVCYR, EVLDQVCYRVEWAK	3	-0.0663897	0.184927	HEK293T
Q7Z6Z7_C612	[10:10]	Reference	EVLGSLPNVFSALCLNAR	3	-0.236701	0.242325	HEK293T
Q9NZN5_C784	[10:10]	Reference	EVLLGLKPCEIK	3	0.262165	0.350473	HEK293T
Q9H2Y7_C544	[10:10]	Reference	EVLQCHESLQNPLLSTSK	3	-0.373329	0.6834	HEK293T
Q01658_C94	[10:10]	Reference	EVLQECK	3	0.0808285	0.176683	HEK293T
Q8WVT3_C160	[10:10]	Reference	EVPGSEAARPEQEPPVAEPVPVCTIFSQR	3	-0.00999726	0.264945	HEK293T
Q9Y324_C54	[10:10]	Reference	EVPQHPSCLFFQYNTQLGPPYHILVDTNFINFSIK	2	-1.12225	2.1502	HEK293T
P35573_C767	[10:10]	Reference	EVPQMCIPGKIEEVVLEAR	3	1.26237	0.731046	HEK293T
P55196_C942	[10:10]	Reference	EVQLEEDPDLQLPFLLPEDGYSCDVVR	3	0.153671	0.161486	HEK293T
P42704_C413	[10:10]	Reference	EVQMHSFPLQFTLHCALLANK, EVQMHSFPLQFTLHCALLANKTDLAK	3	-0.0348269	0.0963464	HEK293T
Q5VWQ0_C282	[10:10]	Reference	EVQTVCAGLTR	2	-2.09594	3.14802	HEK293T
Q8WUM0_C700,702	[10:10]	Reference	EVSQVDTICECLLEHEEQVLR	2	0.193393	0.0977032	HEK293T
Q96T23_C650	[10:10]	Reference	EVVECQSTSTVGGQSVK	2	-0.0443005	0.323081	HEK293T
P54619_C131	[10:10]	Reference	EVYLQDSFKPLVCISPNASLFDAVSSLIR	2	0.451209	0.583978	HEK293T
O14910_C81	[10:10]	Reference	EVYQYMHETITVNGCPEFR	3	-0.297191	0.647532	HEK293T
O75531_C85	[10:10]	Reference	EWCDAFL	2	-0.158434	0.0328444	HEK293T
Q9BQA1_C26	[10:10]	Reference	EWNLPPNAPACMER	3	-0.157239	0.116844	HEK293T
Q86VP6_C275	[10:10]	Reference	EYCIQAFESFVR	2	0.159244	0.423455	HEK293T
P11387_C341	[10:10]	Reference	EYGFCIMDNHK, EYGFCIMDNHKER	3	-0.0158319	0.59045	HEK293T
P49792_C220	[10:10]	Reference	EYLESLQCLESDKSDWR	3	0.423496	0.882035	HEK293T
P00505_C106	[10:10]	Reference	EYLPIGGLAEFCK, NLDKEYLPIGGLAEFCK	3	0.395696	0.776933	HEK293T
Q5SVZ6_C532	[10:10]	Reference	EYQFCDGAVSDDLSIHSK	2	1.71294	0.16559	HEK293T
Q86VP6_C92	[10:10]	Reference	EYQVETIVDTLCTNMLSDKEQLR, VKEYQVETIVDTLCTNMLSDKEQLR	3	-0.242456	0.292082	HEK293T
Q9NSD9_C195	[10:10]	Reference	EYTACELMNIYK, TKEYTACELMNIYK	3	0.0623785	0.226859	HEK293T
Q6UB35_C778,779	[10:10]	Reference	EYTEENIQLVADGCCNLQK	3	0.3369	0.239512	HEK293T
Q13200_C139	[10:10]	Reference	FAADIISVLAMTMSGERECLK	3	0.247772	0.553356	HEK293T
Q9NU22_C979	[10:10]	Reference	FAASNPCGNIQR	2	-0.207379	0.769611	HEK293T
Q15233_C145	[10:10]	Reference	FACHSASLTVR	3	-0.0240954	0.231299	HEK293T
P41567_C69	[10:10]	Reference	FACNGTVIEHPEYGEVIQLQGDQR, FACNGTVIEHPEYGEVIQLQGDQRK, KFACNGTVIEHPEYGEVIQLQGDQR	3	0.25935	0.373747	HEK293T
Q8IYB3_C33	[10:10]	Reference	FAECLEK	3	-0.0269476	0.603145	HEK293T
Q9Y570_C381,386	[10:10]	Reference	FAEPIGGFQCVFPGC	3	0.374891	0.436405	HEK293T
Q14839_C1827	[10:10]	Reference	FAEVECLAESHQHLSK	3	0.248948	0.178915	HEK293T
P35250_C171	[10:10]	Reference	FALACNASDK, FALACNASDKIIEPIQSR	2	-0.570625	0.410017	HEK293T
Q9UGV2_C166	[10:10]	Reference	FALNHPELVEGLVLINVDPCAK	3	0.29422	0.0855895	HEK293T
Q92597_C168	[10:10]	Reference	FALNNPEMVEGLVLINVNPCAEGWMDWAASK	2	1.89167	2.42698	HEK293T
Q9Y4E8_C381	[10:10]	Reference	FAPQFSGYQQQDCQELLAFLLDGLHEDLNR	2	0.725677	0.552471	HEK293T
Q8IXT5_C204	[10:10]	Reference	FASCVDASGGLK	3	-0.232888	0.609401	HEK293T
P55735_C187	[10:10]	Reference	FASGGCDNLIK	3	0.160859	0.131009	HEK293T
Q29RF7_C350	[10:10]	Reference	FASHCLMNHPDLAK	3	0.351407	1.02307	HEK293T
Q9NZN8_C408	[10:10]	Reference	FASPWASSPCRPQDIDFHVPSEYLTNIHIR	3	0.203341	0.319329	HEK293T
[truncated: 44,007 more rows]

## Sheet: 2
UniprotID_CysPosition	Ratio Combination	Search-Type	AA-Change	Peptides	# replicates	Mean Log2 H/L Ratio	SD	CellLine_NGS-source
Q6NXE6_C297	[10:10]	Variant	ARMC6_p.R302H	AFLDNPGILSELCGTLSHLAIR	2	0.417763	0.397851	HEK293_RNA
P57678_C1033	[10:10]	Variant	GEMIN4_p.R1033C	AHEQCFLK	3	-1.16565	0.99538	HEK293_RNA
P09211_C102	[10:10]	Variant	GSTP1_p.I105V	CKYVSLIYTNYEAGKDDYVK	3	0.469746	0.157022	HEK293_RNA
Q9NU22_C1567	[10:10]	Variant	MDN1_p.S1559N	EDLIQIINHNLRPGLCLGR	3	0.238469	0.300533	HEK293_RNA
Q9NU22_C4041	[10:10]	Variant	MDN1_p.A4044S	ETLLAQPAAGQATIPEWCQGSAPSGLEGELLR	3	0.212953	0.183628	HEK293_RNA
O60566_C356	[10:10]	Variant	BUB1B_p.R349Q	GNTASLIAVPAVLPSFTPYVEETAQQPVMTPCK	3	0.317855	0.197935	HEK293_RNA
Q9Y4P1_C361	[10:10]	Variant	ATG4B_p.L354Q	KLSLLGGALPMFELVEQQPSHLACPDVLNLSLDSSDVER, LSLLGGALPMFELVEQQPSHLACPDVLNLSLDSSDVER	2	0.966731	0.607434	HEK293_RNA
P54136_C8	[10:10]	Variant	RARS_p.V3I	MDILVSECSAR	3	0.0543028	0.115692	HEK293_RNA
Q8IY81_C424	[10:10]	Variant	FTSJ3_p.S424C	MDLPGVSIADEGETGMFSLCTIR	3	-0.0118743	0.32161	HEK293_RNA
Q9H2U2_C283,290	[10:10]	Variant	PPA2_p.K282N	NCNGGAINCTNVQISDSPFR	3	-0.58606	0.747071	HEK293_RNA
P18583_C1575	[10:10]	Variant	SON_p.R1575C	QCTVLDTYPGVSEADAGETLSSTGPFALEPDATGTSK	3	0.636583	0.21129	HEK293_RNA
Q68EM7_C305	[10:1]	Variant	ARHGAP17_p.S306F	AALDCFTSHLDEFYSDPHAVAGALK	2	4.26068	0.0866148	HEK293_RNA
Q5SY16_C13	[10:1]	Variant	NOL9_p.R10W	ADSGLLLKWGSCR	2	1.67065	2.70124	HEK293_RNA
Q6NXE6_C297	[10:1]	Variant	ARMC6_p.R302H	AFLDNPGILSELCGTLSHLAIR	2	1.94053	0.87519	HEK293_RNA
Q08J23_C758	[10:1]	Variant	NSUN2_p.P760Q	AGEPNSPDAEEANSPDVTAGCDQAGVHPPR	3	3.83583	0.532091	HEK293_RNA
P57678_C1033	[10:1]	Variant	GEMIN4_p.R1033C	AHEQCFLK	3	3.17376	0.733831	HEK293_RNA
Q9Y6A5_C502	[10:1]	Variant	TACC3_p.G514E	ALNSASTSLPTSCPGSEPVPTHQQEQPALELK	3	4.32193	0	HEK293_RNA
Q15154_C603	[10:1]	Variant	PCM1_p.M597V	ALNVPPSLDCR	3	0.184228	3.5838	HEK293_RNA
Q14781_C284	[10:1]	Variant	CBX2_p.K283N	AQATNNCGLGLDLK	2	3.18226	2.26984	HEK293_RNA
Q9BQT8_C46	[10:1]	Variant	SLC25A21_p.D49N	CATNPNSYK	3	2.3222	0.886761	HEK293_RNA
P09211_C102	[10:1]	Variant	GSTP1_p.I105V	CKYVSLIYTNYEAGKDDYVK	2	3.11875	2.00458	HEK293_RNA
P16383_C247	[10:1]	Variant	GCFC2_p.N249S	DIDLSCGSGSSK	2	1.79342	3.42367	HEK293_RNA
Q9NU22_C1567	[10:1]	Variant	MDN1_p.S1559N	EDLIQIINHNLRPGLCLGR	3	4.36001	0.514563	HEK293_RNA
Q9BRX2_C218	[10:1]	Variant	PELO_p.L221M	EQFCDYMFQQAVK	2	3.69412	0.887862	HEK293_RNA
Q9NU22_C4041	[10:1]	Variant	MDN1_p.A4044S	ETLLAQPAAGQATIPEWCQGSAPSGLEGELLR	3	3.91046	0.392019	HEK293_RNA
Q14674_C608	[10:1]	Variant	ESPL1_p.S614R	FNIICDLLELRPEETPAGAWAR	2	0.778735	1.88872	HEK293_RNA
Q96HY7_C610	[10:1]	Variant	DHTKD1_p.I607M	HAMVVCQETDDTYIPLNHMDPNQK	3	3.93167	0.346558	HEK293_RNA
Q9Y4P1_C361	[10:1]	Variant	ATG4B_p.L354Q	KLSLLGGALPMFELVEQQPSHLACPDVLNLSLDSSDVER	3	3.5596	0.665629	HEK293_RNA
P54136_C8	[10:1]	Variant	RARS_p.V3I	MDILVSECSAR	3	3.10489	0.0911449	HEK293_RNA
Q8IY81_C424	[10:1]	Variant	FTSJ3_p.S424C	MDLPGVSIADEGETGMFSLCTIR	3	2.7684	1.03745	HEK293_RNA
Q9NZT2_C443	[10:1]	Variant	OGFR_p.T426M	MGTQEVGGQDPGEAVQPCR	2	4.32193	0	HEK293_RNA
Q9H2U2_C283,290	[10:1]	Variant	PPA2_p.K282N	NCNGGAINCTNVQISDSPFR	3	4.67956	0.352451	HEK293_RNA
Q9UJY4_C429	[10:1]	Variant	GGA2_p.A424P	NLLDLLSPQPAPCPLNYVSQK	3	3.7281	0.515556	HEK293_RNA
P18583_C1575	[10:1]	Variant	SON_p.R1575C	QCTVLDTYPGVSEADAGETLSSTGPFALEPDATGTSK	3	3.9165	0.436719	HEK293_RNA
Q9BVS4_C96	[10:1]	Variant	RIOK2_p.S96C	QVVECVGNQMGVGK	3	3.43988	1.56075	HEK293_RNA
P04637_C275,277	[10:1]	Variant	TP53_p.R280S	VCACPGSDR	3	3.33851	0.567822	HEK293_RNA
Q8N4T4_C296	[10:1]	Variant	ARHGEF39_p.H306R	VFGHSGGPCGGLLSLSFPR	3	1.21171	0.697246	HEK293_RNA
Q8IXI1_C425	[10:1]	Variant	RHOT2_p.R425C	VVGACGVGK	2	1.63149	0.964008	HEK293_RNA
Q68EM7_C305	[1:10]	Variant	ARHGAP17_p.S306F	AALDCFTSHLDEFYSDPHAVAGALK	3	0.000231744	1.07939	HEK293_RNA
Q5SY16_C13	[1:10]	Variant	NOL9_p.R10W	ADSGLLLKWGSCR	2	-1.78754	3.58417	HEK293_RNA
P57678_C1033	[1:10]	Variant	GEMIN4_p.R1033C	AHEQCFLK	3	-3.44019	0.523055	HEK293_RNA
Q9Y6A5_C502	[1:10]	Variant	TACC3_p.G514E	ALNSASTSLPTSCPGSEPVPTHQQEQPALELK	2	-2.37466	0.618508	HEK293_RNA
Q15154_C603	[1:10]	Variant	PCM1_p.M597V	ALNVPPSLDCR	3	-3.97238	0.605429	HEK293_RNA
Q14781_C284	[1:10]	Variant	CBX2_p.K283N	AQATNNCGLGLDLK	2	-4.32193	0	HEK293_RNA
P09211_C102	[1:10]	Variant	GSTP1_p.I105V	CKYVSLIYTNYEAGKDDYVK	3	-3.21179	1.68319	HEK293_RNA
Q9NU22_C1567	[1:10]	Variant	MDN1_p.S1559N	EDLIQIINHNLRPGLCLGR	3	-3.42565	0.705255	HEK293_RNA
Q9BRX2_C218	[1:10]	Variant	PELO_p.L221M	EQFCDYMFQQAVK	3	0.412304	1.71651	HEK293_RNA
Q9NU22_C4041	[1:10]	Variant	MDN1_p.A4044S	ETLLAQPAAGQATIPEWCQGSAPSGLEGELLR	3	-2.73659	0.10397	HEK293_RNA
Q14674_C608	[1:10]	Variant	ESPL1_p.S614R	FNIICDLLELRPEETPAGAWAR	2	-0.522568	2.25277	HEK293_RNA
Q9NU22_C1545,1567	[1:10]	Variant	MDN1_p.S1559N	FTEIWCPQSTSREDLIQIINHNLRPGLCLGR	2	-1.49684	0.538739	HEK293_RNA
O60566_C356	[1:10]	Variant	BUB1B_p.R349Q	GNTASLIAVPAVLPSFTPYVEETAQQPVMTPCK	3	-2.9405	1.19669	HEK293_RNA
Q96HY7_C610	[1:10]	Variant	DHTKD1_p.I607M	HAMVVCQETDDTYIPLNHMDPNQK	2	-0.847882	0.18565	HEK293_RNA
P21266_C225	[1:10]	Variant	GSTM3_p.V224I	MAQWGNKPIC	3	-3.37615	1.07085	HEK293_RNA
P54136_C8	[1:10]	Variant	RARS_p.V3I	MDILVSECSAR	3	-3.26632	0.0525865	HEK293_RNA
Q8IY81_C424	[1:10]	Variant	FTSJ3_p.S424C	MDLPGVSIADEGETGMFSLCTIR	3	-3.189	0.274817	HEK293_RNA
Q9NZT2_C443	[1:10]	Variant	OGFR_p.T426M	MGTQEVGGQDPGEAVQPCR	3	-2.7701	1.78325	HEK293_RNA
Q9H2U2_C283,290	[1:10]	Variant	PPA2_p.K282N	NCNGGAINCTNVQISDSPFR	3	-3.22435	1.81612	HEK293_RNA
P18583_C1575	[1:10]	Variant	SON_p.R1575C	QCTVLDTYPGVSEADAGETLSSTGPFALEPDATGTSK	3	-1.34833	0.108745	HEK293_RNA
Q15149_C3409	[1:10]	Variant	PLEC_p.R3409C	QELLCQFR	2	-3.78277	0.156224	HEK293_RNA
P31040_C654	[1:10]	Variant	SDHA_p.V657I	TLNEADCATIPPAIR	3	-4.32193	0	HEK293_RNA
Q8N4T4_C296	[1:10]	Variant	ARHGEF39_p.H306R	VFGHSGGPCGGLLSLSFPR	3	-3.56545	1.33399	HEK293_RNA
P57678_C1033	[4:1]	Variant	GEMIN4_p.R1033C	AHEQCFLK	3	1.7437	0.416825	HEK293_RNA
Q9NU22_C1567	[4:1]	Variant	MDN1_p.S1559N	EDLIQIINHNLRPGLCLGR	3	2.10954	0.289807	HEK293_RNA
Q9BRX2_C218	[4:1]	Variant	PELO_p.L221M	EQFCDYMFQQAVK	2	0.0418008	3.36105	HEK293_RNA
Q9NU22_C4041	[4:1]	Variant	MDN1_p.A4044S	ETLLAQPAAGQATIPEWCQGSAPSGLEGELLR	3	2.12138	0.0698697	HEK293_RNA
P54136_C8	[4:1]	Variant	RARS_p.V3I	MDILVSECSAR	2	2.0737	0.0864072	HEK293_RNA
Q8IY81_C424	[4:1]	Variant	FTSJ3_p.S424C	MDLPGVSIADEGETGMFSLCTIR	3	1.25705	0.826012	HEK293_RNA
Q9H2U2_C283,290	[4:1]	Variant	PPA2_p.K282N	NCNGGAINCTNVQISDSPFR	3	2.78635	0.534487	HEK293_RNA
P18583_C1575	[4:1]	Variant	SON_p.R1575C	QCTVLDTYPGVSEADAGETLSSTGPFALEPDATGTSK	3	2.6998	0.647644	HEK293_RNA
P57678_C1033	[1:4]	Variant	GEMIN4_p.R1033C	AHEQCFLK	3	-2.17279	0.741206	HEK293_RNA
Q9NU22_C1567	[1:4]	Variant	MDN1_p.S1559N	EDLIQIINHNLRPGLCLGR	3	-2.57422	0.959546	HEK293_RNA
Q9NU22_C4041	[1:4]	Variant	MDN1_p.A4044S	ETLLAQPAAGQATIPEWCQGSAPSGLEGELLR	3	-1.70326	0.177956	HEK293_RNA
Q9P275_C828	[1:4]	Variant	USP36_p.R828C	LGSETCLPQHIR	2	-1.81501	0.0855096	HEK293_RNA
P54136_C8	[1:4]	Variant	RARS_p.V3I	MDILVSECSAR	3	-1.87804	0.0924654	HEK293_RNA
Q8IY81_C424	[1:4]	Variant	FTSJ3_p.S424C	MDLPGVSIADEGETGMFSLCTIR	3	-1.91635	0.153391	HEK293_RNA
Q9H2U2_C283,290	[1:4]	Variant	PPA2_p.K282N	NCNGGAINCTNVQISDSPFR	3	-2.58534	0.801369	HEK293_RNA
P18583_C1575	[1:4]	Variant	SON_p.R1575C	QCTVLDTYPGVSEADAGETLSSTGPFALEPDATGTSK	3	-0.670031	0.625979	HEK293_RNA
Q8N4T4_C296	[1:4]	Variant	ARHGEF39_p.H306R	VFGHSGGPCGGLLSLSFPR	2	-0.137477	2.42137	HEK293_RNA
Q8IY81_C424	[1:1]	Variant	FTSJ3_p.S424C	MDLPGVSIADEGETGMFSLCTIR	3	0.115256	0.583605	HEK293_RNA
Q9UJY4_C429	[4:1]	Variant	GGA2_p.A424P	NLLDLLSPQPAPCPLNYVSQK	2	3.39019	1.31767	HEK293_RNA
Q9NRR4_C329	[4:1]	Variant	DROSHA_p.S321L	SYGLLVVPEPAGCTPELPGEIIK	2	3.08797	0.989833	HEK293_RNA
Q6NVY1_C45	[1:4]	Variant	HIBCH_p.T46A	GCAGVITLNRPK	2	-2.72258	0.58129	HEK293_RNA
O60566_C356	[1:4]	Variant	BUB1B_p.R349Q	GNTASLIAVPAVLPSFTPYVEETAQQPVMTPCK	2	-1.80875	0.427283	HEK293_RNA
Q9Y4P1_C361	[1:4]	Variant	ATG4B_p.L354Q	KLSLLGGALPMFELVEQQPSHLACPDVLNLSLDSSDVER	2	-1.3266	0.58965	HEK293_RNA
Q9UJY4_C429	[1:4]	Variant	GGA2_p.A424P	NLLDLLSPQPAPCPLNYVSQK	2	-3.0881	1.33307	HEK293_RNA
Q9NU22_C4041	[1:1]	Variant	MDN1_p.A4044S	ETLLAQPAAGQATIPEWCQGSAPSGLEGELLR	2	0.198045	0.0435214	HEK293_RNA
P54136_C8	[1:1]	Variant	RARS_p.V3I	MDILVSECSAR	2	-0.0533456	0.0449272	HEK293_RNA
Q9H2U2_C283,290	[1:1]	Variant	PPA2_p.K282N	NCNGGAINCTNVQISDSPFR	2	0.141791	0.122276	HEK293_RNA
P18583_C1575	[1:1]	Variant	SON_p.R1575C	QCTVLDTYPGVSEADAGETLSSTGPFALEPDATGTSK	2	0.297015	0.139268	HEK293_RNA
Q9H583_C1433	[1:1]	Variant	HEATR1_p.Y1433C	TVLAAACGEK	2	1.32078	4.24426	HEK293_RNA
Q9BRX2_C218	[10:10]	Variant	PELO_p.L221M	EQFCDYMFQQAVK	2	0.800917	0.574253	HEK293_RNA
Q9H583_C1433	[10:10]	Variant	HEATR1_p.Y1433C	TVLAAACGEK	2	-1.84045	0.898088	HEK293_RNA
O60566_C356	[10:1]	Variant	BUB1B_p.R349Q	GNTASLIAVPAVLPSFTPYVEETAQQPVMTPCK	2	3.82166	0.707483	HEK293_RNA
Q9P275_C828	[10:1]	Variant	USP36_p.R828C	LGSETCLPQHIR	2	0.994179	1.43276	HEK293_RNA
Q9H583_C1433	[10:1]	Variant	HEATR1_p.Y1433C	TVLAAACGEK	2	-1.99918	1.14289	HEK293_RNA
Q9BQT8_C46	[1:10]	Variant	SLC25A21_p.D49N	CATNPNSYK	2	-1.69449	1.07572	HEK293_RNA
Q9UJY4_C429	[1:10]	Variant	GGA2_p.A424P	NLLDLLSPQPAPCPLNYVSQK	2	-4.0812	0.227296	HEK293_RNA
P38117_C131	[1:10]	Variant	ETFB_p.T154M	QAIDDDCNQTGQMTAGFLDWPQGTFASQVMLEGDKLK	2	-1.79594	0.271263	HEK293_RNA
Q9BVS4_C96	[1:10]	Variant	RIOK2_p.S96C	QVVECVGNQMGVGK	2	-3.11973	0.636238	HEK293_RNA
Q7Z5L2_C640	[1:10]	Variant	R3HCC1L_p.H656R	SDYYNHEVPDIDLSDCEFPHVIEIYDFPQEFR	2	-2.02423	0.881285	HEK293_RNA
P23508_C181	[1:10]	Variant	MCC_p.K190R	SSCSLSVAEVDR	2	-2.94219	0.720725	HEK293_RNA
Q9NRR4_C329	[1:10]	Variant	DROSHA_p.S321L	SYGLLVVPEPAGCTPELPGEIIK	2	-3.52565	1.1261	HEK293_RNA
P04637_C275,277	[1:10]	Variant	TP53_p.R280S	VCACPGSDR	2	-1.14724	0.496932	HEK293_RNA
Q9Y4P1_C361	[10:1]	Variant	ATG4B_p.L354Q	KLSLLGGALPMFELVEQQPSHLACPDVLNLSLDSSDVER, LSLLGGALPMFELVEQQPSHLACPDVLNLSLDSSDVER	3	3.5596	0.665629	HEK293_RNA

## Sheet: 3
Peptide.Sequence	Modified.Peptide	Peptide.Length	Charge	Light.Modified.Peptide	Heavy.Modified.Peptide	10:10 RT Difference	10:1 RT difference	1:10 RT difference	4:1 RT difference	1:4 RT difference	1:01 RT difference
AAAAVAAAASSCRPLGSGAGPGPTGAAPVSAPAPGPGPAGK	AAAAVAAAASSCRPLGSGAGPGPTGAAPVSAPAPGPGPAGK	41	3	AAAAVAAAASSC[463.2366]RPLGSGAGPGPTGAAPVSAPAPGPGPAGK	AAAAVAAAASSC[469.2742]RPLGSGAGPGPTGAAPVSAPAPGPGPAGK	3.0025	NA	-1.49545	1.48845	0	NA
AAAAVTWLLGEPVLWLGCR	AAAAVTWLLGEPVLWLGCR	19	3	AAAAVTWLLGEPVLWLGC[463.2366]R	AAAAVTWLLGEPVLWLGC[469.2742]R	7.5089	NA	-2.9881	NA	NA	NA
AAAECFVQSYWEQYKFPVVITR	AAAECFVQSYWEQYKFPVVITR	22	3	AAAEC[463.2366]FVQSYWEQYKFPVVITR	AAAEC[469.2742]FVQSYWEQYKFPVVITR	NA	-5.99595	NA	NA	NA	NA
AAAGEDYKADCPPGNPAPTSNHGPDATEAEEDFVDPWTVQTSSAK	AAAGEDYKADCPPGNPAPTSNHGPDATEAEEDFVDPWTVQTSSAK	45	4	AAAGEDYKADC[463.2366]PPGNPAPTSNHGPDATEAEEDFVDPWTVQTSSAK	AAAGEDYKADC[469.2742]PPGNPAPTSNHGPDATEAEEDFVDPWTVQTSSAK	NA	NA	NA	NA	1.5006	NA
AAAGEFADDPCSSVKR	AAAGEFADDPCSSVKR	16	3	AAAGEFADDPC[463.2366]SSVKR	AAAGEFADDPC[469.2742]SSVKR	NA	-4.49005	13.4456	NA	3.98227	NA
AAAGELQEDSGLCVLAR	AAAGELQEDSGLCVLAR	17	2	AAAGELQEDSGLC[463.2366]VLAR	AAAGELQEDSGLC[469.2742]VLAR	2.9933	5.9917	0.00636667	2.9913	-0.9844	3.99333
AAAGELQEDSGLCVLAR	AAAGELQEDSGLCVLAR	17	3	AAAGELQEDSGLC[463.2366]VLAR	AAAGELQEDSGLC[469.2742]VLAR	3.0025	0.991067	0.999733	4.9856	2.97587	3.975
AAAGGLAMLTSMRPTLCSR	AAAGGLAMLTSMRPTLCSR	19	3	AAAGGLAMLTSMRPTLC[463.2366]SR	AAAGGLAMLTSMRPTLC[469.2742]SR	NA	NA	3.97363	NA	NA	NA
AAAGYAACLLPGAGARPEVEALDASLEDLLTR	AAAGYAACLLPGAGARPEVEALDASLEDLLTR	32	3	AAAGYAAC[463.2366]LLPGAGARPEVEALDASLEDLLTR	AAAGYAAC[469.2742]LLPGAGARPEVEALDASLEDLLTR	4.473	1.5	NA	NA	NA	NA
AAAIGIDLGTTYSCVGVFQHGK	AAAIGIDLGTTYSCVGVFQHGK	22	2	AAAIGIDLGTTYSC[463.2366]VGVFQHGK	AAAIGIDLGTTYSC[469.2742]VGVFQHGK	1.99007	2.98837	1.4871	2.9974	2.995	NA
AAAIGIDLGTTYSCVGVFQHGK	AAAIGIDLGTTYSCVGVFQHGK	22	3	AAAIGIDLGTTYSC[463.2366]VGVFQHGK	AAAIGIDLGTTYSC[469.2742]VGVFQHGK	2.98607	2.99777	1.9848	1.99873	0.9956	1.98503
AAAIGIDLGTTYSCVGVFQHGK	AAAIGIDLGTTYSCVGVFQHGK	22	4	AAAIGIDLGTTYSC[463.2366]VGVFQHGK	AAAIGIDLGTTYSC[469.2742]VGVFQHGK	1.99267	3.00037	-1.501	2.9981	0.998	NA
AAAIGIDLGTTYSCVGVFQHGKVEIIANDQGNR	AAAIGIDLGTTYSCVGVFQHGKVEIIANDQGNR	33	4	AAAIGIDLGTTYSC[463.2366]VGVFQHGKVEIIANDQGNR	AAAIGIDLGTTYSC[469.2742]VGVFQHGKVEIIANDQGNR	-2.97133	0.0069	0.00583333	-2.996	0.001	NA
AAALASGCTVEIK	AAALASGCTVEIK	13	2	AAALASGC[463.2366]TVEIK	AAALASGC[469.2742]TVEIK	NA	-4.5015	NA	NA	NA	NA
AAAPAPEEEMDECEQALAAEPK	AAAPAPEEEMDECEQALAAEPK	22	2	AAAPAPEEEMDEC[463.2366]EQALAAEPK	AAAPAPEEEMDEC[469.2742]EQALAAEPK	0.9987	6.97197	0.9927	3.98267	1.99663	1.0016
AAAPAPEEEMDECEQALAAEPK	AAAPAPEEEMDECEQALAAEPK	22	3	AAAPAPEEEMDEC[463.2366]EQALAAEPK	AAAPAPEEEMDEC[469.2742]EQALAAEPK	2.98097	3.98733	0	2.98433	2.99163	2.9886
AAAPAPEEEMDECEQALAAEPK	AAAPAPEEEM[15.9949]DECEQALAAEPK	22	2	AAAPAPEEEM[15.9949]DEC[463.2366]EQALAAEPK	AAAPAPEEEM[15.9949]DEC[469.2742]EQALAAEPK	0.002	5e-05	-2.98245	0.00045	NA	NA
AAAPAPEEEMDECEQALAAEPK	AAAPAPEEEM[15.9949]DECEQALAAEPK	22	3	AAAPAPEEEM[15.9949]DEC[463.2366]EQALAAEPK	AAAPAPEEEM[15.9949]DEC[469.2742]EQALAAEPK	1.49595	0	-0.004	5.966	-1.4965	2.9945
AAAPAPVSEAVCR	AAAPAPVSEAVCR	13	2	AAAPAPVSEAVC[463.2366]R	AAAPAPVSEAVC[469.2742]R	3.97597	2.98897	NA	3.9833	4.986	2.992
AAAPAPVSEAVCR	AAAPAPVSEAVCR	13	3	AAAPAPVSEAVC[463.2366]R	AAAPAPVSEAVC[469.2742]R	1.00963	-0.0093	-1.503	NA	NA	NA
AAAQCYIDLIIK	AAAQCYIDLIIK	12	2	AAAQC[463.2366]YIDLIIK	AAAQC[469.2742]YIDLIIK	3.98697	2.98865	0.995467	4.99027	3.98273	3.00137
AACCLAGAR	AACC[57.0215]LAGAR	9	2	AAC[463.2366]C[57.0215]LAGAR	AAC[469.2742]C[57.0215]LAGAR	2.99663	1.9943	2.9824	3.98727	4.98267	2.994
AACDLVR	AACDLVR	7	2	AAC[463.2366]DLVR	AAC[469.2742]DLVR	4.9813	3.97997	4.9793	5.99527	4.94437	2.988
AACEQLHQQQQQQQEETAAATLLLQGEEEGEED	AACEQLHQQQQQQQEETAAATLLLQGEEEGEED	33	3	AAC[463.2366]EQLHQQQQQQQEETAAATLLLQGEEEGEED	AAC[469.2742]EQLHQQQQQQQEETAAATLLLQGEEEGEED	1.501	1.5005	0	2.98335	0	NA
AACFAIQK	AACFAIQK	8	2	AAC[463.2366]FAIQK	AAC[469.2742]FAIQK	4.981	5.9674	3.98733	3.99203	4.98027	4.48955
AACIAEQYHTVLK	AACIAEQYHTVLK	13	3	AAC[463.2366]IAEQYHTVLK	AAC[469.2742]IAEQYHTVLK	-1.49005	2.977	-1.489	4.45955	3.98167	NA
AACLLDGVPVALK	AACLLDGVPVALK	13	2	AAC[463.2366]LLDGVPVALK	AAC[469.2742]LLDGVPVALK	NA	0.0187333	3.97977	0.0064	NA	NA
AACNLLQR	AACNLLQR	8	2	AAC[463.2366]NLLQR	AAC[469.2742]NLLQR	2.97997	5.987	3.99703	2.9773	4.48745	1.98767
AACSAAAMEEDSEASSSR	AACSAAAMEEDSEASSSR	18	2	AAC[463.2366]SAAAMEEDSEASSSR	AAC[469.2742]SAAAMEEDSEASSSR	NA	NA	7.4736	NA	4.4894	NA
AACVIQSYWR	AACVIQSYWR	10	2	AAC[463.2366]VIQSYWR	AAC[469.2742]VIQSYWR	NA	-3.0076	NA	NA	NA	NA
AADAAGPGCPR	AADAAGPGCPR	11	2	AADAAGPGC[463.2366]PR	AADAAGPGC[469.2742]PR	NA	1.50202	2.97699	NA	NA	NA
AADCISEPVNREPPSR	AADCISEPVNREPPSR	16	3	AADC[463.2366]ISEPVNREPPSR	AADC[469.2742]ISEPVNREPPSR	NA	NA	-1.4605	NA	NA	NA
AADLLYAMCDR	AADLLYAMCDR	11	2	AADLLYAMC[463.2366]DR	AADLLYAMC[469.2742]DR	NA	4.48695	NA	NA	NA	NA
AADSICDGDLVDSQIR	AADSICDGDLVDSQIR	16	2	AADSIC[463.2366]DGDLVDSQIR	AADSIC[469.2742]DGDLVDSQIR	4.98203	3.00273	3.98037	3.98403	4.48045	4.48005
AADSICDGDLVDSQIR	AADSICDGDLVDSQIR	16	3	AADSIC[463.2366]DGDLVDSQIR	AADSIC[469.2742]DGDLVDSQIR	NA	6.97233	0.000333333	5.97537	3.0025	NA
AAECNIVVTQPR	AAECNIVVTQPR	12	2	AAEC[463.2366]NIVVTQPR	AAEC[469.2742]NIVVTQPR	5.995	3.96137	3.962	4.00893	3.97997	3.59063
AAEGGLSSPEFSELCIWLGSQIK	AAEGGLSSPEFSELCIWLGSQIK	23	3	AAEGGLSSPEFSELC[463.2366]IWLGSQIK	AAEGGLSSPEFSELC[469.2742]IWLGSQIK	-1.49645	0	3.97697	2.99115	NA	NA
AAELTCLTGLFILR	AAELTCLTGLFILR	14	2	AAELTC[463.2366]LTGLFILR	AAELTC[469.2742]LTGLFILR	NA	1.4769	NA	NA	NA	NA
AAENNVFHLVATVCSQEEPVQPLLR	AAENNVFHLVATVCSQEEPVQPLLR	25	3	AAENNVFHLVATVC[463.2366]SQEEPVQPLLR	AAENNVFHLVATVC[469.2742]SQEEPVQPLLR	3.98593	1.0013	2.993	0.9944	2.9911	NA
AAETCQEPK	AAETCQEPK	9	2	AAETC[463.2366]QEPK	AAETC[469.2742]QEPK	0.995667	0	0	0.99766	1.986	0
AAFGCFGNWLATVEQR	AAFGCFGNWLATVEQR	16	2	AAFGC[463.2366]FGNWLATVEQR	AAFGC[469.2742]FGNWLATVEQR	2.98827	1.9885	2.00067	1.99193	2.99873	NA
AAFGCFGNWLATVEQR	AAFGCFGNWLATVEQR	16	3	AAFGC[463.2366]FGNWLATVEQR	AAFGC[469.2742]FGNWLATVEQR	NA	1.9831	1.00093	NA	2.99	NA
AAFGLSEAGFNTACVTK	AAFGLSEAGFNTACVTK	17	2	AAFGLSEAGFNTAC[463.2366]VTK	AAFGLSEAGFNTAC[469.2742]VTK	2.9806	-0.0124	3.97803	3.96303	4.4795	NA
AAFGLSEAGFNTACVTK	AAFGLSEAGFNTACVTK	17	3	AAFGLSEAGFNTAC[463.2366]VTK	AAFGLSEAGFNTAC[469.2742]VTK	2.979	-2.99305	0.9861	5.9499	2.9719	NA
AAFLGCLTDVR	AAFLGCLTDVR	11	2	AAFLGC[463.2366]LTDVR	AAFLGC[469.2742]LTDVR	NA	NA	2.9809	NA	NA	NA
AAFLQYCR	AAFLQYCR	8	2	AAFLQYC[463.2366]R	AAFLQYC[469.2742]R	2.98637	-0.994	8.95167	4.97567	5.9733	5.88903
AAFNQEHVSCQQAFEHFAQK	AAFNQEHVSCQQAFEHFAQK	20	4	AAFNQEHVSC[463.2366]QQAFEHFAQK	AAFNQEHVSC[469.2742]QQAFEHFAQK	NA	NA	8.94445	NA	NA	NA
AAGALLTEGEACHMSLSSPELGPLTK	AAGALLTEGEACHMSLSSPELGPLTK	26	3	AAGALLTEGEAC[463.2366]HMSLSSPELGPLTK	AAGALLTEGEAC[469.2742]HMSLSSPELGPLTK	NA	NA	0.0026	NA	NA	NA
AAGELGIAVCNIPSAAVEETADSTICHILNLYR	AAGELGIAVC[57.0215]NIPSAAVEETADSTICHILNLYR	33	3	AAGELGIAVC[57.0215]NIPSAAVEETADSTIC[463.2366]HILNLYR	AAGELGIAVC[57.0215]NIPSAAVEETADSTIC[469.2742]HILNLYR	NA	1.98963	NA	NA	NA	NA
AAGELGIAVCNIPSAAVEETADSTICHILNLYRR	AAGELGIAVC[57.0215]NIPSAAVEETADSTICHILNLYRR	34	4	AAGELGIAVC[57.0215]NIPSAAVEETADSTIC[463.2366]HILNLYRR	AAGELGIAVC[57.0215]NIPSAAVEETADSTIC[469.2742]HILNLYRR	1.49255	-3.99463	NA	NA	-1.49905	NA
AAGEPIKEGDNDYFTCITK	AAGEPIKEGDNDYFTCITK	19	3	AAGEPIKEGDNDYFTC[463.2366]ITK	AAGEPIKEGDNDYFTC[469.2742]ITK	2.9835	-0.999	-1.81	NA	-8.9445	NA
AAGIIHLGATSCYVGDNTDLIILR	AAGIIHLGATSCYVGDNTDLIILR	24	3	AAGIIHLGATSC[463.2366]YVGDNTDLIILR	AAGIIHLGATSC[469.2742]YVGDNTDLIILR	2.9819	1.98267	-6.97073	0	-2.02063	-9.00905
AAGNPGSLAAPIDHKPCSAPLEPK	AAGNPGSLAAPIDHKPCSAPLEPK	24	3	AAGNPGSLAAPIDHKPC[463.2366]SAPLEPK	AAGNPGSLAAPIDHKPC[469.2742]SAPLEPK	-0.1496	0.823667	NA	1.00637	0.0004	NA
AAGNPGSLAAPIDHKPCSAPLEPK	AAGNPGSLAAPIDHKPCSAPLEPK	24	4	AAGNPGSLAAPIDHKPC[463.2366]SAPLEPK	AAGNPGSLAAPIDHKPC[469.2742]SAPLEPK	2.995	2.80497	1.98767	-0.0112667	-0.9943	3.984
AAGPLLTDECR	AAGPLLTDECR	11	2	AAGPLLTDEC[463.2366]R	AAGPLLTDEC[469.2742]R	NA	-4.49455	6.00145	NA	4.502	NA
AAGSPHLTLEFCNYPSSMR	AAGSPHLTLEFCNYPSSMR	19	3	AAGSPHLTLEFC[463.2366]NYPSSMR	AAGSPHLTLEFC[469.2742]NYPSSMR	0	2.0024	NA	NA	NA	NA
AAGTDSFNGHPPQGCASTPVAR	AAGTDSFNGHPPQGCASTPVAR	22	3	AAGTDSFNGHPPQGC[463.2366]ASTPVAR	AAGTDSFNGHPPQGC[469.2742]ASTPVAR	1.00167	1.00203	0.993	0.999033	0	NA
AAGVCLMLLATCCEDDIVPHVLPFIK	AAGVCLMLLATC[57.0215]C[57.0215]EDDIVPHVLPFIK	26	3	AAGVC[463.2366]LMLLATC[57.0215]C[57.0215]EDDIVPHVLPFIK	AAGVC[469.2742]LMLLATC[57.0215]C[57.0215]EDDIVPHVLPFIK	-2.98705	NA	NA	NA	NA	NA
AAGVCLMLLATCCEDDIVPHVLPFIK	AAGVC[57.0215]LMLLATC[57.0215]CEDDIVPHVLPFIK	26	3	AAGVC[57.0215]LMLLATC[57.0215]C[463.2366]EDDIVPHVLPFIK	AAGVC[57.0215]LMLLATC[57.0215]C[469.2742]EDDIVPHVLPFIK	0	-2.97823	0.00495	NA	NA	NA
AAHIFFTDTCPEPLFSELGR	AAHIFFTDTCPEPLFSELGR	20	3	AAHIFFTDTC[463.2366]PEPLFSELGR	AAHIFFTDTC[469.2742]PEPLFSELGR	NA	-10.4676	NA	NA	NA	NA
AAHIFNEALVCHQIR	AAHIFNEALVCHQIR	15	3	AAHIFNEALVC[463.2366]HQIR	AAHIFNEALVC[469.2742]HQIR	2.01093	NA	4.47	3.00205	3.9937	NA
AAHIFNEALVCHQIR	AAHIFNEALVCHQIR	15	4	AAHIFNEALVC[463.2366]HQIR	AAHIFNEALVC[469.2742]HQIR	3.0164	5.9636	1.49395	NA	5.98133	NA
AAHLCAEAALR	AAHLCAEAALR	11	2	AAHLC[463.2366]AEAALR	AAHLC[469.2742]AEAALR	2.978	-1.4845	NA	2.9865	3.97867	NA
AAHLCAEAALR	AAHLCAEAALR	11	3	AAHLC[463.2366]AEAALR	AAHLC[469.2742]AEAALR	1.985	2.9916	1.99733	2.98837	3.974	3.9894
AAHTEDINACTLTTSPR	AAHTEDINACTLTTSPR	17	3	AAHTEDINAC[463.2366]TLTTSPR	AAHTEDINAC[469.2742]TLTTSPR	-0.00395	-12.589	NA	-1.984	-1.48295	7.469
AAICQNLQHVLAVVR	AAICQNLQHVLAVVR	15	3	AAIC[463.2366]QNLQHVLAVVR	AAIC[469.2742]QNLQHVLAVVR	3.99263	2.97705	NA	-1.48195	NA	NA
AAIGCGIVESILNWVK	AAIGCGIVESILNWVK	16	2	AAIGC[463.2366]GIVESILNWVK	AAIGC[469.2742]GIVESILNWVK	3.009	2.99167	NA	NA	NA	1.0942
AAIGCGIVESILNWVK	AAIGCGIVESILNWVK	16	3	AAIGC[463.2366]GIVESILNWVK	AAIGC[469.2742]GIVESILNWVK	3.009	2.001	NA	NA	0.865	1.6631
AAISDSADCSLSPDVDPVLAFQR	AAISDSADCSLSPDVDPVLAFQR	23	2	AAISDSADC[463.2366]SLSPDVDPVLAFQR	AAISDSADC[469.2742]SLSPDVDPVLAFQR	0.00095	NA	NA	NA	NA	NA
AALANLCIGDVITAIDGENTSNMTHLEAQNR	AALANLCIGDVITAIDGENTSNMTHLEAQNR	31	3	AALANLC[463.2366]IGDVITAIDGENTSNMTHLEAQNR	AALANLC[469.2742]IGDVITAIDGENTSNMTHLEAQNR	1.99067	0.980233	0	2.9871	0.996	NA
AALANLCIGDVITAIDGENTSNMTHLEAQNR	AALANLCIGDVITAIDGENTSNMTHLEAQNR	31	4	AALANLC[463.2366]IGDVITAIDGENTSNMTHLEAQNR	AALANLC[469.2742]IGDVITAIDGENTSNMTHLEAQNR	1.485	-2.97445	2.9919	NA	NA	NA
AALANLCIGDVITAIDGENTSNMTHLEAQNR	AALANLCIGDVITAIDGENTSNM[15.9949]THLEAQNR	31	3	AALANLC[463.2366]IGDVITAIDGENTSNM[15.9949]THLEAQNR	AALANLC[469.2742]IGDVITAIDGENTSNM[15.9949]THLEAQNR	NA	NA	0	NA	NA	NA
AALASAHQCHPLPR	AALASAHQCHPLPR	14	3	AALASAHQC[463.2366]HPLPR	AALASAHQC[469.2742]HPLPR	NA	NA	2.98545	NA	2.98901	NA
AALCAVHVIR	AALCAVHVIR	10	3	AALC[463.2366]AVHVIR	AALC[469.2742]AVHVIR	4.449	0	1.0071	NA	NA	NA
AALDCSTSHLDEFYSDPHAVAGALK	AALDCSTSHLDEFYSDPHAVAGALK	25	3	AALDC[463.2366]STSHLDEFYSDPHAVAGALK	AALDC[469.2742]STSHLDEFYSDPHAVAGALK	-2.985	NA	-1.4895	1.00163	NA	NA
AALDCSTSHLDEFYSDPHAVAGALK	AALDCSTSHLDEFYSDPHAVAGALK	25	4	AALDC[463.2366]STSHLDEFYSDPHAVAGALK	AALDC[469.2742]STSHLDEFYSDPHAVAGALK	1.99267	-2.98363	5.98363	2.988	1.993	4.46995
AALEALGSCLNNK	AALEALGSCLNNK	13	2	AALEALGSC[463.2366]LNNK	AALEALGSC[469.2742]LNNK	3.99493	4.98763	5.9783	3.003	3.95203	4.4885
AALEALGSCLNNK	AALEALGSCLNNK	13	3	AALEALGSC[463.2366]LNNK	AALEALGSC[469.2742]LNNK	NA	6.96997	3.98963	3.0015	5.91705	NA
AALETDENLLLCAPTGAGK	AALETDENLLLCAPTGAGK	19	2	AALETDENLLLC[463.2366]APTGAGK	AALETDENLLLC[469.2742]APTGAGK	3.0067	0.988967	1.99593	2.99477	2.98333	2.9826
AALETDENLLLCAPTGAGK	AALETDENLLLCAPTGAGK	19	3	AALETDENLLLC[463.2366]APTGAGK	AALETDENLLLC[469.2742]APTGAGK	5.00067	-2.9706	1.9737	2.99477	2.9927	3.985
AALHDPGFPSYCQSLK	AALHDPGFPSYCQSLK	16	3	AALHDPGFPSYC[463.2366]QSLK	AALHDPGFPSYC[469.2742]QSLK	5.96655	0.0186333	5.977	4.47455	-0.0039	NA
AALLEAGMPECTEDK	AALLEAGMPECTEDK	15	2	AALLEAGMPEC[463.2366]TEDK	AALLEAGMPEC[469.2742]TEDK	4.98433	1.487	4.9914	2.99733	8.97855	2.9905
AALLSPGDPAIWAGLMAACHADDKLALVNNTQPK	AALLSPGDPAIWAGLMAACHADDKLALVNNTQPK	34	4	AALLSPGDPAIWAGLMAAC[463.2366]HADDKLALVNNTQPK	AALLSPGDPAIWAGLMAAC[469.2742]HADDKLALVNNTQPK	0	NA	NA	NA	NA	NA
AALQEELQLCK	AALQEELQLCK	11	2	AALQEELQLC[463.2366]K	AALQEELQLC[469.2742]K	3.996	5.98837	4.99573	3.98203	5.99433	5.9845
AALQEELQLCK	AALQEELQLCK	11	3	AALQEELQLC[463.2366]K	AALQEELQLC[469.2742]K	4.49055	5.98837	3.9974	2.98355	3.99803	4.98267
AAMDAVCAK	AAMDAVCAK	9	2	AAMDAVC[463.2366]AK	AAMDAVC[469.2742]AK	2.97545	1.00403	2.98633	3.97297	2.9957	NA
AANGLEADNSCPNSK	AANGLEADNSCPNSK	15	2	AANGLEADNSC[463.2366]PNSK	AANGLEADNSC[469.2742]PNSK	NA	4.4875	NA	NA	NA	NA
AANPGCSLEDFVR	AANPGCSLEDFVR	13	2	AANPGC[463.2366]SLEDFVR	AANPGC[469.2742]SLEDFVR	NA	-1.485	1.4745	NA	NA	NA
AAPCIYWLPLTDSQIVQK	AAPCIYWLPLTDSQIVQK	18	2	AAPC[463.2366]IYWLPLTDSQIVQK	AAPC[469.2742]IYWLPLTDSQIVQK	3.99833	3.00195	2.9955	2.99545	2.991	NA
AAPCIYWLPLTDSQIVQK	AAPCIYWLPLTDSQIVQK	18	3	AAPC[463.2366]IYWLPLTDSQIVQK	AAPC[469.2742]IYWLPLTDSQIVQK	1.98937	4.00167	4.97633	0.9906	1.48495	NA
AAPLDSIHSLAAYYIDCIR	AAPLDSIHSLAAYYIDCIR	19	3	AAPLDSIHSLAAYYIDC[463.2366]IR	AAPLDSIHSLAAYYIDC[469.2742]IR	6.51883	-0.7648	4.1861	4.1079	-0.0582667	NA
AAQDFCQLVAQK	AAQDFCQLVAQK	12	2	AAQDFC[463.2366]QLVAQK	AAQDFC[469.2742]QLVAQK	NA	-0.00195	NA	NA	NA	NA
AAQDFFSTCR	AAQDFFSTCR	10	2	AAQDFFSTC[463.2366]R	AAQDFFSTC[469.2742]R	4.96933	-3.959	-3.98533	0.999	3.96263	5.997
AAQDFFSTCR	AAQDFFSTCR	10	3	AAQDFFSTC[463.2366]R	AAQDFFSTC[469.2742]R	NA	NA	-1.49205	NA	NA	NA
AAQDLCEEALR	AAQDLCEEALR	11	2	AAQDLC[463.2366]EEALR	AAQDLC[469.2742]EEALR	4.98293	NA	0.0186333	5.97563	3.99597	3.9797
AAQDLCEEALR	AAQDLCEEALR	11	3	AAQDLC[463.2366]EEALR	AAQDLC[469.2742]EEALR	NA	5.97545	-3.0181	NA	NA	NA
AAQGPPAPAVPPNTDVMACTQTALLQK	AAQGPPAPAVPPNTDVMACTQTALLQK	27	3	AAQGPPAPAVPPNTDVMAC[463.2366]TQTALLQK	AAQGPPAPAVPPNTDVMAC[469.2742]TQTALLQK	3.98733	7.46695	1.4984	1.4866	1.496	NA
AAQHGVCSVLK	AAQHGVCSVLK	11	2	AAQHGVC[463.2366]SVLK	AAQHGVC[469.2742]SVLK	NA	3.97227	NA	NA	NA	NA
AAQHGVCSVLK	AAQHGVCSVLK	11	3	AAQHGVC[463.2366]SVLK	AAQHGVC[469.2742]SVLK	4.4835	4.4874	NA	NA	NA	NA
AAQLCGAGMAAVVDK	AAQLCGAGMAAVVDK	15	2	AAQLC[463.2366]GAGMAAVVDK	AAQLC[469.2742]GAGMAAVVDK	3.99363	5.96995	3.99367	3.98867	3.98707	4.98233
AAQLCGAGMAAVVDK	AAQLCGAGMAAVVDK	15	3	AAQLC[463.2366]GAGMAAVVDK	AAQLC[469.2742]GAGMAAVVDK	NA	4.992	2.99737	3.98033	-1.4739	NA
AAQLCGAGMAAVVDKIR	AAQLCGAGMAAVVDKIR	17	3	AAQLC[463.2366]GAGMAAVVDKIR	AAQLC[469.2742]GAGMAAVVDKIR	2.988	2.9936	3.97657	2.98603	2.9916	2.98393
AAQLCGAGMAAVVDR	AAQLCGAGMAAVVDR	15	2	AAQLC[463.2366]GAGMAAVVDR	AAQLC[469.2742]GAGMAAVVDR	1.99367	-0.997633	-1.49355	4.4985	4.4956	NA
AAQLCGAGMAAVVDR	AAQLCGAGMAAVVDR	15	3	AAQLC[463.2366]GAGMAAVVDR	AAQLC[469.2742]GAGMAAVVDR	NA	2.989	NA	NA	NA	NA
AASLGCNNKPAFPELDFR	AASLGCNNKPAFPELDFR	18	3	AASLGC[463.2366]NNKPAFPELDFR	AASLGC[469.2742]NNKPAFPELDFR	1.99437	6.96763	3.9901	1.496	2.98033	NA
AASNCGIVESILNWVK	AASNCGIVESILNWVK	16	2	AASNC[463.2366]GIVESILNWVK	AASNC[469.2742]GIVESILNWVK	1.9814	2.9906	3.00287	NA	2.9675	NA
AASNCGIVESILNWVK	AASNCGIVESILNWVK	16	3	AASNC[463.2366]GIVESILNWVK	AASNC[469.2742]GIVESILNWVK	0.9906	1.00267	1.99957	4.49565	1.9777	NA
AASVFVLYATSCANNFAMK	AASVFVLYATSCANNFAMK	19	2	AASVFVLYATSC[463.2366]ANNFAMK	AASVFVLYATSC[469.2742]ANNFAMK	3.98263	0.0026	2.98	NA	1.4895	NA
AASVFVLYATSCANNFAMK	AASVFVLYATSCANNFAMK	19	3	AASVFVLYATSC[463.2366]ANNFAMK	AASVFVLYATSC[469.2742]ANNFAMK	2.9919	-2.25997	2.98355	-1.4895	4.97837	NA
AATCEGSESSGFGKLPK	AATCEGSESSGFGKLPK	17	3	AATC[463.2366]EGSESSGFGKLPK	AATC[469.2742]EGSESSGFGKLPK	NA	-2.98345	1.0077	-8.94455	NA	NA
AATCFAEKLPSSNLLK	AATCFAEKLPSSNLLK	16	3	AATC[463.2366]FAEKLPSSNLLK	AATC[469.2742]FAEKLPSSNLLK	NA	1.98067	1.98933	4.49695	NA	NA
AATEQEPLEGTEQTLDAEEEQEESEEAACGSK	AATEQEPLEGTEQTLDAEEEQEESEEAACGSK	32	3	AATEQEPLEGTEQTLDAEEEQEESEEAAC[463.2366]GSK	AATEQEPLEGTEQTLDAEEEQEESEEAAC[469.2742]GSK	4.4505	2.97805	1.48645	1.493	1.495	NA
AATFFGCIGIDKFGEILK	AATFFGCIGIDKFGEILK	18	3	AATFFGC[463.2366]IGIDKFGEILK	AATFFGC[469.2742]IGIDKFGEILK	1.98967	NA	-4.97543	NA	-8.974	NA
AATGEEVSAEDLGGADLHCR	AATGEEVSAEDLGGADLHCR	20	2	AATGEEVSAEDLGGADLHC[463.2366]R	AATGEEVSAEDLGGADLHC[469.2742]R	2.98155	2.99797	NA	NA	NA	NA
AATGEEVSAEDLGGADLHCR	AATGEEVSAEDLGGADLHCR	20	3	AATGEEVSAEDLGGADLHC[463.2366]R	AATGEEVSAEDLGGADLHC[469.2742]R	2.98303	1.99533	3.9964	3.982	3.97967	4.91897
AATGEEVSAEDLGGADLHCRK	AATGEEVSAEDLGGADLHCRK	21	3	AATGEEVSAEDLGGADLHC[463.2366]RK	AATGEEVSAEDLGGADLHC[469.2742]RK	NA	NA	1.5005	NA	4.97093	NA
AATGEEVSAEDLGGADLHCRK	AATGEEVSAEDLGGADLHCRK	21	4	AATGEEVSAEDLGGADLHC[463.2366]RK	AATGEEVSAEDLGGADLHC[469.2742]RK	NA	NA	8.9903	NA	17.9065	1.4975
AATQCEFSK	AATQCEFSK	9	2	AATQC[463.2366]EFSK	AATQC[469.2742]EFSK	2.998	2.988	-0.983333	3.97833	2.9813	NA
AATTGHVIDIYACALDQTGLLEMK	AATTGHVIDIYACALDQTGLLEMK	24	3	AATTGHVIDIYAC[463.2366]ALDQTGLLEMK	AATTGHVIDIYAC[469.2742]ALDQTGLLEMK	NA	1.484	NA	4.50645	NA	NA
AAVAAGCR	AAVAAGCR	8	2	AAVAAGC[463.2366]R	AAVAAGC[469.2742]R	NA	1.49451	0.993657	NA	1.48348	NA
AAVEEGIVLGGGCALLR	AAVEEGIVLGGGCALLR	17	2	AAVEEGIVLGGGC[463.2366]ALLR	AAVEEGIVLGGGC[469.2742]ALLR	5.96263	5.97173	3.00353	3.98797	2.9778	4.967
AAVEEGIVLGGGCALLR	AAVEEGIVLGGGCALLR	17	3	AAVEEGIVLGGGC[463.2366]ALLR	AAVEEGIVLGGGC[469.2742]ALLR	5.96263	4.97073	4.0002	3.98797	2.9778	2.98167
AAVEEGIVLGGGCALLRCIPALDSLTPANEDQK	AAVEEGIVLGGGC[57.0215]ALLRCIPALDSLTPANEDQK	33	3	AAVEEGIVLGGGC[57.0215]ALLRC[463.2366]IPALDSLTPANEDQK	AAVEEGIVLGGGC[57.0215]ALLRC[469.2742]IPALDSLTPANEDQK	2.9931	NA	NA	-2.9635	NA	NA
AAVETLGVPCFLGGMAR	AAVETLGVPCFLGGMAR	17	2	AAVETLGVPC[463.2366]FLGGMAR	AAVETLGVPC[469.2742]FLGGMAR	NA	5.9634	2.986	NA	NA	NA
AAVETLGVPCFLGGMAR	AAVETLGVPCFLGGMAR	17	3	AAVETLGVPC[463.2366]FLGGMAR	AAVETLGVPC[469.2742]FLGGMAR	NA	0.00095	-1.0014	NA	NA	NA
AAVLVQQWVSYADTELIPAACGATLPALGLR	AAVLVQQWVSYADTELIPAACGATLPALGLR	31	3	AAVLVQQWVSYADTELIPAAC[463.2366]GATLPALGLR	AAVLVQQWVSYADTELIPAAC[469.2742]GATLPALGLR	1.98297	-1.5026	0.00746667	NA	-2.98545	NA
AAVPLGGFLCNVADK	AAVPLGGFLCNVADK	15	2	AAVPLGGFLC[463.2366]NVADK	AAVPLGGFLC[469.2742]NVADK	3.96757	-2.99367	5.99445	0.997633	NA	NA
AAVPLGGFLCNVADK	AAVPLGGFLCNVADK	15	3	AAVPLGGFLC[463.2366]NVADK	AAVPLGGFLC[469.2742]NVADK	NA	-2.99367	-2.9964	5.97945	NA	NA
AAVSTNCR	AAVSTNCR	8	2	AAVSTNC[463.2366]R	AAVSTNC[469.2742]R	NA	NA	2.97948	NA	NA	NA
AAYEAFCR	AAYEAFCR	8	2	AAYEAFC[463.2366]R	AAYEAFC[469.2742]R	NA	NA	2.99205	5.9535	0.00555	4.46645
ACAAGTPAVIR	ACAAGTPAVIR	11	2	AC[463.2366]AAGTPAVIR	AC[469.2742]AAGTPAVIR	2.98003	3.95493	2.9684	2.96133	2.98937	2.98033
ACADATLSQITNNIDPVGR	ACADATLSQITNNIDPVGR	19	2	AC[463.2366]ADATLSQITNNIDPVGR	AC[469.2742]ADATLSQITNNIDPVGR	4.4885	1.4984	NA	NA	NA	NA
ACADATLSQITNNIDPVGR	ACADATLSQITNNIDPVGR	19	3	AC[463.2366]ADATLSQITNNIDPVGR	AC[469.2742]ADATLSQITNNIDPVGR	NA	NA	-4.49305	NA	NA	NA
ACAELHQNVNVK	ACAELHQNVNVK	12	3	AC[463.2366]AELHQNVNVK	AC[469.2742]AELHQNVNVK	NA	NA	NA	4.48295	NA	NA
ACALQVLSAILEGSK	ACALQVLSAILEGSK	15	2	AC[463.2366]ALQVLSAILEGSK	AC[469.2742]ALQVLSAILEGSK	2.99453	-9.9474	3.9895	NA	1.486	NA
ACANDLLVDEFLK	ACANDLLVDEFLK	13	2	AC[463.2366]ANDLLVDEFLK	AC[469.2742]ANDLLVDEFLK	NA	6.978	NA	NA	NA	NA
ACANPAAGSVILLENLR	ACANPAAGSVILLENLR	17	2	AC[463.2366]ANPAAGSVILLENLR	AC[469.2742]ANPAAGSVILLENLR	2.98367	4.97407	0.992733	1.00273	3.97103	5.9812
ACANPAAGSVILLENLR	ACANPAAGSVILLENLR	17	3	AC[463.2366]ANPAAGSVILLENLR	AC[469.2742]ANPAAGSVILLENLR	1.499	0.969033	2.99607	0.0134	1.99387	NA
ACAVETSVDLSEISSK	ACAVETSVDLSEISSK	16	2	AC[463.2366]AVETSVDLSEISSK	AC[469.2742]AVETSVDLSEISSK	4.97897	1.0437	2.991	NA	NA	NA
ACDESFQPLGDIMK	ACDESFQPLGDIMK	14	2	AC[463.2366]DESFQPLGDIMK	AC[469.2742]DESFQPLGDIMK	-0.00156667	-0.988667	-5.97427	7.98137	-8.00523	NA
ACDESVLMDLK	ACDESVLMDLK	11	2	AC[463.2366]DESVLMDLK	AC[469.2742]DESVLMDLK	NA	0.01	NA	NA	NA	NA
ACDILAIDK	ACDILAIDK	9	2	AC[463.2366]DILAIDK	AC[469.2742]DILAIDK	3.98067	2.9973	-4.9607	5.0033	4.469	NA
ACDLPAWVHFPDTER	ACDLPAWVHFPDTER	15	2	AC[463.2366]DLPAWVHFPDTER	AC[469.2742]DLPAWVHFPDTER	5.987	NA	NA	NA	NA	NA
ACDLPAWVHFPDTER	ACDLPAWVHFPDTER	15	3	AC[463.2366]DLPAWVHFPDTER	AC[469.2742]DLPAWVHFPDTER	6.98037	2.97167	3.979	0.996667	3.99063	3.98447
ACDLPAWVHFPDTERAEWLNK	ACDLPAWVHFPDTERAEWLNK	21	4	AC[463.2366]DLPAWVHFPDTERAEWLNK	AC[469.2742]DLPAWVHFPDTERAEWLNK	NA	NA	10.4713	NA	NA	NA
ACDPAAR	ACDPAAR	7	2	AC[463.2366]DPAAR	AC[469.2742]DPAAR	NA	NA	11.925	NA	NA	NA
ACDSVTSNVLPLLLEQFHK	ACDSVTSNVLPLLLEQFHK	19	3	AC[463.2366]DSVTSNVLPLLLEQFHK	AC[469.2742]DSVTSNVLPLLLEQFHK	0	1.9866	1.99163	3.0044	NA	NA
ACDYIQELR	ACDYIQELR	9	2	AC[463.2366]DYIQELR	AC[469.2742]DYIQELR	2.98533	NA	-5.9805	NA	NA	NA
ACEASWQWGALTTWNSPPVVPANEPSLR	ACEASWQWGALTTWNSPPVVPANEPSLR	28	3	AC[463.2366]EASWQWGALTTWNSPPVVPANEPSLR	AC[469.2742]EASWQWGALTTWNSPPVVPANEPSLR	NA	-2.974	-4.4821	NA	NA	NA
ACELWEQILQDHPTDMLALK	ACELWEQILQDHPTDMLALK	20	3	AC[463.2366]ELWEQILQDHPTDMLALK	AC[469.2742]ELWEQILQDHPTDMLALK	NA	1.9883	-2.98695	3.00595	NA	NA
ACESASHDNQSVR	ACESASHDNQSVR	13	3	AC[463.2366]ESASHDNQSVR	AC[469.2742]ESASHDNQSVR	NA	NA	1.496	NA	NA	NA
ACFGAENLMR	ACFGAENLMR	10	2	AC[463.2366]FGAENLMR	AC[469.2742]FGAENLMR	NA	NA	5.9625	NA	4.49505	NA
ACFGGLFANLIRPGDAK	ACFGGLFANLIRPGDAK	17	3	AC[463.2366]FGGLFANLIRPGDAK	AC[469.2742]FGGLFANLIRPGDAK	1.98427	3.98993	2.00073	0.982933	1.99693	NA
ACFGTFLPEEK	ACFGTFLPEEK	11	2	AC[463.2366]FGTFLPEEK	AC[469.2742]FGTFLPEEK	4.97903	0.004	3.9784	4.98023	4.96493	3.99153
ACFLGATVK	ACFLGATVK	9	2	AC[463.2366]FLGATVK	AC[469.2742]FLGATVK	NA	0.0145	3.99067	-4.47695	4.9913	4.49995
ACFLMAHNGWVMGDDPLR	ACFLMAHNGWVMGDDPLR	18	3	AC[463.2366]FLMAHNGWVMGDDPLR	AC[469.2742]FLMAHNGWVMGDDPLR	NA	-0.005	5.9885	NA	NA	NA
ACFQVGTSEEMK	ACFQVGTSEEMK	12	2	AC[463.2366]FQVGTSEEMK	AC[469.2742]FQVGTSEEMK	3.98163	2.99367	2.98903	1.9937	3.98833	2.9993
ACFQVGTSEEMK	ACFQVGTSEEM[15.9949]K	12	2	AC[463.2366]FQVGTSEEM[15.9949]K	AC[469.2742]FQVGTSEEM[15.9949]K	NA	1.501	1.49905	NA	NA	NA
ACFSANGEEVLATSTHSK	ACFSANGEEVLATSTHSK	18	3	AC[463.2366]FSANGEEVLATSTHSK	AC[469.2742]FSANGEEVLATSTHSK	2.9833	2.9983	-0.986333	4.97133	4.4849	4.47145
ACFTMDPK	ACFTMDPK	8	2	AC[463.2366]FTMDPK	AC[469.2742]FTMDPK	0.997	0.99	1.48795	2.00967	-0.0181	NA
ACFYNLDKFR	ACFYNLDKFR	10	3	AC[463.2366]FYNLDKFR	AC[469.2742]FYNLDKFR	3.9853	NA	2.99007	2.98733	1.98437	5.9385
ACGDSTLTQITAGLDPVGR	ACGDSTLTQITAGLDPVGR	19	2	AC[463.2366]GDSTLTQITAGLDPVGR	AC[469.2742]GDSTLTQITAGLDPVGR	1.4955	NA	NA	NA	NA	NA
ACGLNFADLMAR	ACGLNFADLMAR	12	2	AC[463.2366]GLNFADLMAR	AC[469.2742]GLNFADLMAR	3.97563	-4.4774	2.99255	5.98567	-0.997633	NA
ACGNFGIPCELR	ACGNFGIPC[57.0215]ELR	12	2	AC[463.2366]GNFGIPC[57.0215]ELR	AC[469.2742]GNFGIPC[57.0215]ELR	2.9705	NA	NA	NA	NA	4.96567
ACGQIFCGK	ACGQIFC[57.0215]GK	9	2	AC[463.2366]GQIFC[57.0215]GK	AC[469.2742]GQIFC[57.0215]GK	4.483	1.99633	2.9875	NA	NA	NA
ACGSEIMQK	ACGSEIMQK	9	2	AC[463.2366]GSEIMQK	AC[469.2742]GSEIMQK	4.49945	0.991367	-11.936	2.00367	4.4735	NA
ACGVDFEIR	ACGVDFEIR	9	2	AC[463.2366]GVDFEIR	AC[469.2742]GVDFEIR	4.9933	0.00506667	9.98377	4.987	11.8893	NA
ACIANVEPNQTVEINEQEALEEKLENVK	ACIANVEPNQTVEINEQEALEEKLENVK	28	3	AC[463.2366]IANVEPNQTVEINEQEALEEKLENVK	AC[469.2742]IANVEPNQTVEINEQEALEEKLENVK	NA	NA	1.5015	NA	-7.491	NA
ACILCVHPR	ACILCVHPR	9	3	AC[463.2366]ILC[463.2366]VHPR	AC[469.2742]ILC[469.2742]VHPR	NA	4.479	8.96345	NA	NA	NA
ACILCVHPR	ACILC[57.0215]VHPR	9	3	AC[463.2366]ILC[57.0215]VHPR	AC[469.2742]ILC[57.0215]VHPR	NA	4.4955	NA	5.978	NA	NA
ACINTLQFLYSR	ACINTLQFLYSR	12	2	AC[463.2366]INTLQFLYSR	AC[469.2742]INTLQFLYSR	-1.4918	8.9606	2.9964	4.499	4.4743	NA
ACIPVGLLGK	ACIPVGLLGK	10	2	AC[463.2366]IPVGLLGK	AC[469.2742]IPVGLLGK	3.00633	1.4995	4.9834	3.9827	3.9864	NA
ACISIGNQNFEVK	ACISIGNQNFEVK	13	2	AC[463.2366]ISIGNQNFEVK	AC[469.2742]ISIGNQNFEVK	5.9697	5.006	13.4335	3.9853	5.96533	NA
ACKVDSPTVTTTLK	ACKVDSPTVTTTLK	14	3	AC[463.2366]KVDSPTVTTTLK	AC[469.2742]KVDSPTVTTTLK	NA	NA	4.48355	NA	NA	NA
ACLAEAITLVESTHSR	ACLAEAITLVESTHSR	16	3	AC[463.2366]LAEAITLVESTHSR	AC[469.2742]LAEAITLVESTHSR	NA	NA	4.4745	NA	NA	NA
ACLDDSYASGEGLKR	ACLDDSYASGEGLKR	15	3	AC[463.2366]LDDSYASGEGLKR	AC[469.2742]LDDSYASGEGLKR	NA	NA	0.9986	NA	2.99303	NA
ACLDTAVENMPSLK	ACLDTAVENMPSLK	14	2	AC[463.2366]LDTAVENMPSLK	AC[469.2742]LDTAVENMPSLK	3.9876	4.988	1.9823	2.99737	3.01767	2.9969
ACLIFFDEIDAIGGAR	ACLIFFDEIDAIGGAR	16	2	AC[463.2366]LIFFDEIDAIGGAR	AC[469.2742]LIFFDEIDAIGGAR	2.97943	NA	2.9871	2.2305	2.97267	NA
ACLIFFDEIDAIGGAR	ACLIFFDEIDAIGGAR	16	3	AC[463.2366]LIFFDEIDAIGGAR	AC[469.2742]LIFFDEIDAIGGAR	NA	-1.5634	11.8405	NA	0.00215	NA
ACLISLGYDVENDR	ACLISLGYDVENDR	14	2	AC[463.2366]LISLGYDVENDR	AC[469.2742]LISLGYDVENDR	4.4766	-1.0141	NA	1.4924	NA	NA
ACLISLGYDVENDRQGEAEFNR	ACLISLGYDVENDRQGEAEFNR	22	3	AC[463.2366]LISLGYDVENDRQGEAEFNR	AC[469.2742]LISLGYDVENDRQGEAEFNR	2.01967	3.98923	3.97373	3.987	3.97263	2.97695
ACLPDAK	ACLPDAK	7	2	AC[463.2366]LPDAK	AC[469.2742]LPDAK	2.99355	NA	NA	NA	NA	NA
ACLQDSYDNLQEIMKFEIDQLSR	ACLQDSYDNLQEIMKFEIDQLSR	23	3	AC[463.2366]LQDSYDNLQEIMKFEIDQLSR	AC[469.2742]LQDSYDNLQEIMKFEIDQLSR	3.0163	0.0172	0	1.4974	1.4845	NA
ACLQPSQDPQMR	ACLQPSQDPQMR	12	2	AC[463.2366]LQPSQDPQMR	AC[469.2742]LQPSQDPQMR	NA	NA	2.9896	NA	2.97745	NA
ACLVHNELLEK	ACLVHNELLEK	11	3	AC[463.2366]LVHNELLEK	AC[469.2742]LVHNELLEK	NA	7.45455	3.98337	2.991	2.9743	NA
ACLVHNELLEKEFTEK	ACLVHNELLEKEFTEK	16	3	AC[463.2366]LVHNELLEKEFTEK	AC[469.2742]LVHNELLEKEFTEK	1.82597	2.9836	1.4865	-0.04595	-0.983667	NA
ACMLSSNGFQNISR	ACMLSSNGFQNISR	14	2	AC[463.2366]MLSSNGFQNISR	AC[469.2742]MLSSNGFQNISR	3.97	1.49545	8.9695	3.97263	1.988	NA
ACMLTTATAHDGDVNVISWSR	ACMLTTATAHDGDVNVISWSR	21	3	AC[463.2366]MLTTATAHDGDVNVISWSR	AC[469.2742]MLTTATAHDGDVNVISWSR	1.99733	NA	4.00753	7.5165	-4.4559	NA
ACNFFNNVGGNLK	ACNFFNNVGGNLK	13	2	AC[463.2366]NFFNNVGGNLK	AC[469.2742]NFFNNVGGNLK	NA	NA	-1.99697	-0.9954	NA	NA
ACNLTDTQK	ACNLTDTQK	9	2	AC[463.2366]NLTDTQK	AC[469.2742]NLTDTQK	NA	2.9817	NA	NA	NA	NA
ACNQLGQFLQHR	ACNQLGQFLQHR	12	3	AC[463.2366]NQLGQFLQHR	AC[469.2742]NQLGQFLQHR	1.98337	1.99337	-1.9944	4.4805	2.99	NA
ACPHVWFER	ACPHVWFER	9	3	AC[463.2366]PHVWFER	AC[469.2742]PHVWFER	NA	2.9797	NA	1.484	NA	NA
ACPLQPDHTNDEKE	ACPLQPDHTNDEKE	14	3	AC[463.2366]PLQPDHTNDEKE	AC[469.2742]PLQPDHTNDEKE	2.9613	2.97697	3.9686	0.994333	9.94663	NA
ACPQIVTALTLLNR	ACPQIVTALTLLNR	14	2	AC[463.2366]PQIVTALTLLNR	AC[469.2742]PQIVTALTLLNR	4.98873	5.9835	0.999267	1.00407	5.94797	NA
ACPRPEGLNFQDLK	ACPRPEGLNFQDLK	14	2	AC[463.2366]PRPEGLNFQDLK	AC[469.2742]PRPEGLNFQDLK	3.93537	NA	NA	2.993	NA	NA
ACPRPEGLNFQDLK	ACPRPEGLNFQDLK	14	3	AC[463.2366]PRPEGLNFQDLK	AC[469.2742]PRPEGLNFQDLK	3.9437	2.98133	2.97663	2.9907	2.99997	7.85367
ACPTREQLLMNALLYLR	ACPTREQLLMNALLYLR	17	3	AC[463.2366]PTREQLLMNALLYLR	AC[469.2742]PTREQLLMNALLYLR	0.990933	NA	-7.4375	NA	NA	NA
ACQEDDVR	ACQEDDVR	8	2	AC[463.2366]QEDDVR	AC[469.2742]QEDDVR	1.48647	2.994	NA	NA	NA	NA
ACQEQIEALLESSLR	ACQEQIEALLESSLR	15	2	AC[463.2366]QEQIEALLESSLR	AC[469.2742]QEQIEALLESSLR	NA	NA	-4.9907	NA	NA	NA
ACQEVLEK	ACQEVLEK	8	2	AC[463.2366]QEVLEK	AC[469.2742]QEVLEK	-0.0119333	-4.49395	NA	NA	2.99645	NA
ACQGQYETIER	ACQGQYETIER	11	2	AC[463.2366]QGQYETIER	AC[469.2742]QGQYETIER	NA	NA	2.9845	NA	NA	NA
ACQIFVR	ACQIFVR	7	2	AC[463.2366]QIFVR	AC[469.2742]QIFVR	4.98503	3.96623	3.98807	4.964	6.96907	4.98633
ACQIIASILVGKDEK	ACQIIASILVGKDEK	15	3	AC[463.2366]QIIASILVGKDEK	AC[469.2742]QIIASILVGKDEK	NA	NA	2.997	NA	NA	NA
ACQLSVVVDDKK	ACQLSVVVDDKK	12	3	AC[463.2366]QLSVVVDDKK	AC[469.2742]QLSVVVDDKK	2.95133	1.49255	2.9944	NA	2.97255	NA
ACQSIYPLHDVFVR	ACQSIYPLHDVFVR	14	2	AC[463.2366]QSIYPLHDVFVR	AC[469.2742]QSIYPLHDVFVR	2.9884	1.98363	1.991	2.99533	2.9857	2.9775
ACQSIYPLHDVFVR	ACQSIYPLHDVFVR	14	3	AC[463.2366]QSIYPLHDVFVR	AC[469.2742]QSIYPLHDVFVR	2.9884	2.9846	4.9804	2.99533	2.9857	2.97527
ACQSIYPLHDVFVRK	ACQSIYPLHDVFVRK	15	4	AC[463.2366]QSIYPLHDVFVRK	AC[469.2742]QSIYPLHDVFVRK	2.98067	1.98167	NA	NA	NA	NA
ACQSLASR	ACQSLASR	8	2	AC[463.2366]QSLASR	AC[469.2742]QSLASR	2.98333	1.99467	0.991033	2.97967	2.98755	0
ACQVTQSR	ACQVTQSR	8	2	AC[463.2366]QVTQSR	AC[469.2742]QVTQSR	1.99167	NA	4.47347	1.496	2.98957	0
ACSAIHAVNLR	ACSAIHAVNLR	11	3	AC[463.2366]SAIHAVNLR	AC[469.2742]SAIHAVNLR	NA	2.6035	NA	NA	2.9925	NA
ACSAPGGLVPSEKPPMMPQAQPAIPRPNR	ACSAPGGLVPSEKPPMMPQAQPAIPRPNR	29	4	AC[463.2366]SAPGGLVPSEKPPMMPQAQPAIPRPNR	AC[469.2742]SAPGGLVPSEKPPMMPQAQPAIPRPNR	NA	NA	1.502	NA	NA	NA
ACSLLGK	ACSLLGK	7	2	AC[463.2366]SLLGK	AC[469.2742]SLLGK	NA	NA	3.98563	NA	4.4845	NA
ACSTVEGK	ACSTVEGK	8	2	AC[463.2366]STVEGK	AC[469.2742]STVEGK	NA	NA	2.9895	NA	NA	NA
ACSVGAVPGITK	ACSVGAVPGITK	12	2	AC[463.2366]SVGAVPGITK	AC[469.2742]SVGAVPGITK	4.9717	2.98595	2.98397	4.482	3.98037	3.96703
ACTAQSLGNLLDMMYR	ACTAQSLGNLLDMMYR	16	2	AC[463.2366]TAQSLGNLLDMMYR	AC[469.2742]TAQSLGNLLDMMYR	2.97735	NA	NA	NA	NA	NA
ACTAQSLGNLLDMMYREPAR	ACTAQSLGNLLDMMYREPAR	20	3	AC[463.2366]TAQSLGNLLDMMYREPAR	AC[469.2742]TAQSLGNLLDMMYREPAR	2.9937	2.97967	-1.98933	3.00295	4.0076	NA
ACTNGSGSMGSTTSVSSGTATAATHAAADLGSPSLQHSR	ACTNGSGSMGSTTSVSSGTATAATHAAADLGSPSLQHSR	39	4	AC[463.2366]TNGSGSMGSTTSVSSGTATAATHAAADLGSPSLQHSR	AC[469.2742]TNGSGSMGSTTSVSSGTATAATHAAADLGSPSLQHSR	2.9809	-1.48345	0.997367	-11.9345	-1.50045	NA
ACTQLVDNLVEHILK	ACTQLVDNLVEHILK	15	3	AC[463.2366]TQLVDNLVEHILK	AC[469.2742]TQLVDNLVEHILK	2.97707	15.9308	4.49805	3.99277	6.9726	NA
ACTQPRPNYASNFSVIGAR	ACTQPRPNYASNFSVIGAR	19	3	AC[463.2366]TQPRPNYASNFSVIGAR	AC[469.2742]TQPRPNYASNFSVIGAR	0.995	1.992	1.99267	0.990367	-0.0077	NA
ACTTEEDQEK	ACTTEEDQEK	10	2	AC[463.2366]TTEEDQEK	AC[469.2742]TTEEDQEK	0	1.50053	1.99333	1.98637	1.48402	NA
ACTTEEDQEKLMQITSLHSLNAFLLPIK	ACTTEEDQEKLMQITSLHSLNAFLLPIK	28	3	AC[463.2366]TTEEDQEKLMQITSLHSLNAFLLPIK	AC[469.2742]TTEEDQEKLMQITSLHSLNAFLLPIK	1.5031	NA	NA	NA	NA	NA
ACTTEEDQEKLMQITSLHSLNAFLLPIK	ACTTEEDQEKLMQITSLHSLNAFLLPIK	28	4	AC[463.2366]TTEEDQEKLMQITSLHSLNAFLLPIK	AC[469.2742]TTEEDQEKLMQITSLHSLNAFLLPIK	1.99393	2.97963	1.98933	NA	0	NA
ACVCQTLGISPEEK	ACVC[57.0215]QTLGISPEEK	14	2	AC[463.2366]VC[57.0215]QTLGISPEEK	AC[469.2742]VC[57.0215]QTLGISPEEK	5.98555	NA	NA	NA	3.9793	NA
ACVEAPK	ACVEAPK	7	2	AC[463.2366]VEAPK	AC[469.2742]VEAPK	3.00445	4.4785	1.48305	5.953	NA	NA
ACVGNAYHK	ACVGNAYHK	9	2	AC[463.2366]VGNAYHK	AC[469.2742]VGNAYHK	NA	NA	0	NA	2.99152	NA
ACVGNAYHK	ACVGNAYHK	9	3	AC[463.2366]VGNAYHK	AC[469.2742]VGNAYHK	NA	2.98445	0	NA	0	NA
ACVLQNPQTIMHIQDPASQR	ACVLQNPQTIMHIQDPASQR	20	3	AC[463.2366]VLQNPQTIMHIQDPASQR	AC[469.2742]VLQNPQTIMHIQDPASQR	2.97995	NA	0.00905	-2.9824	NA	NA
ACVVHGSDLK	ACVVHGSDLK	10	2	AC[463.2366]VVHGSDLK	AC[469.2742]VVHGSDLK	NA	NA	2.98055	NA	1.5025	NA
ACVVHGSDLK	ACVVHGSDLK	10	3	AC[463.2366]VVHGSDLK	AC[469.2742]VVHGSDLK	2.9995	1.98633	1.98603	1.99533	NA	NA
ACYALENFVENLGPK	ACYALENFVENLGPK	15	2	AC[463.2366]YALENFVENLGPK	AC[469.2742]YALENFVENLGPK	2.99337	3.99493	2.97273	1.9987	2.9758	NA
ACYALENFVENLGPK	ACYALENFVENLGPK	15	3	AC[463.2366]YALENFVENLGPK	AC[469.2742]YALENFVENLGPK	NA	NA	2.99195	NA	NA	NA
ACYGVLR	ACYGVLR	7	2	AC[463.2366]YGVLR	AC[469.2742]YGVLR	4.97697	3.983	4.9897	4.96933	5.98033	5.9644
ACYLSINPQKDETLETEK	ACYLSINPQKDETLETEK	18	3	AC[463.2366]YLSINPQKDETLETEK	AC[469.2742]YLSINPQKDETLETEK	1.98367	2.986	-1.486	4.47805	0	2.99533
ACYLSINPQKDETLETEKAQYYLPDGSTIEIGPSR	ACYLSINPQKDETLETEKAQYYLPDGSTIEIGPSR	35	4	AC[463.2366]YLSINPQKDETLETEKAQYYLPDGSTIEIGPSR	AC[469.2742]YLSINPQKDETLETEKAQYYLPDGSTIEIGPSR	NA	NA	0	NA	NA	NA
ACFCLLEGDKMDQADAQFHFVLNQSPNNIPALLGK	AC[57.0215]FCLLEGDKMDQADAQFHFVLNQSPNNIPALLGK	35	4	AC[57.0215]FC[463.2366]LLEGDKMDQADAQFHFVLNQSPNNIPALLGK	AC[57.0215]FC[469.2742]LLEGDKMDQADAQFHFVLNQSPNNIPALLGK	NA	NA	0.0484	NA	NA	NA
ACGLLNCEAVLQLLTCHLR	AC[57.0215]GLLNC[57.0215]EAVLQLLTCHLR	19	3	AC[57.0215]GLLNC[57.0215]EAVLQLLTC[463.2366]HLR	AC[57.0215]GLLNC[57.0215]EAVLQLLTC[469.2742]HLR	NA	NA	-4.4885	NA	NA	NA
ACGQIFCGK	AC[57.0215]GQIFCGK	9	2	AC[57.0215]GQIFC[463.2366]GK	AC[57.0215]GQIFC[469.2742]GK	NA	NA	2.97605	NA	NA	NA
ACGVSRPVIACSVTIK	AC[57.0215]GVSRPVIACSVTIK	16	3	AC[57.0215]GVSRPVIAC[463.2366]SVTIK	AC[57.0215]GVSRPVIAC[469.2742]SVTIK	2.98495	1.48395	3.99467	NA	NA	NA
ACILCVHPR	AC[57.0215]ILCVHPR	9	3	AC[57.0215]ILC[463.2366]VHPR	AC[57.0215]ILC[469.2742]VHPR	3.97167	NA	1.48805	NA	2.9975	4.48105
ACQSCPSEPNTAALQAALAR	AC[57.0215]QSCPSEPNTAALQAALAR	20	3	AC[57.0215]QSC[463.2366]PSEPNTAALQAALAR	AC[57.0215]QSC[469.2742]PSEPNTAALQAALAR	NA	NA	-8.978	NA	NA	NA
ACSTPPGPQTVLIFDELSDSLCR	AC[57.0215]STPPGPQTVLIFDELSDSLCR	23	3	AC[57.0215]STPPGPQTVLIFDELSDSLC[463.2366]R	AC[57.0215]STPPGPQTVLIFDELSDSLC[469.2742]R	0	-1.98973	3.98203	NA	-11.98	NA
ACVNGIAWAPHSSCHICTAADDHQALIWDIQQMPR	AC[57.0215]VNGIAWAPHSSC[57.0215]HICTAADDHQALIWDIQQMPR	35	5	AC[57.0215]VNGIAWAPHSSC[57.0215]HIC[463.2366]TAADDHQALIWDIQQMPR	AC[57.0215]VNGIAWAPHSSC[57.0215]HIC[469.2742]TAADDHQALIWDIQQMPR	NA	NA	1.48955	NA	NA	NA
ACWVLHYFCEVK	AC[57.0215]WVLHYFCEVK	12	3	AC[57.0215]WVLHYFC[463.2366]EVK	AC[57.0215]WVLHYFC[469.2742]EVK	NA	5.984	NA	2.9973	NA	NA
ADAEAECNILR	ADAEAECNILR	11	2	ADAEAEC[463.2366]NILR	ADAEAEC[469.2742]NILR	10.4644	4.47105	NA	NA	-2.00263	NA
ADAECYTAMK	ADAECYTAMK	10	2	ADAEC[463.2366]YTAMK	ADAEC[469.2742]YTAMK	NA	0.982333	NA	4.46455	2.98867	5.96495
ADCDISR	ADCDISR	7	2	ADC[463.2366]DISR	ADC[469.2742]DISR	NA	2.9884	-4.46845	NA	NA	NA
ADCHEALLAAWK	ADCHEALLAAWK	12	3	ADC[463.2366]HEALLAAWK	ADC[469.2742]HEALLAAWK	NA	NA	2.99695	NA	NA	NA
ADCILYYGFGDIFR	ADCILYYGFGDIFR	14	2	ADC[463.2366]ILYYGFGDIFR	ADC[469.2742]ILYYGFGDIFR	NA	5.95995	5.99445	NA	-11.9802	NA
ADCPTMEAQTTLTTNDIVISK	ADCPTMEAQTTLTTNDIVISK	21	2	ADC[463.2366]PTMEAQTTLTTNDIVISK	ADC[469.2742]PTMEAQTTLTTNDIVISK	NA	1.48995	NA	5.9794	NA	NA
ADCSWTPLNTQMSK	ADCSWTPLNTQMSK	14	2	ADC[463.2366]SWTPLNTQMSK	ADC[469.2742]SWTPLNTQMSK	NA	NA	2.98095	NA	NA	NA
ADCTITMADSDFLALMTGK	ADCTITMADSDFLALMTGK	19	2	ADC[463.2366]TITMADSDFLALMTGK	ADC[469.2742]TITMADSDFLALMTGK	1.50405	7.469	0.0076	NA	2.99405	NA
ADCTITMADSDFLALMTGK	ADCTITMADSDFLALMTGK	19	3	ADC[463.2366]TITMADSDFLALMTGK	ADC[469.2742]TITMADSDFLALMTGK	NA	NA	5.99045	NA	NA	NA
ADDTFEALCIEPFSSPPELPDVMKPQDSGSSANEQAVQ	ADDTFEALCIEPFSSPPELPDVMKPQDSGSSANEQAVQ	38	3	ADDTFEALC[463.2366]IEPFSSPPELPDVMKPQDSGSSANEQAVQ	ADDTFEALC[469.2742]IEPFSSPPELPDVMKPQDSGSSANEQAVQ	0	3.97577	0.999333	NA	0	NA
ADEASELACPTPK	ADEASELACPTPK	13	2	ADEASELAC[463.2366]PTPK	ADEASELAC[469.2742]PTPK	3.98897	3.98603	4.96433	3.971	3.96533	4.947
ADEASELACPTPK	ADEASELACPTPK	13	3	ADEASELAC[463.2366]PTPK	ADEASELAC[469.2742]PTPK	2.99963	4.97337	5.91405	5.9645	4.9317	4.947
ADEASELACPTPKEDGLAQQQTQLNLR	ADEASELACPTPKEDGLAQQQTQLNLR	27	3	ADEASELAC[463.2366]PTPKEDGLAQQQTQLNLR	ADEASELAC[469.2742]PTPKEDGLAQQQTQLNLR	2.975	4.4706	0.999	NA	4.473	NA
ADELLCWEDSAGHWLYE	ADELLCWEDSAGHWLYE	17	2	ADELLC[463.2366]WEDSAGHWLYE	ADELLC[469.2742]WEDSAGHWLYE	1.98857	0.9987	2.9819	2.99403	2.98667	3.97323
ADELLCWEDSAGHWLYE	ADELLCWEDSAGHWLYE	17	3	ADELLC[463.2366]WEDSAGHWLYE	ADELLC[469.2742]WEDSAGHWLYE	1.98857	2.0001	2.9819	2.99403	1.00733	2.97893
ADEPIADYAAMDDVMQVCMPEEGFK	ADEPIADYAAMDDVMQVCMPEEGFK	25	3	ADEPIADYAAMDDVMQVC[463.2366]MPEEGFK	ADEPIADYAAMDDVMQVC[469.2742]MPEEGFK	NA	1.49515	NA	NA	NA	NA
ADEQTTCEVLDYFLR	ADEQTTCEVLDYFLR	15	2	ADEQTTC[463.2366]EVLDYFLR	ADEQTTC[469.2742]EVLDYFLR	NA	1.485	0.00413333	1.49805	2.99573	NA
ADEQTTCEVLDYFLR	ADEQTTCEVLDYFLR	15	3	ADEQTTC[463.2366]EVLDYFLR	ADEQTTC[469.2742]EVLDYFLR	NA	NA	-1.4728	NA	NA	NA
ADEQTTCEVLDYFLRR	ADEQTTCEVLDYFLRR	16	3	ADEQTTC[463.2366]EVLDYFLRR	ADEQTTC[469.2742]EVLDYFLRR	2.984	4.4726	5.99453	NA	NA	NA
ADETKDEQFEQCVQNFNK	ADETKDEQFEQCVQNFNK	18	3	ADETKDEQFEQC[463.2366]VQNFNK	ADETKDEQFEQC[469.2742]VQNFNK	NA	NA	-5.95597	NA	NA	NA
ADEWACELR	ADEWACELR	9	2	ADEWAC[463.2366]ELR	ADEWAC[469.2742]ELR	-2.9684	NA	-1.99633	4.501	-4.474	NA
ADFAQACQDAGVR	ADFAQACQDAGVR	13	2	ADFAQAC[463.2366]QDAGVR	ADFAQAC[469.2742]QDAGVR	NA	NA	2.9931	NA	-1.503	NA
ADFCIIHYAGK	ADFCIIHYAGK	11	3	ADFC[463.2366]IIHYAGK	ADFC[469.2742]IIHYAGK	3.99463	3.98033	3.985	4.99097	3.96933	NA
ADFCPFK	ADFCPFK	7	2	ADFC[463.2366]PFK	ADFC[469.2742]PFK	1.9873	4.95333	6.98597	4.95733	2.9853	NA
ADFVCSTVQKPDAANYYYLIILK	ADFVCSTVQKPDAANYYYLIILK	23	3	ADFVC[463.2366]STVQKPDAANYYYLIILK	ADFVC[469.2742]STVQKPDAANYYYLIILK	NA	-3.97453	1.5	NA	NA	NA
ADFYCAEVAR	ADFYCAEVAR	10	2	ADFYC[463.2366]AEVAR	ADFYC[469.2742]AEVAR	2.9875	-0.0120333	-13.488	NA	5.98555	NA
ADHQPLTEASYVNLPTIALCNTDSPLR	ADHQPLTEASYVNLPTIALCNTDSPLR	27	4	ADHQPLTEASYVNLPTIALC[463.2366]NTDSPLR	ADHQPLTEASYVNLPTIALC[469.2742]NTDSPLR	-0.0313	NA	NA	NA	0	NA
ADIDVSGPKVDVECPDVNIEGPEGK	ADIDVSGPKVDVECPDVNIEGPEGK	25	3	ADIDVSGPKVDVEC[463.2366]PDVNIEGPEGK	ADIDVSGPKVDVEC[469.2742]PDVNIEGPEGK	5.96705	11.9635	NA	NA	0.00395	NA
ADIEVACYGYEGIDAVK	ADIEVACYGYEGIDAVK	17	2	ADIEVAC[463.2366]YGYEGIDAVK	ADIEVAC[469.2742]YGYEGIDAVK	NA	NA	0.01	NA	NA	NA
ADIIHACDIVEDAAIAYGYNNIQMTLPK	ADIIHACDIVEDAAIAYGYNNIQMTLPK	28	3	ADIIHAC[463.2366]DIVEDAAIAYGYNNIQMTLPK	ADIIHAC[469.2742]DIVEDAAIAYGYNNIQMTLPK	7.97837	0	NA	1.5	0.994567	NA
ADIIVSELLGSFADNELSPECLDGAQHFLK	ADIIVSELLGSFADNELSPECLDGAQHFLK	30	3	ADIIVSELLGSFADNELSPEC[463.2366]LDGAQHFLK	ADIIVSELLGSFADNELSPEC[469.2742]LDGAQHFLK	2.9898	0.998733	NA	2.9825	NA	NA
ADLLLEPCSHYR	ADLLLEPCSHYR	12	3	ADLLLEPC[463.2366]SHYR	ADLLLEPC[469.2742]SHYR	NA	-3.001	3.9907	10.4474	4.98467	NA
ADLNCSK	ADLNCSK	7	2	ADLNC[463.2366]SK	ADLNC[469.2742]SK	2.97906	0.996687	1.4975	2.97805	3.00099	NA
ADLVISHAGAGSCLETLEK	ADLVISHAGAGSCLETLEK	19	3	ADLVISHAGAGSC[463.2366]LETLEK	ADLVISHAGAGSC[469.2742]LETLEK	4.97463	2.99437	3.98663	2.9955	2.9977	4.486
ADMGGAATICSAIVSAAK	ADMGGAATICSAIVSAAK	18	2	ADMGGAATIC[463.2366]SAIVSAAK	ADMGGAATIC[469.2742]SAIVSAAK	2.9942	5.965	1.0027	1.99427	NA	NA
ADMLCNSQSNDILQHQGSNCGGTSNK	ADMLC[57.0215]NSQSNDILQHQGSNCGGTSNK	26	3	ADMLC[57.0215]NSQSNDILQHQGSNC[463.2366]GGTSNK	ADMLC[57.0215]NSQSNDILQHQGSNC[469.2742]GGTSNK	NA	NA	-2.77595	NA	NA	NA
ADPAIKEPLPVEDVCPK	ADPAIKEPLPVEDVCPK	17	3	ADPAIKEPLPVEDVC[463.2366]PK	ADPAIKEPLPVEDVC[469.2742]PK	3.9821	2.994	0.836033	3.99267	0.996333	1.4945
ADPALCFLEK	ADPALCFLEK	10	2	ADPALC[463.2366]FLEK	ADPALC[469.2742]FLEK	3.95913	1.98183	2.98467	4.00767	NA	4.4679
ADPALCFLER	ADPALCFLER	10	2	ADPALC[463.2366]FLER	ADPALC[469.2742]FLER	3.99163	1.0076	5.0018	3.002	2.99213	NA
ADPCVAHALALR	ADPCVAHALALR	12	3	ADPC[463.2366]VAHALALR	ADPC[469.2742]VAHALALR	NA	-1.4835	2.98805	NA	2.992	NA
ADPDGPEAQAEACSGER	ADPDGPEAQAEACSGER	17	2	ADPDGPEAQAEAC[463.2366]SGER	ADPDGPEAQAEAC[469.2742]SGER	3.00063	1.99403	0.991333	1.99633	1.9977	2.98467
ADPDGPEAQAEACSGER	ADPDGPEAQAEACSGER	17	3	ADPDGPEAQAEAC[463.2366]SGER	ADPDGPEAQAEAC[469.2742]SGER	2.99795	2.9867	2.99955	2.98795	1.49355	1.4875
ADPGVLAALCEK	ADPGVLAALCEK	12	2	ADPGVLAALC[463.2366]EK	ADPGVLAALC[469.2742]EK	2.97655	NA	NA	NA	NA	NA
ADPGVLAALCEKTDNDIR	ADPGVLAALCEKTDNDIR	18	3	ADPGVLAALC[463.2366]EKTDNDIR	ADPGVLAALC[469.2742]EKTDNDIR	NA	NA	-1.0017	NA	NA	NA
ADQELLLYSHDNIICGITSVAFSK	ADQELLLYSHDNIICGITSVAFSK	24	3	ADQELLLYSHDNIIC[463.2366]GITSVAFSK	ADQELLLYSHDNIIC[469.2742]GITSVAFSK	NA	2.99645	-2.9818	4.4965	3.0007	NA
ADQELLMYSHDNIICGITSVAFSR	ADQELLMYSHDNIICGITSVAFSR	24	3	ADQELLMYSHDNIIC[463.2366]GITSVAFSR	ADQELLMYSHDNIIC[469.2742]GITSVAFSR	2.9974	-0.00235	7.4894	3.004	NA	NA
ADQELMTYSHDNIICGITSVSFSK	ADQELMTYSHDNIICGITSVSFSK	24	3	ADQELMTYSHDNIIC[463.2366]GITSVSFSK	ADQELMTYSHDNIIC[469.2742]GITSVSFSK	1.5	2.97527	-1.00463	7.44005	-0.999667	NA
ADSINKPFAQQCQDLVK	ADSINKPFAQQCQDLVK	17	3	ADSINKPFAQQC[463.2366]QDLVK	ADSINKPFAQQC[469.2742]QDLVK	NA	NA	2.976	NA	NA	NA
ADSVVVLLCR	ADSVVVLLCR	10	2	ADSVVVLLC[463.2366]R	ADSVVVLLC[469.2742]R	NA	-0.0247333	2.9855	4.9696	4.47335	NA
ADTCSFVR	ADTCSFVR	8	2	ADTC[463.2366]SFVR	ADTC[469.2742]SFVR	NA	NA	1.48805	NA	NA	NA
ADTNLGNILLNVLIPPNMPCTR	ADTNLGNILLNVLIPPNMPCTR	22	2	ADTNLGNILLNVLIPPNMPC[463.2366]TR	ADTNLGNILLNVLIPPNMPC[469.2742]TR	4.00233	NA	NA	NA	NA	NA
ADTNLGNILLNVLIPPNMPCTR	ADTNLGNILLNVLIPPNMPCTR	22	3	ADTNLGNILLNVLIPPNMPC[463.2366]TR	ADTNLGNILLNVLIPPNMPC[469.2742]TR	2.9876	4.4705	NA	NA	NA	NA
ADTSLNNCEGAAGSTSEK	ADTSLNNCEGAAGSTSEK	18	2	ADTSLNNC[463.2366]EGAAGSTSEK	ADTSLNNC[469.2742]EGAAGSTSEK	2.99295	2.98645	NA	NA	NA	NA
ADTSQEICSPR	ADTSQEICSPR	11	2	ADTSQEIC[463.2366]SPR	ADTSQEIC[469.2742]SPR	1.9933	-1.49545	NA	2.979	NA	2.9773
ADVIQATGDAICIFR	ADVIQATGDAICIFR	15	2	ADVIQATGDAIC[463.2366]IFR	ADVIQATGDAIC[469.2742]IFR	2.98227	3.99393	5.00307	2.99637	1.9718	3.987
ADVIQATGDAICIFR	ADVIQATGDAICIFR	15	3	ADVIQATGDAIC[463.2366]IFR	ADVIQATGDAIC[469.2742]IFR	3.97633	3.99393	5.00307	2.99637	3.9715	4.9804
ADVIVLAGTVCDFR	ADVIVLAGTVCDFR	14	2	ADVIVLAGTVC[463.2366]DFR	ADVIVLAGTVC[469.2742]DFR	NA	14.9203	NA	NA	NA	NA
AEAEKDGVKVPTTLAEYCIK	AEAEKDGVKVPTTLAEYCIK	20	4	AEAEKDGVKVPTTLAEYC[463.2366]IK	AEAEKDGVKVPTTLAEYC[469.2742]IK	5.9605	NA	-0.00305	NA	NA	NA
AEAGEAGQATAEAECHR	AEAGEAGQATAEAECHR	17	3	AEAGEAGQATAEAEC[463.2366]HR	AEAGEAGQATAEAEC[469.2742]HR	NA	NA	4.47101	NA	NA	NA
AEAVESAQAGDKCDFTGTLIVVPDVSK	AEAVESAQAGDKCDFTGTLIVVPDVSK	27	3	AEAVESAQAGDKC[463.2366]DFTGTLIVVPDVSK	AEAVESAQAGDKC[469.2742]DFTGTLIVVPDVSK	1.505	-0.0122333	1.001	-0.00493333	5.9594	NA
AEAYVLACTDQQYLVPK	AEAYVLACTDQQYLVPK	17	2	AEAYVLAC[463.2366]TDQQYLVPK	AEAYVLAC[469.2742]TDQQYLVPK	3.98303	3.9723	3.97353	2.99693	3.97663	3.986
AEAYVLACTDQQYLVPK	AEAYVLACTDQQYLVPK	17	3	AEAYVLAC[463.2366]TDQQYLVPK	AEAYVLAC[469.2742]TDQQYLVPK	0.990633	-3.99237	2.97953	-1.99567	3.98793	4.485
AECLEDLVSFIIEEPPQDMDEK	AECLEDLVSFIIEEPPQDMDEK	22	3	AEC[463.2366]LEDLVSFIIEEPPQDMDEK	AEC[469.2742]LEDLVSFIIEEPPQDMDEK	5.996	NA	-1.50405	NA	NA	NA
AECSIRLPK	AECSIRLPK	9	3	AEC[463.2366]SIRLPK	AEC[469.2742]SIRLPK	3.9817	-2.98533	4.978	NA	1.98607	NA
AECWSQK	AECWSQK	7	2	AEC[463.2366]WSQK	AEC[469.2742]WSQK	NA	NA	4.4751	4.4684	NA	NA
AECLEELGCLVESYGMNVCQPTPGK	AEC[57.0215]LEELGC[57.0215]LVESYGMNVCQPTPGK	25	3	AEC[57.0215]LEELGC[57.0215]LVESYGMNVC[463.2366]QPTPGK	AEC[57.0215]LEELGC[57.0215]LVESYGMNVC[469.2742]QPTPGK	2.97135	-0.00045	5.964	NA	NA	NA
AEDCWELQISPELLAHGR	AEDCWELQISPELLAHGR	18	3	AEDC[463.2366]WELQISPELLAHGR	AEDC[469.2742]WELQISPELLAHGR	1.99473	2.9844	-3.97933	5.9835	4.99303	NA
AEEDVEPECIMEK	AEEDVEPECIMEK	13	2	AEEDVEPEC[463.2366]IMEK	AEEDVEPEC[469.2742]IMEK	1.98407	5.9705	4.4815	1.99067	4.96963	3.98637
AEFAAPSTDAPDKGYVVPNVDLPPLCSSR	AEFAAPSTDAPDKGYVVPNVDLPPLCSSR	29	3	AEFAAPSTDAPDKGYVVPNVDLPPLC[463.2366]SSR	AEFAAPSTDAPDKGYVVPNVDLPPLC[469.2742]SSR	NA	0.0003	NA	1.4864	NA	NA
AEFYFQPWAQEAVCR	AEFYFQPWAQEAVCR	15	2	AEFYFQPWAQEAVC[463.2366]R	AEFYFQPWAQEAVC[469.2742]R	3.99557	-0.00565	7.15265	0.978067	NA	NA
AEFYFQPWAQEAVCR	AEFYFQPWAQEAVCR	15	3	AEFYFQPWAQEAVC[463.2366]R	AEFYFQPWAQEAVC[469.2742]R	NA	-0.00936667	0.0084	2.98967	2.9864	NA
AEGENRPIATLDLTLEPVTPSQKEPTSLQTCASLSGK	AEGENRPIATLDLTLEPVTPSQKEPTSLQTCASLSGK	37	4	AEGENRPIATLDLTLEPVTPSQKEPTSLQTC[463.2366]ASLSGK	AEGENRPIATLDLTLEPVTPSQKEPTSLQTC[469.2742]ASLSGK	-6.96067	NA	-1.46205	NA	NA	NA
AEGINCNNQY	AEGINCNNQY	10	2	AEGINC[463.2366]NNQY	AEGINC[469.2742]NNQY	NA	NA	-4.4975	NA	NA	NA
AEGLATGFCR	AEGLATGFCR	10	2	AEGLATGFC[463.2366]R	AEGLATGFC[469.2742]R	NA	NA	1.99333	5.965	1.50145	NA
AEGSDVANAVLDGADCIMLSGETAK	AEGSDVANAVLDGADCIMLSGETAK	25	2	AEGSDVANAVLDGADC[463.2366]IMLSGETAK	AEGSDVANAVLDGADC[469.2742]IMLSGETAK	2.99473	0.999233	-10.964	1.5034	-6.99267	NA
AEGSDVANAVLDGADCIMLSGETAK	AEGSDVANAVLDGADCIMLSGETAK	25	3	AEGSDVANAVLDGADC[463.2366]IMLSGETAK	AEGSDVANAVLDGADC[469.2742]IMLSGETAK	1	1.9948	-12.947	2.0046	-7.9917	1.9955
AEGSDVANAVLDGADCIMLSGETAKGDYPLEAVR	AEGSDVANAVLDGADCIMLSGETAKGDYPLEAVR	34	3	AEGSDVANAVLDGADC[463.2366]IMLSGETAKGDYPLEAVR	AEGSDVANAVLDGADC[469.2742]IMLSGETAKGDYPLEAVR	1.9849	1.9861	0	0.9927	0.997433	0.999333
AEGSDVANAVLDGADCIMLSGETAKGDYPLEAVR	AEGSDVANAVLDGADCIMLSGETAKGDYPLEAVR	34	4	AEGSDVANAVLDGADC[463.2366]IMLSGETAKGDYPLEAVR	AEGSDVANAVLDGADC[469.2742]IMLSGETAKGDYPLEAVR	3.9693	2.9885	0	2.97205	-0.997833	1.4981
AEIISLCK	AEIISLCK	8	2	AEIISLC[463.2366]K	AEIISLC[469.2742]K	4.99773	0.990633	4.9534	1.98767	5.95403	2.98967
AEINILLCGDPGTSK	AEINILLCGDPGTSK	15	2	AEINILLC[463.2366]GDPGTSK	AEINILLC[469.2742]GDPGTSK	4.98303	-1.4764	NA	NA	4.48335	NA
AEINILLCGDPGTSK	AEINILLCGDPGTSK	15	3	AEINILLC[463.2366]GDPGTSK	AEINILLC[469.2742]GDPGTSK	NA	4.9954	1.98527	NA	-2.00773	NA
AEIPCEDEQEQEHNGPLDNK	AEIPCEDEQEQEHNGPLDNK	20	3	AEIPC[463.2366]EDEQEQEHNGPLDNK	AEIPC[469.2742]EDEQEQEHNGPLDNK	0.997033	-0.0057	7.46255	4.46995	4.47	2.98795
AEISCTDNQDGTCSVSYLPVLPGDYSILVK	AEISCTDNQDGTC[57.0215]SVSYLPVLPGDYSILVK	30	3	AEISC[463.2366]TDNQDGTC[57.0215]SVSYLPVLPGDYSILVK	AEISC[469.2742]TDNQDGTC[57.0215]SVSYLPVLPGDYSILVK	NA	NA	-1.5055	NA	NA	NA
AEISCTDNQDGTCSVSYLPVLPGDYSILVK	AEISC[57.0215]TDNQDGTCSVSYLPVLPGDYSILVK	30	3	AEISC[57.0215]TDNQDGTC[463.2366]SVSYLPVLPGDYSILVK	AEISC[57.0215]TDNQDGTC[469.2742]SVSYLPVLPGDYSILVK	NA	-1.485	NA	NA	NA	NA
AEISFVLCK	AEISFVLCK	9	2	AEISFVLC[463.2366]K	AEISFVLC[469.2742]K	2.9764	3.99303	3.9911	2.9833	2.98267	3.98083
AEISFVLCK	AEISFVLCK	9	3	AEISFVLC[463.2366]K	AEISFVLC[469.2742]K	NA	2.9945	NA	NA	NA	NA
AEISFVLCKDHVR	AEISFVLCKDHVR	13	3	AEISFVLC[463.2366]KDHVR	AEISFVLC[469.2742]KDHVR	NA	0.01905	2.9821	NA	NA	NA
AELCYLTVVTKYPEEQLK	AELCYLTVVTKYPEEQLK	18	3	AELC[463.2366]YLTVVTKYPEEQLK	AELC[469.2742]YLTVVTKYPEEQLK	1.4935	-2.98627	-1.5	NA	2.9854	NA
AELNCLGMEPVQTANSR	AELNCLGMEPVQTANSR	17	2	AELNC[463.2366]LGMEPVQTANSR	AELNC[469.2742]LGMEPVQTANSR	NA	NA	10.475	5.94545	NA	NA
AELNCLGMEPVQTANSR	AELNCLGMEPVQTANSR	17	3	AELNC[463.2366]LGMEPVQTANSR	AELNC[469.2742]LGMEPVQTANSR	NA	NA	10.465	NA	NA	NA
AELTCNGVR	AELTCNGVR	9	2	AELTC[463.2366]NGVR	AELTC[469.2742]NGVR	NA	7.4491	2.98867	NA	NA	NA
AENGLLMTPCYTANFVAPEVLK	AENGLLMTPCYTANFVAPEVLK	22	3	AENGLLMTPC[463.2366]YTANFVAPEVLK	AENGLLMTPC[469.2742]YTANFVAPEVLK	NA	4.4656	NA	10.4561	NA	NA
AENGLLMTPCYTANFVAPEVLKR	AENGLLMTPCYTANFVAPEVLKR	23	3	AENGLLMTPC[463.2366]YTANFVAPEVLKR	AENGLLMTPC[469.2742]YTANFVAPEVLKR	2.98497	2.993	2.9889	0.995367	1.0024	2.99703
AENGLLMTPCYTANFVAPEVLKR	AENGLLMTPCYTANFVAPEVLKR	23	4	AENGLLMTPC[463.2366]YTANFVAPEVLKR	AENGLLMTPC[469.2742]YTANFVAPEVLKR	NA	2.97705	NA	NA	NA	NA
AENGLLMTPCYTANFVAPEVLKR	AENGLLM[15.9949]TPCYTANFVAPEVLKR	23	3	AENGLLM[15.9949]TPC[463.2366]YTANFVAPEVLKR	AENGLLM[15.9949]TPC[469.2742]YTANFVAPEVLKR	NA	1.9922	3.00693	NA	1.4995	NA
AENIQSGTCQHPTSHVSLLPR	AENIQSGTCQHPTSHVSLLPR	21	4	AENIQSGTC[463.2366]QHPTSHVSLLPR	AENIQSGTC[469.2742]QHPTSHVSLLPR	NA	-0.9777	4.47355	NA	NA	NA
AEPPQCTSLAWSADGQTLFAGYTDNLVR	AEPPQCTSLAWSADGQTLFAGYTDNLVR	28	3	AEPPQC[463.2366]TSLAWSADGQTLFAGYTDNLVR	AEPPQC[469.2742]TSLAWSADGQTLFAGYTDNLVR	2.98563	2.018	0	0.995267	1.99237	0.9687
AEPYCSVLPGFTFIQHLPLSER	AEPYCSVLPGFTFIQHLPLSER	22	3	AEPYC[463.2366]SVLPGFTFIQHLPLSER	AEPYC[469.2742]SVLPGFTFIQHLPLSER	0.997433	0.992667	0	-4.69833	0	0
AEQQDVNVNPEITALQTMLAECQENLK	AEQQDVNVNPEITALQTMLAECQENLK	27	3	AEQQDVNVNPEITALQTMLAEC[463.2366]QENLK	AEQQDVNVNPEITALQTMLAEC[469.2742]QENLK	NA	NA	-5.99405	NA	NA	NA
AEQQDVNVNPEITALQTMLAECQENLKK	AEQQDVNVNPEITALQTMLAECQENLKK	28	3	AEQQDVNVNPEITALQTMLAEC[463.2366]QENLKK	AEQQDVNVNPEITALQTMLAEC[469.2742]QENLKK	1.4845	10.9492	-0.004	NA	NA	NA
AESCGSGNSTGYQIR	AESCGSGNSTGYQIR	15	2	AESC[463.2366]GSGNSTGYQIR	AESC[469.2742]GSGNSTGYQIR	8.97345	NA	NA	NA	NA	NA
AESLIGVYPEQGDCVISK	AESLIGVYPEQGDCVISK	18	2	AESLIGVYPEQGDC[463.2366]VISK	AESLIGVYPEQGDC[469.2742]VISK	2.9797	-1.0087	1.4855	5.9667	3.98363	4.9753
AESLIGVYPEQGDCVISK	AESLIGVYPEQGDCVISK	18	3	AESLIGVYPEQGDC[463.2366]VISK	AESLIGVYPEQGDC[469.2742]VISK	2.98005	0.007	6.9713	-0.992933	5.97167	3.9763
AESMLQQADKLGCR	AESMLQQADKLGCR	14	3	AESMLQQADKLGC[463.2366]R	AESMLQQADKLGC[469.2742]R	1.98527	2.00203	0	2.0003	1.00567	1.49105
AESPEEVACR	AESPEEVACR	10	2	AESPEEVAC[463.2366]R	AESPEEVAC[469.2742]R	1.98737	0.014	1.98063	4.97303	1.99003	2.98297
AESQLLECK	AESQLLECK	9	2	AESQLLEC[463.2366]K	AESQLLEC[469.2742]K	1.9913	2.99433	4.97773	3.97733	4.9783	3.98033
AESQLLECK	AESQLLECK	9	3	AESQLLEC[463.2366]K	AESQLLEC[469.2742]K	NA	NA	-0.011	NA	4.479	NA
AESSQTCHSEQGDKK	AESSQTCHSEQGDKK	15	3	AESSQTC[463.2366]HSEQGDKK	AESSQTC[469.2742]HSEQGDKK	0	NA	0	0.996017	0	1.31901
AESSQTCHSEQGDKK	AESSQTCHSEQGDKK	15	4	AESSQTC[463.2366]HSEQGDKK	AESSQTC[469.2742]HSEQGDKK	NA	NA	0	NA	NA	NA
AESTFLFLVGQDDHNWKSEFYANEACKR	AESTFLFLVGQDDHNWKSEFYANEACKR	28	4	AESTFLFLVGQDDHNWKSEFYANEAC[463.2366]KR	AESTFLFLVGQDDHNWKSEFYANEAC[469.2742]KR	NA	NA	-2.977	NA	NA	NA
AESTFLFLVGQDDHNWKSEFYANEACKR	AESTFLFLVGQDDHNWKSEFYANEACKR	28	5	AESTFLFLVGQDDHNWKSEFYANEAC[463.2366]KR	AESTFLFLVGQDDHNWKSEFYANEAC[469.2742]KR	0	0	2.9739	NA	NA	NA
AEVLISTVGPEDCVVPFLTRPK	AEVLISTVGPEDCVVPFLTRPK	22	3	AEVLISTVGPEDC[463.2366]VVPFLTRPK	AEVLISTVGPEDC[469.2742]VVPFLTRPK	1.9921	0.00733333	4.98533	8.96497	3.9907	-1.00227
AEVLISTVGPEDCVVPFLTRPK	AEVLISTVGPEDCVVPFLTRPK	22	4	AEVLISTVGPEDC[463.2366]VVPFLTRPK	AEVLISTVGPEDC[469.2742]VVPFLTRPK	1.4941	2.9855	0.962967	NA	NA	NA
AEWDQVTVYLFCDDHK	AEWDQVTVYLFCDDHK	16	3	AEWDQVTVYLFC[463.2366]DDHK	AEWDQVTVYLFC[469.2742]DDHK	NA	2.9936	-8.93885	2.9965	NA	NA
AEWDQVTVYLFCDDHKLQR	AEWDQVTVYLFCDDHKLQR	19	4	AEWDQVTVYLFC[463.2366]DDHKLQR	AEWDQVTVYLFC[469.2742]DDHKLQR	NA	-1.4995	1.0056	NA	4.4881	NA
AEWPSETPVLCQQCGGKPGVTFTSAK	AEWPSETPVLC[57.0215]QQCGGKPGVTFTSAK	26	3	AEWPSETPVLC[57.0215]QQC[463.2366]GGKPGVTFTSAK	AEWPSETPVLC[57.0215]QQC[469.2742]GGKPGVTFTSAK	7.46745	NA	2.9815	1.492	NA	NA
AFAFVTFADDQIAQSLCGEDLIIK	AFAFVTFADDQIAQSLCGEDLIIK	24	2	AFAFVTFADDQIAQSLC[463.2366]GEDLIIK	AFAFVTFADDQIAQSLC[469.2742]GEDLIIK	1.4995	-0.000766667	-2.97107	5.95945	0	NA
AFAFVTFADDQIAQSLCGEDLIIK	AFAFVTFADDQIAQSLCGEDLIIK	24	3	AFAFVTFADDQIAQSLC[463.2366]GEDLIIK	AFAFVTFADDQIAQSLC[469.2742]GEDLIIK	2.97973	-0.992367	0	10.4381	0.9946	0.847867
AFAIDSSHPWLHECMIR	AFAIDSSHPWLHECMIR	17	3	AFAIDSSHPWLHEC[463.2366]MIR	AFAIDSSHPWLHEC[469.2742]MIR	NA	1.50155	2.9835	NA	-0.0075	NA
AFAIDSSHPWLHECMIR	AFAIDSSHPWLHECMIR	17	4	AFAIDSSHPWLHEC[463.2366]MIR	AFAIDSSHPWLHEC[469.2742]MIR	NA	1.98673	12.9324	1.5196	-5.9684	NA
AFCADQLDVFLQK	AFCADQLDVFLQK	13	2	AFC[463.2366]ADQLDVFLQK	AFC[469.2742]ADQLDVFLQK	5.99045	4.5076	NA	NA	NA	NA
AFCEPGNVENNGVLSFIK	AFCEPGNVENNGVLSFIK	18	2	AFC[463.2366]EPGNVENNGVLSFIK	AFC[469.2742]EPGNVENNGVLSFIK	1.4931	-1.50305	NA	-8.96455	NA	NA
AFCEPGNVENNGVLSFIK	AFCEPGNVENNGVLSFIK	18	3	AFC[463.2366]EPGNVENNGVLSFIK	AFC[469.2742]EPGNVENNGVLSFIK	4.4845	5.96545	-3.96827	NA	NA	NA
AFCFLPLSLETGLPFHVNGHFALDSAR	AFCFLPLSLETGLPFHVNGHFALDSAR	27	4	AFC[463.2366]FLPLSLETGLPFHVNGHFALDSAR	AFC[469.2742]FLPLSLETGLPFHVNGHFALDSAR	-7.4816	NA	NA	NA	NA	NA
AFCGFEDPR	AFCGFEDPR	9	2	AFC[463.2366]GFEDPR	AFC[469.2742]GFEDPR	4.9773	4.99267	4.97467	5.96597	4.98167	4.8967
AFCNQLK	AFCNQLK	7	2	AFC[463.2366]NQLK	AFC[469.2742]NQLK	5.97267	0.005	1.9853	3.97867	4.98697	NA
AFDCPSSFQIHER	AFDCPSSFQIHER	13	3	AFDC[463.2366]PSSFQIHER	AFDC[469.2742]PSSFQIHER	NA	NA	-1.00327	NA	NA	NA
AFDTAGNGYCR	AFDTAGNGYCR	11	2	AFDTAGNGYC[463.2366]R	AFDTAGNGYC[469.2742]R	2.9964	2.9903	2.99637	3.0035	4.97337	3.98233
AFENDVDALCNLR	AFENDVDALCNLR	13	2	AFENDVDALC[463.2366]NLR	AFENDVDALC[469.2742]NLR	NA	7.5015	1.00097	NA	NA	NA
AFEWYGTYLELCGVLHK	AFEWYGTYLELCGVLHK	17	3	AFEWYGTYLELC[463.2366]GVLHK	AFEWYGTYLELC[469.2742]GVLHK	NA	0.987033	10.9895	3.0031	NA	NA
AFFIESVCDDPTVVASNIMEVK	AFFIESVCDDPTVVASNIMEVK	22	3	AFFIESVC[463.2366]DDPTVVASNIMEVK	AFFIESVC[469.2742]DDPTVVASNIMEVK	1.4879	1.5105	NA	NA	NA	NA
AFFPCFDTPAVK	AFFPCFDTPAVK	12	2	AFFPC[463.2366]FDTPAVK	AFFPC[469.2742]FDTPAVK	6.95657	-0.979267	NA	8.9665	-1.00533	NA
AFGDVTAHLLQPCLVLR	AFGDVTAHLLQPCLVLR	17	3	AFGDVTAHLLQPC[463.2366]LVLR	AFGDVTAHLLQPC[469.2742]LVLR	0.998067	2.97403	2.98213	1.99417	0.0053	NA
AFGGPGAGCISEGR	AFGGPGAGCISEGR	14	2	AFGGPGAGC[463.2366]ISEGR	AFGGPGAGC[469.2742]ISEGR	NA	3.96763	4.48055	NA	NA	NA
AFGGSSCLAR	AFGGSSCLAR	10	2	AFGGSSC[463.2366]LAR	AFGGSSC[469.2742]LAR	5.9481	NA	6.98063	5.9895	8.95895	NA
AFGSPMIDLSSPVGGSYNLPSLPDIDCSSTIMLDNIVR	AFGSPMIDLSSPVGGSYNLPSLPDIDCSSTIMLDNIVR	38	3	AFGSPMIDLSSPVGGSYNLPSLPDIDC[463.2366]SSTIMLDNIVR	AFGSPMIDLSSPVGGSYNLPSLPDIDC[469.2742]SSTIMLDNIVR	2.9955	NA	NA	NA	NA	NA
AFHLFCLRPALYEVPDGEWQCPACQPATAR	AFHLFCLRPALYEVPDGEWQC[57.0215]PAC[57.0215]QPATAR	30	4	AFHLFC[463.2366]LRPALYEVPDGEWQC[57.0215]PAC[57.0215]QPATAR	AFHLFC[469.2742]LRPALYEVPDGEWQC[57.0215]PAC[57.0215]QPATAR	1.001	-2.9551	-0.986967	NA	NA	NA
AFIHWVSQPLMCEVR	AFIHWVSQPLMCEVR	15	3	AFIHWVSQPLMC[463.2366]EVR	AFIHWVSQPLMC[469.2742]EVR	3.97897	1.49745	2.99833	2.99545	0.985667	NA
AFKPETISAFTSDPALLSFAEYFCKPTVNMGQK	AFKPETISAFTSDPALLSFAEYFCKPTVNMGQK	33	4	AFKPETISAFTSDPALLSFAEYFC[463.2366]KPTVNMGQK	AFKPETISAFTSDPALLSFAEYFC[469.2742]KPTVNMGQK	NA	NA	-2.98755	NA	NA	NA
AFLACMR	AFLACMR	7	2	AFLAC[463.2366]MR	AFLAC[469.2742]MR	NA	10.481	-1.98297	1.9897	5.9865	NA
AFLDNPGILSELCGTLSR	AFLDNPGILSELCGTLSR	18	3	AFLDNPGILSELC[463.2366]GTLSR	AFLDNPGILSELC[469.2742]GTLSR	NA	2.5634	5.98595	5.26433	NA	NA
AFLPESGFTILPCTR	AFLPESGFTILPCTR	15	2	AFLPESGFTILPC[463.2366]TR	AFLPESGFTILPC[469.2742]TR	NA	NA	-0.0113	NA	NA	NA
AFPANAACFLGFEVAMK	AFPANAACFLGFEVAMK	17	2	AFPANAAC[463.2366]FLGFEVAMK	AFPANAAC[469.2742]FLGFEVAMK	5.97707	8.9889	-1.98933	NA	NA	NA
AFPANAACFLGFEVAMK	AFPANAACFLGFEVAMK	17	3	AFPANAAC[463.2366]FLGFEVAMK	AFPANAAC[469.2742]FLGFEVAMK	NA	NA	-0.0152	NA	NA	NA
AFPCWDEPAIK	AFPCWDEPAIK	11	2	AFPC[463.2366]WDEPAIK	AFPC[469.2742]WDEPAIK	NA	NA	-7.44895	NA	NA	NA
AFPMLCSLALHK	AFPMLCSLALHK	12	3	AFPMLC[463.2366]SLALHK	AFPMLC[469.2742]SLALHK	0	1.494	6.96757	0	NA	NA
AFPQLGGRPGPEGEGSLESQPPPLQTQACPESSCLR	AFPQLGGRPGPEGEGSLESQPPPLQTQACPESSC[57.0215]LR	36	3	AFPQLGGRPGPEGEGSLESQPPPLQTQAC[463.2366]PESSC[57.0215]LR	AFPQLGGRPGPEGEGSLESQPPPLQTQAC[469.2742]PESSC[57.0215]LR	1.0023	1.49355	-1.98967	2.9914	0	NA
AFPQLGGRPGPEGEGSLESQPPPLQTQACPESSCLR	AFPQLGGRPGPEGEGSLESQPPPLQTQACPESSC[57.0215]LR	36	4	AFPQLGGRPGPEGEGSLESQPPPLQTQAC[463.2366]PESSC[57.0215]LR	AFPQLGGRPGPEGEGSLESQPPPLQTQAC[469.2742]PESSC[57.0215]LR	NA	0.990667	-1.49805	NA	NA	NA
AFQHLSEAVQAAEEEAQPPSWSCGPAAGVIDAYMTLADFCDQQLR	AFQHLSEAVQAAEEEAQPPSWSCGPAAGVIDAYMTLADFC[57.0215]DQQLR	45	4	AFQHLSEAVQAAEEEAQPPSWSC[463.2366]GPAAGVIDAYMTLADFC[57.0215]DQQLR	AFQHLSEAVQAAEEEAQPPSWSC[469.2742]GPAAGVIDAYMTLADFC[57.0215]DQQLR	NA	1.49095	NA	NA	NA	NA
AFQHLSEAVQAAEEEAQPPSWSCGPAAGVIDAYMTLADFCDQQLR	AFQHLSEAVQAAEEEAQPPSWSCGPAAGVIDAYM[15.9949]TLADFC[57.0215]DQQLR	45	4	AFQHLSEAVQAAEEEAQPPSWSC[463.2366]GPAAGVIDAYM[15.9949]TLADFC[57.0215]DQQLR	AFQHLSEAVQAAEEEAQPPSWSC[469.2742]GPAAGVIDAYM[15.9949]TLADFC[57.0215]DQQLR	-1.45445	NA	NA	NA	NA	NA
AFQLEEGEETEPDCK	AFQLEEGEETEPDCK	15	2	AFQLEEGEETEPDC[463.2366]K	AFQLEEGEETEPDC[469.2742]K	1.48555	2.98997	1.50355	4.49755	4.474	2.99545
AFQLEEGEETEPDCK	AFQLEEGEETEPDCK	15	3	AFQLEEGEETEPDC[463.2366]K	AFQLEEGEETEPDC[469.2742]K	NA	2.9895	-1.482	4.49755	2.97245	2.99545
AFQLEEGEETEPDCKYSK	AFQLEEGEETEPDCKYSK	18	3	AFQLEEGEETEPDC[463.2366]KYSK	AFQLEEGEETEPDC[469.2742]KYSK	NA	0.9917	NA	NA	NA	NA
AFQNTATACAPVSHYR	AFQNTATACAPVSHYR	16	2	AFQNTATAC[463.2366]APVSHYR	AFQNTATAC[469.2742]APVSHYR	NA	1.49	NA	NA	NA	NA
AFQNTATACAPVSHYR	AFQNTATACAPVSHYR	16	3	AFQNTATAC[463.2366]APVSHYR	AFQNTATAC[469.2742]APVSHYR	2.99303	3.98493	2.979	2.98797	2.97967	2.97233
AFQYVETHGEVCPANWTPDSPTIKPSPAASK	AFQYVETHGEVCPANWTPDSPTIKPSPAASK	31	3	AFQYVETHGEVC[463.2366]PANWTPDSPTIKPSPAASK	AFQYVETHGEVC[469.2742]PANWTPDSPTIKPSPAASK	1.99603	4.007	0.990667	1.99103	1.00237	2.98133
AFQYVETHGEVCPANWTPDSPTIKPSPAASK	AFQYVETHGEVCPANWTPDSPTIKPSPAASK	31	4	AFQYVETHGEVC[463.2366]PANWTPDSPTIKPSPAASK	AFQYVETHGEVC[469.2742]PANWTPDSPTIKPSPAASK	1.98597	1.00237	0.990033	2.98167	1.00237	1.981
AFQYVETHGEVCPANWTPDSPTIKPSPAASK	AFQYVETHGEVCPANWTPDSPTIKPSPAASK	31	5	AFQYVETHGEVC[463.2366]PANWTPDSPTIKPSPAASK	AFQYVETHGEVC[469.2742]PANWTPDSPTIKPSPAASK	NA	NA	7.479	NA	NA	NA
AFSSEIEDLPYLSTTEMYLCR	AFSSEIEDLPYLSTTEMYLCR	21	3	AFSSEIEDLPYLSTTEMYLC[463.2366]R	AFSSEIEDLPYLSTTEMYLC[469.2742]R	NA	NA	9.01115	NA	NA	NA
AFSSLNTLPEELRPYVPLFCSVLTK	AFSSLNTLPEELRPYVPLFCSVLTK	25	3	AFSSLNTLPEELRPYVPLFC[463.2366]SVLTK	AFSSLNTLPEELRPYVPLFC[469.2742]SVLTK	-1.986	-1.9817	-1.49	NA	-1.5	NA
AFSSLNTLPEELRPYVPLFCSVLTK	AFSSLNTLPEELRPYVPLFCSVLTK	25	4	AFSSLNTLPEELRPYVPLFC[463.2366]SVLTK	AFSSLNTLPEELRPYVPLFC[469.2742]SVLTK	NA	0	NA	NA	NA	NA
AFSTAGSSGSDESHVAAAPPDICSR	AFSTAGSSGSDESHVAAAPPDICSR	25	3	AFSTAGSSGSDESHVAAAPPDIC[463.2366]SR	AFSTAGSSGSDESHVAAAPPDIC[469.2742]SR	NA	-1.5059	NA	-1.48845	NA	NA
AFTALCYSADGHSILAGGMSK	AFTALCYSADGHSILAGGMSK	21	3	AFTALC[463.2366]YSADGHSILAGGMSK	AFTALC[469.2742]YSADGHSILAGGMSK	NA	-4.48115	-2.97805	NA	NA	NA
AFTCDDLFR	AFTCDDLFR	9	2	AFTC[463.2366]DDLFR	AFTC[469.2742]DDLFR	NA	NA	-0.996267	NA	NA	NA
AFTCWINSQLAR	AFTCWINSQLAR	12	2	AFTC[463.2366]WINSQLAR	AFTC[469.2742]WINSQLAR	4.47705	3.002	1.4929	NA	NA	NA
AFTEANDGSLCLAMEYGGEK	AFTEANDGSLCLAMEYGGEK	20	2	AFTEANDGSLC[463.2366]LAMEYGGEK	AFTEANDGSLC[469.2742]LAMEYGGEK	2.99067	NA	-0.0129	2.98533	4.5056	NA
AFTEANDGSLCLAMEYGGEK	AFTEANDGSLCLAMEYGGEK	20	3	AFTEANDGSLC[463.2366]LAMEYGGEK	AFTEANDGSLC[469.2742]LAMEYGGEK	NA	0	-1.48205	2.99905	3.0051	NA
AFTELFQVACAKPPPLGLCDYPSSR	AFTELFQVAC[57.0215]AKPPPLGLCDYPSSR	25	3	AFTELFQVAC[57.0215]AKPPPLGLC[463.2366]DYPSSR	AFTELFQVAC[57.0215]AKPPPLGLC[469.2742]DYPSSR	NA	6.96233	NA	NA	NA	NA
AFTKPEEACSFILSADFPALVVK	AFTKPEEACSFILSADFPALVVK	23	3	AFTKPEEAC[463.2366]SFILSADFPALVVK	AFTKPEEAC[469.2742]SFILSADFPALVVK	1.9944	1.98073	0.980333	6.97473	1.9833	2.9892
AFTMDCITLEGDQVSHR	AFTMDCITLEGDQVSHR	17	3	AFTMDC[463.2366]ITLEGDQVSHR	AFTMDC[469.2742]ITLEGDQVSHR	NA	2.9809	4.455	2.9735	NA	NA
AFVFDVIHEGCLVTPPELLR	AFVFDVIHEGCLVTPPELLR	20	3	AFVFDVIHEGC[463.2366]LVTPPELLR	AFVFDVIHEGC[469.2742]LVTPPELLR	NA	1.98297	1.00073	0	1.00797	NA
AFVNPFPDYEAAAGALLASGAAEETGCVRPPATTDEPGLPFHQDGK	AFVNPFPDYEAAAGALLASGAAEETGCVRPPATTDEPGLPFHQDGK	46	4	AFVNPFPDYEAAAGALLASGAAEETGC[463.2366]VRPPATTDEPGLPFHQDGK	AFVNPFPDYEAAAGALLASGAAEETGC[469.2742]VRPPATTDEPGLPFHQDGK	0.1411	-1.98167	-1.38247	NA	1.52295	NA
AGADIELGCSTPLMEAAQEGHLELVK	AGADIELGCSTPLMEAAQEGHLELVK	26	3	AGADIELGC[463.2366]STPLMEAAQEGHLELVK	AGADIELGC[469.2742]STPLMEAAQEGHLELVK	0.993	2.98935	-0.012	0.0119667	0	NA
AGADIELGCSTPLMEASQEGHLELVK	AGADIELGCSTPLMEASQEGHLELVK	26	3	AGADIELGC[463.2366]STPLMEASQEGHLELVK	AGADIELGC[469.2742]STPLMEASQEGHLELVK	1.50045	-4.4961	-2.98963	-2.98187	-2.98823	NA
AGAFDAVPCYHWSVGGK	AGAFDAVPCYHWSVGGK	17	3	AGAFDAVPC[463.2366]YHWSVGGK	AGAFDAVPC[469.2742]YHWSVGGK	1.50145	2.996	-1.5005	NA	NA	NA
AGAGYILEDFNEAQCNTAYQCLLIADQHCR	AGAGYILEDFNEAQC[57.0215]NTAYQCLLIADQHC[57.0215]R	30	3	AGAGYILEDFNEAQC[57.0215]NTAYQC[463.2366]LLIADQHC[57.0215]R	AGAGYILEDFNEAQC[57.0215]NTAYQC[469.2742]LLIADQHC[57.0215]R	NA	NA	NA	-1.50045	NA	NA
AGAIAPCEVTVPAQNTGLGPEK	AGAIAPCEVTVPAQNTGLGPEK	22	2	AGAIAPC[463.2366]EVTVPAQNTGLGPEK	AGAIAPC[469.2742]EVTVPAQNTGLGPEK	4.01533	3.0017	2.99837	3.97667	2.99293	4.984
AGAIAPCEVTVPAQNTGLGPEK	AGAIAPCEVTVPAQNTGLGPEK	22	3	AGAIAPC[463.2366]EVTVPAQNTGLGPEK	AGAIAPC[469.2742]EVTVPAQNTGLGPEK	5.0133	3.0017	2.99837	3.97667	2.99293	3.991
AGALQCSPSDAYTK	AGALQCSPSDAYTK	14	2	AGALQC[463.2366]SPSDAYTK	AGALQC[469.2742]SPSDAYTK	2.999	1.49105	5.97855	0.993967	-1.48855	2.98195
AGALQCSPSDAYTKK	AGALQCSPSDAYTKK	15	3	AGALQC[463.2366]SPSDAYTKK	AGALQC[469.2742]SPSDAYTKK	-1.5094	NA	1.99833	-1.49205	-1.47905	NA
AGAPDEAVCGENVSQIYCALLGCMDDYTTDSR	AGAPDEAVC[57.0215]GENVSQIYCALLGC[57.0215]MDDYTTDSR	32	3	AGAPDEAVC[57.0215]GENVSQIYC[463.2366]ALLGC[57.0215]MDDYTTDSR	AGAPDEAVC[57.0215]GENVSQIYC[469.2742]ALLGC[57.0215]MDDYTTDSR	1.9834	0	0	0	0	NA
AGAPGPGLGLCSSSPTGGFVDASVLVR	AGAPGPGLGLCSSSPTGGFVDASVLVR	27	3	AGAPGPGLGLC[463.2366]SSSPTGGFVDASVLVR	AGAPGPGLGLC[469.2742]SSSPTGGFVDASVLVR	NA	NA	1.4905	NA	NA	NA
AGASCPSGGHVADIYLANINK	AGASCPSGGHVADIYLANINK	21	3	AGASC[463.2366]PSGGHVADIYLANINK	AGASC[469.2742]PSGGHVADIYLANINK	2.99393	0.015	3.98423	-0.9977	1.9937	NA
AGAVEVPGDCVPSEGDYR	AGAVEVPGDCVPSEGDYR	18	2	AGAVEVPGDC[463.2366]VPSEGDYR	AGAVEVPGDC[469.2742]VPSEGDYR	2.98545	1.991	-0.00666667	2.98837	-1.48595	NA
AGAVEVPGDCVPSEGDYR	AGAVEVPGDCVPSEGDYR	18	3	AGAVEVPGDC[463.2366]VPSEGDYR	AGAVEVPGDC[469.2742]VPSEGDYR	NA	NA	NA	0	2.987	NA
AGAVVAVPTDTLYGLACAASCSAALR	AGAVVAVPTDTLYGLAC[57.0215]AASCSAALR	26	2	AGAVVAVPTDTLYGLAC[57.0215]AASC[463.2366]SAALR	AGAVVAVPTDTLYGLAC[57.0215]AASC[469.2742]SAALR	1.9809	5.9879	-0.00266667	3.0029	1.00207	NA
AGAVVAVPTDTLYGLACAASCSAALR	AGAVVAVPTDTLYGLAC[57.0215]AASCSAALR	26	3	AGAVVAVPTDTLYGLAC[57.0215]AASC[463.2366]SAALR	AGAVVAVPTDTLYGLAC[57.0215]AASC[469.2742]SAALR	2.96877	1.001	2.98	1.0016	2.98873	1.99437
AGCAVTSLLASELTK	AGCAVTSLLASELTK	15	2	AGC[463.2366]AVTSLLASELTK	AGC[469.2742]AVTSLLASELTK	3.9834	4.99533	5.00187	4.9935	3.95427	3.982
AGCAVTSLLASELTKDDAMAAVPAK	AGCAVTSLLASELTKDDAMAAVPAK	25	3	AGC[463.2366]AVTSLLASELTKDDAMAAVPAK	AGC[469.2742]AVTSLLASELTKDDAMAAVPAK	2.98633	4.97653	1.98807	2.9914	2.01173	0
AGCLGVNLIGANR	AGCLGVNLIGANR	13	2	AGC[463.2366]LGVNLIGANR	AGC[469.2742]LGVNLIGANR	4.4621	-8.94255	NA	2.98995	NA	NA
AGCSPSDIGIIAPYR	AGCSPSDIGIIAPYR	15	2	AGC[463.2366]SPSDIGIIAPYR	AGC[469.2742]SPSDIGIIAPYR	NA	-7.4576	NA	NA	NA	NA
AGDELAYNSSSACASSR	AGDELAYNSSSACASSR	17	2	AGDELAYNSSSAC[463.2366]ASSR	AGDELAYNSSSAC[469.2742]ASSR	1.498	3.98267	2.9836	3.98407	2.96845	NA
AGDRDPLGNDCPEQDRLPQR	AGDRDPLGNDCPEQDRLPQR	20	4	AGDRDPLGNDC[463.2366]PEQDRLPQR	AGDRDPLGNDC[469.2742]PEQDRLPQR	NA	4.4681	2.98193	4.47795	NA	NA
AGDREDITEPAICALR	AGDREDITEPAICALR	16	3	AGDREDITEPAIC[463.2366]ALR	AGDREDITEPAIC[469.2742]ALR	NA	-1.4925	1.98637	5.98605	0.9924	NA
AGDTVSYVICQDGSNLTASQR	AGDTVSYVICQDGSNLTASQR	21	3	AGDTVSYVIC[463.2366]QDGSNLTASQR	AGDTVSYVIC[469.2742]QDGSNLTASQR	NA	NA	-5.99545	NA	NA	NA
AGDWQCPNPGCGNQNFAWR	AGDWQCPNPGC[57.0215]GNQNFAWR	19	2	AGDWQC[463.2366]PNPGC[57.0215]GNQNFAWR	AGDWQC[469.2742]PNPGC[57.0215]GNQNFAWR	4.485	NA	1.483	NA	NA	NA
AGDWQCPNPGCGNQNFAWR	AGDWQCPNPGC[57.0215]GNQNFAWR	19	3	AGDWQC[463.2366]PNPGC[57.0215]GNQNFAWR	AGDWQC[469.2742]PNPGC[57.0215]GNQNFAWR	NA	NA	5.974	NA	NA	NA
AGDWQCPNPGCGNQNFAWR	AGDWQC[57.0215]PNPGCGNQNFAWR	19	3	AGDWQC[57.0215]PNPGC[463.2366]GNQNFAWR	AGDWQC[57.0215]PNPGC[469.2742]GNQNFAWR	NA	NA	2.98745	NA	NA	NA
AGEDLEVSEGLMCFDPK	AGEDLEVSEGLMCFDPK	17	2	AGEDLEVSEGLMC[463.2366]FDPK	AGEDLEVSEGLMC[469.2742]FDPK	NA	NA	2.98105	NA	NA	NA
AGEGTYALDSESCMEK	AGEGTYALDSESCMEK	16	2	AGEGTYALDSESC[463.2366]MEK	AGEGTYALDSESC[469.2742]MEK	2.98363	4.00203	4.97127	2.9767	1.99137	3.97597
AGEGTYALDSESCMEK	AGEGTYALDSESCMEK	16	3	AGEGTYALDSESC[463.2366]MEK	AGEGTYALDSESC[469.2742]MEK	1.98697	4.00203	3.97093	3.9707	4.9874	3.97597
AGEGTYALDSESCMEKLAALSASLAR	AGEGTYALDSESCMEKLAALSASLAR	26	2	AGEGTYALDSESC[463.2366]MEKLAALSASLAR	AGEGTYALDSESC[469.2742]MEKLAALSASLAR	-1.4976	NA	NA	NA	NA	NA
AGEGTYALDSESCMEKLAALSASLAR	AGEGTYALDSESCMEKLAALSASLAR	26	3	AGEGTYALDSESC[463.2366]MEKLAALSASLAR	AGEGTYALDSESC[469.2742]MEKLAALSASLAR	2.99733	0.0054	1.9928	-4.4609	NA	4.45705
AGEGTYALDSESCMEK	AGEGTYALDSESCM[15.9949]EK	16	2	AGEGTYALDSESC[463.2366]M[15.9949]EK	AGEGTYALDSESC[469.2742]M[15.9949]EK	5.95895	3.0035	2.98245	4.41	3.001	4.46455
AGEGTYALDSESCMEK	AGEGTYALDSESCM[15.9949]EK	16	3	AGEGTYALDSESC[463.2366]M[15.9949]EK	AGEGTYALDSESC[469.2742]M[15.9949]EK	NA	NA	NA	NA	2.978	NA
AGEGTYALDSESCMEKLAALSASLAR	AGEGTYALDSESCM[15.9949]EKLAALSASLAR	26	3	AGEGTYALDSESC[463.2366]M[15.9949]EKLAALSASLAR	AGEGTYALDSESC[469.2742]M[15.9949]EKLAALSASLAR	-1.4838	NA	NA	NA	NA	NA
AGEMCAFNK	AGEMCAFNK	9	2	AGEMC[463.2366]AFNK	AGEMC[469.2742]AFNK	NA	NA	4.4885	NA	NA	NA
AGEMELKPFNGEDYTCITFQPDLSK	AGEMELKPFNGEDYTCITFQPDLSK	25	3	AGEMELKPFNGEDYTC[463.2366]ITFQPDLSK	AGEMELKPFNGEDYTC[469.2742]ITFQPDLSK	1.98633	4.97203	0	-0.985667	3.97993	1.511
AGEMELKPFNGEDYTCITFQPDLSK	AGEMELKPFNGEDYTCITFQPDLSK	25	4	AGEMELKPFNGEDYTC[463.2366]ITFQPDLSK	AGEMELKPFNGEDYTC[469.2742]ITFQPDLSK	NA	NA	-4.4674	NA	NA	NA
AGEMELKPFNGEDYTCITFQPDLSK	AGEM[15.9949]ELKPFNGEDYTCITFQPDLSK	25	3	AGEM[15.9949]ELKPFNGEDYTC[463.2366]ITFQPDLSK	AGEM[15.9949]ELKPFNGEDYTC[469.2742]ITFQPDLSK	NA	NA	2.97945	NA	-0.0025	NA
AGEPNSPDAEEANSPDVTAGCDPAGVHPPR	AGEPNSPDAEEANSPDVTAGCDPAGVHPPR	30	3	AGEPNSPDAEEANSPDVTAGC[463.2366]DPAGVHPPR	AGEPNSPDAEEANSPDVTAGC[469.2742]DPAGVHPPR	NA	-0.992	NA	4.4935	1.50305	NA
AGERPELCR	AGERPELCR	9	3	AGERPELC[463.2366]R	AGERPELC[469.2742]R	NA	3.01561	1.4785	NA	NA	NA
AGEVVPPAMYQFSQYVCQQTGLQIPQLPAPPK	AGEVVPPAMYQFSQYVCQQTGLQIPQLPAPPK	32	3	AGEVVPPAMYQFSQYVC[463.2366]QQTGLQIPQLPAPPK	AGEVVPPAMYQFSQYVC[469.2742]QQTGLQIPQLPAPPK	0	2.99033	-2.00127	-0.270033	-2.9826	NA
AGFAQPSGLSLASEDPWSCLFVADSESSTVR	AGFAQPSGLSLASEDPWSCLFVADSESSTVR	31	3	AGFAQPSGLSLASEDPWSC[463.2366]LFVADSESSTVR	AGFAQPSGLSLASEDPWSC[469.2742]LFVADSESSTVR	-1.01767	0.0047	4.463	NA	NA	NA
AGFNGTSVEGQCK	AGFNGTSVEGQCK	13	2	AGFNGTSVEGQC[463.2366]K	AGFNGTSVEGQC[469.2742]K	NA	NA	NA	2.9907	NA	NA
AGFQTEDFSLYACASPK	AGFQTEDFSLYACASPK	17	2	AGFQTEDFSLYAC[463.2366]ASPK	AGFQTEDFSLYAC[469.2742]ASPK	NA	-2.9765	0	4.4655	NA	NA
AGFQTEDFSLYACASPK	AGFQTEDFSLYACASPK	17	3	AGFQTEDFSLYAC[463.2366]ASPK	AGFQTEDFSLYAC[469.2742]ASPK	NA	NA	NA	2.9745	NA	NA
AGGALCHILGAAYK	AGGALCHILGAAYK	14	3	AGGALC[463.2366]HILGAAYK	AGGALC[469.2742]HILGAAYK	NA	-3.00505	8.95337	0.01105	NA	NA
AGGGCVMTIGEMLR	AGGGCVMTIGEMLR	14	2	AGGGC[463.2366]VMTIGEMLR	AGGGC[469.2742]VMTIGEMLR	-1.00257	2.9845	-0.9826	0.00396667	3.97603	NA
AGGIETIANEFSDRCTPSVISFGSK	AGGIETIANEFSDRCTPSVISFGSK	25	3	AGGIETIANEFSDRC[463.2366]TPSVISFGSK	AGGIETIANEFSDRC[469.2742]TPSVISFGSK	0.0055	NA	NA	NA	NA	NA
AGGILQEDISEACLILGVK	AGGILQEDISEACLILGVK	19	2	AGGILQEDISEAC[463.2366]LILGVK	AGGILQEDISEAC[469.2742]LILGVK	NA	-1.48595	2.9706	NA	3.035	NA
AGGILQEDISEACLILGVK	AGGILQEDISEACLILGVK	19	3	AGGILQEDISEAC[463.2366]LILGVK	AGGILQEDISEAC[469.2742]LILGVK	1.4835	1.0011	1.98573	NA	1.5226	NA
AGGLGINLTSANVVILHDIDCNPYNDK	AGGLGINLTSANVVILHDIDCNPYNDK	27	3	AGGLGINLTSANVVILHDIDC[463.2366]NPYNDK	AGGLGINLTSANVVILHDIDC[469.2742]NPYNDK	NA	1.49145	1.4981	2.9871	-1.49145	NA
AGGLGINLTSANVVILHDIDCNPYNDKQAEDR	AGGLGINLTSANVVILHDIDCNPYNDKQAEDR	32	4	AGGLGINLTSANVVILHDIDC[463.2366]NPYNDKQAEDR	AGGLGINLTSANVVILHDIDC[469.2742]NPYNDKQAEDR	NA	NA	2.99427	NA	1.484	NA
AGGPPQVAGAQAACSEDR	AGGPPQVAGAQAACSEDR	18	2	AGGPPQVAGAQAAC[463.2366]SEDR	AGGPPQVAGAQAAC[469.2742]SEDR	1.99563	1.99167	2.9844	1.99563	2.98595	NA
AGGPPQVAGAQAACSEDR	AGGPPQVAGAQAACSEDR	18	3	AGGPPQVAGAQAAC[463.2366]SEDR	AGGPPQVAGAQAAC[469.2742]SEDR	NA	4.47395	3.9824	0	7.467	NA
AGGSLCHILAAAYK	AGGSLCHILAAAYK	14	3	AGGSLC[463.2366]HILAAAYK	AGGSLC[469.2742]HILAAAYK	1.00037	3.972	5.9783	NA	NA	NA
AGHCAVAINTR	AGHCAVAINTR	11	3	AGHC[463.2366]AVAINTR	AGHC[469.2742]AVAINTR	2.98995	NA	NA	NA	2.9875	NA
AGHLCTVQFLISK	AGHLCTVQFLISK	13	3	AGHLC[463.2366]TVQFLISK	AGHLC[469.2742]TVQFLISK	1.99337	NA	-3.99333	2.98803	2.98495	NA
AGHVCTVQFLISK	AGHVCTVQFLISK	13	2	AGHVC[463.2366]TVQFLISK	AGHVC[469.2742]TVQFLISK	NA	0.991733	NA	3.00045	NA	NA
AGHVCTVQFLISK	AGHVCTVQFLISK	13	3	AGHVC[463.2366]TVQFLISK	AGHVC[469.2742]TVQFLISK	NA	1.50105	NA	NA	4.00033	2.97545
AGIICQLNAR	AGIICQLNAR	10	2	AGIIC[463.2366]QLNAR	AGIIC[469.2742]QLNAR	2.98233	3.96937	1.99163	3.97937	2.982	3.9753
AGIICQLNAR	AGIICQLNAR	10	3	AGIIC[463.2366]QLNAR	AGIIC[469.2742]QLNAR	NA	1.4995	NA	NA	NA	NA
AGKPVICATQMLESMIK	AGKPVICATQMLESMIK	17	2	AGKPVIC[463.2366]ATQMLESMIK	AGKPVIC[469.2742]ATQMLESMIK	2.98683	2.98997	2.0054	0.996333	4.97827	NA
AGKPVICATQMLESMIK	AGKPVICATQMLESMIK	17	3	AGKPVIC[463.2366]ATQMLESMIK	AGKPVIC[469.2742]ATQMLESMIK	1.9892	3.98537	3.0046	3.96787	3.9938	1.99977
AGKPVICATQMLESMIK	AGKPVICATQMLESM[15.9949]IK	17	3	AGKPVIC[463.2366]ATQMLESM[15.9949]IK	AGKPVIC[469.2742]ATQMLESM[15.9949]IK	2.9889	0.0196	-0.985933	1.99867	1.504	NA
AGKPVICATQMLESMIK	AGKPVICATQM[15.9949]LESMIK	17	3	AGKPVIC[463.2366]ATQM[15.9949]LESMIK	AGKPVIC[469.2742]ATQM[15.9949]LESMIK	2.99405	1.99793	1.98727	4.97393	5.99305	NA
AGKYEQAIQCYTEAISLCPTEK	AGKYEQAIQCYTEAISLC[57.0215]PTEK	22	3	AGKYEQAIQC[463.2366]YTEAISLC[57.0215]PTEK	AGKYEQAIQC[469.2742]YTEAISLC[57.0215]PTEK	0.012	-0.9922	0.00143333	NA	NA	NA
AGKYEQAIQCYTEAISLCPTEK	AGKYEQAIQC[57.0215]YTEAISLCPTEK	22	3	AGKYEQAIQC[57.0215]YTEAISLC[463.2366]PTEK	AGKYEQAIQC[57.0215]YTEAISLC[469.2742]PTEK	NA	NA	8.9416	NA	NA	NA
AGLCPDEDDMEGDSFFDDPIPKPEK	AGLCPDEDDMEGDSFFDDPIPKPEK	25	3	AGLC[463.2366]PDEDDMEGDSFFDDPIPKPEK	AGLC[469.2742]PDEDDMEGDSFFDDPIPKPEK	4.47405	1.4974	1.5	NA	7.4835	NA
AGLEDECK	AGLEDECK	8	2	AGLEDEC[463.2366]K	AGLEDEC[469.2742]K	2.99005	NA	1.48755	NA	-11.9396	NA
AGLLPCPEPTIISAILK	AGLLPCPEPTIISAILK	17	2	AGLLPC[463.2366]PEPTIISAILK	AGLLPC[469.2742]PEPTIISAILK	3.9776	0.999	3.99427	4.4814	6.97537	NA
AGLLPCPEPTIISAILK	AGLLPCPEPTIISAILK	17	3	AGLLPC[463.2366]PEPTIISAILK	AGLLPC[469.2742]PEPTIISAILK	1.50285	1.00033	1.9962	4.4814	2.9916	NA
AGLLPCPEPTIISAILKDDNHSLTFFPESTEQK	AGLLPCPEPTIISAILKDDNHSLTFFPESTEQK	33	4	AGLLPC[463.2366]PEPTIISAILKDDNHSLTFFPESTEQK	AGLLPC[469.2742]PEPTIISAILKDDNHSLTFFPESTEQK	0	NA	NA	NA	NA	NA
AGLNCSTENMPIK	AGLNCSTENMPIK	13	2	AGLNC[463.2366]STENMPIK	AGLNC[469.2742]STENMPIK	5.98797	4.4865	3.9534	4.97137	NA	4.484
AGLPCQDLEFVQFHPTGIYGAGCLITEGCR	AGLPCQDLEFVQFHPTGIYGAGC[57.0215]LITEGC[57.0215]R	30	3	AGLPC[463.2366]QDLEFVQFHPTGIYGAGC[57.0215]LITEGC[57.0215]R	AGLPC[469.2742]QDLEFVQFHPTGIYGAGC[57.0215]LITEGC[57.0215]R	2.9972	4.99707	2.9715	2.99455	NA	NA
AGLPCQDLEFVQFHPTGIYGAGCLITEGCRGEGGILINSQGER	AGLPCQDLEFVQFHPTGIYGAGC[57.0215]LITEGC[57.0215]RGEGGILINSQGER	43	4	AGLPC[463.2366]QDLEFVQFHPTGIYGAGC[57.0215]LITEGC[57.0215]RGEGGILINSQGER	AGLPC[469.2742]QDLEFVQFHPTGIYGAGC[57.0215]LITEGC[57.0215]RGEGGILINSQGER	NA	NA	4.47305	NA	NA	NA
AGLPCQDLEFVQFHPTGIYGAGCLITEGCR	AGLPC[57.0215]QDLEFVQFHPTGIYGAGC[57.0215]LITEGCR	30	3	AGLPC[57.0215]QDLEFVQFHPTGIYGAGC[57.0215]LITEGC[463.2366]R	AGLPC[57.0215]QDLEFVQFHPTGIYGAGC[57.0215]LITEGC[469.2742]R	1.99167	2.98603	0	2.00093	0	4.47095
AGLPCQDLEFVQFHPTGIYGAGCLITEGCR	AGLPC[57.0215]QDLEFVQFHPTGIYGAGC[57.0215]LITEGCR	30	4	AGLPC[57.0215]QDLEFVQFHPTGIYGAGC[57.0215]LITEGC[463.2366]R	AGLPC[57.0215]QDLEFVQFHPTGIYGAGC[57.0215]LITEGC[469.2742]R	1.99767	1.99367	-0.995033	0	-1.99733	NA
AGLPCQDLEFVQFHPTGIYGAGCLITEGCRGEGGILINSQGER	AGLPC[57.0215]QDLEFVQFHPTGIYGAGC[57.0215]LITEGCRGEGGILINSQGER	43	4	AGLPC[57.0215]QDLEFVQFHPTGIYGAGC[57.0215]LITEGC[463.2366]RGEGGILINSQGER	AGLPC[57.0215]QDLEFVQFHPTGIYGAGC[57.0215]LITEGC[469.2742]RGEGGILINSQGER	-0.990333	7.4656	0	NA	-1.4995	NA
AGLSPANCQSDR	AGLSPANCQSDR	12	2	AGLSPANC[463.2366]QSDR	AGLSPANC[469.2742]QSDR	NA	NA	NA	4.47795	NA	NA
AGLSPANCQSDRVNLEK	AGLSPANCQSDRVNLEK	17	3	AGLSPANC[463.2366]QSDRVNLEK	AGLSPANC[469.2742]QSDRVNLEK	2.98767	2.988	2.9744	2.96097	2.99173	1.98597
AGMAAVASPTGNCDLER	AGMAAVASPTGNCDLER	17	2	AGMAAVASPTGNC[463.2366]DLER	AGMAAVASPTGNC[469.2742]DLER	2.9773	2.9903	-4.48255	2.9953	3.97307	NA
AGNGQNSCGVEDVLQLLR	AGNGQNSCGVEDVLQLLR	18	2	AGNGQNSC[463.2366]GVEDVLQLLR	AGNGQNSC[469.2742]GVEDVLQLLR	1.98467	2.9787	1.001	2	2.99157	2.98997
AGNGQNSCGVEDVLQLLR	AGNGQNSCGVEDVLQLLR	18	3	AGNGQNSC[463.2366]GVEDVLQLLR	AGNGQNSC[469.2742]GVEDVLQLLR	1.98467	1.9803	4.98273	0.0103667	2.99093	1.49885
AGPGSLELCGLPSQK	AGPGSLELCGLPSQK	15	2	AGPGSLELC[463.2366]GLPSQK	AGPGSLELC[469.2742]GLPSQK	6.98067	1.9914	4.9913	4.48705	5.98263	4.97533
AGPGSLELCGLPSQK	AGPGSLELCGLPSQK	15	3	AGPGSLELC[463.2366]GLPSQK	AGPGSLELC[469.2742]GLPSQK	3.99633	1.99133	5.993	4.48945	4.9823	NA
AGQAGLPCDYTANSK	AGQAGLPCDYTANSK	15	2	AGQAGLPC[463.2366]DYTANSK	AGQAGLPC[469.2742]DYTANSK	4.95923	2.98137	4.484	4.4835	1.99173	NA
AGQATEGHCPR	AGQATEGHCPR	11	3	AGQATEGHC[463.2366]PR	AGQATEGHC[469.2742]PR	NA	-1.4885	NA	NA	NA	NA
AGQCVIGLQMGTNK	AGQCVIGLQMGTNK	14	2	AGQC[463.2366]VIGLQMGTNK	AGQC[469.2742]VIGLQMGTNK	3.97803	2.99945	4.99067	3.9843	4.97067	NA
AGQNLLEMMACDR	AGQNLLEMMACDR	13	3	AGQNLLEMMAC[463.2366]DR	AGQNLLEMMAC[469.2742]DR	NA	4.4835	-1.485	NA	NA	NA
AGQPHSSSDAAQAPAEQPHSSSDAAQAPCPR	AGQPHSSSDAAQAPAEQPHSSSDAAQAPCPR	31	4	AGQPHSSSDAAQAPAEQPHSSSDAAQAPC[463.2366]PR	AGQPHSSSDAAQAPAEQPHSSSDAAQAPC[469.2742]PR	NA	0.99368	NA	1.49953	0	NA
AGQTTYSGVIDCFR	AGQTTYSGVIDCFR	14	2	AGQTTYSGVIDC[463.2366]FR	AGQTTYSGVIDC[469.2742]FR	1.4871	4.48905	3.984	-0.986933	NA	NA
AGQTTYSGVIDCFR	AGQTTYSGVIDCFR	14	3	AGQTTYSGVIDC[463.2366]FR	AGQTTYSGVIDC[469.2742]FR	NA	NA	1.4975	NA	NA	NA
AGQTTYSGVIDCFRK	AGQTTYSGVIDCFRK	15	3	AGQTTYSGVIDC[463.2366]FRK	AGQTTYSGVIDC[469.2742]FRK	NA	-0.00906667	2.96767	NA	4.4715	NA
AGSDGESIGNCPFSQR	AGSDGESIGNCPFSQR	16	2	AGSDGESIGNC[463.2366]PFSQR	AGSDGESIGNC[469.2742]PFSQR	3.9943	2.9783	3.98063	4.03267	4.00167	4.97903
AGSDGESIGNCPFSQR	AGSDGESIGNCPFSQR	16	3	AGSDGESIGNC[463.2366]PFSQR	AGSDGESIGNC[469.2742]PFSQR	3.0034	3.96767	2.97293	4.03267	4.00167	3.97937
AGSGSAPCSR	AGSGSAPCSR	10	2	AGSGSAPC[463.2366]SR	AGSGSAPC[469.2742]SR	NA	NA	-1.49649	0	NA	NA
AGSMSAELGVGCALR	AGSMSAELGVGCALR	15	2	AGSMSAELGVGC[463.2366]ALR	AGSMSAELGVGC[469.2742]ALR	2.9886	NA	NA	NA	NA	NA
AGSNMLLIGVHGPTTPCEEVSMK	AGSNMLLIGVHGPTTPCEEVSMK	23	3	AGSNMLLIGVHGPTTPC[463.2366]EEVSMK	AGSNMLLIGVHGPTTPC[469.2742]EEVSMK	NA	NA	-4.4905	NA	3.004	NA
AGSPTLLNCLMYK	AGSPTLLNCLMYK	13	2	AGSPTLLNC[463.2366]LMYK	AGSPTLLNC[469.2742]LMYK	3.9836	0.997267	4.96593	4.5015	NA	NA
AGSPTLLNCLMYK	AGSPTLLNCLMYK	13	3	AGSPTLLNC[463.2366]LMYK	AGSPTLLNC[469.2742]LMYK	NA	0	NA	NA	NA	NA
AGSSGNSCITYQPSVSGEHK	AGSSGNSCITYQPSVSGEHK	20	3	AGSSGNSC[463.2366]ITYQPSVSGEHK	AGSSGNSC[469.2742]ITYQPSVSGEHK	NA	2.985	-2.99205	NA	NA	NA
AGSVATCQAVMR	AGSVATCQAVMR	12	2	AGSVATC[463.2366]QAVMR	AGSVATC[469.2742]QAVMR	NA	NA	NA	1.51145	NA	NA
AGSVELLGAMAYCAPK	AGSVELLGAMAYCAPK	16	2	AGSVELLGAMAYC[463.2366]APK	AGSVELLGAMAYC[469.2742]APK	2.99207	NA	NA	NA	NA	NA
AGSVELLGAMAYCAPK	AGSVELLGAMAYCAPK	16	3	AGSVELLGAMAYC[463.2366]APK	AGSVELLGAMAYC[469.2742]APK	5.9708	-2.00093	1.9917	-1.5301	NA	NA
AGTDPSHMPTGPQAASCLDLNLVTR	AGTDPSHMPTGPQAASCLDLNLVTR	25	3	AGTDPSHMPTGPQAASC[463.2366]LDLNLVTR	AGTDPSHMPTGPQAASC[469.2742]LDLNLVTR	0.996333	2.98867	1.00173	4.97837	3.99697	1.9984
AGTDPSHMPTGPQAASCLDLNLVTR	AGTDPSHM[15.9949]PTGPQAASCLDLNLVTR	25	3	AGTDPSHM[15.9949]PTGPQAASC[463.2366]LDLNLVTR	AGTDPSHM[15.9949]PTGPQAASC[469.2742]LDLNLVTR	-0.00795	5.9625	1.99703	5.981	4.97073	NA
AGTDSPVSCASVTEER	AGTDSPVSCASVTEER	16	2	AGTDSPVSC[463.2366]ASVTEER	AGTDSPVSC[469.2742]ASVTEER	2.9825	NA	NA	-0.009	NA	NA
AGTDSPVSCASVTEER	AGTDSPVSCASVTEER	16	3	AGTDSPVSC[463.2366]ASVTEER	AGTDSPVSC[469.2742]ASVTEER	NA	NA	2.97945	NA	NA	NA
AGVCAALEAWPALQIAVENGFGGVHSQEK	AGVCAALEAWPALQIAVENGFGGVHSQEK	29	3	AGVC[463.2366]AALEAWPALQIAVENGFGGVHSQEK	AGVC[469.2742]AALEAWPALQIAVENGFGGVHSQEK	-0.0257333	10.9387	0	-2.00087	0.999367	2.98495
AGVCAALEAWPALQIAVENGFGGVHSQEK	AGVCAALEAWPALQIAVENGFGGVHSQEK	29	4	AGVC[463.2366]AALEAWPALQIAVENGFGGVHSQEK	AGVC[469.2742]AALEAWPALQIAVENGFGGVHSQEK	2.9593	NA	-4.493	NA	NA	NA
AGVGLLEVVLEPDMSCGEEAATAVR	AGVGLLEVVLEPDMSCGEEAATAVR	25	3	AGVGLLEVVLEPDMSC[463.2366]GEEAATAVR	AGVGLLEVVLEPDMSC[469.2742]GEEAATAVR	-0.0116	-0.990967	5.04977	-0.00115	1.00043	NA
AGVLLSEILHLLCK	AGVLLSEILHLLCK	14	3	AGVLLSEILHLLC[463.2366]K	AGVLLSEILHLLC[469.2742]K	2.99045	NA	NA	NA	3.162	NA
AGVRPSSSGSAWEACSEAPSK	AGVRPSSSGSAWEACSEAPSK	21	3	AGVRPSSSGSAWEAC[463.2366]SEAPSK	AGVRPSSSGSAWEAC[469.2742]SEAPSK	1.99137	0.00433333	3.9783	1.99363	1.98467	2.97495
AGVSGCFSTFQPTTGHR	AGVSGCFSTFQPTTGHR	17	3	AGVSGC[463.2366]FSTFQPTTGHR	AGVSGC[469.2742]FSTFQPTTGHR	3.98463	3.98367	2.98667	1.98473	2.995	4.4575
AGWACPGQDPGPEPR	AGWACPGQDPGPEPR	15	2	AGWAC[463.2366]PGQDPGPEPR	AGWAC[469.2742]PGQDPGPEPR	NA	1.484	NA	NA	NA	NA
AGWGSPCHLSGESVILLGPTVGTESK	AGWGSPCHLSGESVILLGPTVGTESK	26	3	AGWGSPC[463.2366]HLSGESVILLGPTVGTESK	AGWGSPC[469.2742]HLSGESVILLGPTVGTESK	NA	-0.00403333	NA	NA	NA	NA
AGYAGEDCPK	AGYAGEDCPK	10	2	AGYAGEDC[463.2366]PK	AGYAGEDC[469.2742]PK	1.9917	NA	0.015	2.984	-1.479	NA
AHAAEVSFRDPNCLLPFIK	AHAAEVSFRDPNCLLPFIK	19	4	AHAAEVSFRDPNC[463.2366]LLPFIK	AHAAEVSFRDPNC[469.2742]LLPFIK	3.98173	NA	1.99133	2.9946	NA	NA
AHACPAVEETPMNVR	AHACPAVEETPMNVR	15	3	AHAC[463.2366]PAVEETPMNVR	AHAC[469.2742]PAVEETPMNVR	NA	-0.014	-0.0013	2.508	4.4724	NA
AHCFLPAGIVAVLK	AHCFLPAGIVAVLK	14	3	AHC[463.2366]FLPAGIVAVLK	AHC[469.2742]FLPAGIVAVLK	NA	NA	5.994	NA	NA	NA
AHDGAEVCSAIFSK	AHDGAEVCSAIFSK	14	3	AHDGAEVC[463.2366]SAIFSK	AHDGAEVC[469.2742]SAIFSK	NA	NA	NA	5.94995	NA	NA
AHDGSVFTLCQMR	AHDGSVFTLCQMR	13	3	AHDGSVFTLC[463.2366]QMR	AHDGSVFTLC[469.2742]QMR	3.991	-2.97195	2.99667	NA	NA	NA
AHEILPNLVCCSAK	AHEILPNLVCC[57.0215]SAK	14	3	AHEILPNLVC[463.2366]C[57.0215]SAK	AHEILPNLVC[469.2742]C[57.0215]SAK	NA	-5.96845	3.00555	NA	NA	NA
AHEILPNLVCCSAK	AHEILPNLVC[57.0215]CSAK	14	2	AHEILPNLVC[57.0215]C[463.2366]SAK	AHEILPNLVC[57.0215]C[469.2742]SAK	2.99827	NA	1.98467	2.9995	2.9845	NA
AHEILPNLVCCSAK	AHEILPNLVC[57.0215]CSAK	14	3	AHEILPNLVC[57.0215]C[463.2366]SAK	AHEILPNLVC[57.0215]C[469.2742]SAK	4.99827	NA	4.4981	2.99905	3.9817	0.9973
AHFDYDPSDDPYVPCR	AHFDYDPSDDPYVPCR	16	3	AHFDYDPSDDPYVPC[463.2366]R	AHFDYDPSDDPYVPC[469.2742]R	3.9777	4.00603	-6.9697	3.9773	-0.9944	6.96
AHFFLGQCQLEMESYDEAIANLQR	AHFFLGQCQLEMESYDEAIANLQR	24	3	AHFFLGQC[463.2366]QLEMESYDEAIANLQR	AHFFLGQC[469.2742]QLEMESYDEAIANLQR	0.997	0.99	2.9917	2.99313	2.99493	NA
AHFPLGANPFLERPQSFISPQSCDAQGQR	AHFPLGANPFLERPQSFISPQSCDAQGQR	29	4	AHFPLGANPFLERPQSFISPQSC[463.2366]DAQGQR	AHFPLGANPFLERPQSFISPQSC[469.2742]DAQGQR	9.0179	0.996033	2	NA	NA	NA
AHGHCLHEIFLLR	AHGHCLHEIFLLR	13	4	AHGHC[463.2366]LHEIFLLR	AHGHC[469.2742]LHEIFLLR	NA	0.00133333	1.987	NA	1.49495	NA
AHIANPSGASTECFVTDNADGTYQVEYTPFEK	AHIANPSGASTECFVTDNADGTYQVEYTPFEK	32	3	AHIANPSGASTEC[463.2366]FVTDNADGTYQVEYTPFEK	AHIANPSGASTEC[469.2742]FVTDNADGTYQVEYTPFEK	1.9946	2.99205	0	2.96905	3.9697	NA
AHIAQLCEK	AHIAQLCEK	9	2	AHIAQLC[463.2366]EK	AHIAQLC[469.2742]EK	0	1.49905	1.9973	1.99237	0.991	2.98595
AHIAQLCEK	AHIAQLCEK	9	3	AHIAQLC[463.2366]EK	AHIAQLC[469.2742]EK	0	1.5265	2.97767	0.9957	1.98233	2.98667
AHILYEMLAGCVQR	AHILYEMLAGCVQR	14	3	AHILYEMLAGC[463.2366]VQR	AHILYEMLAGC[469.2742]VQR	1.48595	-1.50155	1.5005	-1.4879	NA	NA
AHITLGCAADVEAVQTGLDLLEILR	AHITLGCAADVEAVQTGLDLLEILR	25	3	AHITLGC[463.2366]AADVEAVQTGLDLLEILR	AHITLGC[469.2742]AADVEAVQTGLDLLEILR	NA	2.9995	NA	NA	0	NA
AHLGSCTLGNFVAGK	AHLGSCTLGNFVAGK	15	2	AHLGSC[463.2366]TLGNFVAGK	AHLGSC[469.2742]TLGNFVAGK	NA	NA	NA	NA	0	NA
AHLGSCTLGNFVAGK	AHLGSCTLGNFVAGK	15	3	AHLGSC[463.2366]TLGNFVAGK	AHLGSC[469.2742]TLGNFVAGK	4.47095	2.988	7.95203	0	7.96137	-0.0193333
AHLLAEVIENLECDPR	AHLLAEVIENLECDPR	16	3	AHLLAEVIENLEC[463.2366]DPR	AHLLAEVIENLEC[469.2742]DPR	1.50355	1.98903	0.00115	NA	NA	NA
AHQCGDDDKTRPLVK	AHQCGDDDKTRPLVK	15	3	AHQC[463.2366]GDDDKTRPLVK	AHQC[469.2742]GDDDKTRPLVK	NA	0	NA	NA	NA	NA
AHQCGDDDKTRPLVK	AHQCGDDDKTRPLVK	15	4	AHQC[463.2366]GDDDKTRPLVK	AHQC[469.2742]GDDDKTRPLVK	NA	NA	-1.49002	NA	-6.95598	NA
AHQFEGDSFDSASEGSEGLGPCVLSLSTLIGTVAETSK	AHQFEGDSFDSASEGSEGLGPCVLSLSTLIGTVAETSK	38	3	AHQFEGDSFDSASEGSEGLGPC[463.2366]VLSLSTLIGTVAETSK	AHQFEGDSFDSASEGSEGLGPC[469.2742]VLSLSTLIGTVAETSK	NA	-2.9955	NA	NA	NA	NA
AHQFEGDSFDSASEGSEGLGPCVLSLSTLIGTVAETSKEK	AHQFEGDSFDSASEGSEGLGPCVLSLSTLIGTVAETSKEK	40	4	AHQFEGDSFDSASEGSEGLGPC[463.2366]VLSLSTLIGTVAETSKEK	AHQFEGDSFDSASEGSEGLGPC[469.2742]VLSLSTLIGTVAETSKEK	1.48715	4.50335	NA	NA	NA	NA
AHQLVLPPCDVVIK	AHQLVLPPCDVVIK	14	3	AHQLVLPPC[463.2366]DVVIK	AHQLVLPPC[469.2742]DVVIK	0.012	7.97	2.99103	4.95997	5.9824	1.994
AHQLVMEGYNWCHDR	AHQLVMEGYNWCHDR	15	3	AHQLVMEGYNWC[463.2366]HDR	AHQLVMEGYNWC[469.2742]HDR	NA	0.993333	-0.9963	4.96833	2.00007	NA
AHQLVMEGYNWCHDR	AHQLVMEGYNWCHDR	15	4	AHQLVMEGYNWC[463.2366]HDR	AHQLVMEGYNWC[469.2742]HDR	1.4945	0.993333	2.97233	1.99867	1.50355	NA
AHSEPLALCGETAPR	AHSEPLALCGETAPR	15	3	AHSEPLALC[463.2366]GETAPR	AHSEPLALC[469.2742]GETAPR	NA	NA	0	NA	NA	NA
AHSNPDFLPVDNCLQSVLGQR	AHSNPDFLPVDNCLQSVLGQR	21	3	AHSNPDFLPVDNC[463.2366]LQSVLGQR	AHSNPDFLPVDNC[469.2742]LQSVLGQR	2.99073	-6.96533	-0.01	-2.99033	3.96873	-5.95527
AHTISQQCISSSLLLDDAQNQNQPK	AHTISQQCISSSLLLDDAQNQNQPK	25	3	AHTISQQC[463.2366]ISSSLLLDDAQNQNQPK	AHTISQQC[469.2742]ISSSLLLDDAQNQNQPK	NA	-0.01145	NA	NA	NA	NA
AHTVLAASCAR	AHTVLAASCAR	11	3	AHTVLAASC[463.2366]AR	AHTVLAASC[469.2742]AR	2.99133	4.4784	NA	NA	NA	NA
AHVFECNLESSVESIISPK	AHVFECNLESSVESIISPK	19	3	AHVFEC[463.2366]NLESSVESIISPK	AHVFEC[469.2742]NLESSVESIISPK	5.984	0.00733333	-0.9934	4.97503	0.00563333	NA
AHVSPHEMLQAVVLCSK	AHVSPHEMLQAVVLCSK	17	4	AHVSPHEMLQAVVLC[463.2366]SK	AHVSPHEMLQAVVLC[469.2742]SK	1.4955	5.977	0.00605	0	2.9874	NA
AHVVPCFDASK	AHVVPCFDASK	11	2	AHVVPC[463.2366]FDASK	AHVVPC[469.2742]FDASK	2.99433	1.9973	3.99733	2.99803	2.98003	2.766
AHVVPCFDASK	AHVVPCFDASK	11	3	AHVVPC[463.2366]FDASK	AHVVPC[469.2742]FDASK	2.99433	3.98427	3.99237	1.995	1.98907	2.9703
AHWLSIEGCQPAIPENPPPAPK	AHWLSIEGCQPAIPENPPPAPK	22	3	AHWLSIEGC[463.2366]QPAIPENPPPAPK	AHWLSIEGC[469.2742]QPAIPENPPPAPK	2.97605	4.9887	0	2.98	0.991333	NA
AIACLLFGGSR	AIACLLFGGSR	11	2	AIAC[463.2366]LLFGGSR	AIAC[469.2742]LLFGGSR	1.98427	2.9725	3.9671	NA	3.993	NA
AIACLLFGGSRK	AIACLLFGGSRK	12	3	AIAC[463.2366]LLFGGSRK	AIAC[469.2742]LLFGGSRK	NA	NA	1.497	NA	NA	NA
AIACQLSR	AIACQLSR	8	2	AIAC[463.2366]QLSR	AIAC[469.2742]QLSR	3.82667	2.98367	NA	2.9933	5.97567	5.96437
AIAESLNSCRPSDASATR	AIAESLNSCRPSDASATR	18	3	AIAESLNSC[463.2366]RPSDASATR	AIAESLNSC[469.2742]RPSDASATR	NA	NA	-1.5025	2.9875	NA	2.9839
AIAFTQYPQYSCSTTGSSLNAIYR	AIAFTQYPQYSCSTTGSSLNAIYR	24	3	AIAFTQYPQYSC[463.2366]STTGSSLNAIYR	AIAFTQYPQYSC[469.2742]STTGSSLNAIYR	NA	-7.9682	-4.4905	NA	NA	NA
AIAHPYSQALIQYVCGLGPR	AIAHPYSQALIQYVCGLGPR	20	3	AIAHPYSQALIQYVC[463.2366]GLGPR	AIAHPYSQALIQYVC[469.2742]GLGPR	-0.000566667	3.97833	0.9887	7.4755	0.984933	NA
AIALFTPDACGLSDPAHVESLQEK	AIALFTPDACGLSDPAHVESLQEK	24	3	AIALFTPDAC[463.2366]GLSDPAHVESLQEK	AIALFTPDAC[469.2742]GLSDPAHVESLQEK	1	4.4939	-0.00763333	2.9855	1.97413	NA
AIANECQANFISIK	AIANECQANFISIK	14	2	AIANEC[463.2366]QANFISIK	AIANEC[469.2742]QANFISIK	3.975	3.97833	3.99567	4.97897	3.9887	3.98093
AIANECQANFISIK	AIANECQANFISIK	14	3	AIANEC[463.2366]QANFISIK	AIANEC[469.2742]QANFISIK	-3.96003	0.0036	4.994	0.991367	5.9864	5.9084
AIANECQANFISIKGPELLTMWFGESEANVR	AIANECQANFISIKGPELLTM[15.9949]WFGESEANVR	31	3	AIANEC[463.2366]QANFISIKGPELLTM[15.9949]WFGESEANVR	AIANEC[469.2742]QANFISIKGPELLTM[15.9949]WFGESEANVR	5.99527	-4.45915	1.4904	NA	NA	NA
AICDHVR	AICDHVR	7	2	AIC[463.2366]DHVR	AIC[469.2742]DHVR	2.96952	2.97596	2.98937	4.47492	1.98867	NA
AICDHVR	AICDHVR	7	3	AIC[463.2366]DHVR	AIC[469.2742]DHVR	2.97402	3.97068	-1.5335	2.98831	-0.022	-8.9485
AICGLTPGR	AICGLTPGR	9	2	AIC[463.2366]GLTPGR	AIC[469.2742]GLTPGR	NA	2.982	NA	NA	NA	NA
AICGLTPGRR	AICGLTPGRR	10	3	AIC[463.2366]GLTPGRR	AIC[469.2742]GLTPGRR	1.49505	NA	1.487	NA	NA	NA
AICIDPAYSK	AICIDPAYSK	10	2	AIC[463.2366]IDPAYSK	AIC[469.2742]IDPAYSK	5.97367	4.96867	4.97393	3.979	3.9873	2.993
AICIEEIGIWMK	AICIEEIGIWMK	12	2	AIC[463.2366]IEEIGIWMK	AIC[469.2742]IEEIGIWMK	2.98615	NA	-3.00615	3.0063	1.5031	NA
AICIPEGAK	AICIPEGAK	9	2	AIC[463.2366]IPEGAK	AIC[469.2742]IPEGAK	2.99033	2.98973	7.46695	0	5.96245	NA
AICSGFFR	AICSGFFR	8	2	AIC[463.2366]SGFFR	AIC[469.2742]SGFFR	NA	5.9675	NA	NA	NA	NA
AICTEAGLMALR	AICTEAGLMALR	12	2	AIC[463.2366]TEAGLMALR	AIC[469.2742]TEAGLMALR	4.49145	4.0006	4.98847	4.4864	3.99127	4.9859
AIDENNEPTACFLIR	AIDENNEPTACFLIR	15	2	AIDENNEPTAC[463.2366]FLIR	AIDENNEPTAC[469.2742]FLIR	16.416	NA	17.926	NA	NA	NA
AIDENNEPTACFLIR	AIDENNEPTACFLIR	15	3	AIDENNEPTAC[463.2366]FLIR	AIDENNEPTAC[469.2742]FLIR	NA	NA	13.458	NA	NA	NA
AIDKNFDSDISSVGIDGCWQADSQR	AIDKNFDSDISSVGIDGCWQADSQR	25	3	AIDKNFDSDISSVGIDGC[463.2366]WQADSQR	AIDKNFDSDISSVGIDGC[469.2742]WQADSQR	2.9785	0.993333	0.9967	NA	8.9515	NA
AIDMCPK	AIDMCPK	7	2	AIDMC[463.2366]PK	AIDMC[469.2742]PK	3.988	6.01	-0.991033	2.99237	3.99137	4.967
AIEADIEKYICYAEQTR	AIEADIEKYICYAEQTR	17	3	AIEADIEKYIC[463.2366]YAEQTR	AIEADIEKYIC[469.2742]YAEQTR	NA	NA	-0.0076	NA	NA	NA
AIEEGIPAFTCEEYVK	AIEEGIPAFTCEEYVK	16	2	AIEEGIPAFTC[463.2366]EEYVK	AIEEGIPAFTC[469.2742]EEYVK	1.98333	5.98833	2.99007	4.97207	2.99437	NA
AIEEGIPAFTCEEYVK	AIEEGIPAFTCEEYVK	16	3	AIEEGIPAFTC[463.2366]EEYVK	AIEEGIPAFTC[469.2742]EEYVK	-0.993667	4.9749	2.00447	10.9516	2.9861	NA
AIEIDNKCDFAYETMGTIEVQR	AIEIDNKCDFAYETMGTIEVQR	22	3	AIEIDNKC[463.2366]DFAYETMGTIEVQR	AIEIDNKC[469.2742]DFAYETMGTIEVQR	4.4784	0	-2.00223	NA	NA	NA
AIELNPANAVYFCNR	AIELNPANAVYFCNR	15	2	AIELNPANAVYFC[463.2366]NR	AIELNPANAVYFC[469.2742]NR	2.98067	3.98643	1.9877	7.00193	1.9887	NA
AIELNPANAVYFCNR	AIELNPANAVYFCNR	15	3	AIELNPANAVYFC[463.2366]NR	AIELNPANAVYFC[469.2742]NR	1.9959	1.989	3.9753	4.977	2.9878	NA
AIGNEVTVDKWEPLLNNLGHVCR	AIGNEVTVDKWEPLLNNLGHVCR	23	4	AIGNEVTVDKWEPLLNNLGHVC[463.2366]R	AIGNEVTVDKWEPLLNNLGHVC[469.2742]R	NA	NA	1.4986	NA	NA	NA
AIGSDTSDIVHIWCPEGMK	AIGSDTSDIVHIWCPEGMK	19	3	AIGSDTSDIVHIWC[463.2366]PEGMK	AIGSDTSDIVHIWC[469.2742]PEGMK	-0.00606667	5.9809	-5.9533	2.999	0	NA
AIHTAPVATMAFDPTSTLLATGGCDGAVR	AIHTAPVATMAFDPTSTLLATGGCDGAVR	29	3	AIHTAPVATMAFDPTSTLLATGGC[463.2366]DGAVR	AIHTAPVATMAFDPTSTLLATGGC[469.2742]DGAVR	NA	0.0176	1.491	-0.0031	NA	NA
AIHTFDLQTLPVDFVECLMR	AIHTFDLQTLPVDFVECLMR	20	3	AIHTFDLQTLPVDFVEC[463.2366]LMR	AIHTFDLQTLPVDFVEC[469.2742]LMR	-1.50195	2.99633	NA	NA	NA	NA
AIIQEVCFMK	AIIQEVCFMK	10	2	AIIQEVC[463.2366]FMK	AIIQEVC[469.2742]FMK	2.99493	-1.4991	NA	NA	1.99233	NA
AIITICR	AIITICR	7	2	AIITIC[463.2366]R	AIITIC[469.2742]R	4.50595	0.00166667	NA	4.4876	5.9719	NA
AILCAIQNLEER	AILCAIQNLEER	12	2	AILC[463.2366]AIQNLEER	AILC[469.2742]AIQNLEER	2.9905	-1.00593	6.96207	1.4945	8.9669	NA
AILCLLLGGVER	AILCLLLGGVER	12	2	AILC[463.2366]LLLGGVER	AILC[469.2742]LLLGGVER	2.99167	4.4777	1.99933	2.9979	2.99823	3.98127
AILFSQPLQITDTQQGCIAPVELR	AILFSQPLQITDTQQGCIAPVELR	24	2	AILFSQPLQITDTQQGC[463.2366]IAPVELR	AILFSQPLQITDTQQGC[469.2742]IAPVELR	2.99083	NA	1.98537	1.98893	1.9884	NA
AILFSQPLQITDTQQGCIAPVELR	AILFSQPLQITDTQQGCIAPVELR	24	3	AILFSQPLQITDTQQGC[463.2366]IAPVELR	AILFSQPLQITDTQQGC[469.2742]IAPVELR	2.99083	2.9943	0.989367	2.98863	0	2.99273
AILLPMDLDAHISSMLSSGASCAAAAQR	AILLPMDLDAHISSMLSSGASCAAAAQR	28	3	AILLPMDLDAHISSMLSSGASC[463.2366]AAAAQR	AILLPMDLDAHISSMLSSGASC[469.2742]AAAAQR	1.52615	-2.99557	1.99353	NA	NA	NA
AILPCIK	AILPCIK	7	2	AILPC[463.2366]IK	AILPC[469.2742]IK	2.989	5.97	3.96933	4.97837	2.99267	3.452
AILPCQDTPSVK	AILPCQDTPSVK	12	2	AILPC[463.2366]QDTPSVK	AILPC[469.2742]QDTPSVK	3.98437	11.9735	2.98303	4.94997	5.9757	NA
AILQENGCLSDSDMFSQAGLR	AILQENGCLSDSDMFSQAGLR	21	2	AILQENGC[463.2366]LSDSDMFSQAGLR	AILQENGC[469.2742]LSDSDMFSQAGLR	3.97733	1.99193	1.99493	0.998067	1.9804	NA
AILQENGCLSDSDMFSQAGLR	AILQENGCLSDSDMFSQAGLR	21	3	AILQENGC[463.2366]LSDSDMFSQAGLR	AILQENGC[469.2742]LSDSDMFSQAGLR	2.97607	3.98223	2.00347	3.99043	2.96705	0.9956
AILQHLGLESTCDDSIIVK	AILQHLGLESTCDDSIIVK	19	3	AILQHLGLESTC[463.2366]DDSIIVK	AILQHLGLESTC[469.2742]DDSIIVK	2.99073	0	4.98633	3.989	1.99133	0.996667
AILQQLGLNSTCDDSILVK	AILQQLGLNSTCDDSILVK	19	2	AILQQLGLNSTC[463.2366]DDSILVK	AILQQLGLNSTC[469.2742]DDSILVK	1.99623	-0.00566667	4.9666	2.989	2.99637	5.9731
AILQQLGLNSTCDDSILVK	AILQQLGLNSTCDDSILVK	19	3	AILQQLGLNSTC[463.2366]DDSILVK	AILQQLGLNSTC[469.2742]DDSILVK	1.9976	3.97287	3.97587	0.994267	2.9904	2.99197
AILTDQPMICTPR	AILTDQPMICTPR	13	2	AILTDQPMIC[463.2366]TPR	AILTDQPMIC[469.2742]TPR	NA	NA	1.4895	NA	NA	NA
AIMMASQSLMCGHQDVMVAGGMESMSNVPYVMNR	AIMMASQSLMCGHQDVMVAGGMESMSNVPYVMNR	34	3	AIMMASQSLMC[463.2366]GHQDVMVAGGMESMSNVPYVMNR	AIMMASQSLMC[469.2742]GHQDVMVAGGMESMSNVPYVMNR	0.995367	-1.99063	-0.995067	NA	0	NA
AIMMASQSLMCGHQDVMVAGGMESMSNVPYVMNR	AIMMASQSLMCGHQDVMVAGGMESMSNVPYVMNR	34	4	AIMMASQSLMC[463.2366]GHQDVMVAGGMESMSNVPYVMNR	AIMMASQSLMC[469.2742]GHQDVMVAGGMESMSNVPYVMNR	NA	NA	5.9748	NA	NA	NA
AIMMASQSLMCGHQDVMVAGGMESMSNVPYVMNR	AIMMASQSLMCGHQDVMVAGGM[15.9949]ESMSNVPYVMNR	34	3	AIMMASQSLMC[463.2366]GHQDVMVAGGM[15.9949]ESMSNVPYVMNR	AIMMASQSLMC[469.2742]GHQDVMVAGGM[15.9949]ESMSNVPYVMNR	NA	NA	-4.472	NA	NA	NA
AIMMASQSLMCGHQDVMVAGGMESMSNVPYVMNR	AIMMASQSLM[15.9949]CGHQDVMVAGGMESMSNVPYVMNR	34	3	AIMMASQSLM[15.9949]C[463.2366]GHQDVMVAGGMESMSNVPYVMNR	AIMMASQSLM[15.9949]C[469.2742]GHQDVMVAGGMESMSNVPYVMNR	1.4885	NA	NA	NA	NA	NA
AIMMASQSLMCGHQDVMVAGGMESMSNVPYVMNR	AIMM[15.9949]ASQSLMCGHQDVMVAGGMESMSNVPYVMNR	34	3	AIMM[15.9949]ASQSLMC[463.2366]GHQDVMVAGGMESMSNVPYVMNR	AIMM[15.9949]ASQSLMC[469.2742]GHQDVMVAGGMESMSNVPYVMNR	NA	NA	-1.489	NA	NA	NA
AINCATSGVVGLVNCLR	AINCATSGVVGLVNCLR	17	3	AINC[463.2366]ATSGVVGLVNC[463.2366]LR	AINC[469.2742]ATSGVVGLVNC[469.2742]LR	8.98043	11.9641	0.991933	NA	-10.9758	NA
AINCATSGVVGLVNCLR	AINCATSGVVGLVNC[57.0215]LR	17	2	AINC[463.2366]ATSGVVGLVNC[57.0215]LR	AINC[469.2742]ATSGVVGLVNC[57.0215]LR	2.99603	1.9857	2.9816	1.99377	2.99193	2.99717
AINCATSGVVGLVNCLR	AINCATSGVVGLVNC[57.0215]LR	17	3	AINC[463.2366]ATSGVVGLVNC[57.0215]LR	AINC[469.2742]ATSGVVGLVNC[57.0215]LR	2.99603	1.9857	2.00387	2.99377	2.99193	2.99717
AINCATSGVVGLVNCLRR	AINCATSGVVGLVNC[57.0215]LRR	18	3	AINC[463.2366]ATSGVVGLVNC[57.0215]LRR	AINC[469.2742]ATSGVVGLVNC[57.0215]LRR	3.98907	-0.990067	1.98773	1.9924	2.99703	1.487
AINCPEDIVFPALDILR	AINCPEDIVFPALDILR	17	2	AINC[463.2366]PEDIVFPALDILR	AINC[469.2742]PEDIVFPALDILR	3.9857	3.98803	-0.0133333	7.47305	-1.98827	NA
AINCPEDIVFPALDILR	AINCPEDIVFPALDILR	17	3	AINC[463.2366]PEDIVFPALDILR	AINC[469.2742]PEDIVFPALDILR	4.49615	7.9695	1.49405	NA	2.9724	NA
AINILLEGNSDTTSWETVGCK	AINILLEGNSDTTSWETVGCK	21	2	AINILLEGNSDTTSWETVGC[463.2366]K	AINILLEGNSDTTSWETVGC[469.2742]K	1.4971	0.9924	NA	NA	NA	NA
AINILLEGNSDTTSWETVGCK	AINILLEGNSDTTSWETVGCK	21	3	AINILLEGNSDTTSWETVGC[463.2366]K	AINILLEGNSDTTSWETVGC[469.2742]K	0.970967	6.98567	2.98263	6.00455	-2.99167	NA
AIQCVNNVVVDGR	AIQCVNNVVVDGR	13	2	AIQC[463.2366]VNNVVVDGR	AIQC[469.2742]VNNVVVDGR	3.98273	2.98703	4.4765	2.981	3.9837	2.97395
AIQDDCQVITAR	AIQDDCQVITAR	12	2	AIQDDC[463.2366]QVITAR	AIQDDC[469.2742]QVITAR	NA	-0.01255	NA	-1.98607	NA	NA
AIQEGANSIVSSLHQAAAAACLSR	AIQEGANSIVSSLHQAAAAACLSR	24	3	AIQEGANSIVSSLHQAAAAAC[463.2366]LSR	AIQEGANSIVSSLHQAAAAAC[469.2742]LSR	-0.0102	4.986	2.99693	3.0011	NA	NA
AIQNDKLAFPGETLSDIPCKTEEEGVGCGGAGR	AIQNDKLAFPGETLSDIPCKTEEEGVGC[57.0215]GGAGR	33	4	AIQNDKLAFPGETLSDIPC[463.2366]KTEEEGVGC[57.0215]GGAGR	AIQNDKLAFPGETLSDIPC[469.2742]KTEEEGVGC[57.0215]GGAGR	NA	7.463	-1.50155	NA	NA	NA
AIQNDKLAFPGETLSDIPCKTEEEGVGCGGAGR	AIQNDKLAFPGETLSDIPC[57.0215]KTEEEGVGCGGAGR	33	4	AIQNDKLAFPGETLSDIPC[57.0215]KTEEEGVGC[463.2366]GGAGR	AIQNDKLAFPGETLSDIPC[57.0215]KTEEEGVGC[469.2742]GGAGR	1.5	5.9587	NA	NA	0	NA
AIQTEKEQQIETVCETIQNLVDNIK	AIQTEKEQQIETVCETIQNLVDNIK	25	3	AIQTEKEQQIETVC[463.2366]ETIQNLVDNIK	AIQTEKEQQIETVC[469.2742]ETIQNLVDNIK	5.97205	NA	3.9987	NA	NA	NA
AIQTVSCLLQGPCDAGNR	AIQTVSC[57.0215]LLQGPCDAGNR	18	2	AIQTVSC[57.0215]LLQGPC[463.2366]DAGNR	AIQTVSC[57.0215]LLQGPC[469.2742]DAGNR	0.981333	2.98337	-3.9973	1.96823	-3.98077	NA
AIQTVSCLLQGPCDAGNR	AIQTVSC[57.0215]LLQGPCDAGNR	18	3	AIQTVSC[57.0215]LLQGPC[463.2366]DAGNR	AIQTVSC[57.0215]LLQGPC[469.2742]DAGNR	3.9783	-1.99863	6.95673	1.969	2.98595	0.977967
AIRPPCPDTAPPSSALHWLADLATQK	AIRPPCPDTAPPSSALHWLADLATQK	26	4	AIRPPC[463.2366]PDTAPPSSALHWLADLATQK	AIRPPC[469.2742]PDTAPPSSALHWLADLATQK	0.989	-0.000333333	-1.989	-1.9941	-4.9653	NA
AISEPNFSVAYANMCR	AISEPNFSVAYANMCR	16	2	AISEPNFSVAYANMC[463.2366]R	AISEPNFSVAYANMC[469.2742]R	1.499	0.00763333	4.96273	-1.4884	NA	NA
AISEPNFSVAYANMCR	AISEPNFSVAYANMCR	16	3	AISEPNFSVAYANMC[463.2366]R	AISEPNFSVAYANMC[469.2742]R	NA	2.958	3.96997	3.0107	1.4924	NA
AISTICSLEK	AISTICSLEK	10	2	AISTIC[463.2366]SLEK	AISTIC[469.2742]SLEK	4.46405	7.46645	NA	NA	NA	5.99795
AISTICSLEKK	AISTICSLEKK	11	2	AISTIC[463.2366]SLEKK	AISTIC[469.2742]SLEKK	4.4815	NA	5.9727	NA	3.9883	NA
AISTICSLEKK	AISTICSLEKK	11	3	AISTIC[463.2366]SLEKK	AISTIC[469.2742]SLEKK	3.98233	2.979	5.9697	NA	3	NA
AISTTCIPNYPDR	AISTTCIPNYPDR	13	2	AISTTC[463.2366]IPNYPDR	AISTTC[469.2742]IPNYPDR	2.99967	1.48595	7.4694	-7.94503	-1.488	NA
AITIAGIPQSIIECVK	AITIAGIPQSIIECVK	16	2	AITIAGIPQSIIEC[463.2366]VK	AITIAGIPQSIIEC[469.2742]VK	2.9987	3.98997	2.99967	1.98323	3.9976	2.98213
AITIAGIPQSIIECVK	AITIAGIPQSIIECVK	16	3	AITIAGIPQSIIEC[463.2366]VK	AITIAGIPQSIIEC[469.2742]VK	4.99493	4.99297	2.99	4.97427	2.00267	NA
AITIAGVPQSVTECVK	AITIAGVPQSVTECVK	16	2	AITIAGVPQSVTEC[463.2366]VK	AITIAGVPQSVTEC[469.2742]VK	2.98477	2.9813	3.9847	1.98827	2.99433	1.9787
AITIAGVPQSVTECVK	AITIAGVPQSVTECVK	16	3	AITIAGVPQSVTEC[463.2366]VK	AITIAGVPQSVTEC[469.2742]VK	4.4741	0.987	1.99003	3.98293	2.99637	2.96805
AITIASQTNCPLYVTK	AITIASQTNCPLYVTK	16	2	AITIASQTNC[463.2366]PLYVTK	AITIASQTNC[469.2742]PLYVTK	4.48095	-0.00736667	2.98645	2.99455	4.43255	NA
AITSGGITYQDQPWHADCFVCVTCSK	AITSGGITYQDQPWHADCFVC[57.0215]VTC[57.0215]SK	26	3	AITSGGITYQDQPWHADC[463.2366]FVC[57.0215]VTC[57.0215]SK	AITSGGITYQDQPWHADC[469.2742]FVC[57.0215]VTC[57.0215]SK	4.48855	1.48755	NA	NA	NA	NA
AITSGGITYQDQPWHADCFVCVTCSK	AITSGGITYQDQPWHADC[57.0215]FVCVTC[57.0215]SK	26	3	AITSGGITYQDQPWHADC[57.0215]FVC[463.2366]VTC[57.0215]SK	AITSGGITYQDQPWHADC[57.0215]FVC[469.2742]VTC[57.0215]SK	NA	1.4965	NA	NA	NA	NA
AITSGGITYQDQPWHADCFVCVTCSK	AITSGGITYQDQPWHADC[57.0215]FVC[57.0215]VTCSK	26	3	AITSGGITYQDQPWHADC[57.0215]FVC[57.0215]VTC[463.2366]SK	AITSGGITYQDQPWHADC[57.0215]FVC[57.0215]VTC[469.2742]SK	2.97703	NA	1.4984	1.99867	0.0034	NA
AITTQNCNTK	AITTQNCNTK	10	2	AITTQNC[463.2366]NTK	AITTQNC[469.2742]NTK	NA	NA	2.98635	NA	NA	NA
AIVDALPPPCESACTVPTDVDKWFHHQKN	AIVDALPPPCESACTVPTDVDKWFHHQKN	29	4	AIVDALPPPC[463.2366]ESAC[463.2366]TVPTDVDKWFHHQKN	AIVDALPPPC[469.2742]ESAC[469.2742]TVPTDVDKWFHHQKN	-4.96773	4.5019	NA	NA	NA	NA
AIVDALPPPCESACTVPTDVDKWFHHQKN	AIVDALPPPCESACTVPTDVDKWFHHQKN	29	5	AIVDALPPPC[463.2366]ESAC[463.2366]TVPTDVDKWFHHQKN	AIVDALPPPC[469.2742]ESAC[469.2742]TVPTDVDKWFHHQKN	2.9916	4.4922	0	NA	-5.985	NA
AIVDALPPPCESACTVPTDVDKWFHHQK	AIVDALPPPCESAC[57.0215]TVPTDVDKWFHHQK	28	5	AIVDALPPPC[463.2366]ESAC[57.0215]TVPTDVDKWFHHQK	AIVDALPPPC[469.2742]ESAC[57.0215]TVPTDVDKWFHHQK	0	1.9926	2.9696	NA	NA	NA
AIVDALPPPCESACTVPTDVDKWFHHQKN	AIVDALPPPCESAC[57.0215]TVPTDVDKWFHHQKN	29	5	AIVDALPPPC[463.2366]ESAC[57.0215]TVPTDVDKWFHHQKN	AIVDALPPPC[469.2742]ESAC[57.0215]TVPTDVDKWFHHQKN	-1.989	1.00233	NA	0	1.5031	NA
AIVDALPPPCESACTVPTDVDKWFHHQK	AIVDALPPPC[57.0215]ESACTVPTDVDKWFHHQK	28	4	AIVDALPPPC[57.0215]ESAC[463.2366]TVPTDVDKWFHHQK	AIVDALPPPC[57.0215]ESAC[469.2742]TVPTDVDKWFHHQK	2.97973	6.97933	4.9664	1.00493	5.9851	NA
AIVDALPPPCESACTVPTDVDKWFHHQK	AIVDALPPPC[57.0215]ESACTVPTDVDKWFHHQK	28	5	AIVDALPPPC[57.0215]ESAC[463.2366]TVPTDVDKWFHHQK	AIVDALPPPC[57.0215]ESAC[469.2742]TVPTDVDKWFHHQK	0.9914	2.98833	3.98367	-1.002	0	NA
AIVDALPPPCESACTVPTDVDKWFHHQKN	AIVDALPPPC[57.0215]ESACTVPTDVDKWFHHQKN	29	4	AIVDALPPPC[57.0215]ESAC[463.2366]TVPTDVDKWFHHQKN	AIVDALPPPC[57.0215]ESAC[469.2742]TVPTDVDKWFHHQKN	0	2.9803	2.9819	-0.998733	0	NA
AIVDALPPPCESACTVPTDVDKWFHHQKN	AIVDALPPPC[57.0215]ESACTVPTDVDKWFHHQKN	29	5	AIVDALPPPC[57.0215]ESAC[463.2366]TVPTDVDKWFHHQKN	AIVDALPPPC[57.0215]ESAC[469.2742]TVPTDVDKWFHHQKN	0	3.02	2.00407	1.99507	0	0
AIVDCGFEHPSEVQHECIPQAILGMDVLCQAK	AIVDCGFEHPSEVQHEC[57.0215]IPQAILGMDVLCQAK	32	4	AIVDC[463.2366]GFEHPSEVQHEC[57.0215]IPQAILGMDVLC[463.2366]QAK	AIVDC[469.2742]GFEHPSEVQHEC[57.0215]IPQAILGMDVLC[469.2742]QAK	0	NA	1.4845	NA	NA	NA
AIVDCGFEHPSEVQHECIPQAILGMDVLCQAK	AIVDCGFEHPSEVQHEC[57.0215]IPQAILGMDVLC[57.0215]QAK	32	3	AIVDC[463.2366]GFEHPSEVQHEC[57.0215]IPQAILGMDVLC[57.0215]QAK	AIVDC[469.2742]GFEHPSEVQHEC[57.0215]IPQAILGMDVLC[57.0215]QAK	4.98073	NA	2.97867	NA	NA	NA
AIVDCGFEHPSEVQHECIPQAILGMDVLCQAK	AIVDCGFEHPSEVQHEC[57.0215]IPQAILGMDVLC[57.0215]QAK	32	4	AIVDC[463.2366]GFEHPSEVQHEC[57.0215]IPQAILGMDVLC[57.0215]QAK	AIVDC[469.2742]GFEHPSEVQHEC[57.0215]IPQAILGMDVLC[57.0215]QAK	1.9997	1.4869	5.9921	-7.468	0.0124	NA
AIVDCIISIVEENPESK	AIVDCIISIVEENPESK	17	2	AIVDC[463.2366]IISIVEENPESK	AIVDC[469.2742]IISIVEENPESK	1.99333	-1.4905	2.97473	4.49145	NA	NA
AIVDCGFEHPSEVQHECIPQAILGMDVLCQAK	AIVDC[57.0215]GFEHPSEVQHECIPQAILGMDVLCQAK	32	4	AIVDC[57.0215]GFEHPSEVQHEC[463.2366]IPQAILGMDVLC[463.2366]QAK	AIVDC[57.0215]GFEHPSEVQHEC[469.2742]IPQAILGMDVLC[469.2742]QAK	NA	2.9945	NA	NA	NA	NA
AIVDCGFEHPSEVQHECIPQAILGMDVLCQAK	AIVDC[57.0215]GFEHPSEVQHECIPQAILGMDVLC[57.0215]QAK	32	3	AIVDC[57.0215]GFEHPSEVQHEC[463.2366]IPQAILGMDVLC[57.0215]QAK	AIVDC[57.0215]GFEHPSEVQHEC[469.2742]IPQAILGMDVLC[57.0215]QAK	2.9835	2.9659	-1.5006	NA	NA	NA
AIVDCGFEHPSEVQHECIPQAILGMDVLCQAK	AIVDC[57.0215]GFEHPSEVQHECIPQAILGMDVLC[57.0215]QAK	32	4	AIVDC[57.0215]GFEHPSEVQHEC[463.2366]IPQAILGMDVLC[57.0215]QAK	AIVDC[57.0215]GFEHPSEVQHEC[469.2742]IPQAILGMDVLC[57.0215]QAK	1.49645	4.96247	0	1.48495	2.00873	NA
AIVDCGFEHPSEVQHECIPQAILGMDVLCQAK	AIVDC[57.0215]GFEHPSEVQHEC[57.0215]IPQAILGMDVLCQAK	32	4	AIVDC[57.0215]GFEHPSEVQHEC[57.0215]IPQAILGMDVLC[463.2366]QAK	AIVDC[57.0215]GFEHPSEVQHEC[57.0215]IPQAILGMDVLC[469.2742]QAK	NA	5.9191	NA	NA	NA	NA
AIVICPTDEDLKDR	AIVICPTDEDLKDR	14	3	AIVIC[463.2366]PTDEDLKDR	AIVIC[469.2742]PTDEDLKDR	0.9963	-6.985	1.99763	NA	4.48605	NA
AIVLFTSDACGLSDAAHIESLQEK	AIVLFTSDACGLSDAAHIESLQEK	24	3	AIVLFTSDAC[463.2366]GLSDAAHIESLQEK	AIVLFTSDAC[469.2742]GLSDAAHIESLQEK	2.9924	-1.017	-3.9833	1.49805	-2.99885	NA
AIVLFTSDACGLSDVAHVESLQEK	AIVLFTSDACGLSDVAHVESLQEK	24	3	AIVLFTSDAC[463.2366]GLSDVAHVESLQEK	AIVLFTSDAC[469.2742]GLSDVAHVESLQEK	3.0011	1.00437	1.9929	2.997	1.9864	2.985
AIVQDQGCLPGLILFMDHPNPPVVHSALLALR	AIVQDQGCLPGLILFMDHPNPPVVHSALLALR	32	4	AIVQDQGC[463.2366]LPGLILFMDHPNPPVVHSALLALR	AIVQDQGC[469.2742]LPGLILFMDHPNPPVVHSALLALR	1.501	2.99077	0	NA	1.50355	NA
AIVVEHEEFESCR	AIVVEHEEFESCR	13	3	AIVVEHEEFESC[463.2366]R	AIVVEHEEFESC[469.2742]R	NA	2.95495	-1.9923	NA	-5.98	NA
AIWNYIHCVFGIR	AIWNYIHCVFGIR	13	3	AIWNYIHC[463.2366]VFGIR	AIWNYIHC[469.2742]VFGIR	NA	1.5024	7.4774	NA	NA	NA
AIYDTPCIQAESEK	AIYDTPCIQAESEK	14	2	AIYDTPC[463.2366]IQAESEK	AIYDTPC[469.2742]IQAESEK	NA	NA	NA	2.98805	NA	NA
AIYDTPCIQAESEKWQQALK	AIYDTPCIQAESEKWQQALK	20	3	AIYDTPC[463.2366]IQAESEKWQQALK	AIYDTPC[469.2742]IQAESEKWQQALK	4.97773	1.9826	2.9847	5.98773	6.98273	0.996667
AIYHSLGMTGIPIINVNNNCATGSTALFMAR	AIYHSLGMTGIPIINVNNNCATGSTALFMAR	31	3	AIYHSLGMTGIPIINVNNNC[463.2366]ATGSTALFMAR	AIYHSLGMTGIPIINVNNNC[469.2742]ATGSTALFMAR	1.00093	1.00073	0	3.9861	0.9903	NA
AIYHSLGMTGIPIINVNNNCATGSTALFMAR	AIYHSLGMTGIPIINVNNNCATGSTALFMAR	31	4	AIYHSLGMTGIPIINVNNNC[463.2366]ATGSTALFMAR	AIYHSLGMTGIPIINVNNNC[469.2742]ATGSTALFMAR	-1.4954	2.9871	0	NA	2.99	NA
AIYHSLGMTGIPIINVNNNCATGSTALFMAR	AIYHSLGM[15.9949]TGIPIINVNNNCATGSTALFMAR	31	3	AIYHSLGM[15.9949]TGIPIINVNNNC[463.2366]ATGSTALFMAR	AIYHSLGM[15.9949]TGIPIINVNNNC[469.2742]ATGSTALFMAR	NA	-0.00473333	4.4606	NA	NA	NA
AIYQCFVWSGTAEAR	AIYQCFVWSGTAEAR	15	2	AIYQC[463.2366]FVWSGTAEAR	AIYQC[469.2742]FVWSGTAEAR	4.96737	3.97507	-0.0083	1.99867	2.99063	3.02863
AIYQCFVWSGTAEAR	AIYQCFVWSGTAEAR	15	3	AIYQC[463.2366]FVWSGTAEAR	AIYQC[469.2742]FVWSGTAEAR	NA	0.9777	-10.9864	NA	NA	NA
AKCDVDETVSSATLSEETEKPK	AKCDVDETVSSATLSEETEKPK	22	3	AKC[463.2366]DVDETVSSATLSEETEKPK	AKC[469.2742]DVDETVSSATLSEETEKPK	NA	1.48805	NA	1.487	2.97505	NA
AKCDVDETVSSATLSEETEKPK	AKCDVDETVSSATLSEETEKPK	22	4	AKC[463.2366]DVDETVSSATLSEETEKPK	AKC[469.2742]DVDETVSSATLSEETEKPK	4.48305	NA	-1.4865	NA	NA	NA
AKCELSSSVQTDINLPYLTMDSSGPK	AKCELSSSVQTDINLPYLTMDSSGPK	26	3	AKC[463.2366]ELSSSVQTDINLPYLTMDSSGPK	AKC[469.2742]ELSSSVQTDINLPYLTMDSSGPK	1.9924	2.99893	1.99003	2.993	0.9984	1.98867
AKCELSSSVQTDINLPYLTMDSSGPK	AKCELSSSVQTDINLPYLTM[15.9949]DSSGPK	26	3	AKC[463.2366]ELSSSVQTDINLPYLTM[15.9949]DSSGPK	AKC[469.2742]ELSSSVQTDINLPYLTM[15.9949]DSSGPK	1.00573	-0.00463333	1.98747	-1.98933	0	1.99
AKDTSSEEVNLSHIVPCEPVPEEKPK	AKDTSSEEVNLSHIVPCEPVPEEKPK	26	4	AKDTSSEEVNLSHIVPC[463.2366]EPVPEEKPK	AKDTSSEEVNLSHIVPC[469.2742]EPVPEEKPK	NA	NA	-2.9845	NA	NA	NA
AKDTSSEEVNLSHIVPCEPVPEEKPK	AKDTSSEEVNLSHIVPCEPVPEEKPK	26	5	AKDTSSEEVNLSHIVPC[463.2366]EPVPEEKPK	AKDTSSEEVNLSHIVPC[469.2742]EPVPEEKPK	NA	1.489	NA	NA	NA	NA
AKECMAGTSGSEEVK	AKECMAGTSGSEEVK	15	3	AKEC[463.2366]MAGTSGSEEVK	AKEC[469.2742]MAGTSGSEEVK	NA	NA	0.00468667	NA	NA	NA
AKEGISINCGLLALGNVISALGDK	AKEGISINCGLLALGNVISALGDK	24	3	AKEGISINC[463.2366]GLLALGNVISALGDK	AKEGISINC[469.2742]GLLALGNVISALGDK	0.0106333	-0.998733	-6.94333	NA	0.9976	NA
AKENDENCGPTTTVFVGNISEK	AKENDENCGPTTTVFVGNISEK	22	3	AKENDENC[463.2366]GPTTTVFVGNISEK	AKENDENC[469.2742]GPTTTVFVGNISEK	1.99833	2.97537	2.9903	2.9843	4.97093	2.9837
AKFENLCK	AKFENLCK	8	2	AKFENLC[463.2366]K	AKFENLC[469.2742]K	2.99497	1.9933	1.00197	3.99027	2.99467	2.98067
AKFENLCK	AKFENLCK	8	3	AKFENLC[463.2366]K	AKFENLC[469.2742]K	2.99497	1.9933	3.98197	3.99027	2.9925	2.98067
AKHTQENCETWGVNGETGTLVDMK	AKHTQENCETWGVNGETGTLVDMK	24	4	AKHTQENC[463.2366]ETWGVNGETGTLVDMK	AKHTQENC[469.2742]ETWGVNGETGTLVDMK	2.997	0.992633	2.9875	NA	NA	NA
AKINEAVECLLSLK	AKINEAVECLLSLK	14	3	AKINEAVEC[463.2366]LLSLK	AKINEAVEC[469.2742]LLSLK	2.994	NA	NA	NA	NA	NA
AKLDLVQSMMDCLYAK	AKLDLVQSMMDCLYAK	16	3	AKLDLVQSMMDC[463.2366]LYAK	AKLDLVQSMMDC[469.2742]LYAK	NA	NA	1.018	NA	NA	NA
AKLTPGCEAEAETEAICFFVQQFTDMEHNR	AKLTPGCEAEAETEAIC[57.0215]FFVQQFTDMEHNR	30	4	AKLTPGC[463.2366]EAEAETEAIC[57.0215]FFVQQFTDMEHNR	AKLTPGC[469.2742]EAEAETEAIC[57.0215]FFVQQFTDMEHNR	1.49145	-3.9902	NA	NA	0	NA
AKLTPGCEAEAETEAICFFVQQFTDMEHNR	AKLTPGC[57.0215]EAEAETEAICFFVQQFTDMEHNR	30	4	AKLTPGC[57.0215]EAEAETEAIC[463.2366]FFVQQFTDMEHNR	AKLTPGC[57.0215]EAEAETEAIC[469.2742]FFVQQFTDMEHNR	NA	-3.9902	NA	NA	NA	NA
AKPPADPAAAASPCR	AKPPADPAAAASPCR	15	3	AKPPADPAAAASPC[463.2366]R	AKPPADPAAAASPC[469.2742]R	1.99333	-5.97367	NA	-5.96131	NA	-1.48848
AKPTGSGKEEGPAPCK	AKPTGSGKEEGPAPCK	16	3	AKPTGSGKEEGPAPC[463.2366]K	AKPTGSGKEEGPAPC[469.2742]K	1.49403	NA	NA	NA	NA	NA
AKPVATAPIPGTPWCVVWTGDER	AKPVATAPIPGTPWCVVWTGDER	23	3	AKPVATAPIPGTPWC[463.2366]VVWTGDER	AKPVATAPIPGTPWC[469.2742]VVWTGDER	4.9648	0.0037	2.98033	2.00073	1.49	NA
AKPYEGSILEADCDILIPAASEK	AKPYEGSILEADCDILIPAASEK	23	3	AKPYEGSILEADC[463.2366]DILIPAASEK	AKPYEGSILEADC[469.2742]DILIPAASEK	4.98403	-1.51582e-13	1.0006	0.997967	4.99033	4.9783
AKVDEFPLCGHMVSDEYEQLSSEALEAAR	AKVDEFPLCGHMVSDEYEQLSSEALEAAR	29	3	AKVDEFPLC[463.2366]GHMVSDEYEQLSSEALEAAR	AKVDEFPLC[469.2742]GHMVSDEYEQLSSEALEAAR	0.992667	2.9817	1.495	2.00043	0	2.9926
AKVDEFPLCGHMVSDEYEQLSSEALEAAR	AKVDEFPLCGHMVSDEYEQLSSEALEAAR	29	4	AKVDEFPLC[463.2366]GHMVSDEYEQLSSEALEAAR	AKVDEFPLC[469.2742]GHMVSDEYEQLSSEALEAAR	3.98073	3.98237	0.996667	2.99773	0.990933	1.98233
AKVDEFPLCGHMVSDEYEQLSSEALEAAR	AKVDEFPLCGHM[15.9949]VSDEYEQLSSEALEAAR	29	3	AKVDEFPLC[463.2366]GHM[15.9949]VSDEYEQLSSEALEAAR	AKVDEFPLC[469.2742]GHM[15.9949]VSDEYEQLSSEALEAAR	2.996	-1.99227	-0.9794	-3.0011	0	NA
AKVDEFPLCGHMVSDEYEQLSSEALEAAR	AKVDEFPLCGHM[15.9949]VSDEYEQLSSEALEAAR	29	4	AKVDEFPLC[463.2366]GHM[15.9949]VSDEYEQLSSEALEAAR	AKVDEFPLC[469.2742]GHM[15.9949]VSDEYEQLSSEALEAAR	0	8.966	0.998	-2.00033	1.99207	0.999033
AKVEVCKDESVDLEEFR	AKVEVCKDESVDLEEFR	17	3	AKVEVC[463.2366]KDESVDLEEFR	AKVEVC[469.2742]KDESVDLEEFR	NA	-1.50095	NA	NA	NA	NA
AKVEVCKDESVDLEEFR	AKVEVCKDESVDLEEFR	17	4	AKVEVC[463.2366]KDESVDLEEFR	AKVEVC[469.2742]KDESVDLEEFR	5.9759	3.00295	2.991	2.99097	NA	NA
AKYCELPVECK	AKYCELPVEC[57.0215]K	11	3	AKYC[463.2366]ELPVEC[57.0215]K	AKYC[469.2742]ELPVEC[57.0215]K	NA	NA	7.49905	NA	NA	NA
AKYESDMVTGGYAALINLCCR	AKYESDMVTGGYAALINLCC[57.0215]R	21	3	AKYESDMVTGGYAALINLC[463.2366]C[57.0215]R	AKYESDMVTGGYAALINLC[469.2742]C[57.0215]R	4.494	-8.897	NA	NA	NA	NA
ALADAQIPYSAVDQACVGYVFGDSTCGQR	ALADAQIPYSAVDQAC[57.0215]VGYVFGDSTCGQR	29	3	ALADAQIPYSAVDQAC[57.0215]VGYVFGDSTC[463.2366]GQR	ALADAQIPYSAVDQAC[57.0215]VGYVFGDSTC[469.2742]GQR	-4.47295	NA	-0.00793333	8.9509	-1.485	NA
ALADLVHSHIQSNELCSK	ALADLVHSHIQSNELCSK	18	3	ALADLVHSHIQSNELC[463.2366]SK	ALADLVHSHIQSNELC[469.2742]SK	NA	1.49495	2.98855	NA	1.495	NA
ALADLVHSHIQSNELCSK	ALADLVHSHIQSNELCSK	18	4	ALADLVHSHIQSNELC[463.2366]SK	ALADLVHSHIQSNELC[469.2742]SK	NA	4.4814	NA	NA	NA	NA
ALAGCDFLTISPK	ALAGCDFLTISPK	13	2	ALAGC[463.2366]DFLTISPK	ALAGC[469.2742]DFLTISPK	2.9914	-2.974	4.48045	3.97257	-4.97233	5.9451
ALAGTCQRPLLPERPLER	ALAGTCQRPLLPERPLER	18	4	ALAGTC[463.2366]QRPLLPERPLER	ALAGTC[469.2742]QRPLLPERPLER	2.99755	2.975	NA	NA	NA	NA
ALAIMCR	ALAIMCR	7	2	ALAIMC[463.2366]R	ALAIMC[469.2742]R	2.97693	7.44755	5.99795	3.97633	3.98533	3.97663
ALALNCFAPINDQEGAEAK	ALALNCFAPINDQEGAEAK	19	2	ALALNC[463.2366]FAPINDQEGAEAK	ALALNC[469.2742]FAPINDQEGAEAK	4.455	NA	0.03555	NA	NA	NA
ALALNCFAPINDQEGAEAK	ALALNCFAPINDQEGAEAK	19	3	ALALNC[463.2366]FAPINDQEGAEAK	ALALNC[469.2742]FAPINDQEGAEAK	NA	1.5045	NA	NA	NA	NA
ALALNCFAPINDQEGAEAKDWR	ALALNCFAPINDQEGAEAKDWR	22	3	ALALNC[463.2366]FAPINDQEGAEAKDWR	ALALNC[469.2742]FAPINDQEGAEAKDWR	-5.954	-2.991	-0.015	NA	NA	NA
ALANSLACQGK	ALANSLACQGK	11	2	ALANSLAC[463.2366]QGK	ALANSLAC[469.2742]QGK	3.9376	4.0094	3.974	4.00463	3.9717	3.98463
ALANVNIGSLICNVGAGGPAPAAGAAPAGGPAPSTAAAPAEEK	ALANVNIGSLICNVGAGGPAPAAGAAPAGGPAPSTAAAPAEEK	43	3	ALANVNIGSLIC[463.2366]NVGAGGPAPAAGAAPAGGPAPSTAAAPAEEK	ALANVNIGSLIC[469.2742]NVGAGGPAPAAGAAPAGGPAPSTAAAPAEEK	1.98567	1.99773	1.00127	1.99407	0	0
ALANVNIGSLICNVGAGGPAPAAGAAPAGGPAPSTAAAPAEEK	ALANVNIGSLICNVGAGGPAPAAGAAPAGGPAPSTAAAPAEEK	43	4	ALANVNIGSLIC[463.2366]NVGAGGPAPAAGAAPAGGPAPSTAAAPAEEK	ALANVNIGSLIC[469.2742]NVGAGGPAPAAGAAPAGGPAPSTAAAPAEEK	4.9771	-1.00203	-1.9897	1.4911	NA	NA
ALANVNIGSLICNVGAGGPAPAAGAAPAGGPAPSTAAAPAEEKK	ALANVNIGSLICNVGAGGPAPAAGAAPAGGPAPSTAAAPAEEKK	44	3	ALANVNIGSLIC[463.2366]NVGAGGPAPAAGAAPAGGPAPSTAAAPAEEKK	ALANVNIGSLIC[469.2742]NVGAGGPAPAAGAAPAGGPAPSTAAAPAEEKK	0.988667	NA	0.998	NA	NA	NA
ALAPLLLAFVTKPNSALESCSFAR	ALAPLLLAFVTKPNSALESCSFAR	24	3	ALAPLLLAFVTKPNSALESC[463.2366]SFAR	ALAPLLLAFVTKPNSALESC[469.2742]SFAR	3.99097	0.9949	0	1.48645	0	0
ALAPLLLAFVTKPNSALESCSFAR	ALAPLLLAFVTKPNSALESCSFAR	24	4	ALAPLLLAFVTKPNSALESC[463.2366]SFAR	ALAPLLLAFVTKPNSALESC[469.2742]SFAR	0	0.9881	0.9943	7.44765	1.98793	NA
ALAPQAALIPEEECLAGDWLELDMPLTR	ALAPQAALIPEEECLAGDWLELDMPLTR	28	3	ALAPQAALIPEEEC[463.2366]LAGDWLELDMPLTR	ALAPQAALIPEEEC[469.2742]LAGDWLELDMPLTR	1.4995	0.996667	2.97905	NA	13.198	NA
ALAPSAECPIAEENLAR	ALAPSAECPIAEENLAR	17	2	ALAPSAEC[463.2366]PIAEENLAR	ALAPSAEC[469.2742]PIAEENLAR	3.97467	4.4825	3.99167	3.963	1.99263	NA
ALAPSAECPIAEENLAR	ALAPSAECPIAEENLAR	17	3	ALAPSAEC[463.2366]PIAEENLAR	ALAPSAEC[469.2742]PIAEENLAR	4.46895	-0.002	2.002	4.4341	1.49405	NA
ALASNTSFFSGCSPIEEEAH	ALASNTSFFSGCSPIEEEAH	20	2	ALASNTSFFSGC[463.2366]SPIEEEAH	ALASNTSFFSGC[469.2742]SPIEEEAH	4.46305	NA	NA	NA	-1.502	NA
ALASNTSFFSGCSPIEEEAH	ALASNTSFFSGCSPIEEEAH	20	3	ALASNTSFFSGC[463.2366]SPIEEEAH	ALASNTSFFSGC[469.2742]SPIEEEAH	NA	1.0027	-0.981633	4.4659	2.9984	NA
ALATSCHCSFVSVSGADLFSPFVGDSEK	ALATSC[57.0215]HCSFVSVSGADLFSPFVGDSEK	28	3	ALATSC[57.0215]HC[463.2366]SFVSVSGADLFSPFVGDSEK	ALATSC[57.0215]HC[469.2742]SFVSVSGADLFSPFVGDSEK	4.4711	NA	NA	NA	NA	NA
ALCADEYR	ALCADEYR	8	2	ALC[463.2366]ADEYR	ALC[469.2742]ADEYR	3.9793	3.00603	3.9737	5.00333	4.96467	4.97103
ALCAEADRLQQSHPLSATQIQVK	ALCAEADRLQQSHPLSATQIQVK	23	3	ALC[463.2366]AEADRLQQSHPLSATQIQVK	ALC[469.2742]AEADRLQQSHPLSATQIQVK	NA	NA	NA	NA	0	NA
ALCAEADRLQQSHPLSATQIQVK	ALCAEADRLQQSHPLSATQIQVK	23	4	ALC[463.2366]AEADRLQQSHPLSATQIQVK	ALC[469.2742]AEADRLQQSHPLSATQIQVK	2.9914	4.97363	NA	NA	NA	NA
ALCAEFK	ALCAEFK	7	2	ALC[463.2366]AEFK	ALC[469.2742]AEFK	NA	5.9679	4.4855	4.00097	5.9877	4.9823
ALCAIASLGSSDLLPQEHILLR	ALCAIASLGSSDLLPQEHILLR	22	3	ALC[463.2366]AIASLGSSDLLPQEHILLR	ALC[469.2742]AIASLGSSDLLPQEHILLR	2.99583	1.98887	1.98333	7.98207	0.998933	NA
ALCDLGPWVK	ALCDLGPWVK	10	2	ALC[463.2366]DLGPWVK	ALC[469.2742]DLGPWVK	NA	NA	NA	3.0015	NA	NA
ALCDVGTAISCSR	ALCDVGTAISC[57.0215]SR	13	2	ALC[463.2366]DVGTAISC[57.0215]SR	ALC[469.2742]DVGTAISC[57.0215]SR	NA	NA	-4.47605	2.00263	NA	NA
ALCELESGIPAAESQIVYAERPLTDNHR	ALCELESGIPAAESQIVYAERPLTDNHR	28	4	ALC[463.2366]ELESGIPAAESQIVYAERPLTDNHR	ALC[469.2742]ELESGIPAAESQIVYAERPLTDNHR	NA	2.9885	NA	NA	NA	NA
ALCGFTEAAAQAAYLVGVSDPNSQAGQQGLVEPTQFAR	ALCGFTEAAAQAAYLVGVSDPNSQAGQQGLVEPTQFAR	38	3	ALC[463.2366]GFTEAAAQAAYLVGVSDPNSQAGQQGLVEPTQFAR	ALC[469.2742]GFTEAAAQAAYLVGVSDPNSQAGQQGLVEPTQFAR	0.990667	3.01905	-0.00206667	-4.47095	-1.4945	NA
ALCGLDESK	ALCGLDESK	9	2	ALC[463.2366]GLDESK	ALC[469.2742]GLDESK	5.98137	4.96397	1.00207	2.99003	3.977	2.97807
ALCHALTFPSLQR	ALCHALTFPSLQR	13	3	ALC[463.2366]HALTFPSLQR	ALC[469.2742]HALTFPSLQR	NA	-2.00203	4.479	NA	NA	NA
ALCHLNVPVTVVLDAAVGYIMEK	ALCHLNVPVTVVLDAAVGYIMEK	23	3	ALC[463.2366]HLNVPVTVVLDAAVGYIMEK	ALC[469.2742]HLNVPVTVVLDAAVGYIMEK	0	0.509267	NA	NA	0	NA
ALCHLNVPVTVVLDAAVGYIMEK	ALCHLNVPVTVVLDAAVGYIM[15.9949]EK	23	3	ALC[463.2366]HLNVPVTVVLDAAVGYIM[15.9949]EK	ALC[469.2742]HLNVPVTVVLDAAVGYIM[15.9949]EK	NA	0.0053	NA	NA	NA	NA
ALCIDQLDVFLQK	ALCIDQLDVFLQK	13	2	ALC[463.2366]IDQLDVFLQK	ALC[469.2742]IDQLDVFLQK	2.0037	2.9847	3.0024	3.00003	4.4875	NA
ALCIDQLDVFLQK	ALCIDQLDVFLQK	13	3	ALC[463.2366]IDQLDVFLQK	ALC[469.2742]IDQLDVFLQK	NA	4.4935	NA	NA	NA	NA
ALCLDLLELSTTNEIFK	ALCLDLLELSTTNEIFK	17	2	ALC[463.2366]LDLLELSTTNEIFK	ALC[469.2742]LDLLELSTTNEIFK	5.97445	-3.99763	1.4921	1.50195	8.92465	NA
ALCLDLLELSTTNEIFK	ALCLDLLELSTTNEIFK	17	3	ALC[463.2366]LDLLELSTTNEIFK	ALC[469.2742]LDLLELSTTNEIFK	NA	-1.485	2.98707	NA	NA	NA
ALCQACALLDGLNR	ALCQAC[57.0215]ALLDGLNR	14	2	ALC[463.2366]QAC[57.0215]ALLDGLNR	ALC[469.2742]QAC[57.0215]ALLDGLNR	NA	NA	8.9819	NA	NA	NA
ALCQITDSTMLQAIER	ALCQITDSTMLQAIER	16	2	ALC[463.2366]QITDSTMLQAIER	ALC[469.2742]QITDSTMLQAIER	2.00407	4.9694	1.48645	3.97827	2.9734	NA
ALCQPMR	ALCQPMR	7	2	ALC[463.2366]QPMR	ALC[469.2742]QPMR	3.86843	4.71733	4.49205	4.8757	1.99037	NA
ALCSFVTEDEVEWMR	ALCSFVTEDEVEWMR	15	2	ALC[463.2366]SFVTEDEVEWMR	ALC[469.2742]SFVTEDEVEWMR	2.98473	NA	-3.96407	-0.014	NA	NA
ALCTGEK	ALCTGEK	7	2	ALC[463.2366]TGEK	ALC[469.2742]TGEK	2.983	4.96297	1.49905	2.9785	1.99403	NA
ALCYLVLK	ALCYLVLK	8	2	ALC[463.2366]YLVLK	ALC[469.2742]YLVLK	2.97217	5.9841	2.92033	2.98333	5.98603	NA
ALCYVISGQDQR	ALCYVISGQDQR	12	2	ALC[463.2366]YVISGQDQR	ALC[469.2742]YVISGQDQR	NA	0	-5.66745	NA	NA	NA
ALDCSSSIR	ALDCSSSIR	9	2	ALDC[463.2366]SSSIR	ALDC[469.2742]SSSIR	2.98033	2.98597	3.98367	3.97197	2.98133	2.9963
ALDCSSSIRQPSLHMSAAAASR	ALDCSSSIRQPSLHMSAAAASR	22	4	ALDC[463.2366]SSSIRQPSLHMSAAAASR	ALDC[469.2742]SSSIRQPSLHMSAAAASR	NA	NA	1.83	NA	NA	NA
ALDCSSSVR	ALDCSSSVR	9	2	ALDC[463.2366]SSSVR	ALDC[469.2742]SSSVR	1.9887	2.99133	1.0013	1.99833	1.99507	2.98967
ALDDKNCWEK	ALDDKNCWEK	10	3	ALDDKNC[463.2366]WEK	ALDDKNC[469.2742]WEK	NA	NA	-5.708	NA	NA	NA
ALDINPQSSVLLCHIGVVQHALK	ALDINPQSSVLLCHIGVVQHALK	23	4	ALDINPQSSVLLC[463.2366]HIGVVQHALK	ALDINPQSSVLLC[469.2742]HIGVVQHALK	3.99247	-1.51582e-13	3.98383	0.996667	2.9892	NA
ALDLDSSCK	ALDLDSSCK	9	2	ALDLDSSC[463.2366]K	ALDLDSSC[469.2742]K	4.98203	4.96397	2.00337	2.98807	5.9737	4.9737
ALDLDSSCK	ALDLDSSCK	9	3	ALDLDSSC[463.2366]K	ALDLDSSC[469.2742]K	NA	5.9625	2.997	2.99555	2.9785	NA
ALDLDSSCKEAADGYQR	ALDLDSSCKEAADGYQR	17	3	ALDLDSSC[463.2366]KEAADGYQR	ALDLDSSC[469.2742]KEAADGYQR	4.492	8.971	3.9851	NA	NA	NA
ALDYCHSMGIMHR	ALDYCHSMGIMHR	13	3	ALDYC[463.2366]HSMGIMHR	ALDYC[469.2742]HSMGIMHR	NA	1.49605	NA	NA	NA	NA
ALDYCHSMGIMHR	ALDYCHSMGIMHR	13	4	ALDYC[463.2366]HSMGIMHR	ALDYC[469.2742]HSMGIMHR	NA	4.47795	1.497	NA	NA	NA
ALEATTEHIRQELAVFCSPEPPAK	ALEATTEHIRQELAVFCSPEPPAK	24	4	ALEATTEHIRQELAVFC[463.2366]SPEPPAK	ALEATTEHIRQELAVFC[469.2742]SPEPPAK	NA	NA	-10.4283	NA	NA	NA
ALECLPSKEHVDVIAK	ALECLPSKEHVDVIAK	16	3	ALEC[463.2366]LPSKEHVDVIAK	ALEC[469.2742]LPSKEHVDVIAK	NA	3.001	NA	NA	NA	NA
ALECLPSKEHVDVIAK	ALECLPSKEHVDVIAK	16	4	ALEC[463.2366]LPSKEHVDVIAK	ALEC[469.2742]LPSKEHVDVIAK	2.98545	0	2.98055	4.4791	1.99463	NA
ALECFCQAASEVGKEEFLDR	ALEC[57.0215]FCQAASEVGKEEFLDR	20	3	ALEC[57.0215]FC[463.2366]QAASEVGKEEFLDR	ALEC[57.0215]FC[469.2742]QAASEVGKEEFLDR	-0.99	0.999033	-4.99123	2.99817	1.9967	NA
ALEDLAGFKELFQTPGHTEESMTDDKITEVSCK	ALEDLAGFKELFQTPGHTEESMTDDKITEVSCK	33	4	ALEDLAGFKELFQTPGHTEESMTDDKITEVSC[463.2366]K	ALEDLAGFKELFQTPGHTEESMTDDKITEVSC[469.2742]K	NA	NA	3.042	NA	NA	NA
ALEDLAGFKELFQTPGHTEESMTDDKITEVSCK	ALEDLAGFKELFQTPGHTEESMTDDKITEVSCK	33	5	ALEDLAGFKELFQTPGHTEESMTDDKITEVSC[463.2366]K	ALEDLAGFKELFQTPGHTEESMTDDKITEVSC[469.2742]K	1.4959	-1.494	-3.9836	NA	NA	NA
ALEEGLTPQEICDKYHIIHADIYR	ALEEGLTPQEICDKYHIIHADIYR	24	4	ALEEGLTPQEIC[463.2366]DKYHIIHADIYR	ALEEGLTPQEIC[469.2742]DKYHIIHADIYR	NA	-0.0025	-1.99097	8.968	-1.492	NA
ALEEGLTPQEICDKYHIIHADIYR	ALEEGLTPQEICDKYHIIHADIYR	24	5	ALEEGLTPQEIC[463.2366]DKYHIIHADIYR	ALEEGLTPQEIC[469.2742]DKYHIIHADIYR	3.99603	3.96123	0	-0.0011	0.991967	NA
ALEFAPACHR	ALEFAPACHR	10	2	ALEFAPAC[463.2366]HR	ALEFAPAC[469.2742]HR	NA	NA	0.00203333	NA	-0.00195	NA
ALEFAPACHR	ALEFAPACHR	10	3	ALEFAPAC[463.2366]HR	ALEFAPAC[469.2742]HR	NA	4.469	NA	NA	NA	NA
ALEFGEPVLLVGDTGCGK	ALEFGEPVLLVGDTGCGK	18	2	ALEFGEPVLLVGDTGC[463.2366]GK	ALEFGEPVLLVGDTGC[469.2742]GK	5.9884	1.99507	-3.00333	3.98827	1.98327	2.97727
ALEFGEPVLLVGDTGCGK	ALEFGEPVLLVGDTGCGK	18	3	ALEFGEPVLLVGDTGC[463.2366]GK	ALEFGEPVLLVGDTGC[469.2742]GK	5.9884	3.9872	2.00027	3.98827	3.98563	4.96797
ALEICGAQR	ALEICGAQR	9	2	ALEIC[463.2366]GAQR	ALEIC[469.2742]GAQR	2.9853	4.4845	2.979	4.4995	0	4.4995
ALELCEILAK	ALELCEILAK	10	2	ALELC[463.2366]EILAK	ALELC[469.2742]EILAK	NA	NA	1.4895	NA	NA	NA
ALEMCPSCFQK	ALEMC[57.0215]PSCFQK	11	2	ALEMC[57.0215]PSC[463.2366]FQK	ALEMC[57.0215]PSC[469.2742]FQK	NA	4.46805	NA	3.99167	3.99133	4.85667
ALEMSCAIQNQLAR	ALEMSCAIQNQLAR	14	2	ALEMSC[463.2366]AIQNQLAR	ALEMSC[469.2742]AIQNQLAR	5.979	-1.496	NA	NA	NA	NA
ALENDPDCR	ALENDPDCR	9	2	ALENDPDC[463.2366]R	ALENDPDC[469.2742]R	2.9864	2.97297	4.98363	3.0033	3.98303	2.98305
ALEQKPDDAQYYCQR	ALEQKPDDAQYYCQR	15	3	ALEQKPDDAQYYC[463.2366]QR	ALEQKPDDAQYYC[469.2742]QR	NA	8.9634	-2.98795	2.99245	NA	NA
ALESAVQHETLNYIGLLDCVAEYQGK	ALESAVQHETLNYIGLLDCVAEYQGK	26	3	ALESAVQHETLNYIGLLDC[463.2366]VAEYQGK	ALESAVQHETLNYIGLLDC[469.2742]VAEYQGK	NA	1.4961	-1.9933	NA	NA	NA
ALESLMTEFFHDCTTNER	ALESLMTEFFHDCTTNER	18	3	ALESLMTEFFHDC[463.2366]TTNER	ALESLMTEFFHDC[469.2742]TTNER	1.98963	3.9692	3.9846	2.99307	2.9989	NA
ALETCGGDLK	ALETCGGDLK	10	2	ALETC[463.2366]GGDLK	ALETC[469.2742]GGDLK	2.98305	NA	0.991333	-1.48045	-1.99933	NA
ALEYFTCALQHR	ALEYFTCALQHR	12	3	ALEYFTC[463.2366]ALQHR	ALEYFTC[469.2742]ALQHR	2.98155	-10.4375	1.4875	4.47795	1.99133	NA
ALEYSNGIFDCQSPTSPFMGSLR	ALEYSNGIFDCQSPTSPFMGSLR	23	3	ALEYSNGIFDC[463.2366]QSPTSPFMGSLR	ALEYSNGIFDC[469.2742]QSPTSPFMGSLR	2.9866	-1.6738	NA	1.5014	NA	NA
ALGALVDSCAPGLCPDWDSWDASKPVTNAR	ALGALVDSCAPGLC[57.0215]PDWDSWDASKPVTNAR	30	3	ALGALVDSC[463.2366]APGLC[57.0215]PDWDSWDASKPVTNAR	ALGALVDSC[469.2742]APGLC[57.0215]PDWDSWDASKPVTNAR	NA	0	NA	NA	NA	NA
ALGALVDSCAPGLCPDWDSWDASKPVTNAR	ALGALVDSC[57.0215]APGLCPDWDSWDASKPVTNAR	30	3	ALGALVDSC[57.0215]APGLC[463.2366]PDWDSWDASKPVTNAR	ALGALVDSC[57.0215]APGLC[469.2742]PDWDSWDASKPVTNAR	2.3569	1.4931	-2.99493	NA	2.9869	NA
ALGDHSQAFLQAIADNNIQDHNVKDFLCQIER	ALGDHSQAFLQAIADNNIQDHNVKDFLCQIER	32	5	ALGDHSQAFLQAIADNNIQDHNVKDFLC[463.2366]QIER	ALGDHSQAFLQAIADNNIQDHNVKDFLC[469.2742]QIER	NA	NA	2.98065	NA	NA	NA
ALGLVTPAGVLLAGPPGCGK	ALGLVTPAGVLLAGPPGCGK	20	2	ALGLVTPAGVLLAGPPGC[463.2366]GK	ALGLVTPAGVLLAGPPGC[469.2742]GK	1.98527	2.9912	0.00106667	1.51582e-13	0.999367	NA
ALGLVTPAGVLLAGPPGCGK	ALGLVTPAGVLLAGPPGCGK	20	3	ALGLVTPAGVLLAGPPGC[463.2366]GK	ALGLVTPAGVLLAGPPGC[469.2742]GK	3.98093	1.99047	1.99783	4.97957	1.98427	1.4895
ALGSDHCPITLYLAL	ALGSDHCPITLYLAL	15	2	ALGSDHC[463.2366]PITLYLAL	ALGSDHC[469.2742]PITLYLAL	2.9923	4.46465	2.9883	2.9971	NA	NA
ALIERPSQNNIGIQTMECSLR	ALIERPSQNNIGIQTMECSLR	21	3	ALIERPSQNNIGIQTMEC[463.2366]SLR	ALIERPSQNNIGIQTMEC[469.2742]SLR	1.4895	0	1.0007	1.99673	2.99367	NA
ALIERPSQNNIGIQTMECSLRVPETVSAATQTIK	ALIERPSQNNIGIQTMECSLRVPETVSAATQTIK	34	4	ALIERPSQNNIGIQTMEC[463.2366]SLRVPETVSAATQTIK	ALIERPSQNNIGIQTMEC[469.2742]SLRVPETVSAATQTIK	1.98907	-0.0044	-1.9976	0	1.993	NA
ALIGQEGDPDLKLPDFSYCILER	ALIGQEGDPDLKLPDFSYCILER	23	3	ALIGQEGDPDLKLPDFSYC[463.2366]ILER	ALIGQEGDPDLKLPDFSYC[469.2742]ILER	NA	3.9777	-1.5026	NA	4.4465	NA
ALIQCAK	ALIQCAK	7	2	ALIQC[463.2366]AK	ALIQC[469.2742]AK	NA	-1.505	4.2864	4.46455	5.99495	NA
ALIVGHCMPGPR	ALIVGHCMPGPR	12	2	ALIVGHC[463.2366]MPGPR	ALIVGHC[469.2742]MPGPR	3.9776	NA	3.007	2.97105	2.98703	5.96695
ALIVGHCMPGPR	ALIVGHCMPGPR	12	3	ALIVGHC[463.2366]MPGPR	ALIVGHC[469.2742]MPGPR	3.97993	2.99305	3.99733	2.983	1.99363	3.9813
ALIVGHCMPGPR	ALIVGHCM[15.9949]PGPR	12	3	ALIVGHC[463.2366]M[15.9949]PGPR	ALIVGHC[469.2742]M[15.9949]PGPR	NA	0.01195	NA	3.98203	NA	NA
ALKDENLPPVICQDVENLQK	ALKDENLPPVICQDVENLQK	20	3	ALKDENLPPVIC[463.2366]QDVENLQK	ALKDENLPPVIC[469.2742]QDVENLQK	2.9773	0.9917	1.99533	-2.00167	1.9874	0.992367
ALLALCGGED	ALLALCGGED	10	2	ALLALC[463.2366]GGED	ALLALC[469.2742]GGED	NA	NA	-1.484	NA	NA	NA
ALLAMYTNQAEQCR	ALLAMYTNQAEQCR	14	2	ALLAMYTNQAEQC[463.2366]R	ALLAMYTNQAEQC[469.2742]R	2.98633	1.486	4.959	3.98273	3.98263	NA
ALLAMYTNQAEQCRK	ALLAMYTNQAEQCRK	15	3	ALLAMYTNQAEQC[463.2366]RK	ALLAMYTNQAEQC[469.2742]RK	2.97855	NA	NA	NA	NA	NA
ALLCKPITQTK	ALLCKPITQTK	11	3	ALLC[463.2366]KPITQTK	ALLC[469.2742]KPITQTK	NA	2.992	1.4995	NA	4.49255	NA
ALLDLCAAPGGWLQVAAK	ALLDLCAAPGGWLQVAAK	18	2	ALLDLC[463.2366]AAPGGWLQVAAK	ALLDLC[469.2742]AAPGGWLQVAAK	-0.0303667	4.96947	2.97627	3.958	4.97203	NA
ALLDLCAAPGGWLQVAAK	ALLDLCAAPGGWLQVAAK	18	3	ALLDLC[463.2366]AAPGGWLQVAAK	ALLDLC[469.2742]AAPGGWLQVAAK	3.98393	-2.98027	-0.00733333	5.93463	3.97967	NA
ALLDSSENCDR	ALLDSSENCDR	11	2	ALLDSSENC[463.2366]DR	ALLDSSENC[469.2742]DR	4.4695	5.966	-10.4451	2.97205	1.4895	2.98407
ALLDSSENCDRLSSSPGLFGAFSVR	ALLDSSENCDRLSSSPGLFGAFSVR	25	3	ALLDSSENC[463.2366]DRLSSSPGLFGAFSVR	ALLDSSENC[469.2742]DRLSSSPGLFGAFSVR	4.485	1.49905	1.4869	7.4536	NA	NA
ALLEKVPAELICLDPR	ALLEKVPAELICLDPR	16	3	ALLEKVPAELIC[463.2366]LDPR	ALLEKVPAELIC[469.2742]LDPR	2.5676	2.98237	2.99873	NA	0.00536667	NA
ALLGYADNQCK	ALLGYADNQCK	11	2	ALLGYADNQC[463.2366]K	ALLGYADNQC[469.2742]K	NA	2.98705	-2.98403	1.50355	-0.00145	NA
ALLIDEVCCQNDGPHSALYTMMK	ALLIDEVC[57.0215]CQNDGPHSALYTMMK	23	3	ALLIDEVC[57.0215]C[463.2366]QNDGPHSALYTMMK	ALLIDEVC[57.0215]C[469.2742]QNDGPHSALYTMMK	NA	NA	0.0114	NA	NA	NA
ALLLLCGEDD	ALLLLCGEDD	10	2	ALLLLC[463.2366]GEDD	ALLLLC[469.2742]GEDD	4.98043	5.98777	5.982	5.9809	3.97387	3.95657
ALLLLPVEQGFTFSGICR	ALLLLPVEQGFTFSGICR	18	3	ALLLLPVEQGFTFSGIC[463.2366]R	ALLLLPVEQGFTFSGIC[469.2742]R	NA	NA	-4.44205	NA	NA	NA
ALLLVPASVNCLR	ALLLVPASVNCLR	13	2	ALLLVPASVNC[463.2366]LR	ALLLVPASVNC[469.2742]LR	NA	-0.9847	NA	3.98517	NA	NA
ALLLVPASVNCLR	ALLLVPASVNCLR	13	3	ALLLVPASVNC[463.2366]LR	ALLLVPASVNC[469.2742]LR	NA	1.99627	3.00367	5.9866	NA	NA
ALLPHVLCK	ALLPHVLCK	9	2	ALLPHVLC[463.2366]K	ALLPHVLC[469.2742]K	0.9883	-3.964	4.46945	-0.0097	1.98663	4.47545
ALLPHVLCK	ALLPHVLCK	9	3	ALLPHVLC[463.2366]K	ALLPHVLC[469.2742]K	4.92297	4.97067	2.97733	1.9953	2.99663	7.4744
ALLVHDLQKLDALEWESCFNK	ALLVHDLQKLDALEWESCFNK	21	4	ALLVHDLQKLDALEWESC[463.2366]FNK	ALLVHDLQKLDALEWESC[469.2742]FNK	NA	NA	4.469	NA	NA	NA
ALLVTASQCQQPAENK	ALLVTASQCQQPAENK	16	2	ALLVTASQC[463.2366]QQPAENK	ALLVTASQC[469.2742]QQPAENK	2.98703	1.99267	2.997	3.97833	3.99133	3.97967
ALLVTASQCQQPAENK	ALLVTASQCQQPAENK	16	3	ALLVTASQC[463.2366]QQPAENK	ALLVTASQC[469.2742]QQPAENK	2.977	-0.00166667	4.4925	3.97467	4.484	5.969
ALLVTASQCQQPAENKLSDLLAPISEQIK	ALLVTASQCQQPAENKLSDLLAPISEQIK	29	3	ALLVTASQC[463.2366]QQPAENKLSDLLAPISEQIK	ALLVTASQC[469.2742]QQPAENKLSDLLAPISEQIK	-0.00795	NA	-1.49045	NA	NA	NA
ALLYLCGGDD	ALLYLCGGDD	10	2	ALLYLC[463.2366]GGDD	ALLYLC[469.2742]GGDD	4.97233	2.979	3.0021	4.98523	4.98837	5.9601
ALMGLYHGQVLCK	ALMGLYHGQVLCK	13	3	ALMGLYHGQVLC[463.2366]K	ALMGLYHGQVLC[469.2742]K	-2.97637	1.70903	4.4725	2.99795	NA	NA
ALMNHCGLLQLGLATAQTLK	ALMNHCGLLQLGLATAQTLK	20	3	ALMNHC[463.2366]GLLQLGLATAQTLK	ALMNHC[469.2742]GLLQLGLATAQTLK	4.99103	-3.98403	5.9707	1.4845	NA	NA
ALNALCDGLIDELNQALK	ALNALCDGLIDELNQALK	18	2	ALNALC[463.2366]DGLIDELNQALK	ALNALC[469.2742]DGLIDELNQALK	2.9793	2.98127	1.99363	2.9911	3.99103	3.06417
ALNALCDGLIDELNQALK	ALNALCDGLIDELNQALK	18	3	ALNALC[463.2366]DGLIDELNQALK	ALNALC[469.2742]DGLIDELNQALK	1.9903	2.98127	2.99	1.99303	4.98847	2.4576
ALNEHHVNATLDLIEGSMTVCTTK	ALNEHHVNATLDLIEGSMTVCTTK	24	4	ALNEHHVNATLDLIEGSMTVC[463.2366]TTK	ALNEHHVNATLDLIEGSMTVC[469.2742]TTK	NA	NA	16.4151	NA	NA	NA
ALNVEPDGTGLTCSLAPNIISQL	ALNVEPDGTGLTCSLAPNIISQL	23	2	ALNVEPDGTGLTC[463.2366]SLAPNIISQL	ALNVEPDGTGLTC[469.2742]SLAPNIISQL	1.9944	2.9817	1.98997	2.99445	2.9736	1.49695
ALNVEPDGTGLTCSLAPNIISQL	ALNVEPDGTGLTCSLAPNIISQL	23	3	ALNVEPDGTGLTC[463.2366]SLAPNIISQL	ALNVEPDGTGLTC[469.2742]SLAPNIISQL	2.98403	1.9883	1.98857	NA	2.9736	0
ALNVIVDLLEKYGQGGNCTEGR	ALNVIVDLLEKYGQGGNCTEGR	22	3	ALNVIVDLLEKYGQGGNC[463.2366]TEGR	ALNVIVDLLEKYGQGGNC[469.2742]TEGR	7.4782	NA	NA	NA	NA	NA
ALNVTVDVQSPACTSYQMTPQGHR	ALNVTVDVQSPACTSYQMTPQGHR	24	3	ALNVTVDVQSPAC[463.2366]TSYQMTPQGHR	ALNVTVDVQSPAC[469.2742]TSYQMTPQGHR	1.994	2.98633	-1.002	1.98033	2.983	7.4495
ALNVTVDVQSPACTSYQMTPQGHR	ALNVTVDVQSPACTSYQM[15.9949]TPQGHR	24	3	ALNVTVDVQSPAC[463.2366]TSYQM[15.9949]TPQGHR	ALNVTVDVQSPAC[469.2742]TSYQM[15.9949]TPQGHR	NA	2.986	-4.4895	NA	NA	NA
ALPCIVDVR	ALPCIVDVR	9	2	ALPC[463.2366]IVDVR	ALPC[469.2742]IVDVR	5.95557	3.99507	4.9744	4.99723	4.96883	NA
ALPCIVDVRDEQQISAAVEK	ALPCIVDVRDEQQISAAVEK	20	3	ALPC[463.2366]IVDVRDEQQISAAVEK	ALPC[469.2742]IVDVRDEQQISAAVEK	3.98633	NA	3.9704	5.969	2.99353	NA
ALQAQEIECR	ALQAQEIECR	10	2	ALQAQEIEC[463.2366]R	ALQAQEIEC[469.2742]R	NA	NA	NA	NA	-2.972	NA
ALQECPNSGILWSEAIFLEARPQR	ALQECPNSGILWSEAIFLEARPQR	24	3	ALQEC[463.2366]PNSGILWSEAIFLEARPQR	ALQEC[469.2742]PNSGILWSEAIFLEARPQR	0.0192667	5.97143	-0.9924	4.4675	3.022	NA
ALQECPNSGILWSEAIFLEARPQRR	ALQECPNSGILWSEAIFLEARPQRR	25	4	ALQEC[463.2366]PNSGILWSEAIFLEARPQRR	ALQEC[469.2742]PNSGILWSEAIFLEARPQRR	3.97827	-5.9724	3.98973	-4.5055	0	NA
ALQEGAEIVVCTPGR	ALQEGAEIVVCTPGR	15	2	ALQEGAEIVVC[463.2366]TPGR	ALQEGAEIVVC[469.2742]TPGR	NA	NA	NA	4.4865	NA	NA
ALQELPLCLR	ALQELPLCLR	10	2	ALQELPLC[463.2366]LR	ALQELPLC[469.2742]LR	4.4864	NA	NA	1.4981	4.49005	NA
ALQHCEELIQQYNR	ALQHCEELIQQYNR	14	3	ALQHC[463.2366]EELIQQYNR	ALQHC[469.2742]EELIQQYNR	NA	NA	2.99297	NA	2.99	NA
ALQIAMCAPVMVELEGETDPLLIAMK	ALQIAMCAPVMVELEGETDPLLIAMK	26	3	ALQIAMC[463.2366]APVMVELEGETDPLLIAMK	ALQIAMC[469.2742]APVMVELEGETDPLLIAMK	1.9822	5.98015	-1.99187	NA	NA	NA
ALQIFCR	ALQIFCR	7	2	ALQIFC[463.2366]R	ALQIFC[469.2742]R	5.98967	6.97133	4.98163	3.977	3.99907	0.956367
ALQLLHCFPLDIR	ALQLLHCFPLDIR	13	3	ALQLLHC[463.2366]FPLDIR	ALQLLHC[469.2742]FPLDIR	0.993667	0	-0.9757	2.00073	0.969667	NA
ALQLLQMYYEGRFPCLEEK	ALQLLQMYYEGRFPCLEEK	19	2	ALQLLQMYYEGRFPC[463.2366]LEEK	ALQLLQMYYEGRFPC[469.2742]LEEK	2.9933	NA	NA	NA	NA	NA
ALQLLQMYYEGRFPCLEEK	ALQLLQMYYEGRFPCLEEK	19	3	ALQLLQMYYEGRFPC[463.2366]LEEK	ALQLLQMYYEGRFPC[469.2742]LEEK	0	1.0011	1.9954	1.0013	2.003	2.98895
ALQLLQMYYEGRFPCLEEK	ALQLLQMYYEGRFPCLEEK	19	4	ALQLLQMYYEGRFPC[463.2366]LEEK	ALQLLQMYYEGRFPC[469.2742]LEEK	1.5005	4.45445	4.48165	NA	NA	NA
ALQMEGLQEDSILCLPAAYCER	ALQMEGLQEDSILC[57.0215]LPAAYCER	22	3	ALQMEGLQEDSILC[57.0215]LPAAYC[463.2366]ER	ALQMEGLQEDSILC[57.0215]LPAAYC[469.2742]ER	NA	-12.9621	NA	NA	NA	NA
ALQSGQCAGAALDVFTEEPPRDR	ALQSGQCAGAALDVFTEEPPRDR	23	3	ALQSGQC[463.2366]AGAALDVFTEEPPRDR	ALQSGQC[469.2742]AGAALDVFTEEPPRDR	4.97707	9.94897	-0.995333	7.9581	4.96727	2.9766
ALQSLACGKPTQR	ALQSLACGKPTQR	13	2	ALQSLAC[463.2366]GKPTQR	ALQSLAC[469.2742]GKPTQR	NA	NA	1.5005	NA	NA	NA
ALQSLACGKPTQR	ALQSLACGKPTQR	13	3	ALQSLAC[463.2366]GKPTQR	ALQSLAC[469.2742]GKPTQR	1.00033	NA	4.00463	NA	1.4895	3.00203
ALQSNIIPFCDEVMQLLLENLGNENVHR	ALQSNIIPFCDEVMQLLLENLGNENVHR	28	3	ALQSNIIPFC[463.2366]DEVMQLLLENLGNENVHR	ALQSNIIPFC[469.2742]DEVMQLLLENLGNENVHR	NA	0	NA	NA	NA	NA
ALQSNIIPFCDEVMQLLLENLGNENVHR	ALQSNIIPFCDEVMQLLLENLGNENVHR	28	4	ALQSNIIPFC[463.2366]DEVMQLLLENLGNENVHR	ALQSNIIPFC[469.2742]DEVMQLLLENLGNENVHR	NA	1.48595	NA	NA	NA	NA
ALQSNIIPFCDEVMQLLLENLGNENVHR	ALQSNIIPFCDEVM[15.9949]QLLLENLGNENVHR	28	3	ALQSNIIPFC[463.2366]DEVM[15.9949]QLLLENLGNENVHR	ALQSNIIPFC[469.2742]DEVM[15.9949]QLLLENLGNENVHR	0	0.00456667	1.49595	NA	4.47685	NA
ALQVGCLLR	ALQVGCLLR	9	2	ALQVGC[463.2366]LLR	ALQVGC[469.2742]LLR	NA	3.991	NA	NA	NA	NA
ALRLDVGNFSWGSECCTR	ALRLDVGNFSWGSEC[57.0215]CTR	18	3	ALRLDVGNFSWGSEC[57.0215]C[463.2366]TR	ALRLDVGNFSWGSEC[57.0215]C[469.2742]TR	2.95493	NA	0.00645	NA	NA	NA
ALRPGDPGFCAR	ALRPGDPGFCAR	12	2	ALRPGDPGFC[463.2366]AR	ALRPGDPGFC[469.2742]AR	4.47395	-4.97793	-0.999033	NA	5.9665	NA
ALRPGDPGFCAR	ALRPGDPGFCAR	12	3	ALRPGDPGFC[463.2366]AR	ALRPGDPGFC[469.2742]AR	2.99197	1.99137	1.9813	4.969	2.9793	1.993
ALSALLPCAVSGNEVNISPGRR	ALSALLPCAVSGNEVNISPGRR	22	3	ALSALLPC[463.2366]AVSGNEVNISPGRR	ALSALLPC[469.2742]AVSGNEVNISPGRR	2.97673	0	1.98503	4.5285	3.0021	NA
ALSCLGPTHMGPLALGILK	ALSCLGPTHMGPLALGILK	19	3	ALSC[463.2366]LGPTHMGPLALGILK	ALSC[469.2742]LGPTHMGPLALGILK	3.9871	-0.00473333	-2.98065	NA	NA	NA
ALSDHHIYLEGTLLKPNMVTPGHACTQK	ALSDHHIYLEGTLLKPNMVTPGHACTQK	28	5	ALSDHHIYLEGTLLKPNMVTPGHAC[463.2366]TQK	ALSDHHIYLEGTLLKPNMVTPGHAC[469.2742]TQK	2.98737	-0.00133333	-0.985333	8.9425	1.989	NA
ALSDHHIYLEGTLLKPNMVTPGHACTQK	ALSDHHIYLEGTLLKPNMVTPGHACTQK	28	6	ALSDHHIYLEGTLLKPNMVTPGHAC[463.2366]TQK	ALSDHHIYLEGTLLKPNMVTPGHAC[469.2742]TQK	0.997367	0.992333	1.488	1.50095	0.00766667	NA
ALSELAALCYLIAFQVPRPK	ALSELAALCYLIAFQVPRPK	20	3	ALSELAALC[463.2366]YLIAFQVPRPK	ALSELAALC[469.2742]YLIAFQVPRPK	1.993	-1.9897	-2.98863	NA	NA	NA
ALSELTQGVTCYK	ALSELTQGVTCYK	13	2	ALSELTQGVTC[463.2366]YK	ALSELTQGVTC[469.2742]YK	4.47295	3.9713	-1.49245	NA	NA	NA
ALSELTTCLR	ALSELTTCLR	10	2	ALSELTTC[463.2366]LR	ALSELTTC[469.2742]LR	3.97173	NA	1.99337	4.96897	1.98337	NA
ALSGGLYPVSAVLCDDDIMLTIKPGEHGSTYGGNPLGCR	ALSGGLYPVSAVLCDDDIMLTIKPGEHGSTYGGNPLGCR	39	4	ALSGGLYPVSAVLC[463.2366]DDDIMLTIKPGEHGSTYGGNPLGC[463.2366]R	ALSGGLYPVSAVLC[469.2742]DDDIMLTIKPGEHGSTYGGNPLGC[469.2742]R	NA	NA	2.9981	NA	NA	NA
ALSGGLYPVSAVLCDDDIMLTIKPGEHGSTYGGNPLGCR	ALSGGLYPVSAVLCDDDIMLTIKPGEHGSTYGGNPLGC[57.0215]R	39	4	ALSGGLYPVSAVLC[463.2366]DDDIMLTIKPGEHGSTYGGNPLGC[57.0215]R	ALSGGLYPVSAVLC[469.2742]DDDIMLTIKPGEHGSTYGGNPLGC[57.0215]R	NA	-1.4955	NA	NA	-1.4864	NA
ALSGGLYPVSAVLCDDDIMLTIKPGEHGSTYGGNPLGCR	ALSGGLYPVSAVLC[57.0215]DDDIMLTIKPGEHGSTYGGNPLGCR	39	4	ALSGGLYPVSAVLC[57.0215]DDDIMLTIKPGEHGSTYGGNPLGC[463.2366]R	ALSGGLYPVSAVLC[57.0215]DDDIMLTIKPGEHGSTYGGNPLGC[469.2742]R	1.00073	-2.001	-0.00733333	NA	4.47885	NA
ALSGQAGCR	ALSGQAGCR	9	2	ALSGQAGC[463.2366]R	ALSGQAGC[469.2742]R	NA	11.95	NA	8.98451	NA	NA
ALSGYCGFMAANLYAR	ALSGYCGFMAANLYAR	16	2	ALSGYC[463.2366]GFMAANLYAR	ALSGYC[469.2742]GFMAANLYAR	2.98237	3.004	4.96967	2.98067	2.98273	2.97287
ALSGYCGFMAANLYAR	ALSGYCGFMAANLYAR	16	3	ALSGYC[463.2366]GFMAANLYAR	ALSGYC[469.2742]GFMAANLYAR	2.98237	1.98333	3.9784	4.96773	2.98273	3.96653
ALSGYCGFMAANLYAR	ALSGYCGFM[15.9949]AANLYAR	16	2	ALSGYC[463.2366]GFM[15.9949]AANLYAR	ALSGYC[469.2742]GFM[15.9949]AANLYAR	4.97767	2.0108	1.4869	7.95297	7.50055	NA
ALSIPPNIDVLLCEQEVVADETPAVQAVLR	ALSIPPNIDVLLCEQEVVADETPAVQAVLR	30	3	ALSIPPNIDVLLC[463.2366]EQEVVADETPAVQAVLR	ALSIPPNIDVLLC[469.2742]EQEVVADETPAVQAVLR	1.99043	-1.9973	1.00193	1.00337	0	NA
ALSLSPNHAVVHGNLACVYYEQGLIDLAIDTYR	ALSLSPNHAVVHGNLACVYYEQGLIDLAIDTYR	33	4	ALSLSPNHAVVHGNLAC[463.2366]VYYEQGLIDLAIDTYR	ALSLSPNHAVVHGNLAC[469.2742]VYYEQGLIDLAIDTYR	0	-4.98677	NA	NA	NA	NA
ALSLSPNHAVVHGNLACVYYEQGLIDLAIDTYRR	ALSLSPNHAVVHGNLACVYYEQGLIDLAIDTYRR	34	5	ALSLSPNHAVVHGNLAC[463.2366]VYYEQGLIDLAIDTYRR	ALSLSPNHAVVHGNLAC[469.2742]VYYEQGLIDLAIDTYRR	2.97633	0.995667	-0.996033	NA	1.98853	NA
ALSQTVPSSGTNGVSLPADCTGAVPAASPDTAAWR	ALSQTVPSSGTNGVSLPADCTGAVPAASPDTAAWR	35	3	ALSQTVPSSGTNGVSLPADC[463.2366]TGAVPAASPDTAAWR	ALSQTVPSSGTNGVSLPADC[469.2742]TGAVPAASPDTAAWR	2.993	1.482	4.97297	1.99267	2.00333	NA
ALSVGNIDDALQCYSEAIK	ALSVGNIDDALQCYSEAIK	19	2	ALSVGNIDDALQC[463.2366]YSEAIK	ALSVGNIDDALQC[469.2742]YSEAIK	2.99777	1.98343	2.9844	2.9804	2.99373	NA
ALSVGNIDDALQCYSEAIK	ALSVGNIDDALQCYSEAIK	19	3	ALSVGNIDDALQC[463.2366]YSEAIK	ALSVGNIDDALQC[469.2742]YSEAIK	2.99777	1.98343	1.99	1.9901	1.9914	2.98545
ALSVGNIDDALQCYSEAIKLDPHNHVLYSNR	ALSVGNIDDALQCYSEAIKLDPHNHVLYSNR	31	4	ALSVGNIDDALQC[463.2366]YSEAIKLDPHNHVLYSNR	ALSVGNIDDALQC[469.2742]YSEAIKLDPHNHVLYSNR	4.00327	-3.9787	-10.4849	-4.4556	-3.97007	NA
ALSVGNIDDALQCYSEAIKLDPHNHVLYSNR	ALSVGNIDDALQCYSEAIKLDPHNHVLYSNR	31	5	ALSVGNIDDALQC[463.2366]YSEAIKLDPHNHVLYSNR	ALSVGNIDDALQC[469.2742]YSEAIKLDPHNHVLYSNR	0.998267	3.9736	1.98073	3.00137	0	NA
ALSVLGCGHTSSTK	ALSVLGCGHTSSTK	14	3	ALSVLGC[463.2366]GHTSSTK	ALSVLGC[469.2742]GHTSSTK	5.97245	17.922	NA	NA	NA	NA
ALTCFSVLFLPK	ALTCFSVLFLPK	12	2	ALTC[463.2366]FSVLFLPK	ALTC[469.2742]FSVLFLPK	2.98423	3	2.9836	2.9992	2.98633	2.99595
ALTCTLLR	ALTCTLLR	8	2	ALTC[463.2366]TLLR	ALTC[469.2742]TLLR	4.49045	1.00197	NA	-0.0017	3.97667	NA
ALTDAGCNLNPLQYIK	ALTDAGCNLNPLQYIK	16	2	ALTDAGC[463.2366]NLNPLQYIK	ALTDAGC[469.2742]NLNPLQYIK	3.97957	-5.9726	NA	NA	NA	NA
ALTDCGELALK	ALTDCGELALK	11	2	ALTDC[463.2366]GELALK	ALTDC[469.2742]GELALK	1.49305	NA	NA	1.4905	NA	NA
ALTNLPHTDFTLCK	ALTNLPHTDFTLCK	14	3	ALTNLPHTDFTLC[463.2366]K	ALTNLPHTDFTLC[469.2742]K	2.99163	1.0314	1.00633	4.47505	2.982	NA
ALTVAHELLCNKPEEEK	ALTVAHELLCNKPEEEK	17	3	ALTVAHELLC[463.2366]NKPEEEK	ALTVAHELLC[469.2742]NKPEEEK	4.9823	10.4625	NA	5.9905	2.994	NA
ALTVAHELLCNKPEEEK	ALTVAHELLCNKPEEEK	17	4	ALTVAHELLC[463.2366]NKPEEEK	ALTVAHELLC[469.2742]NKPEEEK	NA	NA	2.99367	NA	NA	NA
ALVDGPCTQVR	ALVDGPCTQVR	11	2	ALVDGPC[463.2366]TQVR	ALVDGPC[469.2742]TQVR	2.98563	4.98967	2.996	2.97967	3.97997	4.97163
ALVDGPCTQVR	ALVDGPCTQVR	11	3	ALVDGPC[463.2366]TQVR	ALVDGPC[469.2742]TQVR	3.9957	NA	3.00105	2.983	2.98497	2.98167
ALVDGPCTQVRR	ALVDGPCTQVRR	12	3	ALVDGPC[463.2366]TQVRR	ALVDGPC[469.2742]TQVRR	1.98837	-1.5005	1.9843	1.4915	0.991967	2.99145
ALVDHENVISCPHLGASTK	ALVDHENVISCPHLGASTK	19	3	ALVDHENVISC[463.2366]PHLGASTK	ALVDHENVISC[469.2742]PHLGASTK	3.9869	2.98233	0.996	3.99263	0.990667	3.5893
ALVDHENVISCPHLGASTK	ALVDHENVISCPHLGASTK	19	4	ALVDHENVISC[463.2366]PHLGASTK	ALVDHENVISC[469.2742]PHLGASTK	3.9869	1.99737	0.0179333	6.97567	1.9817	2.99603
ALVDPGPDFVVCDEGHILK	ALVDPGPDFVVCDEGHILK	19	3	ALVDPGPDFVVC[463.2366]DEGHILK	ALVDPGPDFVVC[469.2742]DEGHILK	-0.0005	4.46945	-0.9957	NA	1.00907	NA
ALVENCLVPDLWIR	ALVENCLVPDLWIR	14	2	ALVENC[463.2366]LVPDLWIR	ALVENC[469.2742]LVPDLWIR	1.993	1.49335	3.9877	2.994	0.9959	NA
ALVENCLVPDLWIR	ALVENCLVPDLWIR	14	3	ALVENC[463.2366]LVPDLWIR	ALVENC[469.2742]LVPDLWIR	1.9946	3.96567	5.969	3.001	NA	NA
ALVLDCHYPEDEVGQEDEAESDIFSIR	ALVLDCHYPEDEVGQEDEAESDIFSIR	27	3	ALVLDC[463.2366]HYPEDEVGQEDEAESDIFSIR	ALVLDC[469.2742]HYPEDEVGQEDEAESDIFSIR	0.996733	-0.0055	-2.9943	1.996	-0.0039	NA
ALVLELCCNDESGEDVEVPYVR	ALVLELCC[57.0215]NDESGEDVEVPYVR	22	2	ALVLELC[463.2366]C[57.0215]NDESGEDVEVPYVR	ALVLELC[469.2742]C[57.0215]NDESGEDVEVPYVR	NA	NA	0.01045	NA	NA	NA
ALVLELCCNDESGEDVEVPYVR	ALVLELCC[57.0215]NDESGEDVEVPYVR	22	3	ALVLELC[463.2366]C[57.0215]NDESGEDVEVPYVR	ALVLELC[469.2742]C[57.0215]NDESGEDVEVPYVR	NA	NA	-2.97305	NA	NA	NA
ALVLELCCNDESGEDVEVPYVR	ALVLELC[57.0215]CNDESGEDVEVPYVR	22	2	ALVLELC[57.0215]C[463.2366]NDESGEDVEVPYVR	ALVLELC[57.0215]C[469.2742]NDESGEDVEVPYVR	5.97095	NA	NA	NA	NA	NA
ALVLELCCNDESGEDVEVPYVR	ALVLELC[57.0215]CNDESGEDVEVPYVR	22	3	ALVLELC[57.0215]C[463.2366]NDESGEDVEVPYVR	ALVLELC[57.0215]C[469.2742]NDESGEDVEVPYVR	-0.0034	-0.993433	-2.97305	1.49805	-1.5006	7.4644
ALVLSCK	ALVLSCK	7	2	ALVLSC[463.2366]K	ALVLSC[469.2742]K	NA	10.4265	NA	5.9625	4.98467	5.97305
ALVPCQVLR	ALVPCQVLR	9	2	ALVPC[463.2366]QVLR	ALVPC[469.2742]QVLR	4.9814	6.00377	2.992	4.97663	4.964	4.48105
ALWCSEDK	ALWCSEDK	8	2	ALWC[463.2366]SEDK	ALWC[469.2742]SEDK	5.96703	3.9976	3.96967	4.99503	5.993	NA
ALWFPALVVCPDCSDEIAVK	ALWFPALVVCPDC[57.0215]SDEIAVK	20	3	ALWFPALVVC[463.2366]PDC[57.0215]SDEIAVK	ALWFPALVVC[469.2742]PDC[57.0215]SDEIAVK	NA	NA	1.4934	NA	NA	NA
ALYDTFSAFGNILSCK	ALYDTFSAFGNILSCK	16	2	ALYDTFSAFGNILSC[463.2366]K	ALYDTFSAFGNILSC[469.2742]K	5.97727	7.4516	6.9933	2.9827	1.98797	3.00215
ALYDTFSAFGNILSCK	ALYDTFSAFGNILSCK	16	3	ALYDTFSAFGNILSC[463.2366]K	ALYDTFSAFGNILSC[469.2742]K	3.97663	0.9954	3.00507	3.66493	2.9773	NA
ALYFCGFPTLK	ALYFCGFPTLK	11	2	ALYFC[463.2366]GFPTLK	ALYFC[469.2742]GFPTLK	4.4769	1.49405	1.501	2.9869	NA	NA
AMAFSTGYPGDFTIPRPSGGGVHCQEPR	AMAFSTGYPGDFTIPRPSGGGVHCQEPR	28	4	AMAFSTGYPGDFTIPRPSGGGVHC[463.2366]QEPR	AMAFSTGYPGDFTIPRPSGGGVHC[469.2742]QEPR	NA	NA	-4.49595	NA	NA	NA
AMAHCGSQEALIVGGVGCNVR	AMAHC[57.0215]GSQEALIVGGVGCNVR	21	3	AMAHC[57.0215]GSQEALIVGGVGC[463.2366]NVR	AMAHC[57.0215]GSQEALIVGGVGC[469.2742]NVR	1.502	1.99333	-2.98767	2.988	0.998033	NA
AMASINERPVIFALSNPTAQAECTAEEAYTLTEGR	AMASINERPVIFALSNPTAQAECTAEEAYTLTEGR	35	3	AMASINERPVIFALSNPTAQAEC[463.2366]TAEEAYTLTEGR	AMASINERPVIFALSNPTAQAEC[469.2742]TAEEAYTLTEGR	NA	1.48545	1.0014	NA	NA	NA
AMEALATAEQACK	AMEALATAEQACK	13	2	AMEALATAEQAC[463.2366]K	AMEALATAEQAC[469.2742]K	NA	-5.99133	NA	2.9517	NA	NA
AMELLSACQGPAR	AMELLSACQGPAR	13	2	AMELLSAC[463.2366]QGPAR	AMELLSAC[469.2742]QGPAR	2.98233	-0.9903	-0.998633	4.50055	1.97433	2.98255
AMFESQSEDELTPFDMSIQCIQSVYISK	AMFESQSEDELTPFDMSIQCIQSVYISK	28	3	AMFESQSEDELTPFDMSIQC[463.2366]IQSVYISK	AMFESQSEDELTPFDMSIQC[469.2742]IQSVYISK	NA	5.9866	-11.9399	NA	NA	NA
AMLAGATAVYSQFITQLTDENQSCCPVCQR	AMLAGATAVYSQFITQLTDENQSCC[57.0215]PVC[57.0215]QR	30	3	AMLAGATAVYSQFITQLTDENQSC[463.2366]C[57.0215]PVC[57.0215]QR	AMLAGATAVYSQFITQLTDENQSC[469.2742]C[57.0215]PVC[57.0215]QR	NA	NA	1.4859	NA	NA	NA
AMLPCPDYDTDTK	AMLPCPDYDTDTK	13	2	AMLPC[463.2366]PDYDTDTK	AMLPC[469.2742]PDYDTDTK	3.01205	NA	8.963	7.4605	2.98305	NA
AMLTLNNCR	AMLTLNNCR	9	2	AMLTLNNC[463.2366]R	AMLTLNNC[469.2742]R	5.98345	4.983	4.009	4.98703	4.52495	NA
AMPVPTTPEFQSPVTTDQPISPEPITQPSCIK	AMPVPTTPEFQSPVTTDQPISPEPITQPSCIK	32	3	AMPVPTTPEFQSPVTTDQPISPEPITQPSC[463.2366]IK	AMPVPTTPEFQSPVTTDQPISPEPITQPSC[469.2742]IK	3.9892	NA	1.00527	2.9985	0	NA
AMPVPTTPEFQSPVTTDQPISPEPITQPSCIKR	AMPVPTTPEFQSPVTTDQPISPEPITQPSCIKR	33	3	AMPVPTTPEFQSPVTTDQPISPEPITQPSC[463.2366]IKR	AMPVPTTPEFQSPVTTDQPISPEPITQPSC[469.2742]IKR	1.99137	2.97907	0	-0.0006	1.002	NA
AMPVPTTPEFQSPVTTDQPISPEPITQPSCIKR	AMPVPTTPEFQSPVTTDQPISPEPITQPSCIKR	33	4	AMPVPTTPEFQSPVTTDQPISPEPITQPSC[463.2366]IKR	AMPVPTTPEFQSPVTTDQPISPEPITQPSC[469.2742]IKR	3.98797	2.99	0	1.49455	-1.496	NA
AMSTLVPQGGPVLCR	AMSTLVPQGGPVLCR	15	2	AMSTLVPQGGPVLC[463.2366]R	AMSTLVPQGGPVLC[469.2742]R	3.98563	2.96807	3.97803	5.95005	NA	NA
AMTEDGFLAVCSEAK	AMTEDGFLAVCSEAK	15	2	AMTEDGFLAVC[463.2366]SEAK	AMTEDGFLAVC[469.2742]SEAK	4.973	2.99027	1.9854	2.98967	4.9728	NA
AMTEDGFLAVCSEAK	AMTEDGFLAVCSEAK	15	3	AMTEDGFLAVC[463.2366]SEAK	AMTEDGFLAVC[469.2742]SEAK	NA	NA	5.973	1.5	NA	NA
ANAAAMCAK	ANAAAMCAK	9	2	ANAAAMC[463.2366]AK	ANAAAMC[469.2742]AK	2.98869	3.97497	2.996	1.99403	2.00103	2.97255
ANAAAMCAK	ANAAAM[15.9949]CAK	9	2	ANAAAM[15.9949]C[463.2366]AK	ANAAAM[15.9949]C[469.2742]AK	4.47402	2.9735	5.96895	NA	NA	NA
ANACNSVIK	ANACNSVIK	9	2	ANAC[463.2366]NSVIK	ANAC[469.2742]NSVIK	NA	NA	2.99405	1.49	NA	NA
ANADPSVINCLHNLSR	ANADPSVINCLHNLSR	16	3	ANADPSVINC[463.2366]LHNLSR	ANADPSVINC[469.2742]LHNLSR	NA	NA	NA	NA	-1.5005	NA
ANAPCVIFIDELDSVGGK	ANAPCVIFIDELDSVGGK	18	2	ANAPC[463.2366]VIFIDELDSVGGK	ANAPC[469.2742]VIFIDELDSVGGK	4.97953	2.99473	-2.556	NA	1.49495	NA
ANAPCVIFIDELDSVGGK	ANAPCVIFIDELDSVGGK	18	3	ANAPC[463.2366]VIFIDELDSVGGK	ANAPC[469.2742]VIFIDELDSVGGK	-1.00267	3.02067	6.89903	NA	1.5025	NA
ANAPCVIFIDELDSVGGKR	ANAPCVIFIDELDSVGGKR	19	3	ANAPC[463.2366]VIFIDELDSVGGKR	ANAPC[469.2742]VIFIDELDSVGGKR	-1.97617	7.51	3.96063	NA	NA	NA
ANAPSCDRLEDLASLVYLNESSVLHTLR	ANAPSCDRLEDLASLVYLNESSVLHTLR	28	4	ANAPSC[463.2366]DRLEDLASLVYLNESSVLHTLR	ANAPSC[469.2742]DRLEDLASLVYLNESSVLHTLR	NA	1.517	NA	NA	NA	NA
ANASICFAVPDPLMPDPSK	ANASICFAVPDPLMPDPSK	19	2	ANASIC[463.2366]FAVPDPLMPDPSK	ANASIC[469.2742]FAVPDPLMPDPSK	3.97727	NA	NA	NA	NA	NA
ANASICFAVPDPLMPDPSK	ANASICFAVPDPLMPDPSK	19	3	ANASIC[463.2366]FAVPDPLMPDPSK	ANASIC[469.2742]FAVPDPLMPDPSK	NA	1.485	NA	NA	NA	NA
ANASICFAVPDPLMPDPSKQPK	ANASICFAVPDPLMPDPSKQPK	22	3	ANASIC[463.2366]FAVPDPLMPDPSKQPK	ANASIC[469.2742]FAVPDPLMPDPSKQPK	4.97	-3.00477	3.96393	-6.9873	-1.00663	NA
ANCIDSTASAEAVFASEVK	ANCIDSTASAEAVFASEVK	19	2	ANC[463.2366]IDSTASAEAVFASEVK	ANC[469.2742]IDSTASAEAVFASEVK	2.9917	4.9892	1.99067	3.9842	2.98437	2.97993
ANCIDSTASAEAVFASEVK	ANCIDSTASAEAVFASEVK	19	3	ANC[463.2366]IDSTASAEAVFASEVK	ANC[469.2742]IDSTASAEAVFASEVK	3.98203	4.99313	2.97993	2.9872	3.97337	2.97993
ANCIDSTASAEAVFASEVKK	ANCIDSTASAEAVFASEVKK	20	3	ANC[463.2366]IDSTASAEAVFASEVKK	ANC[469.2742]IDSTASAEAVFASEVKK	1.9937	1.99967	3.98567	2.98233	3.977	3.98437
ANCLSTESTDTPK	ANCLSTESTDTPK	13	2	ANC[463.2366]LSTESTDTPK	ANC[469.2742]LSTESTDTPK	NA	6.9797	NA	NA	NA	NA
ANCSDNEFTQALTAAIPPESLTR	ANCSDNEFTQALTAAIPPESLTR	23	2	ANC[463.2366]SDNEFTQALTAAIPPESLTR	ANC[469.2742]SDNEFTQALTAAIPPESLTR	3.99933	-1.99603	4.9782	5.979	2.99333	0.0391
ANCSDNEFTQALTAAIPPESLTR	ANCSDNEFTQALTAAIPPESLTR	23	3	ANC[463.2366]SDNEFTQALTAAIPPESLTR	ANC[469.2742]SDNEFTQALTAAIPPESLTR	3.98693	-0.9933	-2.98933	-2.9707	-2.98685	1.48995
ANDGGLAAGAPAMHMASYGPEPCTDNSDSLIAK	ANDGGLAAGAPAMHMASYGPEPCTDNSDSLIAK	33	3	ANDGGLAAGAPAMHMASYGPEPC[463.2366]TDNSDSLIAK	ANDGGLAAGAPAMHMASYGPEPC[469.2742]TDNSDSLIAK	1.9947	3.9773	0	0.998	3.98267	NA
ANDGGLAAGAPAMHMASYGPEPCTDNSDSLIAK	ANDGGLAAGAPAMHMASYGPEPCTDNSDSLIAK	33	4	ANDGGLAAGAPAMHMASYGPEPC[463.2366]TDNSDSLIAK	ANDGGLAAGAPAMHMASYGPEPC[469.2742]TDNSDSLIAK	4.98567	5.93655	-3.97633	NA	NA	NA
ANDGGLAAGAPAMHMASYGPEPCTDNSDSLIAK	ANDGGLAAGAPAM[15.9949]HMASYGPEPCTDNSDSLIAK	33	3	ANDGGLAAGAPAM[15.9949]HMASYGPEPC[463.2366]TDNSDSLIAK	ANDGGLAAGAPAM[15.9949]HMASYGPEPC[469.2742]TDNSDSLIAK	NA	NA	4.46955	NA	NA	NA
ANDQEPCGWWLAK	ANDQEPCGWWLAK	13	2	ANDQEPC[463.2366]GWWLAK	ANDQEPC[469.2742]GWWLAK	4.9664	4.98093	1.98937	4.98807	3.98393	NA
ANDQEPCGWWLAK	ANDQEPCGWWLAK	13	3	ANDQEPC[463.2366]GWWLAK	ANDQEPC[469.2742]GWWLAK	NA	2.995	2.98107	2.9905	1.4865	NA
ANEDAVPLCMSADFPR	ANEDAVPLCMSADFPR	16	2	ANEDAVPLC[463.2366]MSADFPR	ANEDAVPLC[469.2742]MSADFPR	3.96647	-0.000933333	-0.9916	2.98967	-1.00663	NA
ANEDAVPLCMSADFPR	ANEDAVPLCMSADFPR	16	3	ANEDAVPLC[463.2366]MSADFPR	ANEDAVPLC[469.2742]MSADFPR	2.9751	3.9884	4.4916	4.4785	-1.47895	NA
ANEFHDVNCEVVAVSVDSHFSHLAWINTPR	ANEFHDVNCEVVAVSVDSHFSHLAWINTPR	30	4	ANEFHDVNC[463.2366]EVVAVSVDSHFSHLAWINTPR	ANEFHDVNC[469.2742]EVVAVSVDSHFSHLAWINTPR	-1.4935	NA	NA	NA	NA	NA
ANEFHDVNCEVVAVSVDSHFSHLAWINTPR	ANEFHDVNCEVVAVSVDSHFSHLAWINTPR	30	5	ANEFHDVNC[463.2366]EVVAVSVDSHFSHLAWINTPR	ANEFHDVNC[469.2742]EVVAVSVDSHFSHLAWINTPR	-2.9921	NA	4.45205	0.0191	-1.5026	NA
ANEQEPCGWWLAR	ANEQEPCGWWLAR	13	2	ANEQEPC[463.2366]GWWLAR	ANEQEPC[469.2742]GWWLAR	5.96397	3.99127	-1.48355	0.00233333	4.99907	NA
ANEQEPCGWWLAR	ANEQEPCGWWLAR	13	3	ANEQEPC[463.2366]GWWLAR	ANEQEPC[469.2742]GWWLAR	NA	NA	0.00295	NA	NA	NA
ANFIEADKYFLPFELACQSK	ANFIEADKYFLPFELACQSK	20	3	ANFIEADKYFLPFELAC[463.2366]QSK	ANFIEADKYFLPFELAC[469.2742]QSK	NA	0.00506667	NA	NA	NA	NA
ANFSLPEKCDYMDEVTYGELEKEEAQPIVTK	ANFSLPEKCDYMDEVTYGELEKEEAQPIVTK	31	3	ANFSLPEKC[463.2366]DYMDEVTYGELEKEEAQPIVTK	ANFSLPEKC[469.2742]DYMDEVTYGELEKEEAQPIVTK	0.9987	2.9847	1.494	NA	2.9814	NA
ANFSLPEKCDYMDEVTYGELEKEEAQPIVTK	ANFSLPEKCDYMDEVTYGELEKEEAQPIVTK	31	4	ANFSLPEKC[463.2366]DYMDEVTYGELEKEEAQPIVTK	ANFSLPEKC[469.2742]DYMDEVTYGELEKEEAQPIVTK	0.998933	1.00827	1.01303	1.0014	0.997933	1.99227
ANFSLPEKCDYMDEVTYGELEKEEAQPIVTK	ANFSLPEKCDYM[15.9949]DEVTYGELEKEEAQPIVTK	31	4	ANFSLPEKC[463.2366]DYM[15.9949]DEVTYGELEKEEAQPIVTK	ANFSLPEKC[469.2742]DYM[15.9949]DEVTYGELEKEEAQPIVTK	NA	-1.4979	4.48585	1.4885	NA	5.97555
ANGLQSCVIIIR	ANGLQSCVIIIR	12	2	ANGLQSC[463.2366]VIIIR	ANGLQSC[469.2742]VIIIR	3.98297	2.9917	4.97733	5.95137	4.4644	4.4784
ANILEDVSLDELKNFVHAQCLELK	ANILEDVSLDELKNFVHAQCLELK	24	4	ANILEDVSLDELKNFVHAQC[463.2366]LELK	ANILEDVSLDELKNFVHAQC[469.2742]LELK	NA	7.423	NA	NA	NA	NA
ANLCTLAEK	ANLCTLAEK	9	2	ANLC[463.2366]TLAEK	ANLC[469.2742]TLAEK	NA	7.459	NA	NA	NA	NA
ANLVIQCENWWNLAK	ANLVIQCENWWNLAK	15	3	ANLVIQC[463.2366]ENWWNLAK	ANLVIQC[469.2742]ENWWNLAK	NA	-2.9733	2.0043	1.4995	-7.46495	NA
ANNGICFLR	ANNGICFLR	9	2	ANNGIC[463.2366]FLR	ANNGIC[469.2742]FLR	5.9754	-0.018	-3.00633	NA	-0.982633	5.9756
ANPDPNCCLGVFGLSLYTTER	ANPDPNCC[57.0215]LGVFGLSLYTTER	21	2	ANPDPNC[463.2366]C[57.0215]LGVFGLSLYTTER	ANPDPNC[469.2742]C[57.0215]LGVFGLSLYTTER	4.00303	3.00207	2.9935	1.99027	2.98393	3.57117
ANPDPNCCLGVFGLSLYTTER	ANPDPNCC[57.0215]LGVFGLSLYTTER	21	3	ANPDPNC[463.2366]C[57.0215]LGVFGLSLYTTER	ANPDPNC[469.2742]C[57.0215]LGVFGLSLYTTER	4.00303	NA	-0.9949	0.9906	NA	NA
ANPDPNCCLGVFGLSLYTTER	ANPDPNC[57.0215]CLGVFGLSLYTTER	21	2	ANPDPNC[57.0215]C[463.2366]LGVFGLSLYTTER	ANPDPNC[57.0215]C[469.2742]LGVFGLSLYTTER	NA	3.0091	NA	0	NA	3.86385
ANPDPNCCLGVFGLSLYTTER	ANPDPNC[57.0215]CLGVFGLSLYTTER	21	3	ANPDPNC[57.0215]C[463.2366]LGVFGLSLYTTER	ANPDPNC[57.0215]C[469.2742]LGVFGLSLYTTER	2.9984	0.01055	-1.49235	NA	1.4845	1.87327
ANPDPNTCLGVFGLSLYTTER	ANPDPNTCLGVFGLSLYTTER	21	2	ANPDPNTC[463.2366]LGVFGLSLYTTER	ANPDPNTC[469.2742]LGVFGLSLYTTER	2.9894	3.98803	3.98007	2.97607	1.4876	NA
ANPDPNTCLGVFGLSLYTTER	ANPDPNTCLGVFGLSLYTTER	21	3	ANPDPNTC[463.2366]LGVFGLSLYTTER	ANPDPNTC[469.2742]LGVFGLSLYTTER	0.985267	2.98833	-1.99463	2.979	1.98413	2.97633
ANQDLALLCEVR	ANQDLALLCEVR	12	2	ANQDLALLC[463.2366]EVR	ANQDLALLC[469.2742]EVR	NA	NA	-1.47005	NA	NA	NA
ANSIQGCK	ANSIQGCK	8	2	ANSIQGC[463.2366]K	ANSIQGC[469.2742]K	1.99464	0.998333	0.998333	2.99438	2.987	3.97367
ANSSVVSVNCK	ANSSVVSVNCK	11	2	ANSSVVSVNC[463.2366]K	ANSSVVSVNC[469.2742]K	2.98163	2.9845	2.99045	2.987	1.98497	2.98737
ANVVAECTLK	ANVVAECTLK	10	2	ANVVAEC[463.2366]TLK	ANVVAEC[469.2742]TLK	NA	7.48245	NA	NA	NA	NA
APAALPALCDLLASAADPQIR	APAALPALCDLLASAADPQIR	21	2	APAALPALC[463.2366]DLLASAADPQIR	APAALPALC[469.2742]DLLASAADPQIR	2.00043	0.9577	-0.0057	2.75435	-1.00457	NA
APAALPALCDLLASAADPQIR	APAALPALCDLLASAADPQIR	21	3	APAALPALC[463.2366]DLLASAADPQIR	APAALPALC[469.2742]DLLASAADPQIR	-0.983667	-1.0281	-1.98967	-1.7745	-2.9893	-1.5097
APAPAPPPSGSTSCGDRDSR	APAPAPPPSGSTSCGDRDSR	20	3	APAPAPPPSGSTSC[463.2366]GDRDSR	APAPAPPPSGSTSC[469.2742]GDRDSR	0	1.49499	7.44246	0	NA	NA
APCAGPSR	APCAGPSR	8	2	APC[463.2366]AGPSR	APC[469.2742]AGPSR	1.49003	1.00202	4.00169	2.97549	0	NA
APCAGPSREEELAAVR	APCAGPSREEELAAVR	16	3	APC[463.2366]AGPSREEELAAVR	APC[469.2742]AGPSREEELAAVR	1.98303	2.98895	1.99033	5.95833	1.99	NA
APCLPVTYQQTPVNMEKNPR	APCLPVTYQQTPVNMEKNPR	20	3	APC[463.2366]LPVTYQQTPVNMEKNPR	APC[469.2742]LPVTYQQTPVNMEKNPR	4.493	NA	0.996	NA	0.987667	NA
APCQAGDLR	APCQAGDLR	9	2	APC[463.2366]QAGDLR	APC[469.2742]QAGDLR	2.99637	NA	NA	NA	NA	NA
APCCGADVK	APC[57.0215]CGADVK	9	2	APC[57.0215]C[463.2366]GADVK	APC[57.0215]C[469.2742]GADVK	2.98169	4.99066	3.98898	3.00935	4.98331	2.98244
APDPWFSTYDSTCQIAQEIAEK	APDPWFSTYDSTCQIAQEIAEK	22	3	APDPWFSTYDSTC[463.2366]QIAQEIAEK	APDPWFSTYDSTC[469.2742]QIAQEIAEK	4.47605	0.0325	-6.95007	1.99073	4.4929	NA
APDWVDAEECHR	APDWVDAEECHR	12	3	APDWVDAEEC[463.2366]HR	APDWVDAEEC[469.2742]HR	NA	NA	-2.003	NA	NA	NA
APEILLGCK	APEILLGCK	9	2	APEILLGC[463.2366]K	APEILLGC[469.2742]K	5.97033	4.97107	4.985	3.9853	3.983	3.99303
APEILLGCK	APEILLGCK	9	3	APEILLGC[463.2366]K	APEILLGC[469.2742]K	4.4775	4.96507	3.98507	5.97597	5.967	NA
APEPLATCTQPR	APEPLATCTQPR	12	2	APEPLATC[463.2366]TQPR	APEPLATC[469.2742]TQPR	NA	NA	2.78395	2.96	NA	NA
APEPVCAAPGPPHGPAGAASNFYSAVGR	APEPVCAAPGPPHGPAGAASNFYSAVGR	28	3	APEPVC[463.2366]AAPGPPHGPAGAASNFYSAVGR	APEPVC[469.2742]AAPGPPHGPAGAASNFYSAVGR	5.97455	0.01155	1.48395	NA	-0.988	NA
APFLCER	APFLCER	7	2	APFLC[463.2366]ER	APFLC[469.2742]ER	4.9773	NA	-0.00855	NA	5.997	NA
APIICVLGHVDTGK	APIICVLGHVDTGK	14	2	APIIC[463.2366]VLGHVDTGK	APIIC[469.2742]VLGHVDTGK	2.99593	NA	NA	1.49255	NA	NA
APIICVLGHVDTGK	APIICVLGHVDTGK	14	3	APIIC[463.2366]VLGHVDTGK	APIIC[469.2742]VLGHVDTGK	3.9926	3.986	3.9816	3.99167	2.00297	4.50345
APIPCEVVK	APIPCEVVK	9	2	APIPC[463.2366]EVVK	APIPC[469.2742]EVVK	3.9783	2.0414	8.97733	2.993	5.98437	NA
APLAVTSQVINCR	APLAVTSQVINCR	13	2	APLAVTSQVINC[463.2366]R	APLAVTSQVINC[469.2742]R	NA	2.99955	3.9817	2.98355	3.00405	NA
APLLVLCEDHR	APLLVLCEDHR	11	3	APLLVLC[463.2366]EDHR	APLLVLC[469.2742]EDHR	NA	NA	1.48505	NA	NA	NA
APLQQCAEDR	APLQQCAEDR	10	2	APLQQC[463.2366]AEDR	APLQQC[469.2742]AEDR	NA	2.9945	NA	NA	NA	NA
APMECQESWK	APMECQESWK	10	2	APMEC[463.2366]QESWK	APMEC[469.2742]QESWK	3.98773	1.516	-8.94505	2.993	2.98495	NA
APNYSCVMTGSWDK	APNYSCVMTGSWDK	14	2	APNYSC[463.2366]VMTGSWDK	APNYSC[469.2742]VMTGSWDK	NA	NA	1.4835	4.48445	NA	NA
APPCEYKDWLTK	APPCEYKDWLTK	12	2	APPC[463.2366]EYKDWLTK	APPC[469.2742]EYKDWLTK	2.98237	5.95763	4.7847	2.9733	0.989	NA
APPCEYKDWLTK	APPCEYKDWLTK	12	3	APPC[463.2366]EYKDWLTK	APPC[469.2742]EYKDWLTK	3.96633	3.97467	0.989667	2.975	1.98103	1.99063
APPGDEEGFDYNEEERYDCK	APPGDEEGFDYNEEERYDCK	20	3	APPGDEEGFDYNEEERYDC[463.2366]K	APPGDEEGFDYNEEERYDC[469.2742]K	NA	NA	-0.009	NA	NA	NA
APPGGCEER	APPGGCEER	9	2	APPGGC[463.2366]EER	APPGGC[469.2742]EER	2.98036	-0.00134	4.9907	-0.00799	0.00767	3.97932
APPGGCEERELALALQEALEPAVR	APPGGCEERELALALQEALEPAVR	24	3	APPGGC[463.2366]EERELALALQEALEPAVR	APPGGC[469.2742]EERELALALQEALEPAVR	1.484	-2.9855	NA	NA	NA	NA
APPKPCAGNQGTQITVEDLFYNIATR	APPKPCAGNQGTQITVEDLFYNIATR	26	3	APPKPC[463.2366]AGNQGTQITVEDLFYNIATR	APPKPC[469.2742]AGNQGTQITVEDLFYNIATR	0.990733	1.98803	0.999667	2.9806	NA	NA
APPPSLTDCIGTVDSR	APPPSLTDCIGTVDSR	16	2	APPPSLTDC[463.2366]IGTVDSR	APPPSLTDC[469.2742]IGTVDSR	6.96467	1.99963	3.97697	3.97767	3.9763	4.98197
APPPSLTDCIGTVDSR	APPPSLTDCIGTVDSR	16	3	APPPSLTDC[463.2366]IGTVDSR	APPPSLTDC[469.2742]IGTVDSR	2.97767	7.9874	1.48495	5.96095	3.96597	2.99403
APPPVFYNKPPEIDITCWDADPVPEEEEGFEGGD	APPPVFYNKPPEIDITCWDADPVPEEEEGFEGGD	34	3	APPPVFYNKPPEIDITC[463.2366]WDADPVPEEEEGFEGGD	APPPVFYNKPPEIDITC[469.2742]WDADPVPEEEEGFEGGD	1.4861	1.493	0	NA	1.5035	NA
APPSSGAPPASTAQAPCGQAAYGQFGQGDVQNGPSSTVQMQR	APPSSGAPPASTAQAPCGQAAYGQFGQGDVQNGPSSTVQMQR	42	3	APPSSGAPPASTAQAPC[463.2366]GQAAYGQFGQGDVQNGPSSTVQMQR	APPSSGAPPASTAQAPC[469.2742]GQAAYGQFGQGDVQNGPSSTVQMQR	NA	NA	1.00763	4.44945	2.9425	NA
APPWVPAMGFTLAPSLGCFVGSR	APPWVPAMGFTLAPSLGCFVGSR	23	2	APPWVPAMGFTLAPSLGC[463.2366]FVGSR	APPWVPAMGFTLAPSLGC[469.2742]FVGSR	2.97993	-0.00456667	0.993333	-1.4835	5.982	NA
APPWVPAMGFTLAPSLGCFVGSR	APPWVPAMGFTLAPSLGCFVGSR	23	3	APPWVPAMGFTLAPSLGC[463.2366]FVGSR	APPWVPAMGFTLAPSLGC[469.2742]FVGSR	1.98263	1.99127	1.00033	1.7576	2.99233	4.2705
APPWVPAMGFTLAPSLGCFVGSR	APPWVPAM[15.9949]GFTLAPSLGCFVGSR	23	2	APPWVPAM[15.9949]GFTLAPSLGC[463.2366]FVGSR	APPWVPAM[15.9949]GFTLAPSLGC[469.2742]FVGSR	5.96995	NA	NA	NA	NA	NA
APPWVPAMGFTLAPSLGCFVGSR	APPWVPAM[15.9949]GFTLAPSLGCFVGSR	23	3	APPWVPAM[15.9949]GFTLAPSLGC[463.2366]FVGSR	APPWVPAM[15.9949]GFTLAPSLGC[469.2742]FVGSR	3.9753	2.0197	3.98457	3.98363	8.968	NA
APQCLGK	APQCLGK	7	2	APQC[463.2366]LGK	APQC[469.2742]LGK	2.99163	2.9857	1.98267	2.98597	2.00037	2.99
APQCYPSSVNSAR	APQCYPSSVNSAR	13	2	APQC[463.2366]YPSSVNSAR	APQC[469.2742]YPSSVNSAR	NA	2.9835	2.98997	2.99857	1.495	NA
APQVTESIESSELVTTCQAETLAGVK	APQVTESIESSELVTTCQAETLAGVK	26	3	APQVTESIESSELVTTC[463.2366]QAETLAGVK	APQVTESIESSELVTTC[469.2742]QAETLAGVK	1.4959	-0.0309333	0.993333	7.9677	0.997933	NA
APSEEEALEKWDWNCPETR	APSEEEALEKWDWNCPETR	19	3	APSEEEALEKWDWNC[463.2366]PETR	APSEEEALEKWDWNC[469.2742]PETR	NA	1.00537	-7.454	NA	NA	NA
APSSDEECFFDLLTK	APSSDEECFFDLLTK	15	2	APSSDEEC[463.2366]FFDLLTK	APSSDEEC[469.2742]FFDLLTK	3.98403	0.0297667	-1.00793	2.9888	2.98997	NA
APSSDEECFFDLLTK	APSSDEECFFDLLTK	15	3	APSSDEEC[463.2366]FFDLLTK	APSSDEEC[469.2742]FFDLLTK	3.968	1.98237	1.98967	2.9888	1.5029	NA
APSVANVGSHCDLSLK	APSVANVGSHCDLSLK	16	3	APSVANVGSHC[463.2366]DLSLK	APSVANVGSHC[469.2742]DLSLK	NA	7.4975	NA	NA	2.99	NA
APSVATVGSICDLNLKIPEINSSDMSAHVTSPSGR	APSVATVGSICDLNLKIPEINSSDMSAHVTSPSGR	35	4	APSVATVGSIC[463.2366]DLNLKIPEINSSDMSAHVTSPSGR	APSVATVGSIC[469.2742]DLNLKIPEINSSDMSAHVTSPSGR	NA	NA	0	NA	NA	NA
APTLASLENCMK	APTLASLENCMK	12	2	APTLASLENC[463.2366]MK	APTLASLENC[469.2742]MK	5.96237	1.48705	2.9846	NA	NA	NA
APTYFCGQTLTFR	APTYFCGQTLTFR	13	2	APTYFC[463.2366]GQTLTFR	APTYFC[469.2742]GQTLTFR	2.984	-0.01	4.9577	-4.477	NA	NA
APVAGTCYQAEWDDYVPK	APVAGTCYQAEWDDYVPK	18	2	APVAGTC[463.2366]YQAEWDDYVPK	APVAGTC[469.2742]YQAEWDDYVPK	3.98137	1.99363	5.97847	2.0003	5.00303	NA
APVAGTCYQAEWDDYVPK	APVAGTCYQAEWDDYVPK	18	3	APVAGTC[463.2366]YQAEWDDYVPK	APVAGTC[469.2742]YQAEWDDYVPK	1.99473	7.49595	8.976	1.5045	4.50505	-2.964
APVFLQFCDSGGR	APVFLQFCDSGGR	13	2	APVFLQFC[463.2366]DSGGR	APVFLQFC[469.2742]DSGGR	2.9973	7.9917	-1.97653	4.99867	3.99567	4.98963
APVFLQFCDSGGR	APVFLQFCDSGGR	13	3	APVFLQFC[463.2366]DSGGR	APVFLQFC[469.2742]DSGGR	3.98697	3.0005	4.98887	5.9849	2.9904	NA
APVPSTCSSTFPEELSPPSHQAK	APVPSTCSSTFPEELSPPSHQAK	23	3	APVPSTC[463.2366]SSTFPEELSPPSHQAK	APVPSTC[469.2742]SSTFPEELSPPSHQAK	1.99833	4.0023	1.99573	8.92237	3.9987	3.98893
APVSICGGGENTSK	APVSICGGGENTSK	14	2	APVSIC[463.2366]GGGENTSK	APVSIC[469.2742]GGGENTSK	2.98667	NA	4.48945	1.487	2.9825	NA
APVVLLSEPACAHALEALATLLRPR	APVVLLSEPACAHALEALATLLRPR	25	4	APVVLLSEPAC[463.2366]AHALEALATLLRPR	APVVLLSEPAC[469.2742]AHALEALATLLRPR	NA	0	NA	NA	1.49095	NA
AQAAKPCILFFDEFESIAPR	AQAAKPCILFFDEFESIAPR	20	3	AQAAKPC[463.2366]ILFFDEFESIAPR	AQAAKPC[469.2742]ILFFDEFESIAPR	NA	NA	0	NA	NA	NA
AQADFDSCISSQR	AQADFDSCISSQR	13	2	AQADFDSC[463.2366]ISSQR	AQADFDSC[469.2742]ISSQR	3.9873	NA	1.99263	NA	2.98867	2.99105
AQALLADVDTLLFDCDGVLWR	AQALLADVDTLLFDCDGVLWR	21	3	AQALLADVDTLLFDC[463.2366]DGVLWR	AQALLADVDTLLFDC[469.2742]DGVLWR	NA	NA	2.9132	NA	1.78405	NA
AQAWCYSK	AQAWCYSK	8	2	AQAWC[463.2366]YSK	AQAWC[469.2742]YSK	4.9866	5.965	2.9895	4.4656	2.98793	1.49845
AQAWEDCVK	AQAWEDCVK	9	2	AQAWEDC[463.2366]VK	AQAWEDC[469.2742]VK	-2.99595	NA	-1.48705	NA	NA	NA
AQCETLSPDGLPEEQPQTTK	AQCETLSPDGLPEEQPQTTK	20	2	AQC[463.2366]ETLSPDGLPEEQPQTTK	AQC[469.2742]ETLSPDGLPEEQPQTTK	2.99397	2.99805	2.97155	5.98427	3.9863	NA
AQCETLSPDGLPEEQPQTTK	AQCETLSPDGLPEEQPQTTK	20	3	AQC[463.2366]ETLSPDGLPEEQPQTTK	AQC[469.2742]ETLSPDGLPEEQPQTTK	NA	1.50055	4.47455	4.4865	2.9915	NA
AQCPIVER	AQCPIVER	8	2	AQC[463.2366]PIVER	AQC[469.2742]PIVER	2.97933	2.99497	2.995	3.97733	3.9817	3.981
AQDIEAGDGTTSVVIIAGSLLDSCTK	AQDIEAGDGTTSVVIIAGSLLDSCTK	26	2	AQDIEAGDGTTSVVIIAGSLLDSC[463.2366]TK	AQDIEAGDGTTSVVIIAGSLLDSC[469.2742]TK	NA	NA	NA	4.4759	0	NA
AQDIEAGDGTTSVVIIAGSLLDSCTK	AQDIEAGDGTTSVVIIAGSLLDSCTK	26	3	AQDIEAGDGTTSVVIIAGSLLDSC[463.2366]TK	AQDIEAGDGTTSVVIIAGSLLDSC[469.2742]TK	1.98997	3.97567	2.98707	1.4895	2.00093	1.31773
AQDIQCGLQSR	AQDIQCGLQSR	11	2	AQDIQC[463.2366]GLQSR	AQDIQC[469.2742]GLQSR	NA	NA	2.97695	8.97295	-2.9845	NA
AQDITLPHLCSVLLAFAR	AQDITLPHLCSVLLAFAR	18	3	AQDITLPHLC[463.2366]SVLLAFAR	AQDITLPHLC[469.2742]SVLLAFAR	2.9954	0.9949	-0.00333333	3.97507	1.99173	NA
AQDSAAYAIQELLSIYDCR	AQDSAAYAIQELLSIYDCR	19	2	AQDSAAYAIQELLSIYDC[463.2366]R	AQDSAAYAIQELLSIYDC[469.2742]R	NA	NA	11.8246	NA	NA	NA
AQDSAAYAIQELLSIYDCR	AQDSAAYAIQELLSIYDCR	19	3	AQDSAAYAIQELLSIYDC[463.2366]R	AQDSAAYAIQELLSIYDC[469.2742]R	2.99437	0.9984	7.87007	NA	NA	NA
AQDSDTLCVGGFIR	AQDSDTLCVGGFIR	14	2	AQDSDTLC[463.2366]VGGFIR	AQDSDTLC[469.2742]VGGFIR	NA	4.5145	4.46295	NA	NA	NA
AQEACGPLEMDSALSVVQNLEK	AQEACGPLEMDSALSVVQNLEK	22	3	AQEAC[463.2366]GPLEMDSALSVVQNLEK	AQEAC[469.2742]GPLEMDSALSVVQNLEK	2.98233	1.485	-7.5075	1.49	1.50195	NA
AQEACGPLEMDSALSVVQNLEKDLQEVK	AQEACGPLEMDSALSVVQNLEKDLQEVK	28	3	AQEAC[463.2366]GPLEMDSALSVVQNLEKDLQEVK	AQEAC[469.2742]GPLEMDSALSVVQNLEKDLQEVK	0	4.47705	NA	NA	NA	NA
AQEIAMQNRLPCIYLVDSGGAYLPR	AQEIAMQNRLPCIYLVDSGGAYLPR	25	3	AQEIAMQNRLPC[463.2366]IYLVDSGGAYLPR	AQEIAMQNRLPC[469.2742]IYLVDSGGAYLPR	7.46205	NA	NA	NA	NA	NA
AQELSALLGCEVDADQVILSHSPMK	AQELSALLGCEVDADQVILSHSPMK	25	3	AQELSALLGC[463.2366]EVDADQVILSHSPMK	AQELSALLGC[469.2742]EVDADQVILSHSPMK	1.00363	-1.72847	-0.997933	0	0.989667	NA
AQEPLVDGCSGGGR	AQEPLVDGCSGGGR	14	2	AQEPLVDGC[463.2366]SGGGR	AQEPLVDGC[469.2742]SGGGR	3.01633	3.98437	2.99037	2.9815	3.98797	3.98897
AQEPLVDGCSGGGR	AQEPLVDGCSGGGR	14	3	AQEPLVDGC[463.2366]SGGGR	AQEPLVDGC[469.2742]SGGGR	NA	1.48245	0.997033	6.00633	4.486	NA
AQFEQLCASLLAR	AQFEQLCASLLAR	13	2	AQFEQLC[463.2366]ASLLAR	AQFEQLC[469.2742]ASLLAR	2.97543	2.97837	0.00706667	2.98407	NA	NA
AQFEYDPAKDDLIPCK	AQFEYDPAKDDLIPCK	16	3	AQFEYDPAKDDLIPC[463.2366]K	AQFEYDPAKDDLIPC[469.2742]K	2.98205	2.97795	1.98797	NA	3.01	NA
AQHELHFQAATYLCLLR	AQHELHFQAATYLCLLR	17	3	AQHELHFQAATYLC[463.2366]LLR	AQHELHFQAATYLC[469.2742]LLR	NA	8.97995	NA	NA	NA	NA
AQHELHFQAATYLCLLR	AQHELHFQAATYLCLLR	17	4	AQHELHFQAATYLC[463.2366]LLR	AQHELHFQAATYLC[469.2742]LLR	1.98527	3.9766	4.9774	1.4916	1.5029	NA
AQHIVPCTISQLLSATLVDEVFR	AQHIVPCTISQLLSATLVDEVFR	23	3	AQHIVPC[463.2366]TISQLLSATLVDEVFR	AQHIVPC[469.2742]TISQLLSATLVDEVFR	1.50245	-0.0043	NA	NA	1.95973	NA
AQICSLVELLATTLK	AQICSLVELLATTLK	15	2	AQIC[463.2366]SLVELLATTLK	AQIC[469.2742]SLVELLATTLK	NA	1.4854	4.49245	NA	NA	NA
AQIEQVIANCEHK	AQIEQVIANCEHK	13	3	AQIEQVIANC[463.2366]EHK	AQIEQVIANC[469.2742]EHK	-0.9814	1.9916	-4.9593	3.98463	-1.99137	2.989
AQIIELLCIVEALK	AQIIELLCIVEALK	14	2	AQIIELLC[463.2366]IVEALK	AQIIELLC[469.2742]IVEALK	2.99	NA	2.9785	NA	NA	NA
AQIIELLCIVEALKK	AQIIELLCIVEALKK	15	3	AQIIELLC[463.2366]IVEALKK	AQIIELLC[469.2742]IVEALKK	2.0164	1.99807	-0.998267	0.00885	0.989333	4.7104
AQILVLTYPLIGNYGIPPDEMDEFGLCK	AQILVLTYPLIGNYGIPPDEMDEFGLCK	28	3	AQILVLTYPLIGNYGIPPDEMDEFGLC[463.2366]K	AQILVLTYPLIGNYGIPPDEMDEFGLC[469.2742]K	0.978033	11.948	-1.4885	NA	NA	NA
AQKEPCLFANTEK	AQKEPCLFANTEK	13	3	AQKEPC[463.2366]LFANTEK	AQKEPC[469.2742]LFANTEK	NA	0.003	2.98633	2.98503	1.4915	NA
AQKIDPENAEFLTALCELR	AQKIDPENAEFLTALCELR	19	3	AQKIDPENAEFLTALC[463.2366]ELR	AQKIDPENAEFLTALC[469.2742]ELR	0.999333	3.97947	0.9934	1.4966	5.938	NA
AQLCNPGR	AQLCNPGR	8	2	AQLC[463.2366]NPGR	AQLC[469.2742]NPGR	2.977	3.98	3.9857	5.99955	1.4975	2.9837
AQLNIGNVLPVGTMPEGTIVCCLEEKPGDR	AQLNIGNVLPVGTMPEGTIVCC[57.0215]LEEKPGDR	30	3	AQLNIGNVLPVGTMPEGTIVC[463.2366]C[57.0215]LEEKPGDR	AQLNIGNVLPVGTMPEGTIVC[469.2742]C[57.0215]LEEKPGDR	1.9986	0.00493333	1.98063	2.9843	0.9903	NA
AQLNIGNVLPVGTMPEGTIVCCLEEKPGDR	AQLNIGNVLPVGTMPEGTIVC[57.0215]CLEEKPGDR	30	3	AQLNIGNVLPVGTMPEGTIVC[57.0215]C[463.2366]LEEKPGDR	AQLNIGNVLPVGTMPEGTIVC[57.0215]C[469.2742]LEEKPGDR	1.99493	3.99427	2.99497	1.0016	1.00227	2.9759
AQLNIGNVLPVGTMPEGTIVCCLEEKPGDR	AQLNIGNVLPVGTMPEGTIVC[57.0215]CLEEKPGDR	30	4	AQLNIGNVLPVGTMPEGTIVC[57.0215]C[463.2366]LEEKPGDR	AQLNIGNVLPVGTMPEGTIVC[57.0215]C[469.2742]LEEKPGDR	1.0113	4.986	-1.00427	2.999	1.98793	NA
AQLSGLQLQPCLYK	AQLSGLQLQPCLYK	14	2	AQLSGLQLQPC[463.2366]LYK	AQLSGLQLQPC[469.2742]LYK	2.97537	3.98893	2.98263	3.00467	4.96147	2.98857
AQLSGLQLQPCLYK	AQLSGLQLQPCLYK	14	3	AQLSGLQLQPC[463.2366]LYK	AQLSGLQLQPC[469.2742]LYK	3.97067	4.97443	3.9823	1.98967	3.9744	NA
AQLSPAAAAGHCSWNMALGGGTATLK	AQLSPAAAAGHCSWNMALGGGTATLK	26	3	AQLSPAAAAGHC[463.2366]SWNMALGGGTATLK	AQLSPAAAAGHC[469.2742]SWNMALGGGTATLK	NA	0.00933333	1.00963	0.00405	NA	NA
AQLTQLFLASVLECPFYKGPK	AQLTQLFLASVLECPFYKGPK	21	3	AQLTQLFLASVLEC[463.2366]PFYKGPK	AQLTQLFLASVLEC[469.2742]PFYKGPK	1.48905	0.9954	NA	NA	NA	NA
AQLVEIVGCHFR	AQLVEIVGCHFR	12	2	AQLVEIVGC[463.2366]HFR	AQLVEIVGC[469.2742]HFR	1.99103	0.992633	1.4975	2.98203	2.97905	NA
AQLVEIVGCHFR	AQLVEIVGCHFR	12	3	AQLVEIVGC[463.2366]HFR	AQLVEIVGC[469.2742]HFR	2.98333	2.9896	4.97767	2.98203	3.98503	2.98737
AQLVVIAHDVDPIELVVFLPALCR	AQLVVIAHDVDPIELVVFLPALCR	24	3	AQLVVIAHDVDPIELVVFLPALC[463.2366]R	AQLVVIAHDVDPIELVVFLPALC[469.2742]R	0	0	-4.48765	NA	4.49545	NA
AQLVVIAHDVDPIELVVFLPALCR	AQLVVIAHDVDPIELVVFLPALCR	24	4	AQLVVIAHDVDPIELVVFLPALC[463.2366]R	AQLVVIAHDVDPIELVVFLPALC[469.2742]R	NA	-0.0029	NA	NA	NA	NA
AQLVVIAHDVDPIELVVFLPALCRK	AQLVVIAHDVDPIELVVFLPALCRK	25	4	AQLVVIAHDVDPIELVVFLPALC[463.2366]RK	AQLVVIAHDVDPIELVVFLPALC[469.2742]RK	NA	2.98187	NA	NA	NA	NA
AQNTWGCGNSLR	AQNTWGCGNSLR	12	2	AQNTWGC[463.2366]GNSLR	AQNTWGC[469.2742]GNSLR	4.4915	NA	NA	-4.479	4.49095	NA
AQPLEDLAGLKELFQTPICTDKPTTHEK	AQPLEDLAGLKELFQTPICTDKPTTHEK	28	5	AQPLEDLAGLKELFQTPIC[463.2366]TDKPTTHEK	AQPLEDLAGLKELFQTPIC[469.2742]TDKPTTHEK	4.98933	NA	3.99633	NA	-5.96465	NA
AQPLEDLAGLKELFQTPVCTDKPTTHEK	AQPLEDLAGLKELFQTPVCTDKPTTHEK	28	4	AQPLEDLAGLKELFQTPVC[463.2366]TDKPTTHEK	AQPLEDLAGLKELFQTPVC[469.2742]TDKPTTHEK	NA	-5.9795	NA	NA	NA	NA
AQPLEDLAGLKELFQTPVCTDKPTTHEK	AQPLEDLAGLKELFQTPVCTDKPTTHEK	28	5	AQPLEDLAGLKELFQTPVC[463.2366]TDKPTTHEK	AQPLEDLAGLKELFQTPVC[469.2742]TDKPTTHEK	7.4682	-1.4874	1.98927	NA	NA	NA
AQQACIEAK	AQQACIEAK	9	2	AQQAC[463.2366]IEAK	AQQAC[469.2742]IEAK	1.99363	-2.99467	2.9927	0.993633	1.99963	1.9837
AQQTFFAALGAYNFCCR	AQQTFFAALGAYNFC[57.0215]CR	17	2	AQQTFFAALGAYNFC[57.0215]C[463.2366]R	AQQTFFAALGAYNFC[57.0215]C[469.2742]R	NA	NA	-4.4849	NA	NA	NA
AQQTFFAALGAYNFCCR	AQQTFFAALGAYNFC[57.0215]CR	17	3	AQQTFFAALGAYNFC[57.0215]C[463.2366]R	AQQTFFAALGAYNFC[57.0215]C[469.2742]R	NA	1.506	-2.0037	5.9856	0	NA
AQSCPTFLCALPR	AQSCPTFLC[57.0215]ALPR	13	2	AQSC[463.2366]PTFLC[57.0215]ALPR	AQSC[469.2742]PTFLC[57.0215]ALPR	NA	-13.4721	5.96655	NA	NA	NA
AQTGAPCLSFDIVR	AQTGAPCLSFDIVR	14	2	AQTGAPC[463.2366]LSFDIVR	AQTGAPC[469.2742]LSFDIVR	2.9883	-0.982333	1.4845	3.987	2.9674	4.4815
AQTGAPCLSFDIVR	AQTGAPCLSFDIVR	14	3	AQTGAPC[463.2366]LSFDIVR	AQTGAPC[469.2742]LSFDIVR	NA	NA	-1.5011	NA	NA	NA
AQTGAPCLSFDIVRDHLGDNR	AQTGAPCLSFDIVRDHLGDNR	21	4	AQTGAPC[463.2366]LSFDIVRDHLGDNR	AQTGAPC[469.2742]LSFDIVRDHLGDNR	-1.4705	0.0114	1.98833	NA	7.43295	NA
AQVCLISSSK	AQVCLISSSK	10	2	AQVC[463.2366]LISSSK	AQVC[469.2742]LISSSK	5.9605	6.97103	4.4585	4.5105	4.95703	5.966
AQVCGGFILHEAVAPECLR	AQVC[57.0215]GGFILHEAVAPECLR	19	3	AQVC[57.0215]GGFILHEAVAPEC[463.2366]LR	AQVC[57.0215]GGFILHEAVAPEC[469.2742]LR	3.9907	1.98237	1.99923	5.97833	2.9834	2.99607
AQVCQQAEHSFAGMPCGIMDQFISLMGQK	AQVC[57.0215]QQAEHSFAGMPCGIMDQFISLMGQK	29	3	AQVC[57.0215]QQAEHSFAGMPC[463.2366]GIMDQFISLMGQK	AQVC[57.0215]QQAEHSFAGMPC[469.2742]GIMDQFISLMGQK	-3.97293	2.99617	0.00233333	1.49455	0.99	NA
AQVCQQAEHSFAGMPCGIMDQFISLMGQK	AQVC[57.0215]QQAEHSFAGMPCGIMDQFISLMGQK	29	4	AQVC[57.0215]QQAEHSFAGMPC[463.2366]GIMDQFISLMGQK	AQVC[57.0215]QQAEHSFAGMPC[469.2742]GIMDQFISLMGQK	2.9916	-0.99	0	NA	-2.9835	NA
AQVCQQAEHSFAGMPCGIMDQFISLMGQK	AQVC[57.0215]QQAEHSFAGMPCGIM[15.9949]DQFISLMGQK	29	3	AQVC[57.0215]QQAEHSFAGMPC[463.2366]GIM[15.9949]DQFISLMGQK	AQVC[57.0215]QQAEHSFAGMPC[469.2742]GIM[15.9949]DQFISLMGQK	1.50095	NA	NA	NA	NA	NA
AQVCQQAEHSFAGMPCGIMDQFISLMGQK	AQVC[57.0215]QQAEHSFAGM[15.9949]PCGIMDQFISLMGQK	29	3	AQVC[57.0215]QQAEHSFAGM[15.9949]PC[463.2366]GIMDQFISLMGQK	AQVC[57.0215]QQAEHSFAGM[15.9949]PC[469.2742]GIMDQFISLMGQK	NA	-7.449	NA	NA	NA	NA
AQVESCQLNNR	AQVESCQLNNR	11	2	AQVESC[463.2366]QLNNR	AQVESC[469.2742]QLNNR	NA	NA	2.9865	NA	NA	NA
AQVFSCPACR	AQVFSC[57.0215]PACR	10	2	AQVFSC[57.0215]PAC[463.2366]R	AQVFSC[57.0215]PAC[469.2742]R	11.9616	-0.0007	NA	-1.485	NA	NA
AQVLVCR	AQVLVCR	7	2	AQVLVC[463.2366]R	AQVLVC[469.2742]R	NA	-2.97755	1.49355	NA	NA	NA
AQVPFSSCLEAYGAPEQVDDFWSTALQAK	AQVPFSSCLEAYGAPEQVDDFWSTALQAK	29	3	AQVPFSSC[463.2366]LEAYGAPEQVDDFWSTALQAK	AQVPFSSC[469.2742]LEAYGAPEQVDDFWSTALQAK	0.00876667	2.98997	-2.969	0.00785	-2.98355	NA
AQVPGSSPGLLSLSLNQQPAAPECK	AQVPGSSPGLLSLSLNQQPAAPECK	25	3	AQVPGSSPGLLSLSLNQQPAAPEC[463.2366]K	AQVPGSSPGLLSLSLNQQPAAPEC[469.2742]K	1.99593	4.5057	-0.0186333	0.996633	1.99733	-0.9874
AQWMFELAPGVSSSNLENRPCR	AQWMFELAPGVSSSNLENRPCR	22	3	AQWMFELAPGVSSSNLENRPC[463.2366]R	AQWMFELAPGVSSSNLENRPC[469.2742]R	2.9793	0.995033	1.99927	2.9974	0.998633	NA
AREEQPPSVAEGYASQDVFSATETSLWYDFLPDQAAGLCGGDGRPR	AREEQPPSVAEGYASQDVFSATETSLWYDFLPDQAAGLCGGDGRPR	46	4	AREEQPPSVAEGYASQDVFSATETSLWYDFLPDQAAGLC[463.2366]GGDGRPR	AREEQPPSVAEGYASQDVFSATETSLWYDFLPDQAAGLC[469.2742]GGDGRPR	2.98645	NA	0	NA	NA	NA
ARFEELCSDLFR	ARFEELCSDLFR	12	2	ARFEELC[463.2366]SDLFR	ARFEELC[469.2742]SDLFR	4.9738	2.9832	3.9819	2.98233	2.98367	0.998267
ARFEELCSDLFR	ARFEELCSDLFR	12	3	ARFEELC[463.2366]SDLFR	ARFEELC[469.2742]SDLFR	4.9738	0.998733	3.9819	2.98233	2.98367	2.98967
ARGGCPGGEATLSQPPPR	ARGGCPGGEATLSQPPPR	18	3	ARGGC[463.2366]PGGEATLSQPPPR	ARGGC[469.2742]PGGEATLSQPPPR	-0.00631333	-0.04528	NA	NA	2.96605	NA
ARHGFCGIPITDTGR	ARHGFCGIPITDTGR	15	3	ARHGFC[463.2366]GIPITDTGR	ARHGFC[469.2742]GIPITDTGR	3.97963	-1.51345	NA	NA	NA	NA
ARHGFCGIPITDTGR	ARHGFCGIPITDTGR	15	4	ARHGFC[463.2366]GIPITDTGR	ARHGFC[469.2742]GIPITDTGR	7.46955	NA	NA	NA	NA	NA
ARHGGEDYVFSLLTGYCEPPTGVSLR	ARHGGEDYVFSLLTGYCEPPTGVSLR	26	4	ARHGGEDYVFSLLTGYC[463.2366]EPPTGVSLR	ARHGGEDYVFSLLTGYC[469.2742]EPPTGVSLR	NA	5.9816	0.0291	NA	NA	NA
ASAAGAECELAR	ASAAGAECELAR	12	2	ASAAGAEC[463.2366]ELAR	ASAAGAEC[469.2742]ELAR	NA	0.00395	8.96	1.97457	NA	NA
ASADLMSYCEEHAR	ASADLMSYCEEHAR	14	3	ASADLMSYC[463.2366]EEHAR	ASADLMSYC[469.2742]EEHAR	NA	NA	4.98267	NA	5.97495	NA
ASAGPQPLLVQSCK	ASAGPQPLLVQSCK	14	2	ASAGPQPLLVQSC[463.2366]K	ASAGPQPLLVQSC[469.2742]K	NA	2.98655	NA	NA	4.43545	NA
ASALACLK	ASALACLK	8	2	ASALAC[463.2366]LK	ASALAC[469.2742]LK	2.98405	1.9993	3.96967	4.99167	4.981	3.98897
ASALACLKVPEANSSWMDTVIR	ASALACLKVPEANSSWMDTVIR	22	3	ASALAC[463.2366]LKVPEANSSWMDTVIR	ASALAC[469.2742]LKVPEANSSWMDTVIR	NA	-5.95045	-10.9227	NA	-1.511	NA
ASALCDR	ASALCDR	7	2	ASALC[463.2366]DR	ASALC[469.2742]DR	NA	NA	2.9959	NA	NA	NA
ASAQQENSSTCIGSAIK	ASAQQENSSTCIGSAIK	17	2	ASAQQENSSTC[463.2366]IGSAIK	ASAQQENSSTC[469.2742]IGSAIK	3.94903	12.9531	0.00733333	5.97697	3.99763	NA
ASAQQENSSTCIGSAIK	ASAQQENSSTCIGSAIK	17	3	ASAQQENSSTC[463.2366]IGSAIK	ASAQQENSSTC[469.2742]IGSAIK	NA	NA	5.96205	NA	1.49555	NA
ASATGMIIMDGVEVPEENVLPGASSLGGPFGCLNNAR	ASATGMIIMDGVEVPEENVLPGASSLGGPFGCLNNAR	37	3	ASATGMIIMDGVEVPEENVLPGASSLGGPFGC[463.2366]LNNAR	ASATGMIIMDGVEVPEENVLPGASSLGGPFGC[469.2742]LNNAR	-1.00237	-6.95543	1.00203	-7.4919	-2.99305	NA
ASAYVFASPGCK	ASAYVFASPGCK	12	2	ASAYVFASPGC[463.2366]K	ASAYVFASPGC[469.2742]K	NA	NA	0.005	NA	NA	NA
ASCFTGLNPTIVQEYTKR	ASCFTGLNPTIVQEYTKR	18	3	ASC[463.2366]FTGLNPTIVQEYTKR	ASC[469.2742]FTGLNPTIVQEYTKR	2.98433	2.9884	-1.00833	0	1.4955	NA
ASCILQLVK	ASCILQLVK	9	2	ASC[463.2366]ILQLVK	ASC[469.2742]ILQLVK	3.98267	3.98863	4.98127	3.98593	3.984	5.97573
ASCLYGQLPK	ASCLYGQLPK	10	2	ASC[463.2366]LYGQLPK	ASC[469.2742]LYGQLPK	2.984	2.96667	2.98803	2.98097	1.982	4.97367
ASCPAAAPLMER	ASCPAAAPLMER	12	2	ASC[463.2366]PAAAPLMER	ASC[469.2742]PAAAPLMER	4.4895	NA	-7.459	NA	NA	NA
ASCQPQPLER	ASCQPQPLER	10	2	ASC[463.2366]QPQPLER	ASC[469.2742]QPQPLER	NA	NA	NA	1.49605	NA	NA
ASCTSSTSGSK	ASCTSSTSGSK	11	2	ASC[463.2366]TSSTSGSK	ASC[469.2742]TSSTSGSK	NA	NA	NA	1.50351	NA	NA
ASCTSSTSGSKR	ASCTSSTSGSKR	12	3	ASC[463.2366]TSSTSGSKR	ASC[469.2742]TSSTSGSKR	0	NA	4.49052	NA	NA	NA
ASDHGWVCDQR	ASDHGWVCDQR	11	2	ASDHGWVC[463.2366]DQR	ASDHGWVC[469.2742]DQR	1.48405	1.9933	-1.502	1.495	NA	NA
ASDHGWVCDQR	ASDHGWVCDQR	11	3	ASDHGWVC[463.2366]DQR	ASDHGWVC[469.2742]DQR	2.9877	1.9933	2.97997	2.9895	2.98497	2.98097
ASELPVSEVASILQADLQNGLNKCEVSHR	ASELPVSEVASILQADLQNGLNKCEVSHR	29	4	ASELPVSEVASILQADLQNGLNKC[463.2366]EVSHR	ASELPVSEVASILQADLQNGLNKC[469.2742]EVSHR	-7.50145	-0.00266667	-4.4871	NA	NA	NA
ASELPVSEVASILQADLQNGLNKCEVSHRR	ASELPVSEVASILQADLQNGLNKCEVSHRR	30	5	ASELPVSEVASILQADLQNGLNKC[463.2366]EVSHRR	ASELPVSEVASILQADLQNGLNKC[469.2742]EVSHRR	NA	NA	1.5011	NA	NA	NA
ASEQIYGTPSSSPYECLR	ASEQIYGTPSSSPYECLR	18	2	ASEQIYGTPSSSPYEC[463.2366]LR	ASEQIYGTPSSSPYEC[469.2742]LR	NA	NA	NA	4.97667	NA	NA
ASEQIYGTPSSSPYECLR	ASEQIYGTPSSSPYECLR	18	3	ASEQIYGTPSSSPYEC[463.2366]LR	ASEQIYGTPSSSPYEC[469.2742]LR	NA	NA	2.98063	2.97405	0.0035	NA
ASFENNCEIGCFAK	ASFENNC[57.0215]EIGCFAK	14	2	ASFENNC[57.0215]EIGC[463.2366]FAK	ASFENNC[57.0215]EIGC[469.2742]FAK	2.98237	NA	NA	NA	4.46745	NA
ASFETLPNISDLCLR	ASFETLPNISDLCLR	15	2	ASFETLPNISDLC[463.2366]LR	ASFETLPNISDLC[469.2742]LR	4.00563	4.96663	3.98067	3.0047	2.98407	NA
ASFETLPNISDLCLR	ASFETLPNISDLCLR	15	3	ASFETLPNISDLC[463.2366]LR	ASFETLPNISDLC[469.2742]LR	4.00563	5.9635	1.98697	13.4561	3.9847	NA
ASGCEGEDVVTLLK	ASGCEGEDVVTLLK	14	2	ASGC[463.2366]EGEDVVTLLK	ASGC[469.2742]EGEDVVTLLK	NA	NA	NA	NA	5.9695	4.4801
ASGDYDNDCTNPITPLCTQPDQVIK	ASGDYDNDCTNPITPLC[57.0215]TQPDQVIK	25	3	ASGDYDNDC[463.2366]TNPITPLC[57.0215]TQPDQVIK	ASGDYDNDC[469.2742]TNPITPLC[57.0215]TQPDQVIK	NA	NA	-1.5	-2.99645	NA	NA
ASGPDGECDSNGPGFYLYDLGSTHGTFLNK	ASGPDGECDSNGPGFYLYDLGSTHGTFLNK	30	3	ASGPDGEC[463.2366]DSNGPGFYLYDLGSTHGTFLNK	ASGPDGEC[469.2742]DSNGPGFYLYDLGSTHGTFLNK	-3.9564	0.004	0	-10.9717	0	NA
ASGPDGECDSNGPGFYLYDLGSTHGTFLNK	ASGPDGECDSNGPGFYLYDLGSTHGTFLNK	30	4	ASGPDGEC[463.2366]DSNGPGFYLYDLGSTHGTFLNK	ASGPDGEC[469.2742]DSNGPGFYLYDLGSTHGTFLNK	NA	-2.9945	-1.4889	NA	NA	NA
ASGQPAGPDNKENCPVPGKPGEAVAAR	ASGQPAGPDNKENCPVPGKPGEAVAAR	27	4	ASGQPAGPDNKENC[463.2366]PVPGKPGEAVAAR	ASGQPAGPDNKENC[469.2742]PVPGKPGEAVAAR	NA	5.97634	-1.98434	4.97367	1.00167	NA
ASGQSCTLPK	ASGQSCTLPK	10	2	ASGQSC[463.2366]TLPK	ASGQSC[469.2742]TLPK	2.9939	2.97255	2.98993	1.98903	1.49955	1.986
ASGVTCLYFVEEGQRK	ASGVTCLYFVEEGQRK	16	3	ASGVTC[463.2366]LYFVEEGQRK	ASGVTC[469.2742]LYFVEEGQRK	NA	NA	5.97705	NA	NA	NA
ASHLLETLLCK	ASHLLETLLCK	11	2	ASHLLETLLC[463.2366]K	ASHLLETLLC[469.2742]K	3.97443	1.4935	4.48015	4.49015	2.99	NA
ASHLLETLLCK	ASHLLETLLCK	11	3	ASHLLETLLC[463.2366]K	ASHLLETLLC[469.2742]K	2.98277	4.4965	2.97673	3.9858	2.99167	2.00073
ASHNNTQIQVVSASNEPLAFASCGTEGFR	ASHNNTQIQVVSASNEPLAFASCGTEGFR	29	3	ASHNNTQIQVVSASNEPLAFASC[463.2366]GTEGFR	ASHNNTQIQVVSASNEPLAFASC[469.2742]GTEGFR	2.98967	1.99573	1.00127	0.997633	1.98827	0.997
ASHNNTQIQVVSASNEPLAFASCGTEGFR	ASHNNTQIQVVSASNEPLAFASCGTEGFR	29	4	ASHNNTQIQVVSASNEPLAFASC[463.2366]GTEGFR	ASHNNTQIQVVSASNEPLAFASC[469.2742]GTEGFR	NA	-2.96895	-0.0045	NA	NA	NA
ASIGAGFIYPLVGTMSTMPGLPTRPCFYDIDLDTETEQVK	ASIGAGFIYPLVGTMSTMPGLPTRPCFYDIDLDTETEQVK	40	4	ASIGAGFIYPLVGTMSTMPGLPTRPC[463.2366]FYDIDLDTETEQVK	ASIGAGFIYPLVGTMSTMPGLPTRPC[469.2742]FYDIDLDTETEQVK	-2.98615	2.983	-6.00745	NA	NA	NA
ASILWLIGENCER	ASILWLIGENCER	13	2	ASILWLIGENC[463.2366]ER	ASILWLIGENC[469.2742]ER	NA	3.98993	3.00195	NA	NA	NA
ASILWLIGENCER	ASILWLIGENCER	13	3	ASILWLIGENC[463.2366]ER	ASILWLIGENC[469.2742]ER	NA	NA	3.98857	NA	NA	NA
ASILWLIGENCERVPK	ASILWLIGENCERVPK	16	3	ASILWLIGENC[463.2366]ERVPK	ASILWLIGENC[469.2742]ERVPK	4.5015	NA	3.97637	NA	NA	NA
ASIMASDCEPALNQAEGR	ASIMASDCEPALNQAEGR	18	2	ASIMASDC[463.2366]EPALNQAEGR	ASIMASDC[469.2742]EPALNQAEGR	NA	NA	2.986	NA	NA	NA
ASIQECILPDSPLYHNK	ASIQECILPDSPLYHNK	17	3	ASIQEC[463.2366]ILPDSPLYHNK	ASIQEC[469.2742]ILPDSPLYHNK	4.9683	11.945	0.00896667	5.9757	1.991	2.9819
ASLACGPMVK	ASLACGPMVK	10	2	ASLAC[463.2366]GPMVK	ASLAC[469.2742]GPMVK	NA	1.48745	-0.989933	NA	4.47045	NA
ASLAYFCQADSPR	ASLAYFCQADSPR	13	2	ASLAYFC[463.2366]QADSPR	ASLAYFC[469.2742]QADSPR	NA	NA	10.9534	NA	NA	NA
ASLCISTK	ASLCISTK	8	2	ASLC[463.2366]ISTK	ASLC[469.2742]ISTK	5.974	3.96037	3.9766	4.98867	2.9817	4.69037
ASLCISTKK	ASLCISTKK	9	2	ASLC[463.2366]ISTKK	ASLC[469.2742]ISTKK	NA	1.502	2.98867	NA	NA	NA
ASLCISTKK	ASLCISTKK	9	3	ASLC[463.2366]ISTKK	ASLC[469.2742]ISTKK	NA	3.98337	3.9977	NA	NA	NA
ASLCNLYNWR	ASLCNLYNWR	10	2	ASLC[463.2366]NLYNWR	ASLC[469.2742]NLYNWR	1.9913	1.485	4.488	0.9946	NA	NA
ASLLLCGSDLPLHK	ASLLLCGSDLPLHK	14	3	ASLLLC[463.2366]GSDLPLHK	ASLLLC[469.2742]GSDLPLHK	NA	0.0115	2.98463	NA	NA	NA
ASLNGADIYSGCCTLK	ASLNGADIYSGCC[57.0215]TLK	16	2	ASLNGADIYSGC[463.2366]C[57.0215]TLK	ASLNGADIYSGC[469.2742]C[57.0215]TLK	1.498	4.4815	1.9867	2.97967	1.9957	3.9777
ASLNGADIYSGCCTLK	ASLNGADIYSGCC[57.0215]TLK	16	3	ASLNGADIYSGC[463.2366]C[57.0215]TLK	ASLNGADIYSGC[469.2742]C[57.0215]TLK	NA	4.5005	7.97867	2.969	3.98633	4.96703
ASLNGADIYSGCCTLK	ASLNGADIYSGC[57.0215]CTLK	16	2	ASLNGADIYSGC[57.0215]C[463.2366]TLK	ASLNGADIYSGC[57.0215]C[469.2742]TLK	NA	1.4975	NA	NA	NA	NA
ASLNGADIYSGCCTLK	ASLNGADIYSGC[57.0215]CTLK	16	3	ASLNGADIYSGC[57.0215]C[463.2366]TLK	ASLNGADIYSGC[57.0215]C[469.2742]TLK	2.97645	NA	NA	NA	NA	NA
ASLTLFCPEEGDWK	ASLTLFCPEEGDWK	14	2	ASLTLFC[463.2366]PEEGDWK	ASLTLFC[469.2742]PEEGDWK	7.97907	8.9499	2.97073	NA	16.4122	NA
ASLTLFCPEEGDWK	ASLTLFCPEEGDWK	14	3	ASLTLFC[463.2366]PEEGDWK	ASLTLFC[469.2742]PEEGDWK	NA	NA	-1.499	NA	NA	NA
ASLYPCPETPQER	ASLYPCPETPQER	13	2	ASLYPC[463.2366]PETPQER	ASLYPC[469.2742]PETPQER	NA	-1.97367	2.9655	NA	NA	NA
ASNLEGESNSSETPSTSTVWGGTCK	ASNLEGESNSSETPSTSTVWGGTCK	25	3	ASNLEGESNSSETPSTSTVWGGTC[463.2366]K	ASNLEGESNSSETPSTSTVWGGTC[469.2742]K	2.9895	3.9793	7.51395	3.9643	1.495	NA
ASPLSLLQMASPSGLCVLVR	ASPLSLLQMASPSGLCVLVR	20	3	ASPLSLLQMASPSGLC[463.2366]VLVR	ASPLSLLQMASPSGLC[469.2742]VLVR	NA	NA	-3.01145	NA	NA	NA
ASPSVTCK	ASPSVTCK	8	2	ASPSVTC[463.2366]K	ASPSVTC[469.2742]K	NA	NA	1.98998	NA	NA	NA
ASPVDDEQLSVCLSGFLDEVMKK	ASPVDDEQLSVCLSGFLDEVMKK	23	3	ASPVDDEQLSVC[463.2366]LSGFLDEVMKK	ASPVDDEQLSVC[469.2742]LSGFLDEVMKK	NA	NA	3.0045	NA	NA	NA
ASSDLSIASSEEDKLSQNACILESVSEK	ASSDLSIASSEEDKLSQNACILESVSEK	28	3	ASSDLSIASSEEDKLSQNAC[463.2366]ILESVSEK	ASSDLSIASSEEDKLSQNAC[469.2742]ILESVSEK	0.995667	3.98703	9.96347	0	4.97533	NA
ASSDLSIASSEEDKLSQNACILESVSEKTER	ASSDLSIASSEEDKLSQNACILESVSEKTER	31	4	ASSDLSIASSEEDKLSQNAC[463.2366]ILESVSEKTER	ASSDLSIASSEEDKLSQNAC[469.2742]ILESVSEKTER	1.496	4.99127	1.98343	1.486	1.993	0
ASSSGNQESSGQSCIILLFDVIK	ASSSGNQESSGQSCIILLFDVIK	23	2	ASSSGNQESSGQSC[463.2366]IILLFDVIK	ASSSGNQESSGQSC[469.2742]IILLFDVIK	NA	-3.01525	NA	NA	NA	NA
ASSSGNQESSGQSCIILLFDVIK	ASSSGNQESSGQSCIILLFDVIK	23	3	ASSSGNQESSGQSC[463.2366]IILLFDVIK	ASSSGNQESSGQSC[469.2742]IILLFDVIK	NA	NA	4.46255	NA	NA	NA
ASSTCPLTFENVKVPEANILGQIGHGYK	ASSTCPLTFENVKVPEANILGQIGHGYK	28	4	ASSTC[463.2366]PLTFENVKVPEANILGQIGHGYK	ASSTC[469.2742]PLTFENVKVPEANILGQIGHGYK	1.4976	-0.9956	3.0108	0.0005	-1.48495	NA
ASTASPCNNNINAATAVALQEPR	ASTASPCNNNINAATAVALQEPR	23	2	ASTASPC[463.2366]NNNINAATAVALQEPR	ASTASPC[469.2742]NNNINAATAVALQEPR	8.63567	1.5185	1.99237	6.00163	1.98363	NA
ASTASPCNNNINAATAVALQEPR	ASTASPCNNNINAATAVALQEPR	23	3	ASTASPC[463.2366]NNNINAATAVALQEPR	ASTASPC[469.2742]NNNINAATAVALQEPR	6.68097	6.72333	1.48595	4.98967	4.98137	4.4645
ASTDNEELLQFPLELCSDSLPSHPFPPAK	ASTDNEELLQFPLELCSDSLPSHPFPPAK	29	3	ASTDNEELLQFPLELC[463.2366]SDSLPSHPFPPAK	ASTDNEELLQFPLELC[469.2742]SDSLPSHPFPPAK	NA	NA	2.9869	NA	NA	NA
ASTNIQDTEGNTPLHLACDEERVEEAK	ASTNIQDTEGNTPLHLACDEERVEEAK	27	4	ASTNIQDTEGNTPLHLAC[463.2366]DEERVEEAK	ASTNIQDTEGNTPLHLAC[469.2742]DEERVEEAK	NA	NA	1.00397	NA	-1.487	NA
ASVCGIFVDFASASHR	ASVCGIFVDFASASHR	16	3	ASVC[463.2366]GIFVDFASASHR	ASVC[469.2742]GIFVDFASASHR	2.9759	NA	NA	2.99	3.00063	NA
ASVDAPPQVNVEVFCNTSMEASPK	ASVDAPPQVNVEVFCNTSMEASPK	24	3	ASVDAPPQVNVEVFC[463.2366]NTSMEASPK	ASVDAPPQVNVEVFC[469.2742]NTSMEASPK	NA	NA	-1.5079	NA	NA	NA
ASVGFGGSCFQK	ASVGFGGSCFQK	12	2	ASVGFGGSC[463.2366]FQK	ASVGFGGSC[469.2742]FQK	5.96533	4.458	0.9974	4.46795	4.97563	4.018
ASVHCLETGEYTHIR	ASVHCLETGEYTHIR	15	3	ASVHC[463.2366]LETGEYTHIR	ASVHC[469.2742]LETGEYTHIR	NA	3.98993	-0.989067	4.468	5.97663	NA
ASVHCLETGEYTHIR	ASVHCLETGEYTHIR	15	4	ASVHC[463.2366]LETGEYTHIR	ASVHC[469.2742]LETGEYTHIR	2.98603	3.9737	-1.5036	NA	3.98097	NA
ASYDTLCVLDGDKDSVNCAR	ASYDTLC[57.0215]VLDGDKDSVNCAR	20	3	ASYDTLC[57.0215]VLDGDKDSVNC[463.2366]AR	ASYDTLC[57.0215]VLDGDKDSVNC[469.2742]AR	1.991	-0.009	3.987	1.98937	3.97767	3.98033
ASYNYCR	ASYNYCR	7	2	ASYNYC[463.2366]R	ASYNYC[469.2742]R	NA	NA	-8.96195	NA	NA	NA
ASYPCMSLHGGIDQYDR	ASYPCMSLHGGIDQYDR	17	3	ASYPC[463.2366]MSLHGGIDQYDR	ASYPC[469.2742]MSLHGGIDQYDR	5.958	0.991667	-1.79503	4.4845	NA	NA
ASYPCMSLHGGIDQYDRDSIINDFK	ASYPCMSLHGGIDQYDRDSIINDFK	25	4	ASYPC[463.2366]MSLHGGIDQYDRDSIINDFK	ASYPC[469.2742]MSLHGGIDQYDRDSIINDFK	-3.0016	1.98987	-8.9525	NA	NA	NA
ATAAECLR	ATAAECLR	8	2	ATAAEC[463.2366]LR	ATAAEC[469.2742]LR	NA	5.975	NA	NA	NA	NA
ATAVDPTCAR	ATAVDPTCAR	10	2	ATAVDPTC[463.2366]AR	ATAVDPTC[469.2742]AR	5.95933	1.484	1.99797	0.01	1.9883	8.952
ATAVSRPCAGR	ATAVSRPCAGR	11	3	ATAVSRPC[463.2366]AGR	ATAVSRPC[469.2742]AGR	NA	NA	0.007505	NA	NA	NA
ATCAPQHGAPGPGPADASK	ATCAPQHGAPGPGPADASK	19	2	ATC[463.2366]APQHGAPGPGPADASK	ATC[469.2742]APQHGAPGPGPADASK	0	1.48998	NA	NA	NA	NA
ATCAPQHGAPGPGPADASK	ATCAPQHGAPGPGPADASK	19	3	ATC[463.2366]APQHGAPGPGPADASK	ATC[469.2742]APQHGAPGPGPADASK	0	0	1.99099	0	0	0.99233
ATCFAYGQTGSGK	ATCFAYGQTGSGK	13	2	ATC[463.2366]FAYGQTGSGK	ATC[469.2742]FAYGQTGSGK	1.489	-0.993667	NA	NA	1.4945	NA
ATCGTVGDDNEEAK	ATCGTVGDDNEEAK	14	2	ATC[463.2366]GTVGDDNEEAK	ATC[469.2742]GTVGDDNEEAK	1.98967	2.99644	3.97766	2.98867	4.98564	4.96628
ATCIGNNSAAAVSMLK	ATCIGNNSAAAVSMLK	16	2	ATC[463.2366]IGNNSAAAVSMLK	ATC[469.2742]IGNNSAAAVSMLK	4.9643	2.98667	4.9737	3.97763	3.9823	3.9797
ATCIGNNSAAAVSMLK	ATCIGNNSAAAVSMLK	16	3	ATC[463.2366]IGNNSAAAVSMLK	ATC[469.2742]IGNNSAAAVSMLK	NA	NA	-4.46345	NA	NA	NA
ATCIGNNSAAAVSMLK	ATCIGNNSAAAVSM[15.9949]LK	16	2	ATC[463.2366]IGNNSAAAVSM[15.9949]LK	ATC[469.2742]IGNNSAAAVSM[15.9949]LK	NA	-1.48355	NA	NA	NA	NA
ATCLEEMTKR	ATCLEEMTKR	10	3	ATC[463.2366]LEEMTKR	ATC[469.2742]LEEMTKR	NA	NA	2.97205	NA	NA	NA
ATCLLDRK	ATCLLDRK	8	3	ATC[463.2366]LLDRK	ATC[469.2742]LLDRK	NA	NA	NA	NA	11.9735	NA
ATDCVGHDVVTLLR	ATDCVGHDVVTLLR	14	3	ATDC[463.2366]VGHDVVTLLR	ATDC[469.2742]VGHDVVTLLR	4.4641	4.48705	NA	2.9834	4.4844	NA
ATDQYCAR	ATDQYCAR	8	2	ATDQYC[463.2366]AR	ATDQYC[469.2742]AR	NA	NA	-10.4755	NA	NA	NA
ATDSKEPPGELCPDVLYR	ATDSKEPPGELCPDVLYR	18	3	ATDSKEPPGELC[463.2366]PDVLYR	ATDSKEPPGELC[469.2742]PDVLYR	NA	NA	-5.94973	-6.96063	NA	11.985
ATDYGPEEVCER	ATDYGPEEVCER	12	2	ATDYGPEEVC[463.2366]ER	ATDYGPEEVC[469.2742]ER	5.98055	NA	-1.31395	NA	NA	NA
ATDYPCLLILDPQNEFETLR	ATDYPCLLILDPQNEFETLR	20	2	ATDYPC[463.2366]LLILDPQNEFETLR	ATDYPC[469.2742]LLILDPQNEFETLR	2.99255	NA	NA	NA	NA	NA
ATDYPCLLILDPQNEFETLR	ATDYPCLLILDPQNEFETLR	20	3	ATDYPC[463.2366]LLILDPQNEFETLR	ATDYPC[469.2742]LLILDPQNEFETLR	0.995333	0.0230333	4.982	NA	NA	NA
ATDYPCLLILDPQNEFETLRK	ATDYPCLLILDPQNEFETLRK	21	3	ATDYPC[463.2366]LLILDPQNEFETLRK	ATDYPC[469.2742]LLILDPQNEFETLRK	-2.98305	8.97073	-2.98233	NA	NA	NA
ATEALCWAEGQR	ATEALCWAEGQR	12	2	ATEALC[463.2366]WAEGQR	ATEALC[469.2742]WAEGQR	4.982	-2.99873	4.477	7.4575	2.98305	NA
ATEASAVEQTAESCEVQEMLK	ATEASAVEQTAESCEVQEMLK	21	3	ATEASAVEQTAESC[463.2366]EVQEMLK	ATEASAVEQTAESC[469.2742]EVQEMLK	NA	1.5	0.01295	NA	NA	NA
ATEECTST	ATEECTST	8	2	ATEEC[463.2366]TST	ATEEC[469.2742]TST	NA	NA	-6.97897	2.98845	2.97845	2.99055
ATEGIAMEIDYASCKR	ATEGIAMEIDYASCKR	16	3	ATEGIAMEIDYASC[463.2366]KR	ATEGIAMEIDYASC[469.2742]KR	4.47345	1.99263	8.94233	1.99033	4.472	NA
ATEGMVVADKNCSK	ATEGMVVADKNCSK	14	3	ATEGMVVADKNC[463.2366]SK	ATEGMVVADKNC[469.2742]SK	2.97202	4.45951	-8.94655	1.4935	1.495	0
ATELFVQCLATYSYR	ATELFVQCLATYSYR	15	2	ATELFVQC[463.2366]LATYSYR	ATELFVQC[469.2742]LATYSYR	2.9945	1.9994	1.99197	4.9816	2.99173	5.01133
ATELFVQCLATYSYR	ATELFVQCLATYSYR	15	3	ATELFVQC[463.2366]LATYSYR	ATELFVQC[469.2742]LATYSYR	2.9945	2.9864	5.9805	3.98667	4.98407	4.0096
ATENTVNPCPDDTLISFLPLAHMFER	ATENTVNPCPDDTLISFLPLAHMFER	26	3	ATENTVNPC[463.2366]PDDTLISFLPLAHMFER	ATENTVNPC[469.2742]PDDTLISFLPLAHMFER	5.98565	-0.988033	19.4581	NA	NA	NA
ATFCLPILGVK	ATFCLPILGVK	11	2	ATFC[463.2366]LPILGVK	ATFC[469.2742]LPILGVK	3.98933	0.987933	2.98793	9.98567	2.9766	NA
ATFHTPFSHLGQSPEGCSSYTFPK	ATFHTPFSHLGQSPEGCSSYTFPK	24	4	ATFHTPFSHLGQSPEGC[463.2366]SSYTFPK	ATFHTPFSHLGQSPEGC[469.2742]SSYTFPK	0	-5.98555	2.0009	NA	NA	NA
ATFLVISHYQCK	ATFLVISHYQCK	12	3	ATFLVISHYQC[463.2366]K	ATFLVISHYQC[469.2742]K	NA	1.48595	5.9807	NA	NA	NA
ATGNLSASCGSALR	ATGNLSASCGSALR	14	2	ATGNLSASC[463.2366]GSALR	ATGNLSASC[469.2742]GSALR	2.99505	2.74845	2.979	NA	2.98245	NA
ATGRPECFLTIQEGLASK	ATGRPECFLTIQEGLASK	18	3	ATGRPEC[463.2366]FLTIQEGLASK	ATGRPEC[469.2742]FLTIQEGLASK	3.98197	0.00303333	1.99133	2.98827	2.98997	4.4835
ATHPIPAACGIYYFEVK	ATHPIPAACGIYYFEVK	17	3	ATHPIPAAC[463.2366]GIYYFEVK	ATHPIPAAC[469.2742]GIYYFEVK	NA	1.495	3.00205	1.4984	0	NA
ATILCTSYVQFK	ATILCTSYVQFK	12	2	ATILC[463.2366]TSYVQFK	ATILC[469.2742]TSYVQFK	NA	-2.98195	NA	NA	NA	NA
ATILDLSCNK	ATILDLSCNK	10	2	ATILDLSC[463.2366]NK	ATILDLSC[469.2742]NK	4.98463	4.96433	5.97763	4.9667	2.98327	4.98903
ATILDLSCNK	ATILDLSCNK	10	3	ATILDLSC[463.2366]NK	ATILDLSC[469.2742]NK	NA	-1.00733	2.98195	6.95	2.98695	NA
ATLECHPLTMTDPIEEHR	ATLECHPLTMTDPIEEHR	18	3	ATLEC[463.2366]HPLTMTDPIEEHR	ATLEC[469.2742]HPLTMTDPIEEHR	3.98197	2.9974	NA	0	3.993	NA
ATLECHPLTMTDPIEEHR	ATLECHPLTMTDPIEEHR	18	4	ATLEC[463.2366]HPLTMTDPIEEHR	ATLEC[469.2742]HPLTMTDPIEEHR	2.9867	2.00003	2.98773	3.992	4.99467	3.9773
ATLECHPLTMTDPIEEHR	ATLECHPLTM[15.9949]TDPIEEHR	18	4	ATLEC[463.2366]HPLTM[15.9949]TDPIEEHR	ATLEC[469.2742]HPLTM[15.9949]TDPIEEHR	NA	NA	NA	NA	8.9395	NA
ATLPVFDKEELLECIQQLVK	ATLPVFDKEELLECIQQLVK	20	3	ATLPVFDKEELLEC[463.2366]IQQLVK	ATLPVFDKEELLEC[469.2742]IQQLVK	4.9731	5.96325	0.00336667	NA	0	NA
ATLQAALCLENFSSQVVER	ATLQAALCLENFSSQVVER	19	2	ATLQAALC[463.2366]LENFSSQVVER	ATLQAALC[469.2742]LENFSSQVVER	2.98545	-1.486	1.486	NA	4.4924	NA
ATLQAALCLENFSSQVVER	ATLQAALCLENFSSQVVER	19	3	ATLQAALC[463.2366]LENFSSQVVER	ATLQAALC[469.2742]LENFSSQVVER	1.4955	-4.49355	0.00386667	8.9881	1.99393	NA
ATNLCFAER	ATNLCFAER	9	2	ATNLC[463.2366]FAER	ATNLC[469.2742]FAER	3.9767	2.99103	4.98367	4.96837	4.965	2.99103
ATNVCTR	ATNVCTR	7	2	ATNVC[463.2366]TR	ATNVC[469.2742]TR	3.98533	2.97701	1.50299	2.98466	1.98401	3.98035
ATQCVPK	ATQCVPK	7	2	ATQC[463.2366]VPK	ATQC[469.2742]VPK	1.99698	0.998333	3.002	0.998013	1.48749	2.98565
ATQCVPKEEIKDDNPHLK	ATQCVPKEEIKDDNPHLK	18	3	ATQC[463.2366]VPKEEIKDDNPHLK	ATQC[469.2742]VPKEEIKDDNPHLK	NA	NA	NA	NA	0	NA
ATQCVPKEEIKDDNPHLK	ATQCVPKEEIKDDNPHLK	18	4	ATQC[463.2366]VPKEEIKDDNPHLK	ATQC[469.2742]VPKEEIKDDNPHLK	0	4.97698	0.996627	3.98668	1.00132	1.48795
ATQCVPKEEIKDDNPHLK	ATQCVPKEEIKDDNPHLK	18	5	ATQC[463.2366]VPKEEIKDDNPHLK	ATQC[469.2742]VPKEEIKDDNPHLK	0	0	0.99233	2.99296	1.00132	NA
ATQTPSCWAEEGAEKR	ATQTPSCWAEEGAEKR	16	3	ATQTPSC[463.2366]WAEEGAEKR	ATQTPSC[469.2742]WAEEGAEKR	2.99	NA	2.99545	NA	NA	NA
ATSCFPRPMTPR	ATSCFPRPMTPR	12	3	ATSC[463.2366]FPRPMTPR	ATSC[469.2742]FPRPMTPR	3.97967	NA	4.49055	NA	NA	NA
ATSNANQDNQICSILLQENTFVEQVVNEK	ATSNANQDNQICSILLQENTFVEQVVNEK	29	3	ATSNANQDNQIC[463.2366]SILLQENTFVEQVVNEK	ATSNANQDNQIC[469.2742]SILLQENTFVEQVVNEK	NA	NA	1.5009	NA	NA	NA
ATSNICTAQALLANMAAMFAIYHGSHGLEHIAR	ATSNICTAQALLANMAAMFAIYHGSHGLEHIAR	33	5	ATSNIC[463.2366]TAQALLANMAAMFAIYHGSHGLEHIAR	ATSNIC[469.2742]TAQALLANMAAMFAIYHGSHGLEHIAR	NA	3.97187	NA	NA	-1.50145	NA
ATSPLVSLYPALECR	ATSPLVSLYPALECR	15	2	ATSPLVSLYPALEC[463.2366]R	ATSPLVSLYPALEC[469.2742]R	NA	-1.4916	NA	7.4811	NA	NA
ATSPLVSLYPALECR	ATSPLVSLYPALECR	15	3	ATSPLVSLYPALEC[463.2366]R	ATSPLVSLYPALEC[469.2742]R	NA	1.4956	2.97605	4.48705	NA	NA
ATVAPEDVSEVIFGHVLAAGCGQNPVR	ATVAPEDVSEVIFGHVLAAGCGQNPVR	27	3	ATVAPEDVSEVIFGHVLAAGC[463.2366]GQNPVR	ATVAPEDVSEVIFGHVLAAGC[469.2742]GQNPVR	2	1.001	0	2.00333	0.9984	1.98393
ATVAPEDVSEVIFGHVLAAGCGQNPVR	ATVAPEDVSEVIFGHVLAAGCGQNPVR	27	4	ATVAPEDVSEVIFGHVLAAGC[463.2366]GQNPVR	ATVAPEDVSEVIFGHVLAAGC[469.2742]GQNPVR	1.99223	9.95567	0	NA	0	NA
ATVCEAAALEK	ATVCEAAALEK	11	2	ATVC[463.2366]EAAALEK	ATVC[469.2742]EAAALEK	2.96055	NA	0.966667	1.99137	-5.979	NA
ATVECVKDQFGFINYEVGDSK	ATVECVKDQFGFINYEVGDSK	21	3	ATVEC[463.2366]VKDQFGFINYEVGDSK	ATVEC[469.2742]VKDQFGFINYEVGDSK	3.97473	1.97373	3.98917	1.98093	0.9984	1.98937
ATVECVKDQFGFINYEVGDSKK	ATVECVKDQFGFINYEVGDSKK	22	4	ATVEC[463.2366]VKDQFGFINYEVGDSKK	ATVEC[469.2742]VKDQFGFINYEVGDSKK	13.3949	7.50095	-0.977333	4.48305	10.451	NA
ATVFLNPAACK	ATVFLNPAACK	11	2	ATVFLNPAAC[463.2366]K	ATVFLNPAAC[469.2742]K	0.359067	NA	1.5697	NA	4.9696	NA
ATYDKLCK	ATYDKLCK	8	2	ATYDKLC[463.2366]K	ATYDKLC[469.2742]K	-5.98255	-1.5104	2.98605	6.66667e-05	2.9945	NA
ATYDKLCK	ATYDKLCK	8	3	ATYDKLC[463.2366]K	ATYDKLC[469.2742]K	2.98297	2.98005	1.50155	0.994033	1.5	NA
ATYEKECGNYPGFLTILR	ATYEKECGNYPGFLTILR	18	3	ATYEKEC[463.2366]GNYPGFLTILR	ATYEKEC[469.2742]GNYPGFLTILR	2.98	5.9841	-1.98727	NA	NA	NA
AVACSGAAQVR	AVACSGAAQVR	11	2	AVAC[463.2366]SGAAQVR	AVAC[469.2742]SGAAQVR	2.98967	13.431	1.98863	3.00345	1.00497	NA
AVAEACQPGVEGVNPMTQINQVTHDQAVVLQSALQSIPNPSSECMLR	AVAEACQPGVEGVNPMTQINQVTHDQAVVLQSALQSIPNPSSECMLR	47	4	AVAEAC[463.2366]QPGVEGVNPMTQINQVTHDQAVVLQSALQSIPNPSSEC[463.2366]MLR	AVAEAC[469.2742]QPGVEGVNPMTQINQVTHDQAVVLQSALQSIPNPSSEC[469.2742]MLR	-4.45945	NA	NA	NA	NA	NA
AVAEACQPGVEGVNPMTQINQVTHDQAVVLQSALQSIPNPSSECMLR	AVAEACQPGVEGVNPMTQINQVTHDQAVVLQSALQSIPNPSSEC[57.0215]MLR	47	4	AVAEAC[463.2366]QPGVEGVNPMTQINQVTHDQAVVLQSALQSIPNPSSEC[57.0215]MLR	AVAEAC[469.2742]QPGVEGVNPMTQINQVTHDQAVVLQSALQSIPNPSSEC[57.0215]MLR	NA	NA	1.00467	NA	-7.45635	NA
AVAEACQPGVEGVNPMTQINQVTHDQAVVLQSALQSIPNPSSECMLR	AVAEAC[57.0215]QPGVEGVNPMTQINQVTHDQAVVLQSALQSIPNPSSECMLR	47	4	AVAEAC[57.0215]QPGVEGVNPMTQINQVTHDQAVVLQSALQSIPNPSSEC[463.2366]MLR	AVAEAC[57.0215]QPGVEGVNPMTQINQVTHDQAVVLQSALQSIPNPSSEC[469.2742]MLR	7.488	NA	NA	NA	NA	NA
AVAHCPK	AVAHCPK	7	2	AVAHC[463.2366]PK	AVAHC[469.2742]PK	NA	7.46649	-1.49647	NA	NA	NA
AVAHHTDCTFIR	AVAHHTDCTFIR	12	3	AVAHHTDC[463.2366]TFIR	AVAHHTDC[469.2742]TFIR	NA	NA	1.484	2.005	NA	NA
AVAILCNHQR	AVAILCNHQR	10	2	AVAILC[463.2366]NHQR	AVAILC[469.2742]NHQR	3.99037	3.9814	2.98007	2.99337	4.96893	2.98267
AVAILCNHQR	AVAILCNHQR	10	3	AVAILC[463.2366]NHQR	AVAILC[469.2742]NHQR	1.99867	-0.00723333	2.98007	2.99337	4.96893	2.98267
AVAIPVFANGNIQCLQDVER	AVAIPVFANGNIQCLQDVER	20	3	AVAIPVFANGNIQC[463.2366]LQDVER	AVAIPVFANGNIQC[469.2742]LQDVER	NA	-1.50305	NA	5.9905	NA	NA
AVASVVGGWLLCLR	AVASVVGGWLLCLR	14	2	AVASVVGGWLLC[463.2366]LR	AVASVVGGWLLC[469.2742]LR	NA	-8.96727	NA	-1.73305	NA	NA
AVASVVGGWLLCLR	AVASVVGGWLLCLR	14	3	AVASVVGGWLLC[463.2366]LR	AVASVVGGWLLC[469.2742]LR	NA	-2.00827	1.4945	NA	5.9571	NA
AVAVDLFPQTPHCEMLILFER	AVAVDLFPQTPHCEMLILFER	21	3	AVAVDLFPQTPHC[463.2366]EMLILFER	AVAVDLFPQTPHC[469.2742]EMLILFER	2.99305	2.9826	2.9834	NA	NA	NA
AVAVTSMSFPVGDVNNFVVGSEEGSVYTACR	AVAVTSMSFPVGDVNNFVVGSEEGSVYTACR	31	3	AVAVTSMSFPVGDVNNFVVGSEEGSVYTAC[463.2366]R	AVAVTSMSFPVGDVNNFVVGSEEGSVYTAC[469.2742]R	NA	NA	-1.4879	NA	NA	NA
AVCGFHLGYLDGEVELVSGVVAR	AVCGFHLGYLDGEVELVSGVVAR	23	3	AVC[463.2366]GFHLGYLDGEVELVSGVVAR	AVC[469.2742]GFHLGYLDGEVELVSGVVAR	NA	0.0219667	2.9749	NA	0	NA
AVCLEFSPK	AVCLEFSPK	9	2	AVC[463.2366]LEFSPK	AVC[469.2742]LEFSPK	2.98845	NA	NA	NA	NA	NA
AVCMLSNTTAIAEAWAR	AVCMLSNTTAIAEAWAR	17	2	AVC[463.2366]MLSNTTAIAEAWAR	AVC[469.2742]MLSNTTAIAEAWAR	2.98267	3.9793	2.99367	4.98233	2.9893	1.997
AVCMLSNTTAIAEAWAR	AVCMLSNTTAIAEAWAR	17	3	AVC[463.2366]MLSNTTAIAEAWAR	AVC[469.2742]MLSNTTAIAEAWAR	3.97967	3.9793	3.994	4.98233	2.9893	1.997
AVCMLSNTTAVAEAWAR	AVCMLSNTTAVAEAWAR	17	2	AVC[463.2366]MLSNTTAVAEAWAR	AVC[469.2742]MLSNTTAVAEAWAR	2.9906	3.9873	2.99297	3.0041	3.9846	3.9943
AVCMLSNTTAVAEAWAR	AVCMLSNTTAVAEAWAR	17	3	AVC[463.2366]MLSNTTAVAEAWAR	AVC[469.2742]MLSNTTAVAEAWAR	3.98457	2.99463	2.99297	3.0041	4.9776	3.00463
AVCMLSNTTAIAEAWAR	AVCM[15.9949]LSNTTAIAEAWAR	17	2	AVC[463.2366]M[15.9949]LSNTTAIAEAWAR	AVC[469.2742]M[15.9949]LSNTTAIAEAWAR	2.98033	2.9786	3.98793	1.99503	4.98433	3.9782
AVCMLSNTTAIAEAWAR	AVCM[15.9949]LSNTTAIAEAWAR	17	3	AVC[463.2366]M[15.9949]LSNTTAIAEAWAR	AVC[469.2742]M[15.9949]LSNTTAIAEAWAR	3.97797	2.976	2.9872	1.99107	3.9944	2.9852
AVCMLSNTTAVAEAWAR	AVCM[15.9949]LSNTTAVAEAWAR	17	2	AVC[463.2366]M[15.9949]LSNTTAVAEAWAR	AVC[469.2742]M[15.9949]LSNTTAVAEAWAR	7.96037	3.9752	4.4915	3.98247	2.00107	1.99367
AVCMLSNTTAVAEAWAR	AVCM[15.9949]LSNTTAVAEAWAR	17	3	AVC[463.2366]M[15.9949]LSNTTAVAEAWAR	AVC[469.2742]M[15.9949]LSNTTAVAEAWAR	-2.9676	-0.989	1.48695	5.97713	1.99893	0
AVDALLTHCK	AVDALLTHCK	10	2	AVDALLTHC[463.2366]K	AVDALLTHC[469.2742]K	2.9927	1.98997	2.98305	1.48655	4.96963	3.994
AVDALLTHCK	AVDALLTHCK	10	3	AVDALLTHC[463.2366]K	AVDALLTHC[469.2742]K	2.9927	1.9833	3.00033	5.9757	2.98597	2.99737
AVDCPENIKK	AVDCPENIKK	10	3	AVDC[463.2366]PENIKK	AVDC[469.2742]PENIKK	NA	NA	1.491	NA	1.49452	NA
AVDGEGAPAPESSGEPAEDEGPTDTAEAGSDPQAEQLLEEQVPCGTAHEK	AVDGEGAPAPESSGEPAEDEGPTDTAEAGSDPQAEQLLEEQVPCGTAHEK	50	4	AVDGEGAPAPESSGEPAEDEGPTDTAEAGSDPQAEQLLEEQVPC[463.2366]GTAHEK	AVDGEGAPAPESSGEPAEDEGPTDTAEAGSDPQAEQLLEEQVPC[469.2742]GTAHEK	NA	1.49145	-1.48655	1.492	1.50055	NA
AVDLCAAPGSWSQVLSQK	AVDLCAAPGSWSQVLSQK	18	2	AVDLC[463.2366]AAPGSWSQVLSQK	AVDLC[469.2742]AAPGSWSQVLSQK	NA	-4.4945	2.9816	NA	NA	NA
AVDQVCTFLFK	AVDQVCTFLFK	11	2	AVDQVC[463.2366]TFLFK	AVDQVC[469.2742]TFLFK	3.97773	6.9467	7.96477	1.5031	4.98773	1.99237
AVDQVCTFLFK	AVDQVCTFLFK	11	3	AVDQVC[463.2366]TFLFK	AVDQVC[469.2742]TFLFK	NA	2.96965	1.4845	NA	1.4974	NA
AVDTDMIILPCLSRPAR	AVDTDMIILPCLSRPAR	17	3	AVDTDMIILPC[463.2366]LSRPAR	AVDTDMIILPC[469.2742]LSRPAR	7.4638	7.9793	-2.9905	NA	NA	NA
AVECCPTSVELWLALAR	AVECC[57.0215]PTSVELWLALAR	17	2	AVEC[463.2366]C[57.0215]PTSVELWLALAR	AVEC[469.2742]C[57.0215]PTSVELWLALAR	1.49855	NA	NA	NA	NA	NA
AVECPPPR	AVECPPPR	8	2	AVEC[463.2366]PPPR	AVEC[469.2742]PPPR	1.4865	5.96467	5.94903	NA	4.474	NA
AVECCPTSVELWLALAR	AVEC[57.0215]CPTSVELWLALAR	17	2	AVEC[57.0215]C[463.2366]PTSVELWLALAR	AVEC[57.0215]C[469.2742]PTSVELWLALAR	1.49	2.9995	NA	NA	4.47345	NA
AVECCPTSVELWLALAR	AVEC[57.0215]CPTSVELWLALAR	17	3	AVEC[57.0215]C[463.2366]PTSVELWLALAR	AVEC[57.0215]C[469.2742]PTSVELWLALAR	1.49	NA	1.9813	NA	-0.02055	NA
AVELLGDIVQNCSLEDSQIEK	AVELLGDIVQNCSLEDSQIEK	21	3	AVELLGDIVQNC[463.2366]SLEDSQIEK	AVELLGDIVQNC[469.2742]SLEDSQIEK	NA	2.96693	2.98967	4.4795	3.0066	NA
AVELLGDIVQNCSLEDSQIEKER	AVELLGDIVQNCSLEDSQIEKER	23	3	AVELLGDIVQNC[463.2366]SLEDSQIEKER	AVELLGDIVQNC[469.2742]SLEDSQIEKER	7.9903	3.99193	7.94543	4.48945	7.96167	5.97707
AVELMDRTEMPCQALVR	AVELMDRTEMPCQALVR	17	3	AVELMDRTEMPC[463.2366]QALVR	AVELMDRTEMPC[469.2742]QALVR	3.99367	4.97263	2.98943	NA	3.97827	NA
AVEVACYVCK	AVEVACYVC[57.0215]K	10	2	AVEVAC[463.2366]YVC[57.0215]K	AVEVAC[469.2742]YVC[57.0215]K	NA	-5.9925	NA	NA	NA	NA
AVFCTGGR	AVFCTGGR	8	2	AVFC[463.2366]TGGR	AVFC[469.2742]TGGR	NA	NA	-1.49055	NA	NA	NA
AVFDTPEEAFGVLRPVCVQLTK	AVFDTPEEAFGVLRPVCVQLTK	22	3	AVFDTPEEAFGVLRPVC[463.2366]VQLTK	AVFDTPEEAFGVLRPVC[469.2742]VQLTK	NA	NA	3.96903	NA	NA	NA
AVFPEGPCEEPLQLR	AVFPEGPCEEPLQLR	15	2	AVFPEGPC[463.2366]EEPLQLR	AVFPEGPC[469.2742]EEPLQLR	2.992	NA	NA	NA	0	NA
AVFPEGPCEEPLQLR	AVFPEGPCEEPLQLR	15	3	AVFPEGPC[463.2366]EEPLQLR	AVFPEGPC[469.2742]EEPLQLR	NA	NA	1.49305	NA	NA	NA
AVFSHCPFLLPQGEDVEK	AVFSHCPFLLPQGEDVEK	18	3	AVFSHC[463.2366]PFLLPQGEDVEK	AVFSHC[469.2742]PFLLPQGEDVEK	NA	-5.9869	NA	NA	NA	NA
AVFVLSCLLK	AVFVLSCLLK	10	2	AVFVLSC[463.2366]LLK	AVFVLSC[469.2742]LLK	NA	0.989667	3.98077	4.50295	NA	NA
AVFWHSSTHVLGAAAEQFLGAVLCR	AVFWHSSTHVLGAAAEQFLGAVLCR	25	4	AVFWHSSTHVLGAAAEQFLGAVLC[463.2366]R	AVFWHSSTHVLGAAAEQFLGAVLC[469.2742]R	NA	0.0184	NA	NA	1.80295	NA
AVGDGILCNTYIDSYK	AVGDGILCNTYIDSYK	16	2	AVGDGILC[463.2366]NTYIDSYK	AVGDGILC[469.2742]NTYIDSYK	2.9502	11.979	5.991	2.9743	5.9646	4.4581
AVGDGILCNTYIDSYK	AVGDGILCNTYIDSYK	16	3	AVGDGILC[463.2366]NTYIDSYK	AVGDGILC[469.2742]NTYIDSYK	NA	NA	16.4491	4.4655	7.4629	NA
AVGDGILCNTYIDSYKGTVDCVQAR	AVGDGILCNTYIDSYKGTVDC[57.0215]VQAR	25	3	AVGDGILC[463.2366]NTYIDSYKGTVDC[57.0215]VQAR	AVGDGILC[469.2742]NTYIDSYKGTVDC[57.0215]VQAR	5.9644	-5.9881	1.5035	NA	NA	NA
AVGDGIVLCK	AVGDGIVLCK	10	2	AVGDGIVLC[463.2366]K	AVGDGIVLC[469.2742]K	2.9917	-5.9724	4.4804	0.009	2.98403	3.00103
AVGIWHCGSCMK	AVGIWHCGSCMK	12	3	AVGIWHC[463.2366]GSC[463.2366]MK	AVGIWHC[469.2742]GSC[469.2742]MK	NA	NA	-2.98303	NA	NA	NA
AVGIWHCGSCMK	AVGIWHCGSC[57.0215]MK	12	3	AVGIWHC[463.2366]GSC[57.0215]MK	AVGIWHC[469.2742]GSC[57.0215]MK	1.494	5.993	-0.01295	NA	5.9585	NA
AVGIWHCGSCMK	AVGIWHC[57.0215]GSCMK	12	2	AVGIWHC[57.0215]GSC[463.2366]MK	AVGIWHC[57.0215]GSC[469.2742]MK	1.48805	NA	NA	NA	NA	NA
AVGIWHCGSCMK	AVGIWHC[57.0215]GSCMK	12	3	AVGIWHC[57.0215]GSC[463.2366]MK	AVGIWHC[57.0215]GSC[469.2742]MK	NA	4.485	0	NA	NA	NA
AVGNIVTGTDEQTQVVLNCDALSHFPALLTHPK	AVGNIVTGTDEQTQVVLNCDALSHFPALLTHPK	33	4	AVGNIVTGTDEQTQVVLNC[463.2366]DALSHFPALLTHPK	AVGNIVTGTDEQTQVVLNC[469.2742]DALSHFPALLTHPK	NA	1.5034	0	0	-1.4864	NA
AVGNIVTGTDEQTQVVLNCDVLSHFPNLLSHPK	AVGNIVTGTDEQTQVVLNCDVLSHFPNLLSHPK	33	4	AVGNIVTGTDEQTQVVLNC[463.2366]DVLSHFPNLLSHPK	AVGNIVTGTDEQTQVVLNC[469.2742]DVLSHFPNLLSHPK	NA	2.99515	NA	NA	NA	NA
AVGQGCVEIGSQR	AVGQGCVEIGSQR	13	2	AVGQGC[463.2366]VEIGSQR	AVGQGC[469.2742]VEIGSQR	3.97403	1.492	NA	2.99045	NA	NA
AVGYSCMPSNKDEDGLVVLVFNKK	AVGYSCMPSNKDEDGLVVLVFNKK	24	3	AVGYSC[463.2366]MPSNKDEDGLVVLVFNKK	AVGYSC[469.2742]MPSNKDEDGLVVLVFNKK	0	10.4716	1.495	NA	NA	NA
AVGYSCMPSNKDEDGLVVLVFNKK	AVGYSCMPSNKDEDGLVVLVFNKK	24	4	AVGYSC[463.2366]MPSNKDEDGLVVLVFNKK	AVGYSC[469.2742]MPSNKDEDGLVVLVFNKK	1.97733	2.97497	3.02143	1.989	0.994733	5.98345
AVGYSCMPSNKDEDGLVVLVFNKK	AVGYSCM[15.9949]PSNKDEDGLVVLVFNKK	24	4	AVGYSC[463.2366]M[15.9949]PSNKDEDGLVVLVFNKK	AVGYSC[469.2742]M[15.9949]PSNKDEDGLVVLVFNKK	NA	NA	NA	NA	1.5285	NA
AVHCGEWPDQPR	AVHCGEWPDQPR	12	3	AVHC[463.2366]GEWPDQPR	AVHC[469.2742]GEWPDQPR	NA	NA	2.9895	NA	NA	NA
AVHQCDR	AVHQCDR	7	2	AVHQC[463.2366]DR	AVHQC[469.2742]DR	NA	1.49755	NA	NA	NA	NA
AVIFCLSADKK	AVIFCLSADKK	11	3	AVIFC[463.2366]LSADKK	AVIFC[469.2742]LSADKK	NA	NA	4.49305	NA	NA	NA
AVIPMSCITNGSGANR	AVIPMSCITNGSGANR	16	2	AVIPMSC[463.2366]ITNGSGANR	AVIPMSC[469.2742]ITNGSGANR	5.97737	0.984667	4.469	3.999	-0.997367	NA
AVITPDFEKNHCVPPYSESK	AVITPDFEKNHCVPPYSESK	20	3	AVITPDFEKNHC[463.2366]VPPYSESK	AVITPDFEKNHC[469.2742]VPPYSESK	NA	4.483	0	NA	-0.00105	NA
AVITPDFEKNHCVPPYSESK	AVITPDFEKNHCVPPYSESK	20	4	AVITPDFEKNHC[463.2366]VPPYSESK	AVITPDFEKNHC[469.2742]VPPYSESK	5.9357	0.9857	0.00395	NA	-1.50355	NA
AVLCPPPVK	AVLCPPPVK	9	2	AVLC[463.2366]PPPVK	AVLC[469.2742]PPPVK	2.98863	4.00003	5.982	2.9767	3.98893	4.97303
AVLCPPPVKK	AVLCPPPVKK	10	3	AVLC[463.2366]PPPVKK	AVLC[469.2742]PPPVKK	7.46955	2.99437	2.9817	8.9445	2.98455	NA
AVLFCLSDDKR	AVLFCLSDDKR	11	3	AVLFC[463.2366]LSDDKR	AVLFC[469.2742]LSDDKR	3.985	NA	3.97937	3.9734	5.98267	3.99133
AVLFCLSEDKK	AVLFCLSEDKK	11	2	AVLFC[463.2366]LSEDKK	AVLFC[469.2742]LSEDKK	5.9629	3.7083	NA	2.988	3.98537	2.97755
AVLFCLSEDKK	AVLFCLSEDKK	11	3	AVLFC[463.2366]LSEDKK	AVLFC[469.2742]LSEDKK	2.9816	1.71837	3.81327	2.988	2.9837	2.97503
AVLHPTGPLYCPEEK	AVLHPTGPLYCPEEK	15	3	AVLHPTGPLYC[463.2366]PEEK	AVLHPTGPLYC[469.2742]PEEK	2.97907	-1.002	8.9583	4.96703	5.97793	3.9857
AVLHTDSSLPFSFPDELPNSCLLAALSDR	AVLHTDSSLPFSFPDELPNSCLLAALSDR	29	3	AVLHTDSSLPFSFPDELPNSC[463.2366]LLAALSDR	AVLHTDSSLPFSFPDELPNSC[469.2742]LLAALSDR	NA	NA	-0.00115	NA	NA	NA
AVLICLAQLGEPELR	AVLICLAQLGEPELR	15	2	AVLIC[463.2366]LAQLGEPELR	AVLIC[469.2742]LAQLGEPELR	2.99893	2.99343	2.99837	7.97067	4.9866	NA
AVLICLAQLGEPELR	AVLICLAQLGEPELR	15	3	AVLIC[463.2366]LAQLGEPELR	AVLIC[469.2742]LAQLGEPELR	NA	-1.4924	NA	NA	NA	NA
AVLIDEVCTMNDGPHSALYTMMK	AVLIDEVCTMNDGPHSALYTMMK	23	3	AVLIDEVC[463.2366]TMNDGPHSALYTMMK	AVLIDEVC[469.2742]TMNDGPHSALYTMMK	NA	4.481	-2.98573	NA	NA	NA
AVLLVGLCDSGK	AVLLVGLCDSGK	12	2	AVLLVGLC[463.2366]DSGK	AVLLVGLC[469.2742]DSGK	3.96133	2.01293	4.98093	3.98557	4.97383	5.00303
AVLLVGLCDSGK	AVLLVGLCDSGK	12	3	AVLLVGLC[463.2366]DSGK	AVLLVGLC[469.2742]DSGK	3.96133	NA	1.98437	11.981	5.9753	3.0067
AVLNNVIFCHQEDSNWPLSEGK	AVLNNVIFCHQEDSNWPLSEGK	22	3	AVLNNVIFC[463.2366]HQEDSNWPLSEGK	AVLNNVIFC[469.2742]HQEDSNWPLSEGK	1.98867	1.99433	-2.98955	4.48705	6.9652	NA
AVLNPLCQVDYR	AVLNPLCQVDYR	12	2	AVLNPLC[463.2366]QVDYR	AVLNPLC[469.2742]QVDYR	4.47195	4.49395	3.9903	2.9983	NA	NA
AVLPLLDAQQPCYLLYR	AVLPLLDAQQPCYLLYR	17	2	AVLPLLDAQQPC[463.2366]YLLYR	AVLPLLDAQQPC[469.2742]YLLYR	NA	0.999033	2.99405	NA	NA	NA
AVLPLLDAQQPCYLLYR	AVLPLLDAQQPCYLLYR	17	3	AVLPLLDAQQPC[463.2366]YLLYR	AVLPLLDAQQPC[469.2742]YLLYR	2.99327	0.999033	4.9903	0	3.00045	NA
AVLPVTCHR	AVLPVTCHR	9	2	AVLPVTC[463.2366]HR	AVLPVTC[469.2742]HR	1.99903	13.9133	4.47655	14.941	1.99233	NA
AVLPVTCHR	AVLPVTCHR	9	3	AVLPVTC[463.2366]HR	AVLPVTC[469.2742]HR	3.99933	1.97697	2.977	8.96627	-0.00263333	NA
AVLSCIAPSAK	AVLSCIAPSAK	11	2	AVLSC[463.2366]IAPSAK	AVLSC[469.2742]IAPSAK	13.4439	11.9855	2.97867	11.9279	NA	NA
AVMEQIPEIQKDSLDQFDCK	AVMEQIPEIQKDSLDQFDCK	20	2	AVMEQIPEIQKDSLDQFDC[463.2366]K	AVMEQIPEIQKDSLDQFDC[469.2742]K	4.47095	NA	NA	NA	NA	NA
AVMEQIPEIQKDSLDQFDCK	AVMEQIPEIQKDSLDQFDCK	20	3	AVMEQIPEIQKDSLDQFDC[463.2366]K	AVMEQIPEIQKDSLDQFDC[469.2742]K	3.97457	1.9911	0.9973	3.98	1.99333	2.9755
AVMEQIPEIQKDSLDQFDCK	AVMEQIPEIQKDSLDQFDCK	20	4	AVMEQIPEIQKDSLDQFDC[463.2366]K	AVMEQIPEIQKDSLDQFDC[469.2742]K	2.98295	-2.9743	-5.9549	NA	NA	NA
AVMEQIPEIQKDSLDQFDCK	AVM[15.9949]EQIPEIQKDSLDQFDCK	20	3	AVM[15.9949]EQIPEIQKDSLDQFDC[463.2366]K	AVM[15.9949]EQIPEIQKDSLDQFDC[469.2742]K	7.4575	3.9866	-2.00033	9.9497	2.99305	4.499
AVQALCAVYEHWVPR	AVQALCAVYEHWVPR	15	3	AVQALC[463.2366]AVYEHWVPR	AVQALC[469.2742]AVYEHWVPR	NA	1.5031	2.9781	NA	NA	NA
AVQCLNTSSK	AVQCLNTSSK	10	2	AVQC[463.2366]LNTSSK	AVQC[469.2742]LNTSSK	1.99633	-0.9967	2.00367	-2.968	1.99933	NA
AVQCTSDYPEHVCEVLLTMER	AVQCTSDYPEHVC[57.0215]EVLLTMER	21	3	AVQC[463.2366]TSDYPEHVC[57.0215]EVLLTMER	AVQC[469.2742]TSDYPEHVC[57.0215]EVLLTMER	-1.48455	-2.9874	1.98697	3.987	-0.993333	NA
AVQDLCGWR	AVQDLCGWR	9	2	AVQDLC[463.2366]GWR	AVQDLC[469.2742]GWR	4.99527	2.98303	3.99873	5.97903	3.98237	4.97403
AVQDLCGWR	AVQDLCGWR	9	3	AVQDLC[463.2366]GWR	AVQDLC[469.2742]GWR	4.99527	2.00533	4.99437	5.97903	3.98237	3.98237
AVQEVCPPPAGDKLDSFAIPESLK	AVQEVCPPPAGDKLDSFAIPESLK	24	3	AVQEVC[463.2366]PPPAGDKLDSFAIPESLK	AVQEVC[469.2742]PPPAGDKLDSFAIPESLK	NA	-1.99827	-4.00337	NA	-4.4545	NA
AVQFGTGELCDAISAVEEK	AVQFGTGELCDAISAVEEK	19	2	AVQFGTGELC[463.2366]DAISAVEEK	AVQFGTGELC[469.2742]DAISAVEEK	1.98127	2.9603	0	3.97193	0.996667	NA
AVQFGTGELCDAISAVEEK	AVQFGTGELCDAISAVEEK	19	3	AVQFGTGELC[463.2366]DAISAVEEK	AVQFGTGELC[469.2742]DAISAVEEK	1.4974	4.95757	-1.4901	1.4854	NA	1.4971
AVQGMLDFDYVCSR	AVQGMLDFDYVCSR	14	2	AVQGMLDFDYVC[463.2366]SR	AVQGMLDFDYVC[469.2742]SR	NA	NA	4.97273	NA	NA	NA
AVQGMLDFDYVCSRDEPSVAAMVYPFTGDHK	AVQGMLDFDYVCSRDEPSVAAMVYPFTGDHK	31	4	AVQGMLDFDYVC[463.2366]SRDEPSVAAMVYPFTGDHK	AVQGMLDFDYVC[469.2742]SRDEPSVAAMVYPFTGDHK	NA	1.4916	NA	NA	NA	NA
AVQHCLALLNLTLQK	AVQHCLALLNLTLQK	15	3	AVQHC[463.2366]LALLNLTLQK	AVQHC[469.2742]LALLNLTLQK	NA	0.9946	4.9803	1	13.954	NA
AVQLLLETSADNQHYYCDSLK	AVQLLLETSADNQHYYCDSLK	21	3	AVQLLLETSADNQHYYC[463.2366]DSLK	AVQLLLETSADNQHYYC[469.2742]DSLK	NA	1.49	1.49645	NA	NA	NA
AVQVDDDQFCK	AVQVDDDQFCK	11	2	AVQVDDDQFC[463.2366]K	AVQVDDDQFC[469.2742]K	NA	NA	3.0055	NA	NA	NA
AVSDGYSCVTLGGDHSLAIGTISGHAR	AVSDGYSCVTLGGDHSLAIGTISGHAR	27	4	AVSDGYSC[463.2366]VTLGGDHSLAIGTISGHAR	AVSDGYSC[469.2742]VTLGGDHSLAIGTISGHAR	NA	-4.45355	NA	NA	NA	NA
AVSPAIPSAPLYEEITYSGISDGLSQASCPLAAIDHILDSSR	AVSPAIPSAPLYEEITYSGISDGLSQASCPLAAIDHILDSSR	42	4	AVSPAIPSAPLYEEITYSGISDGLSQASC[463.2366]PLAAIDHILDSSR	AVSPAIPSAPLYEEITYSGISDGLSQASC[469.2742]PLAAIDHILDSSR	NA	NA	NA	NA	0	NA
AVSTCAHLFWSGR	AVSTCAHLFWSGR	13	3	AVSTC[463.2366]AHLFWSGR	AVSTC[469.2742]AHLFWSGR	7.976	4.9663	8.945	NA	7.4845	NA
AVSTGDCGQVLR	AVSTGDCGQVLR	12	2	AVSTGDC[463.2366]GQVLR	AVSTGDC[469.2742]GQVLR	2.9753	1.00103	3.99267	2.98993	2.99133	NA
AVSTGVQAGIPMPCFTTALSFYDGYR	AVSTGVQAGIPMPCFTTALSFYDGYR	26	3	AVSTGVQAGIPMPC[463.2366]FTTALSFYDGYR	AVSTGVQAGIPMPC[469.2742]FTTALSFYDGYR	3.99657	3.97963	1.9943	0.0045	4.4876	NA
AVSTGVQAGIPMPCFTTALSFYDGYRHEMLPASLIQAQR	AVSTGVQAGIPMPCFTTALSFYDGYRHEMLPASLIQAQR	39	4	AVSTGVQAGIPMPC[463.2366]FTTALSFYDGYRHEMLPASLIQAQR	AVSTGVQAGIPMPC[469.2742]FTTALSFYDGYRHEMLPASLIQAQR	-1.0016	1.99767	-2.9803	NA	-7.4879	NA
AVTDSINQLITMCTQQAPGQK	AVTDSINQLITMCTQQAPGQK	21	2	AVTDSINQLITMC[463.2366]TQQAPGQK	AVTDSINQLITMC[469.2742]TQQAPGQK	3.9911	NA	NA	NA	NA	NA
AVTDSINQLITMCTQQAPGQK	AVTDSINQLITMCTQQAPGQK	21	3	AVTDSINQLITMC[463.2366]TQQAPGQK	AVTDSINQLITMC[469.2742]TQQAPGQK	2.99607	1.496	2.98647	2.9729	2.98593	NA
AVTDSINQLITMCTQQAPGQKECDNALR	AVTDSINQLITMCTQQAPGQKEC[57.0215]DNALR	28	3	AVTDSINQLITMC[463.2366]TQQAPGQKEC[57.0215]DNALR	AVTDSINQLITMC[469.2742]TQQAPGQKEC[57.0215]DNALR	1.99873	4.00187	0.0034	3.98773	0.0100667	NA
AVTDSINQLITMCTQQAPGQKECDNALR	AVTDSINQLITMCTQQAPGQKEC[57.0215]DNALR	28	4	AVTDSINQLITMC[463.2366]TQQAPGQKEC[57.0215]DNALR	AVTDSINQLITMC[469.2742]TQQAPGQKEC[57.0215]DNALR	NA	2.9934	NA	NA	NA	NA
AVTGSGSHLCDLK	AVTGSGSHLCDLK	13	2	AVTGSGSHLC[463.2366]DLK	AVTGSGSHLC[469.2742]DLK	NA	0.002	NA	NA	NA	NA
AVTGSGSHLCDLK	AVTGSGSHLCDLK	13	3	AVTGSGSHLC[463.2366]DLK	AVTGSGSHLC[469.2742]DLK	NA	NA	NA	-1.98533	-19.4045	NA
AVTNCESLVK	AVTNCESLVK	10	2	AVTNC[463.2366]ESLVK	AVTNC[469.2742]ESLVK	NA	4.01803	2.98145	4.97137	2.9889	NA
AVTNCESLVKDFYSK	AVTNCESLVKDFYSK	15	3	AVTNC[463.2366]ESLVKDFYSK	AVTNC[469.2742]ESLVKDFYSK	2.9926	NA	NA	NA	NA	NA
AVTPSPEQVFAECSQKR	AVTPSPEQVFAECSQKR	17	3	AVTPSPEQVFAEC[463.2366]SQKR	AVTPSPEQVFAEC[469.2742]SQKR	NA	NA	2.99905	NA	NA	NA
AVTVAFCTLPTR	AVTVAFCTLPTR	12	2	AVTVAFC[463.2366]TLPTR	AVTVAFC[469.2742]TLPTR	NA	NA	7.95793	NA	NA	NA
AVVHLLRPTLCTSGFDR	AVVHLLRPTLCTSGFDR	17	4	AVVHLLRPTLC[463.2366]TSGFDR	AVVHLLRPTLC[469.2742]TSGFDR	4.4765	1.993	-2.9883	0	NA	NA
AVVVCPK	AVVVCPK	7	2	AVVVC[463.2366]PK	AVVVC[469.2742]PK	2.99573	2.982	2.998	4.97543	1.99237	2.98793
AVVVCPKDEDYK	AVVVCPKDEDYK	12	2	AVVVC[463.2366]PKDEDYK	AVVVC[469.2742]PKDEDYK	2.98437	2.9915	2.99903	2.988	2.00003	2.94595
AVVVCPKDEDYK	AVVVCPKDEDYK	12	3	AVVVC[463.2366]PKDEDYK	AVVVC[469.2742]PKDEDYK	1.992	2.9965	NA	1.00077	NA	2.9434
AVVVCPKDEDYKQR	AVVVCPKDEDYKQR	14	3	AVVVC[463.2366]PKDEDYKQR	AVVVC[469.2742]PKDEDYKQR	2.97902	4.48304	-0.004025	NA	4.96303	1.49297
AVVVCPKDEDYKQR	AVVVCPKDEDYKQR	14	4	AVVVC[463.2366]PKDEDYKQR	AVVVC[469.2742]PKDEDYKQR	1.98601	3.97903	4.48452	1.01233	0.98935	2.97731
AVYCIIGR	AVYCIIGR	8	2	AVYC[463.2366]IIGR	AVYC[469.2742]IIGR	5.9745	5.9846	NA	3.975	4.98863	NA
AVYSTNCPVWEEAFR	AVYSTNCPVWEEAFR	15	2	AVYSTNC[463.2366]PVWEEAFR	AVYSTNC[469.2742]PVWEEAFR	2.97407	2.9814	2.9835	2.99695	2.98133	2.99555
AVYSTNCPVWEEAFR	AVYSTNCPVWEEAFR	15	3	AVYSTNC[463.2366]PVWEEAFR	AVYSTNC[469.2742]PVWEEAFR	4.96433	0.993	6.96893	4.4869	2.986	NA
AVYTQDCPLAAAK	AVYTQDCPLAAAK	13	2	AVYTQDC[463.2366]PLAAAK	AVYTQDC[469.2742]PLAAAK	2.98767	NA	4.97633	4.98	-1.97803	NA
AWALGQGLECFETSVK	AWALGQGLECFETSVK	16	2	AWALGQGLEC[463.2366]FETSVK	AWALGQGLEC[469.2742]FETSVK	1.98103	-1.50595	-1.00233	NA	NA	NA
AWCWASYLEEEK	AWCWASYLEEEK	12	2	AWC[463.2366]WASYLEEEK	AWC[469.2742]WASYLEEEK	3.0044	NA	4.4701	NA	NA	NA
AWEVDTCR	AWEVDTCR	8	2	AWEVDTC[463.2366]R	AWEVDTC[469.2742]R	5.9615	4.98863	-1.98973	4.991	3.95937	8.97155
AWIADVDEIQNGDHYPCLDDLEGLVAVGR	AWIADVDEIQNGDHYPCLDDLEGLVAVGR	29	3	AWIADVDEIQNGDHYPC[463.2366]LDDLEGLVAVGR	AWIADVDEIQNGDHYPC[469.2742]LDDLEGLVAVGR	3.38845	-6.041	NA	NA	NA	NA
AWLVSSGCPLQVK	AWLVSSGCPLQVK	13	2	AWLVSSGC[463.2366]PLQVK	AWLVSSGC[469.2742]PLQVK	5.97567	2.979	3.99137	2.9957	3.9927	4.4575
AWNNQVCCK	AWNNQVC[57.0215]CK	9	2	AWNNQVC[57.0215]C[463.2366]K	AWNNQVC[57.0215]C[469.2742]K	1.4955	NA	-1.4845	NA	NA	NA
AWTPSCLR	AWTPSCLR	8	2	AWTPSC[463.2366]LR	AWTPSC[469.2742]LR	NA	1.4975	1.988	4.4725	2.98445	NA
AWVPINNCYLMSK	AWVPINNCYLMSK	13	2	AWVPINNC[463.2366]YLMSK	AWVPINNC[469.2742]YLMSK	NA	NA	8.9535	NA	NA	NA
AWVWNTHADFADECPKPELLAIR	AWVWNTHADFADECPKPELLAIR	23	3	AWVWNTHADFADEC[463.2366]PKPELLAIR	AWVWNTHADFADEC[469.2742]PKPELLAIR	0.992667	1.99567	1.9864	4.00087	1.99077	3.9792
AWVWNTHADFADECPKPELLAIR	AWVWNTHADFADECPKPELLAIR	23	4	AWVWNTHADFADEC[463.2366]PKPELLAIR	AWVWNTHADFADEC[469.2742]PKPELLAIR	1.98473	1.99	1.9864	1.99967	1.99077	3.98267
AYCEGCYVATLEK	AYCEGC[57.0215]YVATLEK	13	2	AYC[463.2366]EGC[57.0215]YVATLEK	AYC[469.2742]EGC[57.0215]YVATLEK	1.9853	3.979	4.9664	4.98337	5.97705	3.993
AYCNLGLAFK	AYCNLGLAFK	10	2	AYC[463.2366]NLGLAFK	AYC[469.2742]NLGLAFK	NA	-10.49	NA	NA	NA	NA
AYCVLVTGPNMGGK	AYCVLVTGPNMGGK	14	2	AYC[463.2366]VLVTGPNMGGK	AYC[469.2742]VLVTGPNMGGK	4.4825	NA	NA	NA	4.476	NA
AYCHILLGNYCVAVADAK	AYC[57.0215]HILLGNYCVAVADAK	18	2	AYC[57.0215]HILLGNYC[463.2366]VAVADAK	AYC[57.0215]HILLGNYC[469.2742]VAVADAK	4.47295	NA	NA	NA	NA	NA
AYCHILLGNYCVAVADAK	AYC[57.0215]HILLGNYCVAVADAK	18	3	AYC[57.0215]HILLGNYC[463.2366]VAVADAK	AYC[57.0215]HILLGNYC[469.2742]VAVADAK	2.98873	3.97777	1.9933	3.9881	3.9804	2.70143
AYCHILLGNYCVAVADAKK	AYC[57.0215]HILLGNYCVAVADAKK	19	3	AYC[57.0215]HILLGNYC[463.2366]VAVADAKK	AYC[57.0215]HILLGNYC[469.2742]VAVADAKK	NA	0.0075	-2.9845	NA	-4.96533	NA
AYCHILLGNYCVAVADAKK	AYC[57.0215]HILLGNYCVAVADAKK	19	4	AYC[57.0215]HILLGNYC[463.2366]VAVADAKK	AYC[57.0215]HILLGNYC[469.2742]VAVADAKK	4.4715	NA	-0.992367	3.0145	3.9917	5.9479
AYDLAGSCR	AYDLAGSCR	9	2	AYDLAGSC[463.2366]R	AYDLAGSC[469.2742]R	-0.990967	4.977	2.97067	3.99037	-0.984267	2.99333
AYEDGCK	AYEDGCK	7	2	AYEDGC[463.2366]K	AYEDGC[469.2742]K	2.97434	2.98461	1.98897	3.01749	4.96066	4.00139
AYEYVECPIR	AYEYVECPIR	10	2	AYEYVEC[463.2366]PIR	AYEYVEC[469.2742]PIR	6.87927	6.97573	3.80133	4.97663	3.97737	4.97497
AYEYVECPIR	AYEYVECPIR	10	3	AYEYVEC[463.2366]PIR	AYEYVEC[469.2742]PIR	NA	4.49305	-4.95037	5.97245	2.97755	1.4845
AYGGSMCAK	AYGGSMCAK	9	2	AYGGSMC[463.2366]AK	AYGGSMC[469.2742]AK	2.9853	2.99337	1.99993	2.9757	3.9883	2.988
AYGGSMCAK	AYGGSM[15.9949]CAK	9	2	AYGGSM[15.9949]C[463.2366]AK	AYGGSM[15.9949]C[469.2742]AK	2.98595	2.9945	2.99667	2.978	2.97995	2.99
AYGSPWCNK	AYGSPWCNK	9	2	AYGSPWC[463.2366]NK	AYGSPWC[469.2742]NK	NA	2.99863	0.996	5.9677	2.98863	3.9827
AYHEQLSVAEITNACFEPANQMVK	AYHEQLSVAEITNACFEPANQMVK	24	2	AYHEQLSVAEITNAC[463.2366]FEPANQMVK	AYHEQLSVAEITNAC[469.2742]FEPANQMVK	2.98867	7.958	0.996	0.998267	1.00133	0
AYHEQLSVAEITNACFEPANQMVK	AYHEQLSVAEITNACFEPANQMVK	24	3	AYHEQLSVAEITNAC[463.2366]FEPANQMVK	AYHEQLSVAEITNAC[469.2742]FEPANQMVK	2.98803	6.968	0	0.998267	1.9884	0.994933
AYHEQLSVAEITNACFEPANQMVK	AYHEQLSVAEITNACFEPANQMVK	24	4	AYHEQLSVAEITNAC[463.2366]FEPANQMVK	AYHEQLSVAEITNAC[469.2742]FEPANQMVK	3.98703	6.96403	0.996	0.998267	1.9884	2.97663
AYHEQLSVAEITNACFEPANQMVK	AYHEQLSVAEITNACFEPANQM[15.9949]VK	24	2	AYHEQLSVAEITNAC[463.2366]FEPANQM[15.9949]VK	AYHEQLSVAEITNAC[469.2742]FEPANQM[15.9949]VK	4.4781	NA	2.9935	NA	NA	NA
AYHEQLSVAEITNACFEPANQMVK	AYHEQLSVAEITNACFEPANQM[15.9949]VK	24	3	AYHEQLSVAEITNAC[463.2366]FEPANQM[15.9949]VK	AYHEQLSVAEITNAC[469.2742]FEPANQM[15.9949]VK	1.9904	1.99193	0.9914	1.99193	3.9813	1.9943
AYHEQLSVAEITNACFEPANQMVK	AYHEQLSVAEITNACFEPANQM[15.9949]VK	24	4	AYHEQLSVAEITNAC[463.2366]FEPANQM[15.9949]VK	AYHEQLSVAEITNAC[469.2742]FEPANQM[15.9949]VK	0.990733	0.00323333	-0.9646	2.98097	5.951	-0.982567
AYHEQLSVAEITSSCFEPNSQMVK	AYHEQLSVAEITSSCFEPNSQMVK	24	3	AYHEQLSVAEITSSC[463.2366]FEPNSQMVK	AYHEQLSVAEITSSC[469.2742]FEPNSQMVK	0	0.0467667	NA	11.9766	2.985	NA
AYHEQLSVAEITSSCFEPNSQMVK	AYHEQLSVAEITSSCFEPNSQM[15.9949]VK	24	3	AYHEQLSVAEITSSC[463.2366]FEPNSQM[15.9949]VK	AYHEQLSVAEITSSC[469.2742]FEPNSQM[15.9949]VK	1.99393	NA	1.97763	0	4.4846	NA
AYHEQLTVAEITNACFEPANQMVK	AYHEQLTVAEITNACFEPANQMVK	24	2	AYHEQLTVAEITNAC[463.2366]FEPANQMVK	AYHEQLTVAEITNAC[469.2742]FEPANQMVK	1.99367	2.949	-0.007	0.994	0	NA
AYHEQLTVAEITNACFEPANQMVK	AYHEQLTVAEITNACFEPANQMVK	24	3	AYHEQLTVAEITNAC[463.2366]FEPANQMVK	AYHEQLTVAEITNAC[469.2742]FEPANQMVK	1.9862	1.9886	1.97963	3.98913	2.98267	2.98333
AYHEQLTVAEITNACFEPANQMVK	AYHEQLTVAEITNACFEPANQMVK	24	4	AYHEQLTVAEITNAC[463.2366]FEPANQMVK	AYHEQLTVAEITNAC[469.2742]FEPANQMVK	1.99367	0.991267	1.9818	-1.00297	1.493	7.96503
AYHEQLTVAEITNACFEPANQMVK	AYHEQLTVAEITNACFEPANQM[15.9949]VK	24	3	AYHEQLTVAEITNAC[463.2366]FEPANQM[15.9949]VK	AYHEQLTVAEITNAC[469.2742]FEPANQM[15.9949]VK	2.99527	2.99797	1.9749	4.97647	3.9757	1.9866
AYHEQLTVAEITNACFEPANQMVK	AYHEQLTVAEITNACFEPANQM[15.9949]VK	24	4	AYHEQLTVAEITNAC[463.2366]FEPANQM[15.9949]VK	AYHEQLTVAEITNAC[469.2742]FEPANQM[15.9949]VK	NA	-2.9895	NA	NA	4.4911	NA
AYHMVCLDPDMEKAPEGK	AYHMVCLDPDMEKAPEGK	18	4	AYHMVC[463.2366]LDPDMEKAPEGK	AYHMVC[469.2742]LDPDMEKAPEGK	NA	0.989667	4.98037	-4.48595	NA	NA
AYICAHPLDR	AYICAHPLDR	10	3	AYIC[463.2366]AHPLDR	AYIC[469.2742]AHPLDR	NA	4.198	-1.71263	NA	NA	NA
AYLEGECVEWLR	AYLEGECVEWLR	12	2	AYLEGEC[463.2366]VEWLR	AYLEGEC[469.2742]VEWLR	NA	NA	-2.982	NA	NA	NA
AYLEGTCVEWLR	AYLEGTCVEWLR	12	2	AYLEGTC[463.2366]VEWLR	AYLEGTC[469.2742]VEWLR	3.99207	7.4943	2.98527	7.96977	NA	NA
AYLEGTCVEWLR	AYLEGTCVEWLR	12	3	AYLEGTC[463.2366]VEWLR	AYLEGTC[469.2742]VEWLR	NA	NA	4.4869	NA	NA	NA
AYLEGTCVEWLRR	AYLEGTCVEWLRR	13	3	AYLEGTC[463.2366]VEWLRR	AYLEGTC[469.2742]VEWLRR	4.47555	5.973	4.9984	2.9964	2.98787	NA
AYLESEVAISEELVQKYSNSALGHVNCTIK	AYLESEVAISEELVQKYSNSALGHVNCTIK	30	4	AYLESEVAISEELVQKYSNSALGHVNC[463.2366]TIK	AYLESEVAISEELVQKYSNSALGHVNC[469.2742]TIK	2.97273	3.98037	7.501	NA	NA	NA
AYMCPFMQFIEGGR	AYMCPFMQFIEGGR	14	2	AYMC[463.2366]PFMQFIEGGR	AYMC[469.2742]PFMQFIEGGR	5.9811	NA	8.97455	NA	NA	NA
AYMCPFMQFIEGGRR	AYMCPFMQFIEGGRR	15	3	AYMC[463.2366]PFMQFIEGGRR	AYMC[469.2742]PFMQFIEGGRR	NA	-0.0031	NA	NA	NA	NA
AYPVSGCFDYLSEDLPDTIHIGGR	AYPVSGCFDYLSEDLPDTIHIGGR	24	3	AYPVSGC[463.2366]FDYLSEDLPDTIHIGGR	AYPVSGC[469.2742]FDYLSEDLPDTIHIGGR	3.99467	1.98567	0	1.00657	1.97973	1.4936
AYPVSGCFDYLSEDLPDTIHIGGR	AYPVSGCFDYLSEDLPDTIHIGGR	24	4	AYPVSGC[463.2366]FDYLSEDLPDTIHIGGR	AYPVSGC[469.2742]FDYLSEDLPDTIHIGGR	NA	NA	-0.01695	NA	NA	NA
AYQCVVLLQGK	AYQCVVLLQGK	11	2	AYQC[463.2366]VVLLQGK	AYQC[469.2742]VVLLQGK	2.98527	3.00397	5.97633	NA	4.98903	NA
AYSFAMGCWPK	AYSFAMGCWPK	11	2	AYSFAMGC[463.2366]WPK	AYSFAMGC[469.2742]WPK	4.98823	0.9946	3.98403	4.4819	6.96393	NA
AYSFCGTIEYMAPDIVR	AYSFCGTIEYMAPDIVR	17	2	AYSFC[463.2366]GTIEYMAPDIVR	AYSFC[469.2742]GTIEYMAPDIVR	NA	NA	-1.5024	NA	NA	NA
AYSFCGTVEYMAPEVVNR	AYSFCGTVEYMAPEVVNR	18	2	AYSFC[463.2366]GTVEYMAPEVVNR	AYSFC[469.2742]GTVEYMAPEVVNR	NA	4.4756	3.98537	0.0011	4.48305	NA
AYSFCGTVEYMAPEVVNR	AYSFCGTVEYMAPEVVNR	18	3	AYSFC[463.2366]GTVEYMAPEVVNR	AYSFC[469.2742]GTVEYMAPEVVNR	NA	0	-4.476	4.4971	-4.49645	NA
AYSFCGTVEYMAPEVVNRR	AYSFCGTVEYMAPEVVNRR	19	3	AYSFC[463.2366]GTVEYMAPEVVNRR	AYSFC[469.2742]GTVEYMAPEVVNRR	2.97137	1.4979	-2.00767	2.9945	NA	NA
AYSPLHGGSGSYSVCSNSDTK	AYSPLHGGSGSYSVCSNSDTK	21	3	AYSPLHGGSGSYSVC[463.2366]SNSDTK	AYSPLHGGSGSYSVC[469.2742]SNSDTK	NA	2.9747	1.49055	NA	2.97905	NA
CAAALMASR	CAAALMASR	9	2	C[463.2366]AAALMASR	C[469.2742]AAALMASR	4.98767	4.964	6.95333	4.99693	5.974	NA
CAADAGMK	CAADAGMK	8	2	C[463.2366]AADAGMK	C[469.2742]AADAGMK	NA	-0.00458	NA	NA	NA	NA
CAADLGLNK	CAADLGLNK	9	2	C[463.2366]AADLGLNK	C[469.2742]AADLGLNK	3.9513	0	2.99333	3.98793	2.987	NA
CAAEPGDPR	CAAEPGDPR	9	2	C[463.2366]AAEPGDPR	C[469.2742]AAEPGDPR	NA	NA	-5.95751	NA	NA	NA
CAAGLAELAAR	CAAGLAELAAR	11	2	C[463.2366]AAGLAELAAR	C[469.2742]AAGLAELAAR	3.971	0.5943	3.656	5.99	3.97037	2.9825
CAAPGGVR	CAAPGGVR	8	2	C[463.2366]AAPGGVR	C[469.2742]AAPGGVR	1.98669	-1.02166	3.99797	-0.008	1.47005	NA
CAAQTLEK	CAAQTLEK	8	2	C[463.2366]AAQTLEK	C[469.2742]AAQTLEK	NA	6.98037	0	7.48005	0	NA
CAAQTLEKR	CAAQTLEKR	9	2	C[463.2366]AAQTLEKR	C[469.2742]AAQTLEKR	NA	NA	5.96334	NA	5.83605	NA
CAAQTLEKR	CAAQTLEKR	9	3	C[463.2366]AAQTLEKR	C[469.2742]AAQTLEKR	2.99098	NA	3.97703	3.98095	3.89468	2.98753
CAAVDVEPPSK	CAAVDVEPPSK	11	2	C[463.2366]AAVDVEPPSK	C[469.2742]AAVDVEPPSK	2.995	8.83737	-0.448367	3.6666	2.9876	4.97667
CACASHVAK	CAC[57.0215]ASHVAK	9	3	C[463.2366]AC[57.0215]ASHVAK	C[469.2742]AC[57.0215]ASHVAK	0.990977	NA	2.98533	NA	2.97698	NA
CADPGLMPLPDTATGLDWTHLVDAAR	CADPGLMPLPDTATGLDWTHLVDAAR	26	3	C[463.2366]ADPGLMPLPDTATGLDWTHLVDAAR	C[469.2742]ADPGLMPLPDTATGLDWTHLVDAAR	NA	NA	-2.986	NA	NA	NA
CADQRPESSLLNLISYR	CADQRPESSLLNLISYR	17	3	C[463.2366]ADQRPESSLLNLISYR	C[469.2742]ADQRPESSLLNLISYR	NA	NA	1.00467	NA	NA	NA
CADVTLEGQVYPGK	CADVTLEGQVYPGK	14	2	C[463.2366]ADVTLEGQVYPGK	C[469.2742]ADVTLEGQVYPGK	5.97795	2.97305	2.99345	2.9885	7.44845	NA
CADYVVTGAWSAK	CADYVVTGAWSAK	13	2	C[463.2366]ADYVVTGAWSAK	C[469.2742]ADYVVTGAWSAK	3.98997	3.99177	10.44	4.482	1.994	7.474
CAEALQLPVVSQEWVIQCLIVGER	CAEALQLPVVSQEWVIQC[57.0215]LIVGER	24	3	C[463.2366]AEALQLPVVSQEWVIQC[57.0215]LIVGER	C[469.2742]AEALQLPVVSQEWVIQC[57.0215]LIVGER	NA	2.9814	NA	NA	NA	NA
CAEGYALYAQALTDQQQFGK	CAEGYALYAQALTDQQQFGK	20	2	C[463.2366]AEGYALYAQALTDQQQFGK	C[469.2742]AEGYALYAQALTDQQQFGK	2.9887	-2.98533	0	0.998933	1.4924	NA
CAEGYALYAQALTDQQQFGK	CAEGYALYAQALTDQQQFGK	20	3	C[463.2366]AEGYALYAQALTDQQQFGK	C[469.2742]AEGYALYAQALTDQQQFGK	2.9814	3.98907	1.0087	-0.000333333	11.8424	NA
CAEGYALYAQALTDQQQFGKADEMYDK	CAEGYALYAQALTDQQQFGKADEMYDK	27	3	C[463.2366]AEGYALYAQALTDQQQFGKADEMYDK	C[469.2742]AEGYALYAQALTDQQQFGKADEMYDK	1.502	1.4876	-1.00227	NA	NA	NA
CAEIDREMISSLGVSK	CAEIDREMISSLGVSK	16	2	C[463.2366]AEIDREMISSLGVSK	C[469.2742]AEIDREMISSLGVSK	2.97497	-4.49155	2.9926	2.9825	2.99745	NA
CAEIDREMISSLGVSK	CAEIDREMISSLGVSK	16	3	C[463.2366]AEIDREMISSLGVSK	C[469.2742]AEIDREMISSLGVSK	1.97433	-2.98103	1.99097	3.98067	6.98563	2.9877
CAEIFAR	CAEIFAR	7	2	C[463.2366]AEIFAR	C[469.2742]AEIFAR	5.96633	3.98997	5.96637	4.4965	5.997	NA
CAESLQPVAAAVEER	CAESLQPVAAAVEER	15	2	C[463.2366]AESLQPVAAAVEER	C[469.2742]AESLQPVAAAVEER	2.984	3.9863	2.99295	0.996667	2.9879	2.986
CAGNEDIITLR	CAGNEDIITLR	11	2	C[463.2366]AGNEDIITLR	C[469.2742]AGNEDIITLR	5.74863	3.99367	4.99197	2.97797	3.97603	3.97937
CAGNEDIITLRAEDNADTLALVFEAPNQEK	CAGNEDIITLRAEDNADTLALVFEAPNQEK	30	3	C[463.2366]AGNEDIITLRAEDNADTLALVFEAPNQEK	C[469.2742]AGNEDIITLRAEDNADTLALVFEAPNQEK	1.4924	NA	4.458	NA	NA	NA
CAGPTPEAELQALAR	CAGPTPEAELQALAR	15	2	C[463.2366]AGPTPEAELQALAR	C[469.2742]AGPTPEAELQALAR	3.9931	4.96473	4.9763	2.99313	5.96195	3.98903
CAGPTPEAELQALAR	CAGPTPEAELQALAR	15	3	C[463.2366]AGPTPEAELQALAR	C[469.2742]AGPTPEAELQALAR	4.4925	4.96	7.4709	2.9876	7.976	NA
CAHIEAK	CAHIEAK	7	2	C[463.2366]AHIEAK	C[469.2742]AHIEAK	2.97501	NA	NA	NA	NA	NA
CAILTVLTAQDVSIFPNVHSDDSQVK	CAILTVLTAQDVSIFPNVHSDDSQVK	26	3	C[463.2366]AILTVLTAQDVSIFPNVHSDDSQVK	C[469.2742]AILTVLTAQDVSIFPNVHSDDSQVK	2.9833	3.9927	0.0244333	4.4571	-1.5019	NA
CALDFFR	CALDFFR	7	2	C[463.2366]ALDFFR	C[469.2742]ALDFFR	3.9854	3.0192	2.9532	3.977	2.9847	NA
CALFEKPR	CALFEKPR	8	3	C[463.2366]ALFEKPR	C[469.2742]ALFEKPR	2.9721	1.487	1.9917	NA	5.97955	NA
CALGVFR	CALGVFR	7	2	C[463.2366]ALGVFR	C[469.2742]ALGVFR	3.99303	2.95955	6.95633	5.961	4.99293	2.998
CALGWDHQEK	CALGWDHQEK	10	2	C[463.2366]ALGWDHQEK	C[469.2742]ALGWDHQEK	5.95533	NA	-6.01833	4.4945	2.99503	-3.0266
CALGWDHQEK	CALGWDHQEK	10	3	C[463.2366]ALGWDHQEK	C[469.2742]ALGWDHQEK	2.97433	4.97663	3.98767	4.97733	3.96873	2.99397
CALLAAQANK	CALLAAQANK	10	2	C[463.2366]ALLAAQANK	C[469.2742]ALLAAQANK	NA	4.46745	NA	NA	4.4815	NA
CALLASEVPQLALQLLQDPESYVR	CALLASEVPQLALQLLQDPESYVR	24	2	C[463.2366]ALLASEVPQLALQLLQDPESYVR	C[469.2742]ALLASEVPQLALQLLQDPESYVR	0.9941	1.48545	NA	NA	NA	NA
CALLASEVPQLALQLLQDPESYVR	CALLASEVPQLALQLLQDPESYVR	24	3	C[463.2366]ALLASEVPQLALQLLQDPESYVR	C[469.2742]ALLASEVPQLALQLLQDPESYVR	-1.0008	2.98027	-1.49	NA	NA	NA
CALMEALVLISNQFK	CALMEALVLISNQFK	15	2	C[463.2366]ALMEALVLISNQFK	C[469.2742]ALMEALVLISNQFK	NA	NA	NA	NA	0.89	NA
CALSSPSLAFTPPIK	CALSSPSLAFTPPIK	15	2	C[463.2366]ALSSPSLAFTPPIK	C[469.2742]ALSSPSLAFTPPIK	1.99997	3.99943	3.97497	3.998	3.9773	2.98093
CALSSPSLAFTPPIK	CALSSPSLAFTPPIK	15	3	C[463.2366]ALSSPSLAFTPPIK	C[469.2742]ALSSPSLAFTPPIK	-2.9914	0	0	NA	0.995267	NA
CAMLEYTTGSR	CAMLEYTTGSR	11	2	C[463.2366]AMLEYTTGSR	C[469.2742]AMLEYTTGSR	4.48355	4.98197	2.00167	5.98545	2.97605	NA
CAMLQFSEFHEK	CAMLQFSEFHEK	12	3	C[463.2366]AMLQFSEFHEK	C[469.2742]AMLQFSEFHEK	NA	NA	1.488	NA	NA	NA
CAMTALSSK	CAMTALSSK	9	2	C[463.2366]AMTALSSK	C[469.2742]AMTALSSK	3.99237	3.95703	4.98497	5.97997	2.98893	1.59597
CANLFEALVGTLK	CANLFEALVGTLK	13	2	C[463.2366]ANLFEALVGTLK	C[469.2742]ANLFEALVGTLK	1.99033	2.9815	3.992	2.99185	1.97797	NA
CAPASSSVPAEAELAGEGISVNTGPK	CAPASSSVPAEAELAGEGISVNTGPK	26	3	C[463.2366]APASSSVPAEAELAGEGISVNTGPK	C[469.2742]APASSSVPAEAELAGEGISVNTGPK	NA	4.46005	4.47705	11.9296	NA	NA
CAPGVVGPAEADIDFDIIRNDNDTFTVK	CAPGVVGPAEADIDFDIIRNDNDTFTVK	28	3	C[463.2366]APGVVGPAEADIDFDIIRNDNDTFTVK	C[469.2742]APGVVGPAEADIDFDIIRNDNDTFTVK	4.47495	NA	NA	NA	NA	NA
CAPMSDLTDLK	CAPMSDLTDLK	11	2	C[463.2366]APMSDLTDLK	C[469.2742]APMSDLTDLK	2.97203	3.97803	8.99097	4.967	-2.9975	NA
CAPSAGSPAAAVGR	CAPSAGSPAAAVGR	14	2	C[463.2366]APSAGSPAAAVGR	C[469.2742]APSAGSPAAAVGR	2.98467	-4.48005	0	NA	NA	NA
CAQAAEVAATVPGAGVGNVGLRPPMVPR	CAQAAEVAATVPGAGVGNVGLRPPMVPR	28	3	C[463.2366]AQAAEVAATVPGAGVGNVGLRPPMVPR	C[469.2742]AQAAEVAATVPGAGVGNVGLRPPMVPR	2.99093	-1.49405	-0.9973	2.98893	2.98707	NA
CAQDYLAR	CAQDYLAR	8	2	C[463.2366]AQDYLAR	C[469.2742]AQDYLAR	4.47755	-0.0135	2.9955	NA	NA	NA
CAQELLLANNWVGAQEALQLHESLQGQR	CAQELLLANNWVGAQEALQLHESLQGQR	28	3	C[463.2366]AQELLLANNWVGAQEALQLHESLQGQR	C[469.2742]AQELLLANNWVGAQEALQLHESLQGQR	4.4934	-3.9856	2.99545	NA	0	NA
CAQIEAK	CAQIEAK	7	2	C[463.2366]AQIEAK	C[469.2742]AQIEAK	2.98535	4.46745	NA	1.5055	NA	1.47755
CAQNQNKT	CAQNQNKT	8	2	C[463.2366]AQNQNKT	C[469.2742]AQNQNKT	1.49851	1.50149	1.49647	1.48897	0	2.97751
CAQPLIR	CAQPLIR	7	2	C[463.2366]AQPLIR	C[469.2742]AQPLIR	NA	NA	-1.49395	NA	NA	NA
CAQYWPQKEEK	CAQYWPQKEEK	11	3	C[463.2366]AQYWPQKEEK	C[469.2742]AQYWPQKEEK	1.46995	2.739	-1.4814	2.9695	-0.994367	NA
CASAFPAAPAFYPR	CASAFPAAPAFYPR	14	2	C[463.2366]ASAFPAAPAFYPR	C[469.2742]ASAFPAAPAFYPR	0	2.96195	-0.984967	10.4505	9.94683	NA
CASCPYLGMPAFKPGEK	CASCPYLGMPAFKPGEK	17	3	C[463.2366]ASC[463.2366]PYLGMPAFKPGEK	C[469.2742]ASC[469.2742]PYLGMPAFKPGEK	5.95737	NA	1.5025	NA	4.48305	NA
CASCPYLGMPAFKPGEK	CASC[57.0215]PYLGMPAFKPGEK	17	3	C[463.2366]ASC[57.0215]PYLGMPAFKPGEK	C[469.2742]ASC[57.0215]PYLGMPAFKPGEK	1.4875	NA	-2.97855	NA	NA	NA
CASQAGMTAYGTR	CASQAGMTAYGTR	13	2	C[463.2366]ASQAGMTAYGTR	C[469.2742]ASQAGMTAYGTR	2.98167	1.9897	2.98203	2.98403	1.98807	2.9897
CASQAGMTAYGTRR	CASQAGMTAYGTRR	14	2	C[463.2366]ASQAGMTAYGTRR	C[469.2742]ASQAGMTAYGTRR	NA	2.982	NA	NA	NA	NA
CASQAGMTAYGTRR	CASQAGMTAYGTRR	14	3	C[463.2366]ASQAGMTAYGTRR	C[469.2742]ASQAGMTAYGTRR	0.992673	1.4845	1.99299	2.987	3.00298	NA
CASQAGMTAYGTR	CASQAGM[15.9949]TAYGTR	13	2	C[463.2366]ASQAGM[15.9949]TAYGTR	C[469.2742]ASQAGM[15.9949]TAYGTR	NA	NA	2.98571	NA	3.00399	NA
CASQSGMTAYGTR	CASQSGMTAYGTR	13	2	C[463.2366]ASQSGMTAYGTR	C[469.2742]ASQSGMTAYGTR	5.96596	2.9825	NA	2.982	NA	NA
CASQVGMTAPGTR	CASQVGMTAPGTR	13	2	C[463.2366]ASQVGMTAPGTR	C[469.2742]ASQVGMTAPGTR	2.00133	NA	1.9923	3.98863	2.988	2.994
CATDPNSYK	CATDPNSYK	9	2	C[463.2366]ATDPNSYK	C[469.2742]ATDPNSYK	NA	0.006	NA	NA	NA	NA
CATGILIHLAK	CATGILIHLAK	11	2	C[463.2366]ATGILIHLAK	C[469.2742]ATGILIHLAK	4.479	NA	3.96997	10.4375	NA	NA
CATGILIHLAK	CATGILIHLAK	11	3	C[463.2366]ATGILIHLAK	C[469.2742]ATGILIHLAK	3.97567	4.97597	3.96997	2.984	2.98833	-1.5
CATGVLVYLAK	CATGVLVYLAK	11	2	C[463.2366]ATGVLVYLAK	C[469.2742]ATGVLVYLAK	3.97373	2.99097	2.0004	2.99533	4.9856	NA
CATITPDEAR	CATITPDEAR	10	2	C[463.2366]ATITPDEAR	C[469.2742]ATITPDEAR	2.99905	5.97567	2.98805	-0.979	-4.46545	NA
CATPNISPATSVVQHSHLR	CATPNISPATSVVQHSHLR	19	4	C[463.2366]ATPNISPATSVVQHSHLR	C[469.2742]ATPNISPATSVVQHSHLR	1.50295	4.48245	4.49855	NA	NA	NA
CATPVIIDEILPSKK	CATPVIIDEILPSKK	15	3	C[463.2366]ATPVIIDEILPSKK	C[469.2742]ATPVIIDEILPSKK	3.98833	4.5005	6.98193	7.96843	1.989	NA
CATTPMAVHR	CATTPMAVHR	10	2	C[463.2366]ATTPMAVHR	C[469.2742]ATTPMAVHR	NA	1.497	NA	NA	NA	NA
CATTPMAVHR	CATTPMAVHR	10	3	C[463.2366]ATTPMAVHR	C[469.2742]ATTPMAVHR	-1.4935	-4.47545	0	-2.9895	NA	NA
CATVSAAVAER	CATVSAAVAER	11	2	C[463.2366]ATVSAAVAER	C[469.2742]ATVSAAVAER	2.9893	2.98597	3.98733	2.97657	3.97037	3.9973
CAVGLVDAVK	CAVGLVDAVK	10	2	C[463.2366]AVGLVDAVK	C[469.2742]AVGLVDAVK	6.0205	-5.00837	3.98827	3.978	4.46795	NA
CAVPVETEWLK	CAVPVETEWLK	11	2	C[463.2366]AVPVETEWLK	C[469.2742]AVPVETEWLK	3.9797	2.9886	3.97243	NA	NA	NA
CAVSDVEMQEHYDEFFEEVFTEMEEK	CAVSDVEMQEHYDEFFEEVFTEMEEK	26	3	C[463.2366]AVSDVEMQEHYDEFFEEVFTEMEEK	C[469.2742]AVSDVEMQEHYDEFFEEVFTEMEEK	0	1.987	0	NA	0	NA
CAVSDVEMQEHYDEFFEEVFTEMEEK	CAVSDVEM[15.9949]QEHYDEFFEEVFTEMEEK	26	3	C[463.2366]AVSDVEM[15.9949]QEHYDEFFEEVFTEMEEK	C[469.2742]AVSDVEM[15.9949]QEHYDEFFEEVFTEMEEK	0.00265	2.9824	0.992033	NA	-1.4874	NA
CAVSEAAIILNSCVEPK	CAVSEAAIILNSCVEPK	17	3	C[463.2366]AVSEAAIILNSC[463.2366]VEPK	C[469.2742]AVSEAAIILNSC[469.2742]VEPK	NA	NA	1.52105	0	NA	NA
CAVSEAAIILNSCVEPK	CAVSEAAIILNSC[57.0215]VEPK	17	2	C[463.2366]AVSEAAIILNSC[57.0215]VEPK	C[469.2742]AVSEAAIILNSC[57.0215]VEPK	2.98663	2.97287	1.4874	5.8439	4.9897	NA
CAVSEAAIILNSCVEPK	CAVSEAAIILNSC[57.0215]VEPK	17	3	C[463.2366]AVSEAAIILNSC[57.0215]VEPK	C[469.2742]AVSEAAIILNSC[57.0215]VEPK	NA	NA	-2.96835	NA	NA	NA
CAVVDVPFGGAK	CAVVDVPFGGAK	12	2	C[463.2366]AVVDVPFGGAK	C[469.2742]AVVDVPFGGAK	2.98703	2.98877	2.98495	2.97945	1.00597	1.495
CCLTYCFNKPEDK	CCLTYCFNKPEDK	13	3	C[463.2366]C[463.2366]LTYC[463.2366]FNKPEDK	C[469.2742]C[469.2742]LTYC[469.2742]FNKPEDK	7.4425	NA	NA	NA	NA	NA
CCLTYCFNKPEDK	CCLTYC[57.0215]FNKPEDK	13	3	C[463.2366]C[463.2366]LTYC[57.0215]FNKPEDK	C[469.2742]C[469.2742]LTYC[57.0215]FNKPEDK	NA	1.5	NA	NA	NA	NA
CCNHPYLFPVAAMEAPK	CCNHPYLFPVAAMEAPK	17	3	C[463.2366]C[463.2366]NHPYLFPVAAMEAPK	C[469.2742]C[469.2742]NHPYLFPVAAMEAPK	9.96297	4.4795	3.99667	NA	0.4124	NA
CCSGAIIVLTK	CCSGAIIVLTK	11	2	C[463.2366]C[463.2366]SGAIIVLTK	C[469.2742]C[469.2742]SGAIIVLTK	NA	NA	NA	11.989	2.9776	NA
CCSGAIIVLTK	CCSGAIIVLTK	11	3	C[463.2366]C[463.2366]SGAIIVLTK	C[469.2742]C[469.2742]SGAIIVLTK	NA	NA	13.4541	NA	-4.4929	NA
CCAVYEEAVK	CC[57.0215]AVYEEAVK	10	2	C[463.2366]C[57.0215]AVYEEAVK	C[469.2742]C[57.0215]AVYEEAVK	2.98095	NA	3.97833	NA	NA	NA
CCLTYCFNKPEDK	CC[57.0215]LTYC[57.0215]FNKPEDK	13	3	C[463.2366]C[57.0215]LTYC[57.0215]FNKPEDK	C[469.2742]C[57.0215]LTYC[57.0215]FNKPEDK	4.475	NA	NA	NA	NA	NA
CCSGAIIVLTK	CC[57.0215]SGAIIVLTK	11	2	C[463.2366]C[57.0215]SGAIIVLTK	C[469.2742]C[57.0215]SGAIIVLTK	2.98933	7.487	3.99397	4.48535	3.981	NA
CCSGILK	CC[57.0215]SGILK	7	2	C[463.2366]C[57.0215]SGILK	C[469.2742]C[57.0215]SGILK	NA	3.97533	-0.01445	NA	2.9825	NA
CDAAFIIGSGR	CDAAFIIGSGR	11	2	C[463.2366]DAAFIIGSGR	C[469.2742]DAAFIIGSGR	NA	11.9395	4.473	NA	4.5005	NA
CDAGGPR	CDAGGPR	7	2	C[463.2366]DAGGPR	C[469.2742]DAGGPR	NA	NA	1.98431	NA	NA	NA
CDAIVDLIHDIQIVSTTR	CDAIVDLIHDIQIVSTTR	18	3	C[463.2366]DAIVDLIHDIQIVSTTR	C[469.2742]DAIVDLIHDIQIVSTTR	0	2.98783	0.01695	NA	3.43517	NA
CDDAIITK	CDDAIITK	8	2	C[463.2366]DDAIITK	C[469.2742]DDAIITK	4.9673	0.987267	2.95703	-1.99267	2.9775	5.00007
CDEILMEEIKDYK	CDEILMEEIKDYK	13	3	C[463.2366]DEILMEEIKDYK	C[469.2742]DEILMEEIKDYK	1.99403	2.99085	-2.99737	2.9892	3.01085	NA
CDENILWLDYK	CDENILWLDYK	11	2	C[463.2366]DENILWLDYK	C[469.2742]DENILWLDYK	4.9872	2.00443	1.99967	2.99873	2.97905	NA
CDEPILSNR	CDEPILSNR	9	2	C[463.2366]DEPILSNR	C[469.2742]DEPILSNR	2.00007	1.98967	7.97037	0.00333333	3.98107	2.98793
CDFPIMK	CDFPIMK	7	2	C[463.2366]DFPIMK	C[469.2742]DFPIMK	3.984	1.99097	3.97563	4.9783	3.98667	2.99737
CDFPIMK	CDFPIM[15.9949]K	7	2	C[463.2366]DFPIM[15.9949]K	C[469.2742]DFPIM[15.9949]K	NA	NA	1.009	NA	-4.47045	NA
CDFTQMSQYFK	CDFTQMSQYFK	11	2	C[463.2366]DFTQMSQYFK	C[469.2742]DFTQMSQYFK	5.96097	2.97727	1.9924	1.4935	3.8323	NA
CDIIIISGR	CDIIIISGR	9	2	C[463.2366]DIIIISGR	C[469.2742]DIIIISGR	4.49545	0.0015	2.992	NA	NA	NA
CDIPAMYNNLDVSQDTLFTQYSQEEPMEIPTLTR	CDIPAMYNNLDVSQDTLFTQYSQEEPMEIPTLTR	34	3	C[463.2366]DIPAMYNNLDVSQDTLFTQYSQEEPMEIPTLTR	C[469.2742]DIPAMYNNLDVSQDTLFTQYSQEEPMEIPTLTR	-0.00235	NA	4.48545	NA	NA	NA
CDISAEIQQR	CDISAEIQQR	10	2	C[463.2366]DISAEIQQR	C[469.2742]DISAEIQQR	2.98333	NA	-2.972	6.9867	-1.48105	NA
CDISLQFFLPFSLGK	CDISLQFFLPFSLGK	15	2	C[463.2366]DISLQFFLPFSLGK	C[469.2742]DISLQFFLPFSLGK	-0.9967	5.98627	1.9914	NA	1.49835	NA
CDISLQFFLPFSLGKEDGSGDR	CDISLQFFLPFSLGKEDGSGDR	22	3	C[463.2366]DISLQFFLPFSLGKEDGSGDR	C[469.2742]DISLQFFLPFSLGKEDGSGDR	NA	1.4919	-2.98267	NA	NA	NA
CDISLQFFLPFSLGKEDGSGDRGDGPFR	CDISLQFFLPFSLGKEDGSGDRGDGPFR	28	4	C[463.2366]DISLQFFLPFSLGKEDGSGDRGDGPFR	C[469.2742]DISLQFFLPFSLGKEDGSGDRGDGPFR	-0.0099	-4.4745	-1.09	NA	NA	NA
CDLFIQEGAR	CDLFIQEGAR	10	2	C[463.2366]DLFIQEGAR	C[469.2742]DLFIQEGAR	4.48045	NA	NA	NA	NA	NA
CDLISIPK	CDLISIPK	8	2	C[463.2366]DLISIPK	C[469.2742]DLISIPK	3.0043	3.993	3.98413	2.98607	4.99033	3.98137
CDLISIPKK	CDLISIPKK	9	3	C[463.2366]DLISIPKK	C[469.2742]DLISIPKK	2.98055	-4.98267	1.4765	2.972	NA	NA
CDLVLDAAHEK	CDLVLDAAHEK	11	3	C[463.2366]DLVLDAAHEK	C[469.2742]DLVLDAAHEK	2.97855	NA	6.99293	1.4955	4.96533	NA
CDLVPTWATKR	CDLVPTWATKR	11	3	C[463.2366]DLVPTWATKR	C[469.2742]DLVPTWATKR	NA	8.9644	1.5085	NA	2.98355	NA
CDMEDIHTLLK	CDMEDIHTLLK	11	3	C[463.2366]DMEDIHTLLK	C[469.2742]DMEDIHTLLK	NA	1.48805	2.9877	NA	5.9659	NA
CDMSALQR	CDMSALQR	8	2	C[463.2366]DMSALQR	C[469.2742]DMSALQR	2.98495	3.967	2.98937	4.96963	2.98833	2.966
CDNFTSSWR	CDNFTSSWR	9	2	C[463.2366]DNFTSSWR	C[469.2742]DNFTSSWR	NA	-7.471	5.9485	NA	NA	NA
CDNIFITGPTGSVK	CDNIFITGPTGSVK	14	2	C[463.2366]DNIFITGPTGSVK	C[469.2742]DNIFITGPTGSVK	3.97767	5.9864	0.999067	3.9774	3.9857	4.25755
CDPAPFYLFDEIDQALDAQHR	CDPAPFYLFDEIDQALDAQHR	21	3	C[463.2366]DPAPFYLFDEIDQALDAQHR	C[469.2742]DPAPFYLFDEIDQALDAQHR	2.9769	-4.99923	-4.98417	NA	-1.5036	NA
CDPAPFYLFDEIDQALDAQHRK	CDPAPFYLFDEIDQALDAQHRK	22	4	C[463.2366]DPAPFYLFDEIDQALDAQHRK	C[469.2742]DPAPFYLFDEIDQALDAQHRK	NA	NA	4.47905	NA	NA	NA
CDPDAAR	CDPDAAR	7	2	C[463.2366]DPDAAR	C[469.2742]DPDAAR	1.99002	1.98632	9.943	2.99201	5.97197	4.47305
CDPVFDFGTGPR	CDPVFDFGTGPR	12	2	C[463.2366]DPVFDFGTGPR	C[469.2742]DPVFDFGTGPR	4.4774	3.98537	0.0249	0.993967	NA	NA
CDPVPAANGAIR	CDPVPAANGAIR	12	2	C[463.2366]DPVPAANGAIR	C[469.2742]DPVPAANGAIR	6.9783	10.462	3.9746	6.96963	2.99795	3.96767
CDQDAQNPLSAGLQGACLMETVELLQAK	CDQDAQNPLSAGLQGACLMETVELLQAK	28	3	C[463.2366]DQDAQNPLSAGLQGAC[463.2366]LMETVELLQAK	C[469.2742]DQDAQNPLSAGLQGAC[469.2742]LMETVELLQAK	3.02133	1.479	3.9896	NA	1.5111	NA
CDQDAQNPLSAGLQGACLMETVELLQAK	CDQDAQNPLSAGLQGAC[57.0215]LMETVELLQAK	28	3	C[463.2366]DQDAQNPLSAGLQGAC[57.0215]LMETVELLQAK	C[469.2742]DQDAQNPLSAGLQGAC[57.0215]LMETVELLQAK	2.00287	-1.979	0.997333	NA	0	NA
CDQGNTAATQTEVPSLVVK	CDQGNTAATQTEVPSLVVK	19	2	C[463.2366]DQGNTAATQTEVPSLVVK	C[469.2742]DQGNTAATQTEVPSLVVK	0	NA	NA	NA	NA	NA
CDRNLAMGVNLTSMSK	CDRNLAMGVNLTSMSK	16	3	C[463.2366]DRNLAMGVNLTSMSK	C[469.2742]DRNLAMGVNLTSMSK	NA	NA	3.00555	NA	NA	NA
CDRVDQLTAQLADLAAR	CDRVDQLTAQLADLAAR	17	3	C[463.2366]DRVDQLTAQLADLAAR	C[469.2742]DRVDQLTAQLADLAAR	NA	5.9719	NA	2.9793	NA	NA
CDSADLR	CDSADLR	7	2	C[463.2366]DSADLR	C[469.2742]DSADLR	NA	2.9904	2.00437	2.97505	2.99827	2.98855
CDSAFDIK	CDSAFDIK	8	2	C[463.2366]DSAFDIK	C[469.2742]DSAFDIK	3.01195	NA	NA	4.49405	4.48545	NA
CDSSPDSAEDVR	CDSSPDSAEDVR	12	2	C[463.2366]DSSPDSAEDVR	C[469.2742]DSSPDSAEDVR	1.498	NA	NA	NA	NA	NA
CDSWWAK	CDSWWAK	7	2	C[463.2366]DSWWAK	C[469.2742]DSWWAK	3.98397	3.99007	5.95	2.9987	4.96867	5.9656
CDSWWAKDSPLETK	CDSWWAKDSPLETK	14	3	C[463.2366]DSWWAKDSPLETK	C[469.2742]DSWWAKDSPLETK	NA	NA	0	NA	NA	NA
CDTAVGTPDYISPEVLK	CDTAVGTPDYISPEVLK	17	2	C[463.2366]DTAVGTPDYISPEVLK	C[469.2742]DTAVGTPDYISPEVLK	0.006	10.4422	NA	1.50295	NA	NA
CDTEFPNFK	CDTEFPNFK	9	2	C[463.2366]DTEFPNFK	C[469.2742]DTEFPNFK	3.97767	-2.99337	0.983	1.99303	3.9967	2.98697
CDVDETVSSATLSEETEKPK	CDVDETVSSATLSEETEKPK	20	3	C[463.2366]DVDETVSSATLSEETEKPK	C[469.2742]DVDETVSSATLSEETEKPK	NA	NA	8.9875	NA	7.4705	NA
CDVDIRK	CDVDIRK	7	2	C[463.2366]DVDIRK	C[469.2742]DVDIRK	NA	2.99105	1.48795	2.0213	2.99855	1.51145
CDVDIRK	CDVDIRK	7	3	C[463.2366]DVDIRK	C[469.2742]DVDIRK	2.98032	2.9797	1.97493	1.01497	1.0044	1.99697
CDVDIRKDLYANTVLSGGTTMYPGIADR	CDVDIRKDLYANTVLSGGTTMYPGIADR	28	4	C[463.2366]DVDIRKDLYANTVLSGGTTMYPGIADR	C[469.2742]DVDIRKDLYANTVLSGGTTMYPGIADR	-0.0015	-2.9866	0	NA	NA	NA
CDVLWEDFHQK	CDVLWEDFHQK	11	3	C[463.2366]DVLWEDFHQK	C[469.2742]DVLWEDFHQK	NA	NA	1.99433	NA	NA	NA
CDVTDNQSEVADKTEDYLWLK	CDVTDNQSEVADKTEDYLWLK	21	3	C[463.2366]DVTDNQSEVADKTEDYLWLK	C[469.2742]DVTDNQSEVADKTEDYLWLK	4.46845	-0.0102	1.49595	-5.9746	8.95893	NA
CDWLDGK	CDWLDGK	7	2	C[463.2366]DWLDGK	C[469.2742]DWLDGK	2.9946	4.9763	0.984	4.98167	2.9885	NA
CDYMDEVTYGELEKEEAQPIVTK	CDYMDEVTYGELEKEEAQPIVTK	23	3	C[463.2366]DYMDEVTYGELEKEEAQPIVTK	C[469.2742]DYMDEVTYGELEKEEAQPIVTK	1.9913	1.9871	2.99237	3.01273	0.995033	NA
CEALAGAPLDNAPK	CEALAGAPLDNAPK	14	2	C[463.2366]EALAGAPLDNAPK	C[469.2742]EALAGAPLDNAPK	3.98267	0.992333	NA	4.0064	3.9733	NA
CEALSQR	CEALSQR	7	2	C[463.2366]EALSQR	C[469.2742]EALSQR	1.5005	1.01767	2.97445	2.994	2.9911	1.5055
CEAPDANQQLQQAMEER	CEAPDANQQLQQAMEER	17	2	C[463.2366]EAPDANQQLQQAMEER	C[469.2742]EAPDANQQLQQAMEER	3.97933	2.9885	2.98	NA	1.4985	NA
CEEESLLAR	CEEESLLAR	9	2	C[463.2366]EEESLLAR	C[469.2742]EEESLLAR	NA	NA	NA	10.4609	NA	NA
CEELSGLHGQLQEAR	CEELSGLHGQLQEAR	15	3	C[463.2366]EELSGLHGQLQEAR	C[469.2742]EELSGLHGQLQEAR	2.98905	NA	NA	NA	NA	NA
CEEYPLTR	CEEYPLTR	8	2	C[463.2366]EEYPLTR	C[469.2742]EEYPLTR	4.95903	3.96463	2.99833	3.98703	3.98203	4.47505
CEFAVGYQR	CEFAVGYQR	9	2	C[463.2366]EFAVGYQR	C[469.2742]EFAVGYQR	4.983	5.9886	5.97933	NA	4.99063	4.4785
CEFDSQASAPR	CEFDSQASAPR	11	2	C[463.2366]EFDSQASAPR	C[469.2742]EFDSQASAPR	NA	NA	-3.98797	NA	NA	NA
CEFEEVQGFLDQVAHKLPFAAK	CEFEEVQGFLDQVAHKLPFAAK	22	4	C[463.2366]EFEEVQGFLDQVAHKLPFAAK	C[469.2742]EFEEVQGFLDQVAHKLPFAAK	0	-0.9863	2.9694	NA	4.4707	NA
CEFQDAYVLLSEK	CEFQDAYVLLSEK	13	2	C[463.2366]EFQDAYVLLSEK	C[469.2742]EFQDAYVLLSEK	2.9746	2.98597	2.9864	4.98877	2.99407	3.9688
CEFQDAYVLLSEKK	CEFQDAYVLLSEKK	14	2	C[463.2366]EFQDAYVLLSEKK	C[469.2742]EFQDAYVLLSEKK	2.992	2.00667	3.97543	2.99837	4.9833	3.0036
CEFQDAYVLLSEKK	CEFQDAYVLLSEKK	14	3	C[463.2366]EFQDAYVLLSEKK	C[469.2742]EFQDAYVLLSEKK	1.99073	3.979	2.98143	2.99837	4.99603	3.98337
CEGDEVEDLYELLK	CEGDEVEDLYELLK	14	2	C[463.2366]EGDEVEDLYELLK	C[469.2742]EGDEVEDLYELLK	-0.999633	3.98597	0.991367	1.49695	2.98935	NA
CEGINISGNFYR	CEGINISGNFYR	12	2	C[463.2366]EGINISGNFYR	C[469.2742]EGINISGNFYR	2.97763	0.991333	-4.99327	5.983	2.99103	3.0049
CEHDGVMTGANGEVSFINIK	CEHDGVMTGANGEVSFINIK	20	3	C[463.2366]EHDGVMTGANGEVSFINIK	C[469.2742]EHDGVMTGANGEVSFINIK	2.9993	-2.98633	-0.998367	2.98395	4.00007	NA
CEHDPHVLLAVAK	CEHDPHVLLAVAK	13	3	C[463.2366]EHDPHVLLAVAK	C[469.2742]EHDPHVLLAVAK	2.9946	-1.47345	0.00545	2.98705	3.977	NA
CEIDPMFQK	CEIDPMFQK	9	2	C[463.2366]EIDPMFQK	C[469.2742]EIDPMFQK	4.98397	NA	5.96873	4.9727	3.99433	4.98263
CEIEATLER	CEIEATLER	9	2	C[463.2366]EIEATLER	C[469.2742]EIEATLER	4.4685	4.48605	NA	1.48545	1.49155	NA
CEILPEER	CEILPEER	8	2	C[463.2366]EILPEER	C[469.2742]EILPEER	NA	NA	5.997	2.99255	NA	NA
CEILQSDSR	CEILQSDSR	9	2	C[463.2366]EILQSDSR	C[469.2742]EILQSDSR	3.95727	1.99537	1.9953	3.9697	-2.99545	4.9577
CELDQLLQDK	CELDQLLQDK	10	2	C[463.2366]ELDQLLQDK	C[469.2742]ELDQLLQDK	NA	NA	1.50035	NA	NA	NA
CELENCQPFVVETLHGK	CELENCQPFVVETLHGK	17	3	C[463.2366]ELENC[463.2366]QPFVVETLHGK	C[469.2742]ELENC[469.2742]QPFVVETLHGK	NA	-0.005	-8.933	NA	-3.00295	NA
CELENCQPFVVETLHGK	CELENC[57.0215]QPFVVETLHGK	17	2	C[463.2366]ELENC[57.0215]QPFVVETLHGK	C[469.2742]ELENC[57.0215]QPFVVETLHGK	NA	NA	NA	1.4895	NA	NA
CELENCQPFVVETLHGK	CELENC[57.0215]QPFVVETLHGK	17	3	C[463.2366]ELENC[57.0215]QPFVVETLHGK	C[469.2742]ELENC[57.0215]QPFVVETLHGK	3.9993	0.993	3.97903	0.993	2.9853	1.99407
CELFDQNLK	CELFDQNLK	9	2	C[463.2366]ELFDQNLK	C[469.2742]ELFDQNLK	4.98067	NA	5.9665	4.9989	4.97097	4.48105
CELLLALK	CELLLALK	8	2	C[463.2366]ELLLALK	C[469.2742]ELLLALK	NA	NA	2.9975	2.9785	NA	NA
CELLYEGPPDDEAAMGIK	CELLYEGPPDDEAAMGIK	18	2	C[463.2366]ELLYEGPPDDEAAMGIK	C[469.2742]ELLYEGPPDDEAAMGIK	3.0017	3.989	-0.995	2.99033	5.95803	2.985
CELLYEGPPDDEAAMGIK	CELLYEGPPDDEAAMGIK	18	3	C[463.2366]ELLYEGPPDDEAAMGIK	C[469.2742]ELLYEGPPDDEAAMGIK	3.99537	0.996667	8.93757	0.0094	3.97597	2.97987
CELLYEGPPDDEAAMGIK	CELLYEGPPDDEAAM[15.9949]GIK	18	2	C[463.2366]ELLYEGPPDDEAAM[15.9949]GIK	C[469.2742]ELLYEGPPDDEAAM[15.9949]GIK	NA	1.4849	NA	4.4735	7.48045	NA
CELMALGLK	CELMALGLK	9	2	C[463.2366]ELMALGLK	C[469.2742]ELMALGLK	2.99655	NA	-1.4915	NA	NA	NA
CELSGQWLAHAIQTVR	CELSGQWLAHAIQTVR	16	3	C[463.2366]ELSGQWLAHAIQTVR	C[469.2742]ELSGQWLAHAIQTVR	2.97823	1.987	2.9818	5.96297	2.99047	1.50455
CELSSSVQTDINLPYLTMDSSGPK	CELSSSVQTDINLPYLTMDSSGPK	24	2	C[463.2366]ELSSSVQTDINLPYLTMDSSGPK	C[469.2742]ELSSSVQTDINLPYLTMDSSGPK	1.98263	0	1.99733	1.99463	1.9646	2.99927
CELSSSVQTDINLPYLTMDSSGPK	CELSSSVQTDINLPYLTMDSSGPK	24	3	C[463.2366]ELSSSVQTDINLPYLTMDSSGPK	C[469.2742]ELSSSVQTDINLPYLTMDSSGPK	1.98263	0.999	2.9963	0	1.9646	1.00033
CELSSSVQTDINLPYLTMDSSGPK	CELSSSVQTDINLPYLTM[15.9949]DSSGPK	24	2	C[463.2366]ELSSSVQTDINLPYLTM[15.9949]DSSGPK	C[469.2742]ELSSSVQTDINLPYLTM[15.9949]DSSGPK	2.97953	NA	3.0019	1.0021	1.4979	NA
CELSSSVQTDINLPYLTMDSSGPK	CELSSSVQTDINLPYLTM[15.9949]DSSGPK	24	3	C[463.2366]ELSSSVQTDINLPYLTM[15.9949]DSSGPK	C[469.2742]ELSSSVQTDINLPYLTM[15.9949]DSSGPK	-0.972267	-0.00606667	-1.99527	0.991067	0.001	NA
CELSVEK	CELSVEK	7	2	C[463.2366]ELSVEK	C[469.2742]ELSVEK	2.986	0.0247333	3.97537	3.005	5.9687	4.97797
CELTPLK	CELTPLK	7	2	C[463.2366]ELTPLK	C[469.2742]ELTPLK	NA	5.96955	2.98595	3.97637	3.98837	NA
CEMPELVQHK	CEMPELVQHK	10	3	C[463.2366]EMPELVQHK	C[469.2742]EMPELVQHK	2.995	3.98103	2.99167	2.9825	0.008	2.99355
CEMPELVQHKLDDIFEPVLIPEPK	CEMPELVQHKLDDIFEPVLIPEPK	24	3	C[463.2366]EMPELVQHKLDDIFEPVLIPEPK	C[469.2742]EMPELVQHKLDDIFEPVLIPEPK	1.9963	8.96835	4.4824	NA	NA	NA
CEMPELVQHKLDDIFEPVLIPEPK	CEMPELVQHKLDDIFEPVLIPEPK	24	4	C[463.2366]EMPELVQHKLDDIFEPVLIPEPK	C[469.2742]EMPELVQHKLDDIFEPVLIPEPK	0	6.97233	0	3.979	0.9973	NA
CEMQSPSSCLVCEMSSLFQEFYSGHR	CEMQSPSSC[57.0215]LVC[57.0215]EMSSLFQEFYSGHR	26	3	C[463.2366]EMQSPSSC[57.0215]LVC[57.0215]EMSSLFQEFYSGHR	C[469.2742]EMQSPSSC[57.0215]LVC[57.0215]EMSSLFQEFYSGHR	-1.5021	0	NA	NA	NA	NA
CEMSEHPSQTVR	CEMSEHPSQTVR	12	3	C[463.2366]EMSEHPSQTVR	C[469.2742]EMSEHPSQTVR	NA	NA	0	NA	NA	NA
CENIQKPLSSVQENIQQK	CENIQKPLSSVQENIQQK	18	3	C[463.2366]ENIQKPLSSVQENIQQK	C[469.2742]ENIQKPLSSVQENIQQK	2.99105	-1.00927	NA	7.453	1.488	NA
CEQDLTIKNDYSGK	CEQDLTIKNDYSGK	14	3	C[463.2366]EQDLTIKNDYSGK	C[469.2742]EQDLTIKNDYSGK	NA	0.0035	NA	NA	NA	NA
CEQPFFWNIK	CEQPFFWNIK	10	2	C[463.2366]EQPFFWNIK	C[469.2742]EQPFFWNIK	2.98963	0.0179	0.9926	3.97997	2.98987	NA
CEQSLLK	CEQSLLK	7	2	C[463.2366]EQSLLK	C[469.2742]EQSLLK	NA	NA	0	4.47295	-1.493	NA
CESAFLSK	CESAFLSK	8	2	C[463.2366]ESAFLSK	C[469.2742]ESAFLSK	3.9727	3.98133	4.96573	3.99097	5.94737	4.73937
CESAFLSKR	CESAFLSKR	9	2	C[463.2366]ESAFLSKR	C[469.2742]ESAFLSKR	1.98873	4.96827	3.97993	3.974	4.97437	3.9983
CESAFLSKR	CESAFLSKR	9	3	C[463.2366]ESAFLSKR	C[469.2742]ESAFLSKR	1.98873	3.97497	3.97993	4.96967	3.97633	2.998
CESGGFLSK	CESGGFLSK	9	2	C[463.2366]ESGGFLSK	C[469.2742]ESGGFLSK	5.97133	4.98933	3.997	4.98637	4.97427	4.92797
CESLAEVNTQLR	CESLAEVNTQLR	12	2	C[463.2366]ESLAEVNTQLR	C[469.2742]ESLAEVNTQLR	NA	NA	NA	-0.001	NA	NA
CESLNTR	CESLNTR	7	2	C[463.2366]ESLNTR	C[469.2742]ESLNTR	NA	NA	2.9845	NA	NA	NA
CETSASELER	CETSASELER	10	2	C[463.2366]ETSASELER	C[469.2742]ETSASELER	NA	NA	NA	1.495	4.48345	NA
CEVELMAR	CEVELMAR	8	2	C[463.2366]EVELMAR	C[469.2742]EVELMAR	NA	4.971	-16.38	NA	NA	NA
CEVLQYSAR	CEVLQYSAR	9	2	C[463.2366]EVLQYSAR	C[469.2742]EVLQYSAR	4.4805	2.97893	-1.00067	NA	NA	NA
CEVNGAGAHPLFAFLR	CEVNGAGAHPLFAFLR	16	3	C[463.2366]EVNGAGAHPLFAFLR	C[469.2742]EVNGAGAHPLFAFLR	NA	1.97947	NA	NA	NA	NA
CEYPAACNALETLLIHR	CEYPAACNALETLLIHR	17	3	C[463.2366]EYPAAC[463.2366]NALETLLIHR	C[469.2742]EYPAAC[469.2742]NALETLLIHR	11.9747	6.984	4.97993	9.9763	5.96427	7.48565
CEYPAACNALETLLIHR	CEYPAACNALETLLIHR	17	4	C[463.2366]EYPAAC[463.2366]NALETLLIHR	C[469.2742]EYPAAC[469.2742]NALETLLIHR	NA	-5.98145	NA	NA	NA	NA
CFAQSVVLR	CFAQSVVLR	9	2	C[463.2366]FAQSVVLR	C[469.2742]FAQSVVLR	7.4795	-17.9555	11.9426	-4.473	NA	NA
CFEFELNQPATSYLK	CFEFELNQPATSYLK	15	2	C[463.2366]FEFELNQPATSYLK	C[469.2742]FEFELNQPATSYLK	NA	2.98755	NA	NA	NA	NA
CFEISDADTK	CFEISDADTK	10	2	C[463.2366]FEISDADTK	C[469.2742]FEISDADTK	3.97477	3.9897	NA	2.99745	5.96297	2.98267
CFELDPAR	CFELDPAR	8	2	C[463.2366]FELDPAR	C[469.2742]FELDPAR	NA	NA	2.9845	NA	NA	NA
CFFIAQSYVLVK	CFFIAQSYVLVK	12	2	C[463.2366]FFIAQSYVLVK	C[469.2742]FFIAQSYVLVK	NA	NA	-0.0009	NA	NA	NA
CFGEQNK	CFGEQNK	7	2	C[463.2366]FGEQNK	C[469.2742]FGEQNK	NA	4.47755	-1.49055	NA	3.9917	-1.4811
CFGEQNKK	CFGEQNKK	8	2	C[463.2366]FGEQNKK	C[469.2742]FGEQNKK	NA	3.97933	-2.97349	2.98549	2.97805	NA
[truncated: 13,981 more rows]

## Sheet: 4
Peptide.Sequence	Modified.Peptide	Peptide.Length	Charge	Light.Modified.Peptide	Heavy.Modified.Peptide	10:10 RT Difference	10:1 RT difference	1:10 RT difference	4:1 RT difference	1:4 RT difference	1:01 RT difference
[truncated: 48 more rows]

[truncated: 8 more sheets: 5, 6, 7, 8, 9, 10, 11, 12]
