# Supplementary material for: Chemoproteogenomic stratification of the missense variant cysteinome
Source: Nat Commun. 2024 Oct 28;15:9284. doi: 10.1038/s41467-024-53520-x (PMC11519605; doi:10.1038/s41467-024-53520-x)
Supplement: Supplementary file 6 — Supplementary Data 3 [file 41467_2024_53520_MOESM6_ESM.xlsx]

## Sheet: Table of Contents
Tab	Description
21	CCDS set used to filter redundant coding changes
22	Predicted SAAV derived from RNA/WE-seq for cell line panel
23	Details of cell lines, missense totals
24	Identified driver mutations from Cancer Mutation Census
25	Identified nonsense mutations in DNA-damage repair proteins
26	CADD-phred scores of SNV missense mutations in cell line panel
27	Protein class, active-site (as), binding-site (bs) analysis of missense mutations
28	CADD comparison Mann Whitney p-values

## Sheet: 21
Ensembl Transcript ID	Ensembl Protein ID	Status_in_CCDS	CCDS ID	Uniprot ID
ENST00000342066.7	ENSP00000342313.3	Accepted	CCDS2.2	Q96NU1-3
ENST00000327044.6	ENSP00000317992.6	Accepted	CCDS3.1	Q9Y3T9
ENST00000304952.10	ENSP00000304595.6	Accepted	CCDS5.1	Q9HCC6
ENST00000379389.4	ENSP00000368699.4	Accepted	CCDS6.1	P05161
ENST00000379268.6	ENSP00000368570.2	Accepted	CCDS10.1	Q9Y5U5-1
ENST00000379236.3	ENSP00000368538.3	Accepted	CCDS11.1	P43489
ENST00000379198.3	ENSP00000368496.2	Accepted	CCDS13.1	Q96L58
ENST00000349431.10	ENSP00000305826.6	Accepted	CCDS14.1	Q8N2K1-1
ENST00000360466.6	ENSP00000353653.2	Accepted	CCDS14.1	Q8N2K1-1
ENST00000354700.9	ENSP00000346733.5	Accepted	CCDS19.2	Q96P50-3
ENST00000379031.9	ENSP00000368318.5	Accepted	CCDS20.1	Q8N0Z8-1
ENST00000435064.5	ENSP00000413493.1	Accepted	CCDS21.1	Q5TA45-1
ENST00000309212.10	ENSP00000307887.6	Accepted	CCDS24.1	Q9BRK3-1
ENST00000321751.9	ENSP00000319778.5	Accepted	CCDS25.1	Q9NWT8
ENST00000338338.9	ENSP00000340656.5	Accepted	CCDS25.1	Q9NWT8
ENST00000338370.7	ENSP00000342676.3	Accepted	CCDS25.1	Q9NWT8
ENST00000378853.3	ENSP00000368130.3	Accepted	CCDS25.1	Q9NWT8
ENST00000344843.11	ENSP00000341082.7	Accepted	CCDS26.1	Q9BYC9-1
ENST00000476993.1	ENSP00000417185.1	Accepted	CCDS27.1	Q6PCB0-1
ENST00000308647.7	ENSP00000311766.7	Accepted	CCDS30.1	Q5T9A4-1
ENST00000378755.9	ENSP00000368030.5	Accepted	CCDS31.1	Q9NVI7-1
ENST00000291386.3	ENSP00000291386.3	Accepted	CCDS32.1	Q9NP77-1
ENST00000643905.1	ENSP00000495949.1	Accepted	CCDS33.1	P0CK97-1
ENST00000378609.8	ENSP00000367872.3	Accepted	CCDS34.1	P62873-1
ENST00000610897.4	ENSP00000481878.1	Accepted	CCDS34.1	P62873-1
ENST00000310991.7	ENSP00000311122.3	Accepted	CCDS35.1	Q8NDY8-1
ENST00000378585.6	ENSP00000367848.4	Accepted	CCDS36.1	O14764
ENST00000378567.7	ENSP00000367830.3	Accepted	CCDS37.1	Q05513-1
ENST00000378546.8	ENSP00000367808.4	Accepted	CCDS38.2	Q6NZ36-1
ENST00000378536.4	ENSP00000367797.4	Accepted	CCDS39.1	P12755
ENST00000378531.7	ENSP00000367792.3	Accepted	CCDS40.1	Q5T089-1
ENST00000419916.6	ENSP00000394405.2	Accepted	CCDS44.2	Q8TBF2-1
ENST00000378404.3	ENSP00000367658.2	Accepted	CCDS45.1	Q8TDY3
ENST00000378378.8	ENSP00000367629.4	Accepted	CCDS46.2	Q5VV41-1
ENST00000378344.6	ENSP00000367595.2	Accepted	CCDS47.1	Q5T0D9-1
ENST00000270708.11	ENSP00000270708.7	Accepted	CCDS48.1	Q9P2S5
ENST00000378295.8	ENSP00000367545.4	Accepted	CCDS49.1	O15350-1
ENST00000294600.6	ENSP00000294600.2	Accepted	CCDS50.1	Q2M243
ENST00000378251.2	ENSP00000367498.1	Accepted	CCDS51.1	Q8N1G4
ENST00000378209.7	ENSP00000367454.3	Accepted	CCDS52.1	O76075-1
ENST00000361605.3	ENSP00000355306.3	Accepted	CCDS53.1	Q8IYL3
ENST00000378190.7	ENSP00000367432.3	Accepted	CCDS54.1	Q9UKB5
ENST00000378191.4	ENSP00000367433.3	Accepted	CCDS54.1	Q9UKB5
ENST00000164247.5	ENSP00000164247.1	Accepted	CCDS55.1	Q13303-1
ENST00000341524.5	ENSP00000340824.1	Accepted	CCDS55.1	Q13303-1
ENST00000378097.5	ENSP00000367337.1	Accepted	CCDS55.1	Q13303-1
ENST00000262450.7	ENSP00000262450.3	Accepted	CCDS57.1	Q8TDI0
ENST00000234875.8	ENSP00000346088.3	Accepted	CCDS58.1	P35268
ENST00000377939.4	ENSP00000367173.4	Accepted	CCDS59.2	Q6ZRF8-1
ENST00000343813.9	ENSP00000343552.5	Accepted	CCDS61.1	O60725
ENST00000377893.2	ENSP00000367125.2	Accepted	CCDS64.1	Q6NV75
ENST00000377855.6	ENSP00000367086.2	Accepted	CCDS65.1	O00154-1
ENST00000377828.5	ENSP00000367059.1	Accepted	CCDS70.1	B1AK53-1
ENST00000645284.1	ENSP00000496593.1	Accepted	CCDS70.1	B1AK53-1
ENST00000356876.7	ENSP00000349341.3	Accepted	CCDS71.1	Q93038-1
ENST00000377705.5	ENSP00000366934.5	Accepted	CCDS80.1	Q5SY16
ENST00000333172.10	ENSP00000331867.6	Accepted	CCDS81.1	Q7RTX1-1
ENST00000377674.8	ENSP00000366902.4	Accepted	CCDS84.1	P10074
ENST00000377648.4	ENSP00000366876.4	Accepted	CCDS85.1	Q86YI8
ENST00000377577.9	ENSP00000366800.5	Accepted	CCDS87.1	Q9NVH1-1
ENST00000054666.10	ENSP00000054666.6	Accepted	CCDS88.1	Q15836
ENST00000361923.2	ENSP00000355031.2	Accepted	CCDS89.1	P56645-1
ENST00000361696.9	ENSP00000355163.5	Accepted	CCDS91.1	O95399-1
ENST00000377507.7	ENSP00000366729.3	Accepted	CCDS92.1	Q07011
ENST00000615230.4	ENSP00000478699.1	Accepted	CCDS92.1	Q07011
ENST00000338639.9	ENSP00000340278.5	Accepted	CCDS93.1	Q99497
ENST00000377488.5	ENSP00000366708.1	Accepted	CCDS93.1	Q99497
ENST00000377491.5	ENSP00000366711.1	Accepted	CCDS93.1	Q99497
ENST00000493678.5	ENSP00000418770.1	Accepted	CCDS93.1	Q99497
ENST00000377482.9	ENSP00000366702.5	Accepted	CCDS94.1	Q9UJM3
ENST00000337907.7	ENSP00000338629.3	Accepted	CCDS95.1	Q9P2R6-1
ENST00000400908.6	ENSP00000383700.2	Accepted	CCDS95.1	Q9P2R6-1
ENST00000234590.9	ENSP00000234590.4	Accepted	CCDS97.1	P06733-1
ENST00000646539.1	ENSP00000493526.1	Accepted	CCDS97.1	P06733-1
ENST00000400906.1	ENSP00000383698.1	Accepted	CCDS98.2	Q6PXP3
ENST00000377424.8	ENSP00000366641.4	Accepted	CCDS99.1	P22732-1
ENST00000377411.4	ENSP00000366628.4	Accepted	CCDS100.2	Q5UAW9
ENST00000377403.6	ENSP00000366620.1	Accepted	CCDS101.1	O95479
ENST00000328089.10	ENSP00000330221.6	Accepted	CCDS102.1	Q96BD6
ENST00000357898.3	ENSP00000350573.3	Accepted	CCDS102.1	Q96BD6
ENST00000377399.2	ENSP00000366616.2	Accepted	CCDS102.1	Q96BD6
ENST00000302692.6	ENSP00000306328.5	Accepted	CCDS103.1	Q9BSK2
ENST00000377346.8	ENSP00000366563.4	Accepted	CCDS104.1	O00329-1
ENST00000377256.1	ENSP00000366466.1	Accepted	CCDS106.1	Q9NSA3
ENST00000377258.5	ENSP00000366468.1	Accepted	CCDS106.1	Q9NSA3
ENST00000377263.5	ENSP00000366474.1	Accepted	CCDS106.1	Q9NSA3
ENST00000400904.7	ENSP00000383696.3	Accepted	CCDS106.1	Q9NSA3
ENST00000377213.1	ENSP00000366418.1	Accepted	CCDS107.1	Q8WZA0-1
ENST00000377223.5	ENSP00000366430.1	Accepted	CCDS107.1	Q8WZA0-1
ENST00000400903.6	ENSP00000383695.2	Accepted	CCDS107.1	Q8WZA0-1
ENST00000377205.5	ENSP00000366410.1	Accepted	CCDS108.1	Q9HAN9
ENST00000462686.1	ENSP00000435134.1	Accepted	CCDS108.1	Q9HAN9
ENST00000294435.7	ENSP00000294435.7	Accepted	CCDS109.1	Q96R05
ENST00000270776.12	ENSP00000270776.8	Accepted	CCDS113.1	P52209-1
ENST00000309048.7	ENSP00000308583.2	Accepted	CCDS115.1	Q8N2Z9-1
ENST00000602787.6	ENSP00000473509.2	Accepted	CCDS115.1	Q8N2Z9-1
ENST00000377049.3	ENSP00000366248.3	Accepted	CCDS117.2	O00230
ENST00000377038.7	ENSP00000366237.3	Accepted	CCDS118.1	O00273-1
ENST00000240185.7	ENSP00000240185.3	Accepted	CCDS122.1	Q13148-1
ENST00000639083.1	ENSP00000491203.1	Accepted	CCDS122.1	Q13148-1
ENST00000400897.7	ENSP00000383690.3	Accepted	CCDS123.1	O00187-1
ENST00000376957.6	ENSP00000366156.2	Accepted	CCDS125.1	P19623
ENST00000361445.8	ENSP00000354558.4	Accepted	CCDS127.1	P42345
ENST00000376819.3	ENSP00000366015.3	Accepted	CCDS128.1	O43827
ENST00000376810.5	ENSP00000366006.5	Accepted	CCDS129.1	Q9Y5Z9-1
ENST00000354287.4	ENSP00000346240.4	Accepted	CCDS130.1	Q9UK22
ENST00000251547.9	ENSP00000251547.5	Accepted	CCDS132.1	Q9H4M3-1
ENST00000376770.5	ENSP00000365961.1	Accepted	CCDS132.1	Q9H4M3-1
ENST00000376753.8	ENSP00000365944.4	Accepted	CCDS133.1	Q9NRD1
ENST00000235310.7	ENSP00000235310.2	Accepted	CCDS134.1	Q9UI95
ENST00000376667.7	ENSP00000365855.3	Accepted	CCDS134.1	Q9UI95
ENST00000376692.8	ENSP00000365882.4	Accepted	CCDS134.1	Q9UI95
ENST00000294485.5	ENSP00000294485.5	Accepted	CCDS135.1	Q8NBI3
ENST00000314340.9	ENSP00000319713.5	Accepted	CCDS136.1	Q6RW13-1
ENST00000376590.8	ENSP00000365775.3	Accepted	CCDS137.1	P42898-1
ENST00000376592.6	ENSP00000365777.1	Accepted	CCDS137.1	P42898-1
ENST00000346436.10	ENSP00000234488.9	Accepted	CCDS138.1	P51797-1
ENST00000376468.3	ENSP00000365651.3	Accepted	CCDS140.1	P16860
ENST00000376572.7	ENSP00000365756.3	Accepted	CCDS141.1	Q8IYS2-1
ENST00000616327.1	ENSP00000480577.1	Accepted	CCDS141.1	Q8IYS2-1
ENST00000196061.4	ENSP00000196061.4	Accepted	CCDS142.1	Q02809-1
ENST00000235332.5	ENSP00000235332.4	Accepted	CCDS143.1	Q5JXC2-1
ENST00000263932.6	ENSP00000263932.2	Accepted	CCDS144.1	P28908-1
ENST00000376259.6	ENSP00000365435.3	Accepted	CCDS145.1	P20333-1
ENST00000616661.4	ENSP00000480439.1	Accepted	CCDS146.1	O75911-1
ENST00000614859.4	ENSP00000477802.1	Accepted	CCDS147.1	Q8N1D5
ENST00000332296.7	ENSP00000332134.7	Accepted	CCDS148.1	O95521
ENST00000240189.2	ENSP00000240189.2	Accepted	CCDS149.1	O60811
ENST00000235372.11	ENSP00000235372.6	Accepted	CCDS150.1	Q13029-1
ENST00000376030.6	ENSP00000365198.2	Accepted	CCDS152.2	Q674X7-1
ENST00000376008.2	ENSP00000365176.1	Accepted	CCDS154.1	Q9NW97
ENST00000376014.7	ENSP00000365182.3	Accepted	CCDS154.1	Q9NW97
ENST00000400796.7	ENSP00000383600.2	Accepted	CCDS154.1	Q9NW97
ENST00000428417.5	ENSP00000394899.1	Accepted	CCDS154.1	Q9NW97
ENST00000375980.8	ENSP00000365147.4	Accepted	CCDS155.1	Q96C19
ENST00000375949.4	ENSP00000365116.4	Accepted	CCDS156.1	Q99895
ENST00000359621.4	ENSP00000352639.4	Accepted	CCDS157.1	P08217
ENST00000333868.9	ENSP00000330237.5	Accepted	CCDS158.1	P55211-1
ENST00000375826.3	ENSP00000364986.3	Accepted	CCDS160.1	Q9BSE5
ENST00000345034.1	ENSP00000341963.1	Accepted	CCDS161.1	Q92681
ENST00000294454.5	ENSP00000294454.5	Accepted	CCDS162.1	Q6PIV7
ENST00000375766.7	ENSP00000364921.3	Accepted	CCDS163.1	Q8WUP2-1
ENST00000375771.5	ENSP00000364926.1	Accepted	CCDS163.1	Q8WUP2-1
ENST00000375759.7	ENSP00000364912.3	Accepted	CCDS164.1	Q96T58
ENST00000375743.8	ENSP00000364895.4	Accepted	CCDS165.1	Q13105-1
ENST00000329454.2	ENSP00000332162.2	Accepted	CCDS166.1	Q8NEQ6
ENST00000331433.4	ENSP00000332771.4	Accepted	CCDS167.1	P51800-1
ENST00000375679.8	ENSP00000364831.4	Accepted	CCDS168.1	P51801-1
ENST00000358432.7	ENSP00000351209.5	Accepted	CCDS169.1	P29317-1
ENST00000270747.7	ENSP00000270747.3	Accepted	CCDS170.1	Q8IW93-1
ENST00000375599.7	ENSP00000364749.2	Accepted	CCDS171.1	Q9BU20
ENST00000335496.5	ENSP00000335612.1	Accepted	CCDS172.1	Q7Z572-1
ENST00000337132.9	ENSP00000338746.5	Accepted	CCDS173.1	Q9NVZ3-1
ENST00000492095.5	ENSP00000427620.1	Accepted	CCDS173.1	Q9NVZ3-1
ENST00000375535.3	ENSP00000364685.3	Accepted	CCDS174.1	P55001-1
ENST00000326735.12	ENSP00000327214.8	Accepted	CCDS175.1	Q9NQ11-1
ENST00000375499.7	ENSP00000364649.3	Accepted	CCDS176.1	P21912
ENST00000375486.8	ENSP00000364635.4	Accepted	CCDS177.1	Q9Y2J8-1
ENST00000375471.4	ENSP00000364620.4	Accepted	CCDS178.1	Q9ULC6
ENST00000375460.3	ENSP00000364609.3	Accepted	CCDS179.1	Q9ULW8
ENST00000375448.4	ENSP00000364597.4	Accepted	CCDS180.1	Q9UM07
ENST00000375433.3	ENSP00000364582.3	Accepted	CCDS181.1	Q9P258
ENST00000375436.8	ENSP00000364585.4	Accepted	CCDS181.1	Q9P258
ENST00000361221.7	ENSP00000355060.3	Accepted	CCDS182.1	Q9HCE6-1
ENST00000375406.1	ENSP00000364555.1	Accepted	CCDS183.1	Q9H568
ENST00000617065.1	ENSP00000481590.1	Accepted	CCDS183.1	Q9H568
ENST00000251296.3	ENSP00000251296.1	Accepted	CCDS184.1	Q96ID5
ENST00000400664.2	ENSP00000383505.1	Accepted	CCDS185.2	Q5VTJ3
ENST00000375371.3	ENSP00000364520.3	Accepted	CCDS187.1	Q8TE23
ENST00000290597.9	ENSP00000290597.5	Accepted	CCDS188.1	P30038-1
ENST00000375341.7	ENSP00000364490.3	Accepted	CCDS188.1	P30038-1
ENST00000375254.7	ENSP00000364403.3	Accepted	CCDS189.1	Q5T4S7-1
ENST00000477853.5	ENSP00000420608.1	Accepted	CCDS190.1	Q8N766-1
ENST00000330263.4	ENSP00000364320.3	Accepted	CCDS191.1	Q9UKD2
ENST00000361640.4	ENSP00000355377.4	Accepted	CCDS193.1	O95154
ENST00000235835.7	ENSP00000235835.3	Accepted	CCDS194.1	O43488
ENST00000375153.7	ENSP00000364295.3	Accepted	CCDS195.2	Q6ZP29-1
ENST00000375155.7	ENSP00000364297.3	Accepted	CCDS195.2	Q6ZP29-1
ENST00000375136.7	ENSP00000364278.3	Accepted	CCDS196.2	P41271-1
ENST00000548815.2	ENSP00000449007.2	Accepted	CCDS196.2	P41271-1
ENST00000602662.1	ENSP00000473411.1	Accepted	CCDS196.2	P41271-1
ENST00000618761.4	ENSP00000483061.1	Accepted	CCDS196.2	P41271-1
ENST00000621723.4	ENSP00000478885.1	Accepted	CCDS196.2	P41271-1
ENST00000622566.4	ENSP00000480391.1	Accepted	CCDS196.2	P41271-1
ENST00000289753.1	ENSP00000289753.1	Accepted	CCDS197.1	P50406
ENST00000294543.10	ENSP00000294543.6	Accepted	CCDS198.1	Q5TGY1-1
ENST00000375121.3	ENSP00000364263.2	Accepted	CCDS199.1	Q9NXI6
ENST00000375116.3	ENSP00000364257.3	Accepted	CCDS200.1	Q9NZK7
ENST00000375111.7	ENSP00000364252.3	Accepted	CCDS201.1	P14555
ENST00000400520.7	ENSP00000383364.3	Accepted	CCDS201.1	P14555
ENST00000375108.3	ENSP00000364249.3	Accepted	CCDS202.1	P39877
ENST00000375105.7	ENSP00000364246.3	Accepted	CCDS203.1	Q9UNK4
ENST00000375099.3	ENSP00000364240.3	Accepted	CCDS205.1	Q96LJ8
ENST00000375078.3	ENSP00000364219.3	Accepted	CCDS207.1	Q7Z7J9
ENST00000264198.4	ENSP00000264198.3	Accepted	CCDS208.1	Q969V5
ENST00000332947.5	ENSP00000331397.4	Accepted	CCDS209.1	Q6ZT52
ENST00000375071.3	ENSP00000364212.3	Accepted	CCDS210.1	P32320
ENST00000321556.4	ENSP00000364204.3	Accepted	CCDS211.1	Q9BXM7-1
ENST00000375048.7	ENSP00000364188.3	Accepted	CCDS212.1	P39656-1
ENST00000415136.6	ENSP00000399457.3	Accepted	CCDS212.1	P39656-1
ENST00000247986.2	ENSP00000247986.2	Accepted	CCDS213.1	Q9P2E2-1
ENST00000264211.12	ENSP00000264211.7	Accepted	CCDS214.1	O43432-1
ENST00000374893.10	ENSP00000364028.6	Accepted	CCDS215.1	P42892-1
ENST00000318249.9	ENSP00000316782.5	Accepted	CCDS216.1	Q9H094-1
ENST00000374832.5	ENSP00000363965.1	Accepted	CCDS217.1	P05186-1
ENST00000374840.7	ENSP00000363973.3	Accepted	CCDS217.1	P05186-1
ENST00000374765.8	ENSP00000363897.4	Accepted	CCDS218.1	P47736-1
ENST00000337107.10	ENSP00000338369.6	Accepted	CCDS219.1	P08861
ENST00000290122.7	ENSP00000290122.3	Accepted	CCDS220.1	P09093
ENST00000344548.7	ENSP00000341072.3	Accepted	CCDS221.1	P60953
ENST00000400259.5	ENSP00000383118.1	Accepted	CCDS221.1	P60953
ENST00000290167.10	ENSP00000290167.5	Accepted	CCDS223.1	P56705-1
ENST00000375647.4	ENSP00000364798.4	Accepted	CCDS224.1	Q9NUA8-1
ENST00000404138.5	ENSP00000384527.1	Accepted	CCDS224.1	Q9NUA8-1
ENST00000166244.7	ENSP00000166244.3	Accepted	CCDS225.1	P29322-1
ENST00000374642.7	ENSP00000363773.3	Accepted	CCDS226.1	P02745
ENST00000402322.1	ENSP00000385564.1	Accepted	CCDS226.1	P02745
ENST00000374637.1	ENSP00000363768.1	Accepted	CCDS227.1	P02747
ENST00000374639.7	ENSP00000363770.3	Accepted	CCDS227.1	P02747
ENST00000374640.8	ENSP00000363771.4	Accepted	CCDS227.1	P02747
ENST00000314933.6	ENSP00000313967.6	Accepted	CCDS228.1	P02746
ENST00000374619.1	ENSP00000363748.1	Accepted	CCDS231.1	P28221
ENST00000302271.10	ENSP00000304405.6	Accepted	CCDS232.1	O43390-1
ENST00000374612.5	ENSP00000363741.1	Accepted	CCDS232.1	O43390-1
ENST00000314011.8	ENSP00000313582.4	Accepted	CCDS233.1	Q9C0F3
ENST00000374608.3	ENSP00000363736.3	Accepted	CCDS233.1	Q9C0F3
ENST00000336689.7	ENSP00000338769.3	Accepted	CCDS235.1	Q8TDY4-1
ENST00000361729.2	ENSP00000355249.2	Accepted	CCDS236.1	Q14209
ENST00000374561.5	ENSP00000363689.5	Accepted	CCDS237.1	Q02535
ENST00000643754.1	ENSP00000496250.1	Accepted	CCDS238.1	P62913
ENST00000418390.6	ENSP00000395574.2	Accepted	CCDS239.2	Q14241
ENST00000613537.4	ENSP00000484196.1	Accepted	CCDS239.2	Q14241
ENST00000246151.8	ENSP00000246151.4	Accepted	CCDS240.1	Q9GZP4-1
ENST00000374514.7	ENSP00000363638.3	Accepted	CCDS241.1	O95372
ENST00000374497.7	ENSP00000363621.3	Accepted	CCDS242.1	Q14376-1
ENST00000617979.4	ENSP00000483375.1	Accepted	CCDS242.1	Q14376-1
ENST00000374490.7	ENSP00000363614.3	Accepted	CCDS243.1	P35914-1
ENST00000374479.3	ENSP00000363603.3	Accepted	CCDS244.2	P04066
ENST00000374472.4	ENSP00000363596.4	Accepted	CCDS245.1	P34972
ENST00000334351.7	ENSP00000334840.7	Accepted	CCDS246.1	Q9NPJ4-1
ENST00000374468.1	ENSP00000363592.1	Accepted	CCDS246.1	Q9NPJ4-1
ENST00000270800.1	ENSP00000270800.1	Accepted	CCDS247.1	Q8N6P7
ENST00000327535.5	ENSP00000327824.1	Accepted	CCDS248.1	Q8IU57-1
ENST00000350501.9	ENSP00000288955.5	Accepted	CCDS252.2	Q8TE85-1
ENST00000374395.8	ENSP00000363516.3	Accepted	CCDS254.1	Q9UKA8-1
ENST00000538532.5	ENSP00000445401.2	Accepted	CCDS254.1	Q9UKA8-1
ENST00000610732.4	ENSP00000479300.1	Accepted	CCDS254.1	Q9UKA8-1
ENST00000323848.13	ENSP00000326261.8	Accepted	CCDS255.1	Q8IYB3-1
ENST00000374379.8	ENSP00000363500.4	Accepted	CCDS256.1	Q9Y696
ENST00000488683.1	ENSP00000436538.1	Accepted	CCDS256.1	Q9Y696
ENST00000308873.10	ENSP00000308051.6	Accepted	CCDS257.1	Q13761-1
ENST00000236273.8	ENSP00000236273.4	Accepted	CCDS259.1	O95926-1
ENST00000243189.11	ENSP00000243189.7	Accepted	CCDS260.1	Q9BUV0-1
ENST00000328664.8	ENSP00000331871.4	Accepted	CCDS262.1	Q02161-1
ENST00000374358.4	ENSP00000363478.4	Accepted	CCDS264.1	O95807
ENST00000374332.8	ENSP00000363452.4	Accepted	CCDS265.1	Q9NR34
ENST00000374298.3	ENSP00000363416.3	Accepted	CCDS266.1	Q9H7T9-1
ENST00000374296.3	ENSP00000363414.3	Accepted	CCDS267.1	Q86WK9
ENST00000357865.6	ENSP00000350531.2	Accepted	CCDS269.1	P16949-1
ENST00000374291.5	ENSP00000363409.1	Accepted	CCDS269.1	P16949-1
ENST00000399728.5	ENSP00000382633.1	Accepted	CCDS269.1	P16949-1
ENST00000455785.6	ENSP00000387858.2	Accepted	CCDS269.1	P16949-1
ENST00000374282.7	ENSP00000363400.3	Accepted	CCDS270.1	Q99487
ENST00000374284.5	ENSP00000363402.1	Accepted	CCDS270.1	Q99487
ENST00000374280.3	ENSP00000363398.3	Accepted	CCDS271.1	Q92935
ENST00000374278.7	ENSP00000363396.3	Accepted	CCDS272.1	Q9BRI3-1
ENST00000374272.3	ENSP00000363390.3	Accepted	CCDS273.1	Q969Q1-1
ENST00000374269.1	ENSP00000363387.1	Accepted	CCDS274.1	Q8N165
ENST00000374271.8	ENSP00000363389.4	Accepted	CCDS274.1	Q8N165
ENST00000619836.4	ENSP00000480635.1	Accepted	CCDS274.1	Q8N165
ENST00000374266.6	ENSP00000363384.5	Accepted	CCDS275.2	O00488
ENST00000252992.8	ENSP00000252992.4	Accepted	CCDS277.1	Q6P2H3-1
ENST00000270792.9	ENSP00000270792.5	Accepted	CCDS278.1	Q9H299
ENST00000254231.4	ENSP00000254231.4	Accepted	CCDS280.1	Q9H9Z2
ENST00000326279.10	ENSP00000363314.3	Accepted	CCDS280.1	Q9H9Z2
ENST00000236342.11	ENSP00000236342.7	Accepted	CCDS282.1	Q86SQ9-1
ENST00000361427.5	ENSP00000355228.5	Accepted	CCDS283.1	P05204
ENST00000619352.4	ENSP00000481160.1	Accepted	CCDS283.1	P05204
ENST00000374168.6	ENSP00000363283.2	Accepted	CCDS284.1	Q15418-1
ENST00000324856.12	ENSP00000320485.7	Accepted	CCDS285.1	O14497-1
ENST00000078527.8	ENSP00000078527.4	Accepted	CCDS287.1	Q9NUD9
ENST00000374145.5	ENSP00000363260.1	Accepted	CCDS287.1	Q9NUD9
ENST00000339276.5	ENSP00000340989.4	Accepted	CCDS288.1	P31947-1
ENST00000374135.8	ENSP00000363250.3	Accepted	CCDS289.1	Q9H9Y4
ENST00000361720.9	ENSP00000354645.5	Accepted	CCDS290.1	Q96I76
ENST00000254227.3	ENSP00000254227.3	Accepted	CCDS291.1	Q15466
ENST00000321265.9	ENSP00000319664.5	Accepted	CCDS292.1	Q9Y266
ENST00000320567.5	ENSP00000319179.5	Accepted	CCDS293.1	Q8NAX2
ENST00000289166.5	ENSP00000289166.5	Accepted	CCDS294.2	Q96A09
ENST00000263980.7	ENSP00000263980.3	Accepted	CCDS295.1	P19634-1
ENST00000374076.8	ENSP00000363189.4	Accepted	CCDS297.2	Q9H0R3-1
ENST00000611517.4	ENSP00000483276.1	Accepted	CCDS297.2	Q9H0R3-1
ENST00000357582.2	ENSP00000350195.2	Accepted	CCDS299.1	O95382-1
ENST00000493901.5	ENSP00000419591.1	Accepted	CCDS299.1	O95382-1
ENST00000270879.8	ENSP00000270879.4	Accepted	CCDS300.1	O75636-1
ENST00000374024.3	ENSP00000363136.3	Accepted	CCDS303.1	P46089
ENST00000618852.4	ENSP00000483313.1	Accepted	CCDS304.1	Q9Y6W5-1
ENST00000374003.7	ENSP00000363115.3	Accepted	CCDS305.1	P09769
ENST00000374004.5	ENSP00000363116.1	Accepted	CCDS305.1	P09769
ENST00000374005.7	ENSP00000363117.3	Accepted	CCDS305.1	P09769
ENST00000399173.5	ENSP00000382126.1	Accepted	CCDS305.1	P09769
ENST00000361157.10	ENSP00000354736.6	Accepted	CCDS306.1	P09912-1
ENST00000373954.10	ENSP00000363065.5	Accepted	CCDS309.1	Q8TAV0-1
ENST00000373943.8	ENSP00000363054.4	Accepted	CCDS310.1	Q86Y82
ENST00000311772.9	ENSP00000311677.5	Accepted	CCDS311.1	Q12972-1
ENST00000373912.7	ENSP00000363021.3	Accepted	CCDS314.1	P15927-1
ENST00000373884.5	ENSP00000362991.5	Accepted	CCDS315.1	Q9H6D3
ENST00000373871.7	ENSP00000362978.3	Accepted	CCDS316.1	Q99504-1
ENST00000305392.3	ENSP00000301974.3	Accepted	CCDS318.1	P25105
ENST00000373857.7	ENSP00000362965.3	Accepted	CCDS318.1	P25105
ENST00000539896.1	ENSP00000442658.1	Accepted	CCDS318.1	P25105
ENST00000335514.9	ENSP00000335203.5	Accepted	CCDS319.1	Q9UII2-1
ENST00000253063.3	ENSP00000253063.3	Accepted	CCDS321.1	P58004
ENST00000373842.8	ENSP00000362948.4	Accepted	CCDS322.1	Q9BUE0
ENST00000398997.2	ENSP00000381963.2	Accepted	CCDS322.1	Q9BUE0
ENST00000373832.5	ENSP00000362938.1	Accepted	CCDS323.1	P18754-1
ENST00000373833.10	ENSP00000362939.5	Accepted	CCDS323.1	P18754-1
ENST00000398958.6	ENSP00000381931.2	Accepted	CCDS323.1	P18754-1
ENST00000373830.4	ENSP00000362936.3	Accepted	CCDS324.1	Q9NX07-1
ENST00000263974.4	ENSP00000263974.4	Accepted	CCDS326.1	Q16514-1
ENST00000373824.8	ENSP00000362930.4	Accepted	CCDS326.1	Q16514-1
ENST00000294409.2	ENSP00000294409.2	Accepted	CCDS327.1	Q9Y692-1
ENST00000234961.6	ENSP00000234961.2	Accepted	CCDS329.1	P41143
ENST00000373795.6	ENSP00000362900.4	Accepted	CCDS333.1	Q08170
ENST00000345512.7	ENSP00000334941.5	Accepted	CCDS334.1	Q92729-1
ENST00000373765.4	ENSP00000362870.4	Accepted	CCDS336.1	P21941
ENST00000294507.3	ENSP00000294507.3	Accepted	CCDS337.1	Q13571
ENST00000257075.9	ENSP00000257075.5	Accepted	CCDS338.1	Q14671-1
ENST00000373736.6	ENSP00000362841.2	Accepted	CCDS339.2	Q4KMZ8-1
ENST00000263694.8	ENSP00000263694.4	Accepted	CCDS340.1	Q96DI7-1
ENST00000344147.9	ENSP00000343557.5	Accepted	CCDS341.1	Q9NP64-1
ENST00000373714.5	ENSP00000362819.1	Accepted	CCDS341.1	Q9NP64-1
ENST00000373713.6	ENSP00000362817.2	Accepted	CCDS342.1	P05413
ENST00000271064.11	ENSP00000271064.7	Accepted	CCDS343.1	Q9GZM7-1
ENST00000373706.9	ENSP00000362810.5	Accepted	CCDS344.1	O43613
ENST00000403528.6	ENSP00000384387.2	Accepted	CCDS344.1	O43613
ENST00000373703.4	ENSP00000362807.4	Accepted	CCDS345.1	Q9UBV8
ENST00000360482.6	ENSP00000353670.2	Accepted	CCDS347.1	Q6ZMY3-1
ENST00000602725.5	ENSP00000473259.1	Accepted	CCDS348.1	Q12974-1
ENST00000647444.1	ENSP00000493688.1	Accepted	CCDS348.1	Q12974-1
ENST00000327300.11	ENSP00000313829.7	Accepted	CCDS350.1	Q07666-1
ENST00000336294.9	ENSP00000338165.5	Accepted	CCDS351.2	Q9GZU3-1
ENST00000373625.7	ENSP00000362728.3	Accepted	CCDS352.1	O60684
ENST00000373609.1	ENSP00000362711.1	Accepted	CCDS353.1	P40222
ENST00000373610.7	ENSP00000362712.3	Accepted	CCDS353.1	P40222
ENST00000373602.9	ENSP00000362704.5	Accepted	CCDS354.2	Q9BUN5-1
ENST00000291358.10	ENSP00000291358.6	Accepted	CCDS355.1	Q4KMZ1-1
ENST00000373586.1	ENSP00000362688.1	Accepted	CCDS357.1	Q13347
ENST00000373582.3	ENSP00000362684.3	Accepted	CCDS358.2	Q9BTA0
ENST00000336890.9	ENSP00000337825.5	Accepted	CCDS359.1	P06239-1
ENST00000619559.4	ENSP00000477713.1	Accepted	CCDS359.1	P06239-1
ENST00000373548.7	ENSP00000362649.3	Accepted	CCDS360.1	Q13547
ENST00000329421.7	ENSP00000362638.4	Accepted	CCDS361.1	P49006
ENST00000373534.3	ENSP00000362634.3	Accepted	CCDS362.1	Q96PN8
ENST00000455895.6	ENSP00000412173.2	Accepted	CCDS363.2	Q9NW68-1
ENST00000373493.9	ENSP00000362592.4	Accepted	CCDS366.1	Q09028-1
ENST00000409190.7	ENSP00000386439.3	Accepted	CCDS367.2	Q9H7C4-1
ENST00000373477.8	ENSP00000362576.4	Accepted	CCDS368.1	P54577
ENST00000373471.7	ENSP00000362570.4	Accepted	CCDS369.2	Q8NAU1-1
ENST00000640867.1	ENSP00000491708.1	Accepted	CCDS369.2	Q8NAU1-1
ENST00000373467.3	ENSP00000362566.3	Accepted	CCDS370.1	P84074
ENST00000373463.7	ENSP00000362562.3	Accepted	CCDS371.1	Q969K7-1
ENST00000373456.11	ENSP00000362555.7	Accepted	CCDS372.2	Q6ZMZ0-1
ENST00000354858.10	ENSP00000346921.6	Accepted	CCDS374.1	P54819-1
ENST00000294517.10	ENSP00000294517.6	Accepted	CCDS375.1	Q96A70-1
ENST00000373443.7	ENSP00000362542.3	Accepted	CCDS375.1	Q96A70-1
ENST00000291416.9	ENSP00000291416.5	Accepted	CCDS376.1	Q9BVG3-1
ENST00000373428.5	ENSP00000362527.5	Accepted	CCDS377.1	Q5T0B9
ENST00000539719.5	ENSP00000446335.1	Accepted	CCDS377.1	Q5T0B9
ENST00000257118.5	ENSP00000257118.5	Accepted	CCDS378.1	Q8IXK0-1
ENST00000241312.8	ENSP00000241312.4	Accepted	CCDS380.1	Q7Z408-1
ENST00000373388.6	ENSP00000362486.3	Accepted	CCDS380.1	Q7Z408-1
ENST00000338513.1	ENSP00000340811.1	Accepted	CCDS382.1	O95377
ENST00000339480.1	ENSP00000345868.1	Accepted	CCDS383.1	Q9NTQ9
ENST00000373362.3	ENSP00000362460.3	Accepted	CCDS384.1	O75712
ENST00000373366.2	ENSP00000362464.2	Accepted	CCDS384.1	O75712
ENST00000357182.8	ENSP00000349708.4	Accepted	CCDS387.2	O95789-3
ENST00000357214.5	ENSP00000349748.5	Accepted	CCDS388.1	P23246-1
ENST00000314607.10	ENSP00000322915.6	Accepted	CCDS389.1	Q5VZL5-1
ENST00000325722.7	ENSP00000318406.3	Accepted	CCDS390.1	Q8IZA0-1
ENST00000356090.8	ENSP00000348394.4	Accepted	CCDS392.1	Q9UBB6-1
ENST00000373243.6	ENSP00000362340.2	Accepted	CCDS392.1	Q9UBB6-1
ENST00000373235.3	ENSP00000362332.3	Accepted	CCDS393.2	Q6VUC0
ENST00000373237.3	ENSP00000362334.3	Accepted	CCDS394.1	P49721
ENST00000270815.4	ENSP00000425166.1	Accepted	CCDS395.1	Q8TAB5
ENST00000318121.7	ENSP00000312995.3	Accepted	CCDS396.1	Q9HAW4-1
ENST00000373210.3	ENSP00000362306.3	Accepted	CCDS397.1	Q9HCK5
ENST00000373204.5	ENSP00000362300.4	Accepted	CCDS398.1	Q9UL18
ENST00000373191.8	ENSP00000362287.3	Accepted	CCDS399.1	Q9H9G7-1
ENST00000207457.7	ENSP00000207457.3	Accepted	CCDS401.1	Q9UIF3
ENST00000373178.4	ENSP00000362273.4	Accepted	CCDS402.1	Q9NX46
ENST00000303143.9	ENSP00000305913.4	Accepted	CCDS403.1	P25067
ENST00000397799.1	ENSP00000380901.1	Accepted	CCDS403.1	P25067
ENST00000373166.7	ENSP00000362261.3	Accepted	CCDS404.1	O43617-1
ENST00000354618.9	ENSP00000346634.5	Accepted	CCDS405.1	Q9Y2W1
ENST00000469141.6	ENSP00000433825.1	Accepted	CCDS405.1	Q9Y2W1
ENST00000270824.1	ENSP00000270824.1	Accepted	CCDS406.1	Q9NVM1
ENST00000373129.7	ENSP00000362221.3	Accepted	CCDS407.1	Q8N2I9-1
ENST00000373132.3	ENSP00000362224.3	Accepted	CCDS407.1	Q8N2I9-1
ENST00000315732.2	ENSP00000319341.2	Accepted	CCDS408.1	Q969L4
ENST00000373116.5	ENSP00000362208.5	Accepted	CCDS411.1	P82914
ENST00000361632.8	ENSP00000355406.4	Accepted	CCDS413.1	Q99062-1
ENST00000373106.5	ENSP00000362198.1	Accepted	CCDS413.1	Q99062-1
ENST00000373091.7	ENSP00000362183.3	Accepted	CCDS416.1	Q13003-1
ENST00000373087.6	ENSP00000362179.5	Accepted	CCDS417.1	Q5D1E8
ENST00000296215.7	ENSP00000296215.5	Accepted	CCDS419.1	Q8TAD8
ENST00000373062.7	ENSP00000362153.3	Accepted	CCDS421.1	Q13823
ENST00000358011.8	ENSP00000350704.4	Accepted	CCDS423.1	Q9NX04-1
ENST00000464085.5	ENSP00000477159.1	Accepted	CCDS423.1	Q9NX04-1
ENST00000327331.2	ENSP00000316121.2	Accepted	CCDS424.1	Q53HL2
ENST00000373055.5	ENSP00000362146.1	Accepted	CCDS424.1	Q53HL2
ENST00000373042.4	ENSP00000362133.4	Accepted	CCDS427.2	Q6ZSJ8-1
ENST00000373019.4	ENSP00000362110.4	Accepted	CCDS428.1	Q12874
ENST00000373014.4	ENSP00000362105.4	Accepted	CCDS429.1	Q9Y3A2-1
ENST00000373001.3	ENSP00000362092.3	Accepted	CCDS430.1	Q9HB90
ENST00000397572.4	ENSP00000380702.2	Accepted	CCDS431.1	Q99417
ENST00000357771.4	ENSP00000350415.3	Accepted	CCDS432.1	P57773-1
ENST00000360786.3	ENSP00000354020.3	Accepted	CCDS432.1	P57773-1
ENST00000432648.7	ENSP00000392678.3	Accepted	CCDS433.1	Q9H9L7-1
ENST00000372967.3	ENSP00000362058.3	Accepted	CCDS434.1	O43920
ENST00000372969.7	ENSP00000362060.3	Accepted	CCDS434.1	O43920
ENST00000331593.5	ENSP00000327440.5	Accepted	CCDS437.1	Q7Z5Y6
ENST00000372857.7	ENSP00000361948.3	Accepted	CCDS438.1	Q13310-1
ENST00000372852.3	ENSP00000361943.3	Accepted	CCDS439.1	Q9NQ87
ENST00000235628.1	ENSP00000235628.1	Accepted	CCDS440.1	Q9BXI3
ENST00000372844.7	ENSP00000361935.3	Accepted	CCDS441.1	Q9UM19
ENST00000617690.2	ENSP00000481834.1	Accepted	CCDS441.1	Q9UM19
ENST00000324379.9	ENSP00000312769.5	Accepted	CCDS443.1	Q9UNP9-1
ENST00000372827.7	ENSP00000361915.3	Accepted	CCDS444.1	P34820-1
ENST00000327582.5	ENSP00000361914.1	Accepted	CCDS445.1	Q9BYC2
ENST00000529905.5	ENSP00000432053.1	Accepted	CCDS447.1	P50897-1
ENST00000642050.1	ENSP00000493153.1	Accepted	CCDS447.1	P50897-1
ENST00000372771.4	ENSP00000361857.4	Accepted	CCDS448.1	Q13129
ENST00000372759.3	ENSP00000361845.3	Accepted	CCDS449.1	O75844
ENST00000372748.7	ENSP00000361834.3	Accepted	CCDS450.1	Q14055
ENST00000372718.7	ENSP00000361803.3	Accepted	CCDS451.1	Q8WU79-1
ENST00000361584.4	ENSP00000354547.4	Accepted	CCDS452.2	Q9UJL9-1
ENST00000411995.6	ENSP00000399664.2	Accepted	CCDS452.2	Q9UJL9-1
ENST00000296380.8	ENSP00000296380.4	Accepted	CCDS453.1	Q9H790
ENST00000358527.6	ENSP00000351328.2	Accepted	CCDS453.1	Q9H790
ENST00000372703.1	ENSP00000361788.1	Accepted	CCDS453.1	Q9H790
ENST00000372699.7	ENSP00000361784.3	Accepted	CCDS454.1	Q5T5D7
ENST00000347132.9	ENSP00000262916.6	Accepted	CCDS456.1	P56696-1
ENST00000642618.1	ENSP00000494128.1	Accepted	CCDS456.1	P56696-1
ENST00000372638.3	ENSP00000361721.2	Accepted	CCDS458.1	Q96RK1
ENST00000372616.1	ENSP00000361699.1	Accepted	CCDS459.1	P17812-1
ENST00000372621.8	ENSP00000361704.4	Accepted	CCDS459.1	P17812-1
ENST00000302946.12	ENSP00000304401.8	Accepted	CCDS460.1	Q499Z3-1
ENST00000359345.5	ENSP00000352299.1	Accepted	CCDS460.1	Q499Z3-1
ENST00000439569.2	ENSP00000398938.2	Accepted	CCDS460.1	Q499Z3-1
ENST00000372587.4	ENSP00000361668.4	Accepted	CCDS462.1	P20800
ENST00000372583.5	ENSP00000361664.1	Accepted	CCDS463.1	Q5T1R4-1
ENST00000372581.1	ENSP00000361662.1	Accepted	CCDS464.1	Q16661
ENST00000357001.2	ENSP00000349493.2	Accepted	CCDS465.1	Q02747
ENST00000431473.3	ENSP00000414330.2	Accepted	CCDS466.2	Q8IXN7
ENST00000372565.7	ENSP00000361646.3	Accepted	CCDS467.1	Q9H0C1
ENST00000304979.7	ENSP00000306614.3	Accepted	CCDS469.1	O43447-1
ENST00000321358.11	ENSP00000361626.3	Accepted	CCDS470.1	P67809
ENST00000296387.5	ENSP00000296387.1	Accepted	CCDS471.1	Q8N6F1-1
ENST00000296388.9	ENSP00000296388.5	Accepted	CCDS472.2	Q32P28-1
ENST00000372525.6	ENSP00000361603.4	Accepted	CCDS473.1	Q9BV19
ENST00000372521.8	ENSP00000361599.4	Accepted	CCDS474.1	Q8N300
ENST00000372522.5	ENSP00000361600.1	Accepted	CCDS474.1	Q8N300
ENST00000372514.7	ENSP00000361592.3	Accepted	CCDS475.1	Q96PL5
ENST00000372517.7	ENSP00000361595.2	Accepted	CCDS475.1	Q96PL5
ENST00000426263.8	ENSP00000416293.2	Accepted	CCDS477.1	P11166
ENST00000236051.2	ENSP00000236051.2	Accepted	CCDS478.1	Q99848
ENST00000432792.6	ENSP00000429275.1	Accepted	CCDS480.1	Q96AQ2
ENST00000439858.5	ENSP00000429775.1	Accepted	CCDS480.1	Q96AQ2
ENST00000423420.1	ENSP00000429399.1	Accepted	CCDS481.1	Q8IVY1
ENST00000523677.5	ENSP00000430918.1	Accepted	CCDS481.1	Q8IVY1
ENST00000372476.7	ENSP00000361554.3	Accepted	CCDS482.1	P35590-1
ENST00000372470.8	ENSP00000361548.3	Accepted	CCDS483.1	P40238-1
ENST00000310955.10	ENSP00000308450.5	Accepted	CCDS484.1	Q12834
ENST00000372462.1	ENSP00000361540.1	Accepted	CCDS484.1	Q12834
ENST00000372458.7	ENSP00000361536.3	Accepted	CCDS485.1	Q9BW60-1
ENST00000621943.4	ENSP00000477602.1	Accepted	CCDS485.1	Q9BW60-1
ENST00000372457.8	ENSP00000361535.4	Accepted	CCDS487.2	Q96G25-1
ENST00000359947.8	ENSP00000353030.4	Accepted	CCDS489.2	P10586-1
ENST00000372396.3	ENSP00000361473.3	Accepted	CCDS491.1	O75164-1
ENST00000347631.7	ENSP00000317192.5	Accepted	CCDS492.1	Q11203-1
ENST00000644195.1	ENSP00000494201.1	Accepted	CCDS492.1	Q11203-1
ENST00000646971.1	ENSP00000495887.1	Accepted	CCDS492.1	Q11203-1
ENST00000372354.3	ENSP00000361429.3	Accepted	CCDS501.1	Q5T4W7-1
ENST00000372359.9	ENSP00000361434.5	Accepted	CCDS501.1	Q5T4W7-1
ENST00000372343.7	ENSP00000361418.3	Accepted	CCDS503.1	O94829
ENST00000255108.7	ENSP00000255108.3	Accepted	CCDS504.1	Q9BQC3-1
ENST00000472174.6	ENSP00000431605.1	Accepted	CCDS505.1	Q99437-1
ENST00000356836.10	ENSP00000349293.6	Accepted	CCDS506.1	O60909-1
ENST00000372324.5	ENSP00000361399.1	Accepted	CCDS506.1	O60909-1
ENST00000372318.7	ENSP00000361392.3	Accepted	CCDS507.1	Q8N4L8-1
ENST00000372299.3	ENSP00000361373.3	Accepted	CCDS508.1	Q5JT82
ENST00000315913.9	ENSP00000312697.5	Accepted	CCDS509.1	Q9NPF5
ENST00000361745.10	ENSP00000354697.6	Accepted	CCDS509.1	Q9NPF5
ENST00000372289.6	ENSP00000361363.2	Accepted	CCDS509.1	Q9NPF5
ENST00000355387.6	ENSP00000347548.2	Accepted	CCDS510.1	Q5VTB9-1
ENST00000361799.6	ENSP00000354872.2	Accepted	CCDS510.1	Q5VTB9-1
ENST00000372237.7	ENSP00000361311.3	Accepted	CCDS511.1	Q6P2H8-1
ENST00000372224.8	ENSP00000361298.4	Accepted	CCDS512.1	Q99661-1
ENST00000396651.7	ENSP00000379888.3	Accepted	CCDS513.1	P62241
ENST00000372207.3	ENSP00000361281.3	Accepted	CCDS514.1	Q8NFU0
ENST00000372201.4	ENSP00000361275.4	Accepted	CCDS515.1	Q9H4B4
ENST00000372192.3	ENSP00000361266.3	Accepted	CCDS516.1	Q9Y6C5-1
ENST00000360403.6	ENSP00000353575.2	Accepted	CCDS517.1	Q9NR50-1
ENST00000246337.8	ENSP00000246337.4	Accepted	CCDS518.1	P06132
ENST00000334815.4	ENSP00000335060.3	Accepted	CCDS519.1	Q96IR7
ENST00000372098.7	ENSP00000361170.3	Accepted	CCDS520.1	Q9UIF7-1
ENST00000372090.5	ENSP00000361162.5	Accepted	CCDS521.1	Q96GM8-1
ENST00000262746.5	ENSP00000262746.1	Accepted	CCDS522.1	Q06830
ENST00000319248.12	ENSP00000361152.5	Accepted	CCDS522.1	Q06830
ENST00000351829.8	ENSP00000312606.4	Accepted	CCDS523.1	P14550
ENST00000372070.7	ENSP00000361140.3	Accepted	CCDS523.1	P14550
ENST00000621846.4	ENSP00000480713.1	Accepted	CCDS523.1	P14550
ENST00000350030.7	ENSP00000255120.5	Accepted	CCDS524.1	P49321-1
ENST00000290795.7	ENSP00000290795.3	Accepted	CCDS528.1	Q9HC44
ENST00000355105.7	ENSP00000347224.3	Accepted	CCDS528.1	Q9HC44
ENST00000262741.9	ENSP00000262741.5	Accepted	CCDS529.1	Q92569-1
ENST00000372006.5	ENSP00000361075.1	Accepted	CCDS529.1	Q92569-1
ENST00000420542.5	ENSP00000412546.1	Accepted	CCDS529.1	Q92569-1
ENST00000372003.5	ENSP00000361072.1	Accepted	CCDS530.1	O60635
ENST00000371984.7	ENSP00000361052.3	Accepted	CCDS531.1	Q8WZA1-1
ENST00000371975.8	ENSP00000361043.4	Accepted	CCDS532.1	Q92698
ENST00000442598.5	ENSP00000396113.1	Accepted	CCDS532.1	Q92698
ENST00000343304.10	ENSP00000343298.6	Accepted	CCDS533.1	Q15345-2
ENST00000617190.4	ENSP00000477792.1	Accepted	CCDS533.1	Q15345-2
ENST00000474844.5	ENSP00000419740.1	Accepted	CCDS534.1	Q96CB9-1
ENST00000243167.8	ENSP00000243167.8	Accepted	CCDS535.1	O00519
ENST00000319928.7	ENSP00000315113.3	Accepted	CCDS540.1	Q70IA8
ENST00000371940.1	ENSP00000361008.2	Accepted	CCDS540.1	Q70IA8
ENST00000271153.8	ENSP00000271153.4	Accepted	CCDS542.1	P13584-1
ENST00000310638.8	ENSP00000311095.4	Accepted	CCDS543.1	Q02928-1
ENST00000371901.3	ENSP00000360968.3	Accepted	CCDS544.1	Q8N118-1
ENST00000334194.3	ENSP00000334246.3	Accepted	CCDS545.1	Q86W10
ENST00000294338.6	ENSP00000294338.2	Accepted	CCDS546.1	Q13113
ENST00000371885.1	ENSP00000360952.1	Accepted	CCDS546.1	Q13113
ENST00000294339.3	ENSP00000294339.3	Accepted	CCDS547.1	P17542-1
ENST00000371884.6	ENSP00000360951.1	Accepted	CCDS547.1	P17542-1
ENST00000360380.7	ENSP00000353544.3	Accepted	CCDS548.1	Q15468-1
ENST00000335071.3	ENSP00000334472.2	Accepted	CCDS550.1	Q13461
ENST00000371847.7	ENSP00000360913.3	Accepted	CCDS551.1	Q9NWH7-1
ENST00000371833.3	ENSP00000360899.3	Accepted	CCDS552.2	Q7L4P6-1
ENST00000371823.8	ENSP00000360888.4	Accepted	CCDS553.1	P26378-1
ENST00000396153.6	ENSP00000379457.2	Accepted	CCDS554.1	Q9UNN5-1
ENST00000262662.5	ENSP00000262662.1	Accepted	CCDS555.1	P42773
ENST00000371761.3	ENSP00000360826.3	Accepted	CCDS555.1	P42773
ENST00000396148.1	ENSP00000379452.1	Accepted	CCDS555.1	P42773
ENST00000242719.3	ENSP00000242719.3	Accepted	CCDS556.1	Q9Y3C5
ENST00000371733.7	ENSP00000360798.3	Accepted	CCDS557.1	P42566-1
ENST00000371655.3	ENSP00000360718.3	Accepted	CCDS560.1	P20337
ENST00000371626.8	ENSP00000360688.4	Accepted	CCDS561.1	O95881
ENST00000371614.1	ENSP00000360676.1	Accepted	CCDS562.1	Q96EK9
ENST00000287727.7	ENSP00000287727.3	Accepted	CCDS563.1	O95405-1
ENST00000371591.1	ENSP00000360647.1	Accepted	CCDS563.1	O95405-1
ENST00000371566.1	ENSP00000360621.1	Accepted	CCDS566.1	Q13415
ENST00000371568.7	ENSP00000360623.3	Accepted	CCDS566.1	Q13415
ENST00000257181.9	ENSP00000257181.8	Accepted	CCDS567.1	Q8NAV1-1
ENST00000361314.4	ENSP00000354677.4	Accepted	CCDS569.1	Q96SL4
ENST00000371538.4	ENSP00000360593.3	Accepted	CCDS570.1	Q96BR5
ENST00000371514.7	ENSP00000360569.3	Accepted	CCDS572.1	P22307-1
ENST00000371494.8	ENSP00000360549.4	Accepted	CCDS574.1	O00341-1
ENST00000371486.3	ENSP00000360541.3	Accepted	CCDS575.1	P23786
ENST00000294360.4	ENSP00000294360.4	Accepted	CCDS576.1	Q9NWV4
ENST00000371470.7	ENSP00000360525.3	Accepted	CCDS577.1	P61326-1
ENST00000306052.10	ENSP00000303634.6	Accepted	CCDS578.1	Q14114-1
ENST00000371445.3	ENSP00000360500.3	Accepted	CCDS581.1	Q96MA1
ENST00000312233.4	ENSP00000309653.2	Accepted	CCDS582.1	Q8NBF1
ENST00000371429.3	ENSP00000360483.3	Accepted	CCDS583.1	Q9BTX1-1
ENST00000072644.6	ENSP00000072644.1	Accepted	CCDS584.1	Q9Y548-1
ENST00000464950.6	ENSP00000432266.1	Accepted	CCDS584.1	Q9Y548-1
ENST00000319223.8	ENSP00000318185.4	Accepted	CCDS585.1	Q9Y546
ENST00000371370.7	ENSP00000360421.3	Accepted	CCDS585.1	Q9Y546
ENST00000234831.9	ENSP00000234831.5	Accepted	CCDS586.1	Q9BXS4
ENST00000234827.5	ENSP00000234827.1	Accepted	CCDS587.1	Q96MN5-1
ENST00000371330.1	ENSP00000360381.1	Accepted	CCDS588.2	Q5VXM1-1
ENST00000360840.9	ENSP00000354086.5	Accepted	CCDS589.1	Q9BZE1
ENST00000371320.7	ENSP00000360371.3	Accepted	CCDS591.1	Q9BWW4-1
ENST00000371316.3	ENSP00000360366.3	Accepted	CCDS592.1	Q8WXI4-1
ENST00000302250.6	ENSP00000306888.2	Accepted	CCDS594.1	Q8WW52-1
ENST00000371281.3	ENSP00000360329.3	Accepted	CCDS596.1	O95801
ENST00000371279.3	ENSP00000360327.3	Accepted	CCDS597.1	Q7L3T8
ENST00000371269.7	ENSP00000360316.3	Accepted	CCDS600.1	Q15392-1
ENST00000371268.3	ENSP00000360315.3	Accepted	CCDS601.1	Q8N0U2
ENST00000371265.5	ENSP00000360312.4	Accepted	CCDS602.1	Q8WZ55
ENST00000302118.5	ENSP00000303208.5	Accepted	CCDS603.1	Q8NBP7-1
ENST00000371250.3	ENSP00000360296.3	Accepted	CCDS604.1	O14495
ENST00000371244.8	ENSP00000360290.4	Accepted	CCDS605.1	P54646
ENST00000361249.3	ENSP00000354458.3	Accepted	CCDS606.1	P07357
ENST00000371226.7	ENSP00000360270.3	Accepted	CCDS608.1	Q96E52-1
ENST00000371225.3	ENSP00000360269.2	Accepted	CCDS609.1	P09758
ENST00000371222.3	ENSP00000360266.2	Accepted	CCDS610.1	P05412
ENST00000303721.11	ENSP00000305922.7	Accepted	CCDS611.2	Q96C11-1
ENST00000371208.3	ENSP00000360252.3	Accepted	CCDS612.1	Q9UJC3-1
ENST00000371204.3	ENSP00000360247.3	Accepted	CCDS613.1	P51589
ENST00000371201.3	ENSP00000360244.3	Accepted	CCDS614.1	Q8N0U7-1
ENST00000371158.6	ENSP00000360200.2	Accepted	CCDS617.2	Q8NI35-1
ENST00000498273.1	ENSP00000419901.1	Accepted	CCDS619.1	Q5T7N2
ENST00000371153.8	ENSP00000360195.4	Accepted	CCDS620.1	Q5T7N3-1
ENST00000339950.4	ENSP00000343526.4	Accepted	CCDS621.1	O94782
ENST00000371146.5	ENSP00000360188.1	Accepted	CCDS621.1	O94782
ENST00000371129.3	ENSP00000360170.3	Accepted	CCDS622.1	Q9Y5C1
ENST00000317868.8	ENSP00000322159.4	Accepted	CCDS623.1	Q96DT6
ENST00000371120.7	ENSP00000360161.3	Accepted	CCDS623.1	Q96DT6
ENST00000371116.3	ENSP00000360157.2	Accepted	CCDS624.1	Q9UJU5
ENST00000371084.7	ENSP00000360125.3	Accepted	CCDS625.1	P36871-1
ENST00000371079.5	ENSP00000360120.1	Accepted	CCDS626.1	Q01973-1
ENST00000327299.7	ENSP00000322175.7	Accepted	CCDS629.1	P27144
ENST00000395334.6	ENSP00000378743.2	Accepted	CCDS629.1	P27144
ENST00000545314.5	ENSP00000445912.1	Accepted	CCDS629.1	P27144
ENST00000371065.8	ENSP00000360104.4	Accepted	CCDS630.1	O15243
ENST00000349533.10	ENSP00000330393.6	Accepted	CCDS631.1	P48357-1
ENST00000329654.8	ENSP00000332116.4	Accepted	CCDS632.1	Q07343-1
ENST00000341517.8	ENSP00000342637.4	Accepted	CCDS632.1	Q07343-1
ENST00000282670.6	ENSP00000282670.2	Accepted	CCDS633.1	Q8N7M0-1
ENST00000304526.2	ENSP00000302724.2	Accepted	CCDS634.1	Q9Y5Q6
ENST00000371026.7	ENSP00000360065.3	Accepted	CCDS635.1	Q5VTH9-1
ENST00000235345.5	ENSP00000235345.5	Accepted	CCDS636.1	Q9NTN3-1
ENST00000347310.9	ENSP00000321345.5	Accepted	CCDS637.1	Q5VWK5-1
ENST00000262345.5	ENSP00000262345.1	Accepted	CCDS638.1	Q99665-1
ENST00000370986.8	ENSP00000360025.4	Accepted	CCDS640.1	P24522-1
ENST00000370981.2	ENSP00000360020.1	Accepted	CCDS641.1	O95661
ENST00000646789.1	ENSP00000495736.1	Accepted	CCDS641.1	O95661
ENST00000262348.8	ENSP00000262348.4	Accepted	CCDS642.1	Q5T9L3-1
ENST00000262340.5	ENSP00000262340.5	Accepted	CCDS643.1	Q16518
ENST00000035383.9	ENSP00000035383.5	Accepted	CCDS645.1	Q96NW7-1
ENST00000370952.3	ENSP00000359990.3	Accepted	CCDS646.1	Q9H9A6
ENST00000370950.7	ENSP00000359988.3	Accepted	CCDS647.1	Q05519-1
ENST00000370944.8	ENSP00000359982.4	Accepted	CCDS648.2	Q8N6S4-1
ENST00000370938.7	ENSP00000359976.3	Accepted	CCDS650.1	P32929-1
ENST00000370931.7	ENSP00000359969.3	Accepted	CCDS656.1	P43115-1
ENST00000306666.9	ENSP00000302313.5	Accepted	CCDS657.1	P43115-1
ENST00000370920.7	ENSP00000359958.3	Accepted	CCDS659.1	O95218-1
ENST00000357731.9	ENSP00000350364.4	Accepted	CCDS661.1	Q7Z3B1-1
ENST00000370898.7	ENSP00000359935.3	Accepted	CCDS663.2	O14772-1
ENST00000326637.7	ENSP00000322251.3	Accepted	CCDS664.1	Q59H18-2
ENST00000340866.9	ENSP00000339399.5	Accepted	CCDS665.1	Q08257-1
ENST00000417775.5	ENSP00000399805.1	Accepted	CCDS665.1	Q08257-1
ENST00000370867.7	ENSP00000359904.3	Accepted	CCDS666.1	Q6IPR3-1
ENST00000370855.5	ENSP00000359892.5	Accepted	CCDS667.1	Q8NCS7-1
ENST00000370841.8	ENSP00000359878.4	Accepted	CCDS668.1	P11310-1
ENST00000319942.7	ENSP00000317473.3	Accepted	CCDS669.1	P53611
ENST00000263187.3	ENSP00000263187.3	Accepted	CCDS670.1	O15457
ENST00000284142.6	ENSP00000284142.6	Accepted	CCDS671.1	Q8WXJ9
ENST00000328299.3	ENSP00000329214.3	Accepted	CCDS672.1	Q8NDV1-1
ENST00000477717.5	ENSP00000417583.1	Accepted	CCDS673.1	Q9BVH7
ENST00000370812.7	ENSP00000359848.3	Accepted	CCDS674.1	Q92643-1
ENST00000354567.6	ENSP00000346577.2	Accepted	CCDS675.1	Q9Y6K8-1
ENST00000370801.7	ENSP00000359837.3	Accepted	CCDS677.1	Q8IYH5-1
ENST00000357428.5	ENSP00000350009.1	Accepted	CCDS678.1	Q8TEY7-1
ENST00000370793.5	ENSP00000359829.1	Accepted	CCDS678.1	Q8TEY7-1
ENST00000370791.7	ENSP00000359827.3	Accepted	CCDS681.1	Q8NAN2-1
ENST00000643143.1	ENSP00000495281.1	Accepted	CCDS681.1	Q8NAN2-1
ENST00000370768.6	ENSP00000359804.2	Accepted	CCDS683.1	Q96AE4-1
ENST00000370763.5	ENSP00000359799.5	Accepted	CCDS684.1	Q9UDY4
ENST00000370759.3	ENSP00000359795.3	Accepted	CCDS685.1	Q8TF65
ENST00000370757.7	ENSP00000359793.3	Accepted	CCDS686.1	P43088-1
ENST00000370758.5	ENSP00000359794.1	Accepted	CCDS686.1	P43088-1
ENST00000370751.9	ENSP00000359787.4	Accepted	CCDS687.2	Q53G44-1
ENST00000370747.8	ENSP00000359783.4	Accepted	CCDS688.1	Q8TCB0-1
ENST00000260505.12	ENSP00000260505.8	Accepted	CCDS690.2	Q6ZT98-1
ENST00000370689.6	ENSP00000359723.2	Accepted	CCDS691.1	P22694-1
ENST00000370654.5	ENSP00000359688.5	Accepted	CCDS695.1	Q9H9Y2
ENST00000370641.3	ENSP00000359675.3	Accepted	CCDS696.1	P63218
ENST00000370645.8	ENSP00000359679.4	Accepted	CCDS696.1	P63218
ENST00000370630.5	ENSP00000359664.4	Accepted	CCDS698.1	Q01459
ENST00000342203.7	ENSP00000340279.3	Accepted	CCDS699.1	Q9Y2D8-1
ENST00000370611.3	ENSP00000359643.3	Accepted	CCDS700.1	Q9UBY5
ENST00000440886.1	ENSP00000395389.1	Accepted	CCDS700.1	Q9UBY5
ENST00000370589.6	ENSP00000359621.1	Accepted	CCDS701.1	Q8TDD5-1
ENST00000294664.10	ENSP00000294664.6	Accepted	CCDS702.1	Q8IWG1-1
ENST00000471115.5	ENSP00000419417.1	Accepted	CCDS703.1	Q8N6N3-1
ENST00000370580.5	ENSP00000359612.1	Accepted	CCDS704.1	O95999
ENST00000284031.12	ENSP00000284031.8	Accepted	CCDS705.1	O94760-1
ENST00000451137.6	ENSP00000398736.2	Accepted	CCDS706.1	O00622
ENST00000370574.3	ENSP00000359606.3	Accepted	CCDS707.1	Q9NWK9-1
ENST00000370565.4	ENSP00000359596.4	Accepted	CCDS708.1	Q9UQC9
ENST00000234701.7	ENSP00000234701.3	Accepted	CCDS709.1	A8K7I4
ENST00000394711.1	ENSP00000378200.1	Accepted	CCDS709.1	A8K7I4
ENST00000370558.8	ENSP00000473267.1	Accepted	CCDS710.1	Q9Y371-1
ENST00000370550.9	ENSP00000359581.4	Accepted	CCDS711.1	Q7LGA3-1
ENST00000370542.1	ENSP00000359573.1	Accepted	CCDS713.1	P61968
ENST00000370544.9	ENSP00000359575.4	Accepted	CCDS713.1	P61968
ENST00000370521.7	ENSP00000359552.3	Accepted	CCDS714.1	Q16513-1
ENST00000370500.9	ENSP00000359531.5	Accepted	CCDS715.1	Q00403
ENST00000321792.5	ENSP00000318415.5	Accepted	CCDS716.1	Q96E39
ENST00000399794.6	ENSP00000446099.1	Accepted	CCDS716.1	Q96E39
ENST00000370481.8	ENSP00000359512.4	Accepted	CCDS717.2	Q9H0R5-1
ENST00000370473.4	ENSP00000359504.4	Accepted	CCDS718.1	P32455
ENST00000370466.3	ENSP00000359497.3	Accepted	CCDS719.1	P32456
ENST00000464839.5	ENSP00000434282.1	Accepted	CCDS719.1	P32456
ENST00000294671.2	ENSP00000294671.2	Accepted	CCDS720.1	Q8N8V2
ENST00000355754.6	ENSP00000359490.5	Accepted	CCDS721.1	Q96PP9
ENST00000370459.7	ENSP00000359488.3	Accepted	CCDS722.1	Q96PP8-1
ENST00000370456.4	ENSP00000359485.4	Accepted	CCDS723.1	Q6ZN66-1
ENST00000330947.6	ENSP00000332674.2	Accepted	CCDS724.1	Q6P9F7
ENST00000439853.5	ENSP00000400704.1	Accepted	CCDS724.1	Q6P9F7
ENST00000639264.1	ENSP00000492151.1	Accepted	CCDS724.1	Q6P9F7
ENST00000640258.1	ENSP00000491377.1	Accepted	CCDS724.1	Q6P9F7
ENST00000370454.8	ENSP00000359483.4	Accepted	CCDS725.1	Q8TDW0
ENST00000337338.9	ENSP00000338887.5	Accepted	CCDS726.1	Q7L1W4
ENST00000394593.7	ENSP00000378093.3	Accepted	CCDS726.1	Q7L1W4
ENST00000340281.8	ENSP00000340796.4	Accepted	CCDS727.1	Q5BKZ1-1
ENST00000370445.4	ENSP00000359474.3	Accepted	CCDS730.1	Q9NY43
ENST00000337393.9	ENSP00000337008.5	Accepted	CCDS731.1	Q9H582-1
ENST00000370440.5	ENSP00000359469.1	Accepted	CCDS731.1	Q9H582-1
ENST00000234626.10	ENSP00000234626.6	Accepted	CCDS734.1	O00311-1
ENST00000428239.5	ENSP00000393139.1	Accepted	CCDS734.1	O00311-1
ENST00000362005.7	ENSP00000354568.3	Accepted	CCDS735.1	Q58F21-1
ENST00000402388.1	ENSP00000384051.1	Accepted	CCDS735.1	Q58F21-1
ENST00000370383.4	ENSP00000359410.4	Accepted	CCDS736.1	Q8IUS5
ENST00000342818.4	ENSP00000343686.3	Accepted	CCDS737.1	Q5XKL5-1
ENST00000370360.7	ENSP00000359385.3	Accepted	CCDS738.1	Q92990-1
ENST00000610020.1	ENSP00000476948.1	Accepted	CCDS740.1	Q8IXW5-1
ENST00000370321.8	ENSP00000359345.2	Accepted	CCDS741.1	P46777
ENST00000644759.1	ENSP00000495549.1	Accepted	CCDS741.1	P46777
ENST00000370298.8	ENSP00000359321.4	Accepted	CCDS742.1	Q9Y483-1
ENST00000370282.7	ENSP00000359305.3	Accepted	CCDS743.1	Q9Y3A6-1
ENST00000370267.1	ENSP00000359290.1	Accepted	CCDS744.1	Q01658
ENST00000370272.8	ENSP00000359295.3	Accepted	CCDS744.1	Q01658
ENST00000260502.10	ENSP00000260502.6	Accepted	CCDS745.1	O75815-1
ENST00000370243.1	ENSP00000359263.1	Accepted	CCDS745.1	O75815-1
ENST00000370244.5	ENSP00000359264.1	Accepted	CCDS745.1	O75815-1
ENST00000370238.7	ENSP00000359258.3	Accepted	CCDS746.1	P48507-1
ENST00000370225.3	ENSP00000359245.3	Accepted	CCDS747.1	P78363
ENST00000260526.10	ENSP00000260526.6	Accepted	CCDS748.1	Q52LW3-1
ENST00000370214.8	ENSP00000359233.4	Accepted	CCDS749.1	P28288-1
ENST00000334047.11	ENSP00000334145.7	Accepted	CCDS750.1	P13726-1
ENST00000370205.5	ENSP00000359224.4	Accepted	CCDS752.1	Q96F25
ENST00000370203.8	ENSP00000359222.4	Accepted	CCDS753.1	Q96MV1
ENST00000426398.2	ENSP00000412788.2	Accepted	CCDS754.1	Q9UKA9-1
ENST00000370185.7	ENSP00000359204.3	Accepted	CCDS757.1	Q7Z2D5-1
ENST00000263174.8	ENSP00000263174.4	Accepted	CCDS758.1	Q9NP74-1
ENST00000294724.8	ENSP00000294724.4	Accepted	CCDS759.1	P35573-1
ENST00000361915.7	ENSP00000355106.3	Accepted	CCDS759.1	P35573-1
ENST00000370163.7	ENSP00000359182.3	Accepted	CCDS759.1	P35573-1
ENST00000370165.7	ENSP00000359184.3	Accepted	CCDS759.1	P35573-1
ENST00000427993.7	ENSP00000414947.2	Accepted	CCDS762.1	Q9Y2D2-1
ENST00000465289.6	ENSP00000418527.2	Accepted	CCDS762.1	Q9Y2D2-1
ENST00000533028.7	ENSP00000433849.1	Accepted	CCDS762.1	Q9Y2D2-1
ENST00000370152.7	ENSP00000359171.3	Accepted	CCDS763.1	Q96MC6
ENST00000287482.5	ENSP00000287482.5	Accepted	CCDS764.1	Q6UVJ0
ENST00000370141.6	ENSP00000359160.2	Accepted	CCDS765.1	Q9NUP7-1
ENST00000342895.7	ENSP00000344470.3	Accepted	CCDS766.1	Q96DD0-1
ENST00000370137.5	ENSP00000359156.1	Accepted	CCDS766.1	Q96DD0-1
ENST00000370132.8	ENSP00000359151.3	Accepted	CCDS767.1	P11182
ENST00000370128.8	ENSP00000359146.4	Accepted	CCDS768.1	O00442-1
ENST00000336454.4	ENSP00000336739.3	Accepted	CCDS769.1	Q9UNH5-1
ENST00000315033.4	ENSP00000314223.4	Accepted	CCDS772.1	Q9GZN0
ENST00000294728.6	ENSP00000294728.2	Accepted	CCDS773.1	P19320-1
ENST00000370113.7	ENSP00000359131.3	Accepted	CCDS775.1	Q9UBQ6
ENST00000370114.7	ENSP00000359132.3	Accepted	CCDS775.1	Q9UBQ6
ENST00000357650.8	ENSP00000350278.4	Accepted	CCDS776.1	Q8NEW0
ENST00000370112.8	ENSP00000359130.4	Accepted	CCDS776.1	Q8NEW0
ENST00000305352.6	ENSP00000305416.6	Accepted	CCDS777.1	P21453
ENST00000370096.8	ENSP00000359114.3	Accepted	CCDS778.1	P12107-1
ENST00000423855.6	ENSP00000391432.1	Accepted	CCDS781.1	Q96LT9-1
ENST00000533099.5	ENSP00000432886.1	Accepted	CCDS781.1	Q96LT9-1
ENST00000361355.8	ENSP00000354610.4	Accepted	CCDS782.1	P19961-1
ENST00000610648.1	ENSP00000481588.1	Accepted	CCDS782.1	P19961-1
ENST00000414303.6	ENSP00000397582.2	Accepted	CCDS783.1	P04746-1
ENST00000622339.4	ENSP00000481450.1	Accepted	CCDS783.1	P04746-1
ENST00000370056.8	ENSP00000359073.4	Accepted	CCDS785.1	Q9UKW4-1
ENST00000370032.9	ENSP00000359049.5	Accepted	CCDS787.1	Q5T8I9
ENST00000402983.5	ENSP00000385655.1	Accepted	CCDS787.1	Q5T8I9
ENST00000370025.8	ENSP00000359042.4	Accepted	CCDS788.1	Q5VTL8-1
ENST00000370008.3	ENSP00000359025.3	Accepted	CCDS790.1	O00186
ENST00000370001.7	ENSP00000359018.3	Accepted	CCDS791.2	Q5T1N1-1
ENST00000264126.8	ENSP00000264126.3	Accepted	CCDS792.2	P81274
ENST00000406462.6	ENSP00000385510.1	Accepted	CCDS792.2	P81274
ENST00000642355.1	ENSP00000496104.1	Accepted	CCDS792.2	P81274
ENST00000369939.7	ENSP00000358955.3	Accepted	CCDS794.1	Q6UXG2-1
ENST00000234677.6	ENSP00000234677.2	Accepted	CCDS795.1	P49591
ENST00000271332.3	ENSP00000271332.3	Accepted	CCDS796.1	Q9HCU4
ENST00000256637.7	ENSP00000256637.6	Accepted	CCDS798.1	Q99523-1
ENST00000271308.8	ENSP00000271308.4	Accepted	CCDS799.1	P28066-1
ENST00000420578.6	ENSP00000413530.2	Accepted	CCDS800.1	Q8N8Q1-1
ENST00000404129.6	ENSP00000385422.2	Accepted	CCDS801.1	Q9BZJ8
ENST00000469383.2	ENSP00000433661.1	Accepted	CCDS801.1	Q9BZJ8
ENST00000527748.5	ENSP00000432456.1	Accepted	CCDS801.1	Q9BZJ8
ENST00000616874.1	ENSP00000484035.1	Accepted	CCDS801.1	Q9BZJ8
ENST00000618721.4	ENSP00000484797.1	Accepted	CCDS801.1	Q9BZJ8
ENST00000369851.5	ENSP00000358867.4	Accepted	CCDS802.1	P08754
ENST00000351050.7	ENSP00000251337.3	Accepted	CCDS803.1	P19087
ENST00000256578.7	ENSP00000256578.3	Accepted	CCDS805.1	Q01433-1
ENST00000528667.5	ENSP00000436541.1	Accepted	CCDS805.1	Q01433-1
ENST00000369836.8	ENSP00000358851.4	Accepted	CCDS807.1	Q03013-1
ENST00000241337.8	ENSP00000241337.4	Accepted	CCDS808.1	P28161-1
ENST00000309851.9	ENSP00000311469.5	Accepted	CCDS809.1	P09488-1
ENST00000256593.7	ENSP00000256593.3	Accepted	CCDS811.1	P46439
ENST00000256594.7	ENSP00000256594.3	Accepted	CCDS812.1	P21266
ENST00000361066.6	ENSP00000354357.2	Accepted	CCDS812.1	P21266
ENST00000361965.8	ENSP00000355255.4	Accepted	CCDS814.1	Q8TE67-1
ENST00000329608.10	ENSP00000327513.6	Accepted	CCDS816.1	P09603-1
ENST00000369802.7	ENSP00000358817.3	Accepted	CCDS816.1	P09603-1
ENST00000369799.9	ENSP00000358814.5	Accepted	CCDS818.1	O43865-1
ENST00000369792.4	ENSP00000358807.3	Accepted	CCDS819.1	O95076
ENST00000334179.4	ENSP00000334044.3	Accepted	CCDS820.1	Q8N7F7
ENST00000369787.7	ENSP00000358802.3	Accepted	CCDS821.1	Q03721-1
ENST00000469655.5	ENSP00000436656.1	Accepted	CCDS821.1	Q03721-1
ENST00000369784.7	ENSP00000358799.3	Accepted	CCDS822.1	Q96T37-1
ENST00000618772.4	ENSP00000483133.1	Accepted	CCDS822.1	Q96T37-1
ENST00000369779.8	ENSP00000358794.4	Accepted	CCDS823.1	O15374-1
ENST00000271331.3	ENSP00000271331.3	Accepted	CCDS825.1	P58294
ENST00000369771.4	ENSP00000358786.2	Accepted	CCDS826.1	Q16322
ENST00000316361.9	ENSP00000314520.4	Accepted	CCDS827.1	P16389-1
ENST00000485317.6	ENSP00000433109.1	Accepted	CCDS827.1	P16389-1
ENST00000633222.1	ENSP00000487785.1	Accepted	CCDS827.1	P16389-1
ENST00000638532.1	ENSP00000491613.1	Accepted	CCDS827.1	P16389-1
ENST00000638616.1	ENSP00000491977.1	Accepted	CCDS827.1	P16389-1
ENST00000369769.3	ENSP00000358784.2	Accepted	CCDS828.2	P22001
ENST00000271324.5	ENSP00000271324.5	Accepted	CCDS829.1	P19397
ENST00000357172.8	ENSP00000349696.4	Accepted	CCDS830.1	Q9Y6K0
ENST00000545121.5	ENSP00000441980.1	Accepted	CCDS830.1	Q9Y6K0
ENST00000357640.8	ENSP00000350266.4	Accepted	CCDS831.1	Q9H6A0-1
ENST00000369738.8	ENSP00000358753.4	Accepted	CCDS833.1	Q8TCI5-1
ENST00000369732.3	ENSP00000358747.3	Accepted	CCDS834.1	Q12889
ENST00000235090.9	ENSP00000235090.5	Accepted	CCDS835.1	Q9BQA1-1
ENST00000369722.7	ENSP00000358737.3	Accepted	CCDS836.1	P24539
ENST00000343534.9	ENSP00000344218.5	Accepted	CCDS837.1	Q8NEQ5-1
ENST00000241356.4	ENSP00000241356.4	Accepted	CCDS839.1	P0DMS8-1
ENST00000356415.5	ENSP00000348786.1	Accepted	CCDS840.1	P62834
ENST00000369709.3	ENSP00000358723.3	Accepted	CCDS840.1	P62834
ENST00000357260.5	ENSP00000349805.5	Accepted	CCDS841.1	Q9NTI7
ENST00000369702.4	ENSP00000358716.4	Accepted	CCDS842.1	Q9UHI6-1
ENST00000315987.6	ENSP00000319591.2	Accepted	CCDS843.1	Q9UK17-1
ENST00000271277.10	ENSP00000271277.6	Accepted	CCDS845.1	Q9P2B4
ENST00000369684.4	ENSP00000358698.4	Accepted	CCDS847.1	Q93097-1
ENST00000358039.8	ENSP00000350734.4	Accepted	CCDS848.1	Q8TDW4-1
ENST00000357443.2	ENSP00000350028.2	Accepted	CCDS853.1	Q9HCE1-1
ENST00000369645.5	ENSP00000358659.1	Accepted	CCDS853.1	Q9HCE1-1
ENST00000413052.6	ENSP00000399797.2	Accepted	CCDS853.1	Q9HCE1-1
ENST00000285735.6	ENSP00000285735.2	Accepted	CCDS854.1	P08134
ENST00000339083.11	ENSP00000345236.7	Accepted	CCDS854.1	P08134
ENST00000369632.6	ENSP00000358646.2	Accepted	CCDS854.1	P08134
ENST00000369633.6	ENSP00000358647.2	Accepted	CCDS854.1	P08134
ENST00000369637.5	ENSP00000358651.1	Accepted	CCDS854.1	P08134
ENST00000369638.6	ENSP00000358652.2	Accepted	CCDS854.1	P08134
ENST00000369642.7	ENSP00000358656.3	Accepted	CCDS854.1	P08134
ENST00000309276.10	ENSP00000308926.6	Accepted	CCDS855.2	Q5JR12-1
ENST00000361886.3	ENSP00000355042.3	Accepted	CCDS856.1	Q7Z5A8-1
ENST00000369626.7	ENSP00000358640.3	Accepted	CCDS858.1	P53985-1
ENST00000538576.5	ENSP00000441065.1	Accepted	CCDS858.1	P53985-1
ENST00000369604.5	ENSP00000358617.1	Accepted	CCDS861.1	Q9UMS5-1
ENST00000393357.6	ENSP00000377025.2	Accepted	CCDS861.1	Q9UMS5-1
ENST00000261441.9	ENSP00000261441.5	Accepted	CCDS862.1	Q5VWQ0-1
ENST00000612242.4	ENSP00000479490.1	Accepted	CCDS862.1	Q5VWQ0-1
ENST00000359785.9	ENSP00000352833.5	Accepted	CCDS863.1	Q9Y2R2-1
ENST00000256658.8	ENSP00000256658.4	Accepted	CCDS865.1	Q9Y6B7-1
ENST00000369569.5	ENSP00000358582.1	Accepted	CCDS865.1	Q9Y6B7-1
ENST00000369563.3	ENSP00000358576.3	Accepted	CCDS866.1	Q9H816
ENST00000369558.5	ENSP00000358571.1	Accepted	CCDS867.1	Q86Z02-1
ENST00000426820.6	ENSP00000407442.3	Accepted	CCDS867.1	Q86Z02-1
ENST00000320334.4	ENSP00000322273.4	Accepted	CCDS870.1	Q9NRN5-1
ENST00000358465.6	ENSP00000351250.2	Accepted	CCDS872.1	Q9UPN9-1
ENST00000369541.3	ENSP00000358554.3	Accepted	CCDS874.1	O75934
ENST00000520113.6	ENSP00000430075.2	Accepted	CCDS876.2	P23109-1
ENST00000369535.4	ENSP00000358548.4	Accepted	CCDS877.1	P01111
ENST00000060969.5	ENSP00000060969.5	Accepted	CCDS878.1	Q9BRV8-1
ENST00000369518.1	ENSP00000358531.1	Accepted	CCDS879.1	Q15431
ENST00000369522.7	ENSP00000358535.3	Accepted	CCDS879.1	Q15431
ENST00000618516.4	ENSP00000480997.1	Accepted	CCDS879.1	Q15431
ENST00000256592.2	ENSP00000256592.1	Accepted	CCDS880.1	P01222-1
ENST00000369517.1	ENSP00000358530.1	Accepted	CCDS880.1	P01222-1
ENST00000369516.6	ENSP00000358529.2	Accepted	CCDS881.1	O60636-1
ENST00000369512.2	ENSP00000358525.2	Accepted	CCDS882.1	P01138
ENST00000310260.7	ENSP00000310800.3	Accepted	CCDS883.1	Q8TAA9-1
ENST00000355485.6	ENSP00000347672.2	Accepted	CCDS883.1	Q8TAA9-1
ENST00000369509.1	ENSP00000358522.1	Accepted	CCDS883.1	Q8TAA9-1
ENST00000261448.5	ENSP00000261448.5	Accepted	CCDS884.1	O14958-1
ENST00000320238.3	ENSP00000322087.3	Accepted	CCDS885.1	Q02577
ENST00000369506.1	ENSP00000358519.1	Accepted	CCDS885.1	Q02577
ENST00000369500.3	ENSP00000358512.3	Accepted	CCDS886.1	Q8N8X9
ENST00000295598.9	ENSP00000295598.5	Accepted	CCDS887.1	P05023-1
ENST00000369489.9	ENSP00000358501.5	Accepted	CCDS888.1	P19256-1
ENST00000369478.3	ENSP00000358490.3	Accepted	CCDS889.1	P06729
ENST00000393203.2	ENSP00000376899.2	Accepted	CCDS890.1	Q9P2B2
ENST00000256652.8	ENSP00000256652.4	Accepted	CCDS891.1	Q93033
ENST00000369470.1	ENSP00000358482.1	Accepted	CCDS891.1	Q93033
ENST00000369466.8	ENSP00000358478.3	Accepted	CCDS892.1	Q9UNY4-1
ENST00000256649.8	ENSP00000256649.4	Accepted	CCDS893.1	Q9H8W5-1
ENST00000369458.7	ENSP00000358470.3	Accepted	CCDS894.1	Q7Z7D3-1
ENST00000356554.7	ENSP00000348959.3	Accepted	CCDS895.1	O60476
ENST00000369448.3	ENSP00000358458.3	Accepted	CCDS896.1	Q5VWP2
ENST00000369443.9	ENSP00000358451.4	Accepted	CCDS897.1	Q9NXN4-1
ENST00000349139.5	ENSP00000308179.4	Accepted	CCDS898.1	Q9UNX4
ENST00000336338.9	ENSP00000337804.5	Accepted	CCDS899.1	Q6Q759
ENST00000235521.4	ENSP00000235521.4	Accepted	CCDS900.1	Q9UGM6-1
ENST00000325945.3	ENSP00000316339.3	Accepted	CCDS901.1	Q9NYQ3-1
ENST00000622548.4	ENSP00000483507.1	Accepted	CCDS901.1	Q9NYQ3-1
ENST00000369416.3	ENSP00000358424.3	Accepted	CCDS902.1	P26439-1
ENST00000543831.5	ENSP00000445122.1	Accepted	CCDS902.1	P26439-1
ENST00000369413.7	ENSP00000358421.3	Accepted	CCDS903.1	P14060
ENST00000528909.1	ENSP00000432268.1	Accepted	CCDS903.1	P14060
ENST00000641023.1	ENSP00000493175.1	Accepted	CCDS904.1	O43175
ENST00000641597.1	ENSP00000493382.1	Accepted	CCDS904.1	O43175
ENST00000369406.7	ENSP00000358414.3	Accepted	CCDS905.1	P54868-1
ENST00000256585.9	ENSP00000256585.5	Accepted	CCDS906.1	Q9BYZ8-1
ENST00000354219.5	ENSP00000346158.1	Accepted	CCDS906.1	Q9BYZ8-1
ENST00000369400.1	ENSP00000358407.1	Accepted	CCDS907.1	Q9UKF2-1
ENST00000256646.6	ENSP00000256646.2	Accepted	CCDS908.1	Q04721
ENST00000254101.3	ENSP00000254101.3	Accepted	CCDS925.1	O43741-1
ENST00000254090.8	ENSP00000254090.4	Accepted	CCDS926.1	P49326-1
ENST00000369258.8	ENSP00000358262.4	Accepted	CCDS927.1	Q86WJ1-1
ENST00000583509.6	ENSP00000463574.1	Accepted	CCDS928.1	Q9NPH0-1
ENST00000579774.2	ENSP00000463851.1	Accepted	CCDS929.1	P36382
ENST00000621517.1	ENSP00000484552.1	Accepted	CCDS929.1	P36382
ENST00000314163.11	ENSP00000358233.4	Accepted	CCDS930.1	P0CG08
ENST00000369168.4	ENSP00000358165.4	Accepted	CCDS933.1	P12314-1
ENST00000369159.2	ENSP00000358155.2	Accepted	CCDS934.1	Q6FI13
ENST00000369155.3	ENSP00000358151.2	Accepted	CCDS936.1	Q16778
ENST00000331380.3	ENSP00000332194.2	Accepted	CCDS937.1	Q16777
ENST00000331128.4	ENSP00000332790.3	Accepted	CCDS938.1	Q8IUE6
ENST00000369150.1	ENSP00000358146.1	Accepted	CCDS939.1	Q9Y3E2
ENST00000369152.5	ENSP00000358148.5	Accepted	CCDS939.1	Q9Y3E2
ENST00000369153.2	ENSP00000358149.1	Accepted	CCDS939.1	Q9Y3E2
ENST00000369146.7	ENSP00000358142.3	Accepted	CCDS940.1	Q7L0J3-1
ENST00000369130.7	ENSP00000358126.3	Accepted	CCDS944.1	Q9NRW7-1
ENST00000644510.1	ENSP00000495563.1	Accepted	CCDS944.1	Q9NRW7-1
ENST00000369124.4	ENSP00000358120.4	Accepted	CCDS945.1	Q53GL0-1
ENST00000583931.5	ENSP00000463154.1	Accepted	CCDS946.1	Q9BTT0-1
ENST00000369111.8	ENSP00000358107.3	Accepted	CCDS947.1	Q9ULX7
ENST00000369099.7	ENSP00000358095.3	Accepted	CCDS948.1	Q8WWF1
ENST00000369102.5	ENSP00000358098.1	Accepted	CCDS948.1	Q8WWF1
ENST00000290363.5	ENSP00000290363.5	Accepted	CCDS949.1	Q8N365-1
ENST00000369095.5	ENSP00000358091.1	Accepted	CCDS949.1	Q8N365-1
ENST00000581066.2	ENSP00000461930.1	Accepted	CCDS950.1	P82921
ENST00000614145.4	ENSP00000480129.1	Accepted	CCDS950.1	P82921
ENST00000324862.6	ENSP00000315379.6	Accepted	CCDS951.1	O43395-1
ENST00000369064.7	ENSP00000358060.3	Accepted	CCDS952.1	Q9BW92-1
ENST00000369047.8	ENSP00000358043.4	Accepted	CCDS953.1	Q16610-1
ENST00000271643.8	ENSP00000271643.4	Accepted	CCDS955.1	Q6UY14-1
ENST00000369038.6	ENSP00000358034.2	Accepted	CCDS955.1	Q6UY14-1
ENST00000369026.2	ENSP00000358022.2	Accepted	CCDS957.1	Q07820-1
ENST00000369014.9	ENSP00000358010.5	Accepted	CCDS958.1	O43768-1
ENST00000271732.7	ENSP00000271732.3	Accepted	CCDS966.1	Q9H4A5-1
ENST00000361824.6	ENSP00000355167.2	Accepted	CCDS967.1	Q86X24-1
ENST00000368985.7	ENSP00000357981.3	Accepted	CCDS968.1	P25774-1
ENST00000271651.7	ENSP00000271651.3	Accepted	CCDS969.1	P43235
ENST00000358595.9	ENSP00000351407.5	Accepted	CCDS970.1	P27540-1
ENST00000271688.10	ENSP00000271688.6	Accepted	CCDS973.1	Q96G23
ENST00000368954.9	ENSP00000357950.5	Accepted	CCDS973.1	Q96G23
ENST00000368947.8	ENSP00000357943.4	Accepted	CCDS975.2	O76027
ENST00000361936.9	ENSP00000354814.5	Accepted	CCDS976.1	Q8N5J2-1
ENST00000622754.4	ENSP00000481304.1	Accepted	CCDS976.1	Q8N5J2-1
ENST00000271620.7	ENSP00000271620.3	Accepted	CCDS977.1	Q86TP1-1
ENST00000368931.7	ENSP00000357927.3	Accepted	CCDS978.2	Q7Z465-1
ENST00000368926.5	ENSP00000357922.5	Accepted	CCDS980.1	Q9BUN1-1
ENST00000357235.5	ENSP00000349773.4	Accepted	CCDS981.1	Q9NRR8-1
ENST00000439374.6	ENSP00000475845.1	Accepted	CCDS981.1	Q9NRR8-1
ENST00000540998.5	ENSP00000445647.1	Accepted	CCDS981.1	Q9NRR8-1
ENST00000368921.4	ENSP00000357917.3	Accepted	CCDS982.1	Q13015
ENST00000368918.7	ENSP00000357914.3	Accepted	CCDS983.1	Q8TAK5
ENST00000341697.7	ENSP00000344148.3	Accepted	CCDS984.1	Q9H3T2-1
ENST00000368914.7	ENSP00000357910.3	Accepted	CCDS984.1	Q9H3T2-1
ENST00000368910.3	ENSP00000357906.3	Accepted	CCDS985.1	Q6P589
ENST00000368908.9	ENSP00000357904.5	Accepted	CCDS986.1	Q96S90-1
ENST00000368905.8	ENSP00000357901.4	Accepted	CCDS987.1	Q9BWG6-1
ENST00000295314.8	ENSP00000295314.4	Accepted	CCDS988.1	Q9NZQ9-1
ENST00000368892.8	ENSP00000357887.4	Accepted	CCDS989.1	Q15906-1
ENST00000368884.7	ENSP00000357879.3	Accepted	CCDS991.1	P55036-1
ENST00000324048.9	ENSP00000319829.5	Accepted	CCDS992.1	Q8N1G0-1
ENST00000336715.10	ENSP00000336620.5	Accepted	CCDS992.1	Q8N1G0-1
ENST00000290524.8	ENSP00000290524.4	Accepted	CCDS994.1	P48382-1
ENST00000368870.6	ENSP00000357864.2	Accepted	CCDS994.1	P48382-1
ENST00000452671.6	ENSP00000389130.2	Accepted	CCDS994.1	P48382-1
ENST00000368868.9	ENSP00000357861.5	Accepted	CCDS995.1	Q13228-1
ENST00000290541.6	ENSP00000290541.6	Accepted	CCDS996.1	P28070
ENST00000271715.6	ENSP00000271715.2	Accepted	CCDS997.1	Q7Z3K3-1
ENST00000368849.7	ENSP00000357842.3	Accepted	CCDS1000.1	Q9NNX1-1
ENST00000290583.8	ENSP00000290583.4	Accepted	CCDS1002.1	Q5SZQ8-1
ENST00000368830.7	ENSP00000357823.3	Accepted	CCDS1003.1	Q9BYD2
ENST00000318247.6	ENSP00000327025.6	Accepted	CCDS1004.1	P51449-1
ENST00000368817.9	ENSP00000357807.4	Accepted	CCDS1005.1	Q8N1Q8
ENST00000368814.7	ENSP00000357804.3	Accepted	CCDS1006.1	Q5T1C6
ENST00000368809.1	ENSP00000357799.1	Accepted	CCDS1008.1	P60903
ENST00000368811.7	ENSP00000357801.3	Accepted	CCDS1008.1	P60903
ENST00000271638.2	ENSP00000271638.2	Accepted	CCDS1009.1	P31949
ENST00000271835.3	ENSP00000271835.3	Accepted	CCDS1010.1	Q9UBG3
ENST00000334269.2	ENSP00000333952.2	Accepted	CCDS1011.1	Q5TCM9
ENST00000368790.3	ENSP00000357779.3	Accepted	CCDS1012.1	Q9UGL9
ENST00000368789.1	ENSP00000357778.1	Accepted	CCDS1013.1	Q5T5B0
ENST00000368787.3	ENSP00000357776.3	Accepted	CCDS1014.1	Q9BYE3
ENST00000333881.3	ENSP00000334644.3	Accepted	CCDS1015.1	Q5T5A8
ENST00000335633.1	ENSP00000335358.1	Accepted	CCDS1016.1	Q5TA77
ENST00000335674.1	ENSP00000335006.1	Accepted	CCDS1017.1	Q5TA76
ENST00000368784.1	ENSP00000357773.1	Accepted	CCDS1018.1	Q5TA82
ENST00000368783.1	ENSP00000357772.1	Accepted	CCDS1019.1	Q5TA81
ENST00000368780.3	ENSP00000357769.3	Accepted	CCDS1020.1	O14633
ENST00000368779.1	ENSP00000357768.1	Accepted	CCDS1021.1	Q5TA79
ENST00000335535.3	ENSP00000335223.3	Accepted	CCDS1022.1	Q5TA78
ENST00000368777.1	ENSP00000357766.1	Accepted	CCDS1022.1	Q5TA78
ENST00000334371.3	ENSP00000334187.2	Accepted	CCDS1023.1	Q5T754
ENST00000368770.3	ENSP00000357759.3	Accepted	CCDS1024.1	Q5T753
ENST00000368771.1	ENSP00000357760.1	Accepted	CCDS1024.1	Q5T753
ENST00000326233.6	ENSP00000316737.6	Accepted	CCDS1025.1	Q5T752
ENST00000607093.1	ENSP00000475270.1	Accepted	CCDS1026.1	Q5T751
ENST00000360090.3	ENSP00000353203.3	Accepted	CCDS1027.1	Q5T7P3
ENST00000335123.3	ENSP00000334869.2	Accepted	CCDS1028.1	Q5T7P2
ENST00000368765.3	ENSP00000357754.3	Accepted	CCDS1029.1	P49901
ENST00000368764.3	ENSP00000357753.3	Accepted	CCDS1030.1	P07476
ENST00000328051.2	ENSP00000332163.2	Accepted	CCDS1031.1	Q96PI1
ENST00000368762.1	ENSP00000357751.1	Accepted	CCDS1032.1	P35321
ENST00000295367.4	ENSP00000295367.4	Accepted	CCDS1033.1	Q9UBC9
ENST00000331860.7	ENSP00000330391.3	Accepted	CCDS1033.1	Q9UBC9
ENST00000392653.2	ENSP00000376423.2	Accepted	CCDS1034.1	P35326
ENST00000290722.1	ENSP00000290722.1	Accepted	CCDS1035.1	Q96LB9
ENST00000368738.3	ENSP00000357727.3	Accepted	CCDS1036.1	P06702
ENST00000368737.4	ENSP00000357726.3	Accepted	CCDS1037.1	P80511
ENST00000368732.5	ENSP00000357721.1	Accepted	CCDS1038.1	P05109
ENST00000368733.3	ENSP00000357722.3	Accepted	CCDS1038.1	P05109
ENST00000368722.5	ENSP00000357711.1	Accepted	CCDS1039.1	P31151
ENST00000368723.3	ENSP00000357712.3	Accepted	CCDS1039.1	P31151
ENST00000368719.8	ENSP00000357708.3	Accepted	CCDS1040.1	P06703
ENST00000368720.6	ENSP00000357709.1	Accepted	CCDS1040.1	P06703
ENST00000496817.5	ENSP00000473589.1	Accepted	CCDS1040.1	P06703
ENST00000368717.2	ENSP00000357706.2	Accepted	CCDS1041.2	P33763-1
ENST00000368718.5	ENSP00000357707.1	Accepted	CCDS1041.2	P33763-1
ENST00000354332.8	ENSP00000346294.4	Accepted	CCDS1042.1	P26447
ENST00000368714.1	ENSP00000357703.1	Accepted	CCDS1042.1	P26447
ENST00000368715.5	ENSP00000357704.1	Accepted	CCDS1042.1	P26447
ENST00000368716.8	ENSP00000357705.4	Accepted	CCDS1042.1	P26447
ENST00000368712.1	ENSP00000357701.1	Accepted	CCDS1043.1	P33764
ENST00000368713.7	ENSP00000357702.3	Accepted	CCDS1043.1	P33764
ENST00000368703.6	ENSP00000357692.1	Accepted	CCDS1045.1	Q96FQ6
ENST00000368704.5	ENSP00000357693.1	Accepted	CCDS1045.1	Q96FQ6
ENST00000368705.2	ENSP00000357694.1	Accepted	CCDS1045.1	Q96FQ6
ENST00000368706.8	ENSP00000357695.3	Accepted	CCDS1045.1	Q96FQ6
ENST00000344616.3	ENSP00000340463.2	Accepted	CCDS1046.1	Q9HCY8
ENST00000368701.5	ENSP00000357690.1	Accepted	CCDS1046.1	Q9HCY8
ENST00000368702.5	ENSP00000357691.1	Accepted	CCDS1046.1	Q9HCY8
ENST00000476873.5	ENSP00000420296.1	Accepted	CCDS1046.1	Q9HCY8
ENST00000292169.5	ENSP00000292169.1	Accepted	CCDS1047.1	P23297
ENST00000368694.7	ENSP00000357683.3	Accepted	CCDS1048.1	Q9Y3Y2-1
ENST00000368685.5	ENSP00000357674.5	Accepted	CCDS1049.1	O95295
ENST00000361891.8	ENSP00000355011.4	Accepted	CCDS1050.1	Q12905
ENST00000368680.3	ENSP00000357669.3	Accepted	CCDS1051.1	P16066
ENST00000368655.4	ENSP00000357644.4	Accepted	CCDS1054.1	Q8WXI9
ENST00000634544.1	ENSP00000489184.1	Accepted	CCDS1054.1	Q8WXI9
ENST00000310483.10	ENSP00000309710.6	Accepted	CCDS1055.1	Q9NY26-1
ENST00000356205.8	ENSP00000348535.4	Accepted	CCDS1055.1	Q9NY26-1
ENST00000368621.5	ENSP00000357610.1	Accepted	CCDS1055.1	Q9NY26-1
ENST00000368623.7	ENSP00000357612.3	Accepted	CCDS1055.1	Q9NY26-1
ENST00000617697.4	ENSP00000479421.1	Accepted	CCDS1055.1	Q9NY26-1
ENST00000621013.4	ENSP00000484182.1	Accepted	CCDS1055.1	Q9NY26-1
ENST00000271889.8	ENSP00000271889.4	Accepted	CCDS1056.1	Q8TEY5-1
ENST00000368603.5	ENSP00000357592.1	Accepted	CCDS1056.1	Q8TEY5-1
ENST00000368607.7	ENSP00000357596.3	Accepted	CCDS1056.1	Q8TEY5-1
ENST00000271843.8	ENSP00000271843.4	Accepted	CCDS1057.1	O76095-1
ENST00000368575.3	ENSP00000357564.3	Accepted	CCDS1058.1	P51153
ENST00000368567.5	ENSP00000357555.4	Accepted	CCDS1059.1	P42677
ENST00000361546.6	ENSP00000355343.2	Accepted	CCDS1063.1	Q14157-2
ENST00000428931.5	ENSP00000389445.1	Accepted	CCDS1063.1	Q14157-2
ENST00000328703.11	ENSP00000329002.7	Accepted	CCDS1064.1	O00165-1
ENST00000324978.7	ENSP00000318355.3	Accepted	CCDS1065.1	Q96PS8-1
ENST00000368485.7	ENSP00000357470.3	Accepted	CCDS1067.1	P08887-1
ENST00000292211.4	ENSP00000292211.4	Accepted	CCDS1069.1	Q7Z7E8-1
ENST00000368476.3	ENSP00000357461.3	Accepted	CCDS1070.1	P17787
ENST00000368474.8	ENSP00000357459.4	Accepted	CCDS1071.1	P55265-1
ENST00000368467.3	ENSP00000357452.3	Accepted	CCDS1073.1	Q15126
ENST00000368463.7	ENSP00000357448.3	Accepted	CCDS1074.1	Q96AQ6-1
ENST00000368457.2	ENSP00000357442.2	Accepted	CCDS1075.1	Q9BRQ0
ENST00000308987.5	ENSP00000311083.5	Accepted	CCDS1077.1	P61024
ENST00000292180.7	ENSP00000292180.3	Accepted	CCDS1078.1	Q8NFF5-1
ENST00000368427.3	ENSP00000357412.3	Accepted	CCDS1080.1	Q9Y5L5
ENST00000392487.1	ENSP00000376278.1	Accepted	CCDS1080.1	Q9Y5L5
ENST00000292176.2	ENSP00000292176.2	Accepted	CCDS1081.1	O15156-1
ENST00000368426.3	ENSP00000357411.3	Accepted	CCDS1081.1	O15156-1
ENST00000535420.5	ENSP00000438647.1	Accepted	CCDS1081.1	O15156-1
ENST00000368424.3	ENSP00000357409.3	Accepted	CCDS1082.2	Q5T1A1-1
ENST00000295542.5	ENSP00000295542.1	Accepted	CCDS1083.1	Q5T197-1
ENST00000356955.6	ENSP00000349436.2	Accepted	CCDS1087.1	Q13444-1
ENST00000368409.7	ENSP00000357394.3	Accepted	CCDS1089.1	P52798-1
ENST00000368408.3	ENSP00000357393.3	Accepted	CCDS1090.1	P52797-1
ENST00000368407.7	ENSP00000357392.3	Accepted	CCDS1091.1	P20827-1
ENST00000368404.8	ENSP00000357389.4	Accepted	CCDS1093.1	Q9BRV3-1
ENST00000341298.3	ENSP00000344338.3	Accepted	CCDS1095.1	Q9P2X0-1
ENST00000368400.4	ENSP00000357385.4	Accepted	CCDS1095.1	Q9P2X0-1
ENST00000334634.8	ENSP00000334657.4	Accepted	CCDS1097.1	Q7Z4K8-1
ENST00000368378.7	ENSP00000357362.3	Accepted	CCDS1099.1	P49746-1
ENST00000368376.7	ENSP00000357360.3	Accepted	CCDS1100.1	Q13505-1
ENST00000327247.9	ENSP00000314508.5	Accepted	CCDS1102.1	P04062-1
ENST00000368373.7	ENSP00000357357.3	Accepted	CCDS1102.1	P04062-1
ENST00000361361.6	ENSP00000354958.2	Accepted	CCDS1103.1	P81408-1
ENST00000302631.7	ENSP00000307275.3	Accepted	CCDS1105.1	O14828-1
ENST00000368358.3	ENSP00000357342.3	Accepted	CCDS1108.1	Q9P1Z3
ENST00000342741.5	ENSP00000339933.4	Accepted	CCDS1109.1	P30613-1
ENST00000356657.10	ENSP00000349078.6	Accepted	CCDS1110.1	P14324-1
ENST00000368356.8	ENSP00000357340.4	Accepted	CCDS1110.1	P14324-1
ENST00000245564.6	ENSP00000245564.2	Accepted	CCDS1114.1	Q9BUK6-1
ENST00000295566.8	ENSP00000295566.4	Accepted	CCDS1115.1	Q9H869-1
ENST00000343043.7	ENSP00000341692.3	Accepted	CCDS1120.1	P51398-1
ENST00000368336.9	ENSP00000357320.5	Accepted	CCDS1120.1	P51398-1
ENST00000368324.4	ENSP00000357307.4	Accepted	CCDS1122.1	Q9BT88
ENST00000368323.7	ENSP00000357306.3	Accepted	CCDS1123.1	Q92963-1
ENST00000368318.4	ENSP00000357301.3	Accepted	CCDS1124.1	Q8TDU9
ENST00000295702.8	ENSP00000295702.4	Accepted	CCDS1126.1	P43308
ENST00000480567.5	ENSP00000434306.1	Accepted	CCDS1126.1	P43308
ENST00000368309.3	ENSP00000357292.3	Accepted	CCDS1127.1	Q9NRR5-1
ENST00000368305.8	ENSP00000357288.4	Accepted	CCDS1128.1	Q9Y2Q5-1
ENST00000368300.8	ENSP00000357283.4	Accepted	CCDS1129.1	P02545-1
ENST00000355014.6	ENSP00000347117.2	Accepted	CCDS1132.1	Q9H3S1-1
ENST00000368282.1	ENSP00000357265.1	Accepted	CCDS1132.1	Q9H3S1-1
ENST00000368285.7	ENSP00000357268.3	Accepted	CCDS1132.1	Q9H3S1-1
ENST00000359511.4	ENSP00000352497.4	Accepted	CCDS1133.1	Q96H78
ENST00000368272.4	ENSP00000357255.4	Accepted	CCDS1134.1	P02818
ENST00000292291.9	ENSP00000292291.5	Accepted	CCDS1136.1	Q6TCH4-1
ENST00000361813.5	ENSP00000355261.5	Accepted	CCDS1137.1	Q9UPR3
ENST00000295694.9	ENSP00000295694.5	Accepted	CCDS1138.1	Q9BSE2
ENST00000405535.2	ENSP00000384748.2	Accepted	CCDS1138.1	Q9BSE2
ENST00000362007.5	ENSP00000354553.1	Accepted	CCDS1139.1	Q8WWB7-1
ENST00000295688.7	ENSP00000295688.3	Accepted	CCDS1140.2	P49368-1
ENST00000368251.1	ENSP00000357234.1	Accepted	CCDS1141.1	Q96A04
ENST00000368252.5	ENSP00000357235.1	Accepted	CCDS1141.1	Q96A04
ENST00000368253.6	ENSP00000357236.1	Accepted	CCDS1141.1	Q96A04
ENST00000368254.5	ENSP00000357237.1	Accepted	CCDS1141.1	Q96A04
ENST00000368255.7	ENSP00000357238.3	Accepted	CCDS1141.1	Q96A04
ENST00000368243.5	ENSP00000357226.1	Accepted	CCDS1142.1	Q13536
ENST00000615748.4	ENSP00000479346.1	Accepted	CCDS1142.1	Q13536
ENST00000348159.8	ENSP00000271555.5	Accepted	CCDS1143.1	Q14814-1
ENST00000361170.6	ENSP00000354451.2	Accepted	CCDS1144.1	Q86VI3
ENST00000368235.7	ENSP00000357218.3	Accepted	CCDS1145.1	Q8NCW5-1
ENST00000255039.5	ENSP00000255039.1	Accepted	CCDS1148.1	Q9GZV7
ENST00000329117.9	ENSP00000331210.4	Accepted	CCDS1149.1	Q96GW7-1
ENST00000368223.3	ENSP00000357206.3	Accepted	CCDS1151.1	P48681
ENST00000368221.1	ENSP00000357204.1	Accepted	CCDS1152.1	P29373
ENST00000368222.7	ENSP00000357205.3	Accepted	CCDS1152.1	P29373
ENST00000621784.4	ENSP00000482841.1	Accepted	CCDS1152.1	P29373
ENST00000313146.10	ENSP00000323424.6	Accepted	CCDS1153.1	Q9H9L3
ENST00000368219.1	ENSP00000357202.1	Accepted	CCDS1153.1	Q9H9L3
ENST00000368216.8	ENSP00000357199.4	Accepted	CCDS1154.1	Q96FB5-1
ENST00000361531.6	ENSP00000354525.2	Accepted	CCDS1155.1	Q96A35
ENST00000368211.8	ENSP00000357194.4	Accepted	CCDS1155.1	Q96A35
ENST00000357325.9	ENSP00000349878.5	Accepted	CCDS1156.1	P51858-1
ENST00000537739.5	ENSP00000443120.1	Accepted	CCDS1156.1	P51858-1
ENST00000271526.8	ENSP00000271526.4	Accepted	CCDS1157.1	Q92733
ENST00000368199.7	ENSP00000357182.3	Accepted	CCDS1159.1	Q9NP31-1
ENST00000368195.3	ENSP00000357178.3	Accepted	CCDS1160.1	P14616
ENST00000524377.5	ENSP00000431418.1	Accepted	CCDS1161.1	P04629-1
ENST00000361409.2	ENSP00000354644.2	Accepted	CCDS1162.1	O15085-1
ENST00000361835.7	ENSP00000354691.3	Accepted	CCDS1165.1	Q96RD9-1
ENST00000271532.1	ENSP00000271532.1	Accepted	CCDS1166.1	Q96PJ5-1
ENST00000368184.7	ENSP00000357167.3	Accepted	CCDS1167.1	Q96P31-1
ENST00000485028.5	ENSP00000434331.1	Accepted	CCDS1167.1	Q96P31-1
ENST00000361516.7	ENSP00000355157.3	Accepted	CCDS1168.1	Q96LA5-1
ENST00000368176.7	ENSP00000357158.3	Accepted	CCDS1170.1	Q96LA6-1
ENST00000368174.4	ENSP00000357156.4	Accepted	CCDS1171.1	O43866
ENST00000359209.10	ENSP00000352138.6	Accepted	CCDS1172.2	Q96J84-1
ENST00000368171.3	ENSP00000357153.3	Accepted	CCDS1173.1	P15813
ENST00000289429.5	ENSP00000289429.5	Accepted	CCDS1174.1	P06126
ENST00000368170.7	ENSP00000357152.3	Accepted	CCDS1175.1	P29017
ENST00000368168.3	ENSP00000357150.3	Accepted	CCDS1176.1	P29016-1
ENST00000368141.4	ENSP00000357123.4	Accepted	CCDS1177.1	P41218
ENST00000368140.5	ENSP00000357122.1	Accepted	CCDS1178.1	Q6K0P9-1
ENST00000368130.8	ENSP00000357112.4	Accepted	CCDS1181.1	O14862
ENST00000368122.3	ENSP00000357104.1	Accepted	CCDS1183.1	Q16570-1
ENST00000537147.5	ENSP00000441985.1	Accepted	CCDS1183.1	Q16570-1
ENST00000368115.5	ENSP00000357097.1	Accepted	CCDS1184.1	P12319
ENST00000641630.1	ENSP00000492902.1	Accepted	CCDS1185.1	P30954
ENST00000255040.2	ENSP00000255040.2	Accepted	CCDS1186.1	P02743
ENST00000368107.1	ENSP00000357087.1	Accepted	CCDS1187.1	Q9BVJ7
ENST00000368108.7	ENSP00000357088.3	Accepted	CCDS1187.1	Q9BVJ7
ENST00000368109.5	ENSP00000357089.1	Accepted	CCDS1187.1	Q9BVJ7
ENST00000289707.9	ENSP00000289707.5	Accepted	CCDS1188.1	Q9P0V8-1
ENST00000320307.8	ENSP00000357075.1	Accepted	CCDS1189.1	P37802-1
ENST00000368097.8	ENSP00000357077.4	Accepted	CCDS1189.1	P37802-1
ENST00000368093.3	ENSP00000357072.3	Accepted	CCDS1191.1	Q96A28-1
ENST00000368090.4	ENSP00000357069.2	Accepted	CCDS1192.1	Q9H3S5
ENST00000368089.4	ENSP00000357068.3	Accepted	CCDS1193.1	P78508
ENST00000638728.1	ENSP00000492619.1	Accepted	CCDS1193.1	P78508
ENST00000638868.1	ENSP00000491250.1	Accepted	CCDS1193.1	P78508
ENST00000644903.1	ENSP00000495557.1	Accepted	CCDS1193.1	P78508
ENST00000368088.3	ENSP00000357067.3	Accepted	CCDS1194.1	Q92806
ENST00000314485.11	ENSP00000316664.7	Accepted	CCDS1195.1	Q969P0-1
ENST00000368086.5	ENSP00000357065.1	Accepted	CCDS1195.1	Q969P0-1
ENST00000614243.4	ENSP00000477565.1	Accepted	CCDS1195.1	Q969P0-1
ENST00000361216.7	ENSP00000354490.3	Accepted	CCDS1196.1	P50993
ENST00000368081.8	ENSP00000357060.4	Accepted	CCDS1197.1	Q13733-1
ENST00000368078.7	ENSP00000357057.3	Accepted	CCDS1198.2	P31415
ENST00000360472.8	ENSP00000353660.4	Accepted	CCDS1199.1	Q15121-1
ENST00000326837.6	ENSP00000318227.2	Accepted	CCDS1200.1	Q5TAQ9-1
ENST00000368073.7	ENSP00000357052.3	Accepted	CCDS1200.1	Q5TAQ9-1
ENST00000368074.5	ENSP00000357053.1	Accepted	CCDS1200.1	Q5TAQ9-1
ENST00000368072.9	ENSP00000357051.5	Accepted	CCDS1201.1	P40855-1
ENST00000241704.7	ENSP00000241704.7	Accepted	CCDS1202.1	P53621-1
ENST00000294785.9	ENSP00000294785.5	Accepted	CCDS1203.1	Q92542-1
ENST00000302101.5	ENSP00000302189.5	Accepted	CCDS1204.1	Q02575
ENST00000302035.10	ENSP00000306190.6	Accepted	CCDS1207.1	Q13291-1
ENST00000368046.7	ENSP00000357025.3	Accepted	CCDS1208.1	P09326-1
ENST00000368043.7	ENSP00000357022.3	Accepted	CCDS1209.1	Q9NQ25-1
ENST00000326245.3	ENSP00000323587.3	Accepted	CCDS1211.1	Q8WWA0
ENST00000368029.3	ENSP00000357008.3	Accepted	CCDS1212.1	Q8WWU7-1
ENST00000368026.10	ENSP00000357005.5	Accepted	CCDS1213.1	Q9Y624-1
ENST00000368020.5	ENSP00000356999.1	Accepted	CCDS1214.1	P22415-1
ENST00000368021.7	ENSP00000357000.3	Accepted	CCDS1214.1	P22415-1
ENST00000368012.3	ENSP00000356991.3	Accepted	CCDS1216.1	Q96NY8-1
ENST00000368010.3	ENSP00000356989.3	Accepted	CCDS1217.1	Q9UHV9
ENST00000368009.6	ENSP00000356988.2	Accepted	CCDS1218.1	Q86X76-1
ENST00000368006.7	ENSP00000356985.3	Accepted	CCDS1219.1	O75618-1
ENST00000458050.6	ENSP00000414821.2	Accepted	CCDS1219.1	O75618-1
ENST00000490843.6	ENSP00000476946.1	Accepted	CCDS1219.1	O75618-1
ENST00000545495.5	ENSP00000445835.1	Accepted	CCDS1219.1	O75618-1
ENST00000368003.5	ENSP00000356982.5	Accepted	CCDS1220.1	Q9Y3C8
ENST00000352210.9	ENSP00000343943.5	Accepted	CCDS1221.1	P50336
ENST00000367999.8	ENSP00000356978.4	Accepted	CCDS1221.1	P50336
ENST00000319769.9	ENSP00000320965.5	Accepted	CCDS1222.1	O60512-1
ENST00000367998.5	ENSP00000356977.1	Accepted	CCDS1222.1	O60512-1
ENST00000622395.4	ENSP00000480428.1	Accepted	CCDS1222.1	O60512-1
ENST00000367996.5	ENSP00000356975.4	Accepted	CCDS1223.1	O75173-1
ENST00000367993.7	ENSP00000356972.3	Accepted	CCDS1224.1	O75306-1
ENST00000289902.1	ENSP00000289902.1	Accepted	CCDS1225.1	P30273
ENST00000367990.7	ENSP00000356969.3	Accepted	CCDS1226.1	P02652
ENST00000367987.1	ENSP00000356966.1	Accepted	CCDS1227.1	Q969M1-1
ENST00000367988.7	ENSP00000356967.3	Accepted	CCDS1227.1	Q969M1-1
ENST00000463290.5	ENSP00000431538.1	Accepted	CCDS1229.2	P25189-1
ENST00000533357.4	ENSP00000432943.1	Accepted	CCDS1229.2	P25189-1
ENST00000367975.6	ENSP00000356953.2	Accepted	CCDS1230.1	Q99643-1
ENST00000309758.5	ENSP00000310219.4	Accepted	CCDS1231.1	P17066
ENST00000367943.4	ENSP00000356920.4	Accepted	CCDS1234.1	Q9UNI6
ENST00000367942.3	ENSP00000356919.3	Accepted	CCDS1235.1	P18850
ENST00000294794.7	ENSP00000294794.3	Accepted	CCDS1236.1	Q68BL8-1
ENST00000361897.9	ENSP00000355133.5	Accepted	CCDS1237.1	O75052-1
ENST00000367935.9	ENSP00000356912.4	Accepted	CCDS1238.1	Q5T0L3
ENST00000489294.1	ENSP00000420270.1	Accepted	CCDS1239.1	Q8TAS1-1
ENST00000367921.7	ENSP00000356898.3	Accepted	CCDS1241.1	Q16832
ENST00000367922.7	ENSP00000356899.2	Accepted	CCDS1241.1	Q16832
ENST00000254521.7	ENSP00000254521.3	Accepted	CCDS1242.1	P56937-1
ENST00000367909.10	ENSP00000356885.6	Accepted	CCDS1243.1	P49798-1
ENST00000313961.9	ENSP00000319308.5	Accepted	CCDS1244.1	O15539-1
ENST00000271452.7	ENSP00000271452.3	Accepted	CCDS1245.1	Q9BZD4
ENST00000367900.7	ENSP00000356875.3	Accepted	CCDS1245.1	Q9BZD4
ENST00000420696.6	ENSP00000405890.1	Accepted	CCDS1246.1	P40424-1
ENST00000294816.6	ENSP00000294816.2	Accepted	CCDS1247.1	Q8TE12-1
ENST00000342310.7	ENSP00000340226.3	Accepted	CCDS1247.1	Q8TE12-1
ENST00000367893.4	ENSP00000356868.4	Accepted	CCDS1247.1	Q8TE12-1
ENST00000359842.9	ENSP00000352900.5	Accepted	CCDS1248.1	P48443
ENST00000367884.6	ENSP00000356859.1	Accepted	CCDS1249.1	O14880
ENST00000367889.7	ENSP00000356864.3	Accepted	CCDS1249.1	O14880
ENST00000367879.8	ENSP00000356853.4	Accepted	CCDS1252.1	Q9BZX2-1
ENST00000367875.1	ENSP00000356849.1	Accepted	CCDS1254.1	Q9P215
ENST00000367876.8	ENSP00000356850.4	Accepted	CCDS1254.1	Q9P215
ENST00000367874.4	ENSP00000356848.4	Accepted	CCDS1255.1	Q96BN2
ENST00000271417.7	ENSP00000271417.2	Accepted	CCDS1256.1	Q71H61
ENST00000367872.8	ENSP00000356846.4	Accepted	CCDS1257.1	Q96JY0-1
ENST00000367868.3	ENSP00000356842.3	Accepted	CCDS1258.1	Q99795
ENST00000362089.9	ENSP00000354782.5	Accepted	CCDS1261.1	P20963-1
ENST00000370509.4	ENSP00000359540.4	Accepted	CCDS1262.1	O75629
ENST00000367854.7	ENSP00000356828.3	Accepted	CCDS1263.1	Q6JBY9-1
ENST00000359523.6	ENSP00000352513.2	Accepted	CCDS1264.1	O95297-1
ENST00000367851.8	ENSP00000356825.4	Accepted	CCDS1265.1	Q96PN6-1
ENST00000271373.8	ENSP00000271373.4	Accepted	CCDS1266.1	O95563
ENST00000367846.8	ENSP00000356820.4	Accepted	CCDS1266.1	O95563
ENST00000367835.1	ENSP00000356809.1	Accepted	CCDS1268.1	Q8N6U8-1
ENST00000367838.5	ENSP00000356812.1	Accepted	CCDS1268.1	Q8N6U8-1
ENST00000367833.6	ENSP00000356807.2	Accepted	CCDS1270.1	O75663-1
ENST00000271375.6	ENSP00000271375.3	Accepted	CCDS1271.1	O95562
ENST00000367821.7	ENSP00000356795.3	Accepted	CCDS1272.1	O60806
ENST00000367819.2	ENSP00000356793.2	Accepted	CCDS1273.1	Q9UBD3
ENST00000367818.3	ENSP00000356792.3	Accepted	CCDS1274.1	P47992
ENST00000367817.3	ENSP00000356791.3	Accepted	CCDS1275.1	Q07507
ENST00000367815.8	ENSP00000356789.3	Accepted	CCDS1276.1	P05026-1
ENST00000367816.5	ENSP00000356790.1	Accepted	CCDS1276.1	P05026-1
ENST00000367811.7	ENSP00000356785.3	Accepted	CCDS1277.1	Q9Y5B8-1
ENST00000329281.6	ENSP00000327541.2	Accepted	CCDS1278.1	Q9H2G9-1
ENST00000367808.7	ENSP00000356782.3	Accepted	CCDS1278.1	Q9H2G9-1
ENST00000236137.9	ENSP00000236137.5	Accepted	CCDS1280.1	O60779-1
ENST00000646527.1	ENSP00000495500.1	Accepted	CCDS1280.1	O60779-1
ENST00000367797.7	ENSP00000356771.3	Accepted	CCDS1281.1	P12259
ENST00000263686.10	ENSP00000263686.5	Accepted	CCDS1282.1	P16109
ENST00000333360.11	ENSP00000331736.7	Accepted	CCDS1283.1	P16581
ENST00000303469.6	ENSP00000307077.2	Accepted	CCDS1284.1	O95568
ENST00000310392.4	ENSP00000307975.4	Accepted	CCDS1284.1	O95568
ENST00000286031.10	ENSP00000286031.6	Accepted	CCDS1285.1	Q9NSG2-1
ENST00000359326.8	ENSP00000352276.4	Accepted	CCDS1285.1	Q9NSG2-1
ENST00000367770.5	ENSP00000356744.1	Accepted	CCDS1287.1	Q8IZE3-1
ENST00000367772.8	ENSP00000356746.4	Accepted	CCDS1287.1	Q8IZE3-1
ENST00000361580.6	ENSP00000354560.2	Accepted	CCDS1288.1	Q92845-1
ENST00000367763.7	ENSP00000356737.3	Accepted	CCDS1289.1	Q5T7V8-1
ENST00000239461.10	ENSP00000239461.6	Accepted	CCDS1290.1	P54821-1
ENST00000367755.8	ENSP00000356729.4	Accepted	CCDS1292.1	P31513
ENST00000354841.4	ENSP00000346901.4	Accepted	CCDS1294.1	Q01740-1
ENST00000367750.7	ENSP00000356724.3	Accepted	CCDS1294.1	Q01740-1
ENST00000617670.5	ENSP00000481732.1	Accepted	CCDS1294.1	Q01740-1
ENST00000367749.3	ENSP00000356723.3	Accepted	CCDS1295.1	P31512
ENST00000037502.10	ENSP00000037502.5	Accepted	CCDS1297.1	Q99972
ENST00000236192.11	ENSP00000236192.7	Accepted	CCDS1298.1	O75379-1
ENST00000474047.5	ENSP00000435933.1	Accepted	CCDS1298.1	O75379-1
ENST00000361735.3	ENSP00000354920.3	Accepted	CCDS1299.1	Q8N6R0-5
ENST00000367727.8	ENSP00000356700.4	Accepted	CCDS1301.1	O95561
ENST00000344529.4	ENSP00000356701.3	Accepted	CCDS1302.1	Q92535
ENST00000367728.1	ENSP00000356702.1	Accepted	CCDS1302.1	Q92535
ENST00000263688.3	ENSP00000263688.3	Accepted	CCDS1303.1	Q9UBS9-1
ENST00000367721.2	ENSP00000356694.2	Accepted	CCDS1304.1	P48023-1
ENST00000404377.3	ENSP00000385470.3	Accepted	CCDS1305.2	Q9UNG2
ENST00000281834.3	ENSP00000281834.3	Accepted	CCDS1306.1	P23510-1
ENST00000340385.5	ENSP00000342026.5	Accepted	CCDS1307.1	P30041
ENST00000367714.3	ENSP00000356687.3	Accepted	CCDS1308.1	Q5TAH2
ENST00000209884.4	ENSP00000209884.4	Accepted	CCDS1310.1	Q9Y2M5-1
ENST00000361951.4	ENSP00000355086.4	Accepted	CCDS1311.1	Q6PI48
ENST00000367698.3	ENSP00000356671.3	Accepted	CCDS1313.1	P01008
ENST00000251507.8	ENSP00000251507.4	Accepted	CCDS1314.1	Q5R372-1
ENST00000367679.6	ENSP00000356652.2	Accepted	CCDS1315.1	Q9HB71-1
ENST00000476371.1	ENSP00000420714.1	Accepted	CCDS1316.1	O60783
ENST00000263525.6	ENSP00000263525.2	Accepted	CCDS1318.1	Q92752-1
ENST00000367674.6	ENSP00000356646.1	Accepted	CCDS1318.1	Q92752-1
ENST00000361539.4	ENSP00000354481.4	Accepted	CCDS1320.1	Q9C0B6-1
ENST00000462775.5	ENSP00000420558.1	Accepted	CCDS1322.1	Q9UJF2-1
ENST00000319416.6	ENSP00000323795.2	Accepted	CCDS1323.1	Q5T0J7-1
ENST00000367635.7	ENSP00000356607.3	Accepted	CCDS1325.1	Q86X27-1
ENST00000234816.6	ENSP00000234816.2	Accepted	CCDS1327.1	O95841
ENST00000367629.1	ENSP00000356601.1	Accepted	CCDS1327.1	O95841
ENST00000263733.4	ENSP00000263733.4	Accepted	CCDS1328.1	O75063
ENST00000367627.7	ENSP00000356599.3	Accepted	CCDS1329.1	Q9H497-1
ENST00000367619.7	ENSP00000356591.3	Accepted	CCDS1330.1	P35610-1
ENST00000367615.8	ENSP00000356587.4	Accepted	CCDS1331.1	Q9NP85-1
ENST00000294848.12	ENSP00000294848.8	Accepted	CCDS1332.1	Q8NAT2-3
ENST00000367614.5	ENSP00000356586.1	Accepted	CCDS1332.1	Q8NAT2-3
ENST00000341785.4	ENSP00000354891.4	Accepted	CCDS1333.1	Q96GL9
ENST00000367612.7	ENSP00000356584.3	Accepted	CCDS1334.1	Q8NFQ8-1
ENST00000609928.5	ENSP00000477486.1	Accepted	CCDS1334.1	Q8NFQ8-1
ENST00000606911.6	ENSP00000476687.1	Accepted	CCDS1335.1	Q5JTV8-1
ENST00000367607.7	ENSP00000356579.3	Accepted	CCDS1336.1	Q5VT06
ENST00000367602.7	ENSP00000356574.3	Accepted	CCDS1337.1	O00391-1
ENST00000263726.3	ENSP00000263726.2	Accepted	CCDS1338.1	Q969G2
ENST00000367595.3	ENSP00000356567.3	Accepted	CCDS1339.1	Q9BR61
ENST00000642319.1	ENSP00000495710.1	Accepted	CCDS1339.1	Q9BR61
ENST00000367590.8	ENSP00000356562.4	Accepted	CCDS1340.1	Q9UBH6-1
ENST00000258301.5	ENSP00000258301.5	Accepted	CCDS1341.1	O43752-1
ENST00000367580.5	ENSP00000356552.5	Accepted	CCDS1342.1	Q95460-1
ENST00000614012.4	ENSP00000477563.1	Accepted	CCDS1342.1	Q95460-1
ENST00000367577.6	ENSP00000356549.4	Accepted	CCDS1343.1	Q5VY09
ENST00000311223.9	ENSP00000307900.5	Accepted	CCDS1344.1	P15104
ENST00000331872.10	ENSP00000356537.5	Accepted	CCDS1344.1	P15104
ENST00000339526.8	ENSP00000344958.4	Accepted	CCDS1344.1	P15104
ENST00000417584.6	ENSP00000398320.2	Accepted	CCDS1344.1	P15104
ENST00000367559.7	ENSP00000356530.3	Accepted	CCDS1347.1	Q05823-1
ENST00000367558.5	ENSP00000356529.5	Accepted	CCDS1348.1	O15492
ENST00000258317.6	ENSP00000258317.2	Accepted	CCDS1350.1	Q9BXD5-1
ENST00000367553.5	ENSP00000356524.1	Accepted	CCDS1350.1	Q9BXD5-1
ENST00000258341.4	ENSP00000258341.3	Accepted	CCDS1351.1	P11047
ENST00000264144.4	ENSP00000264144.4	Accepted	CCDS1352.1	Q13753-1
ENST00000287713.6	ENSP00000287713.6	Accepted	CCDS1353.1	Q9BZQ4-1
ENST00000347615.6	ENSP00000340766.2	Accepted	CCDS1355.1	Q92540-1
ENST00000367535.7	ENSP00000356505.3	Accepted	CCDS1356.1	P19878-1
ENST00000367536.5	ENSP00000356506.1	Accepted	CCDS1356.1	P19878-1
ENST00000359856.10	ENSP00000352918.6	Accepted	CCDS1357.1	O15511-1
ENST00000308641.5	ENSP00000310622.4	Accepted	CCDS1358.1	Q8WW27
ENST00000361927.8	ENSP00000354960.4	Accepted	CCDS1360.1	Q8IYK4
ENST00000645668.1	ENSP00000493902.1	Accepted	CCDS1361.1	Q8WW01-1
ENST00000235307.6	ENSP00000235307.6	Accepted	CCDS1362.1	Q9H246
ENST00000318130.12	ENSP00000318147.7	Accepted	CCDS1363.2	Q9BZQ6-1
ENST00000367511.3	ENSP00000356481.3	Accepted	CCDS1364.1	Q9BZQ8
ENST00000367510.7	ENSP00000356480.3	Accepted	CCDS1365.1	Q99496-1
ENST00000367506.9	ENSP00000356476.5	Accepted	CCDS1366.1	Q7Z2T5-1
ENST00000367500.8	ENSP00000356470.4	Accepted	CCDS1367.1	Q5T5J6
ENST00000367501.7	ENSP00000356471.3	Accepted	CCDS1367.1	Q5T5J6
ENST00000367498.7	ENSP00000356468.3	Accepted	CCDS1368.1	Q9Y6Y0
ENST00000445192.6	ENSP00000399679.2	Accepted	CCDS1369.1	Q92954-1
ENST00000391997.2	ENSP00000375855.2	Accepted	CCDS1370.1	P20941-1
ENST00000367468.9	ENSP00000356438.5	Accepted	CCDS1371.1	P35354
ENST00000367466.3	ENSP00000356436.3	Accepted	CCDS1372.1	P47712
ENST00000367462.4	ENSP00000356432.3	Accepted	CCDS1373.1	Q76B58-1
ENST00000367460.3	ENSP00000356430.3	Accepted	CCDS1374.1	Q9NS28
ENST00000367459.7	ENSP00000356429.3	Accepted	CCDS1375.2	Q08116-1
ENST00000391995.6	ENSP00000375853.2	Accepted	CCDS1376.1	O14921
ENST00000543215.5	ENSP00000442837.1	Accepted	CCDS1376.1	O14921
ENST00000235382.6	ENSP00000235382.5	Accepted	CCDS1377.1	P41220-1
ENST00000367455.8	ENSP00000356425.3	Accepted	CCDS1378.1	Q9Y5K5-1
ENST00000367441.1	ENSP00000356411.1	Accepted	CCDS1379.1	P10155-1
ENST00000367446.7	ENSP00000356416.3	Accepted	CCDS1379.1	P10155-1
ENST00000400968.6	ENSP00000383752.2	Accepted	CCDS1379.1	P10155-1
ENST00000367439.7	ENSP00000356409.3	Accepted	CCDS1381.1	Q9NS18-1
ENST00000608166.2	ENSP00000494652.1	Accepted	CCDS1381.1	Q9NS18-1
ENST00000367435.3	ENSP00000356405.3	Accepted	CCDS1382.1	Q6P1J9
ENST00000367434.4	ENSP00000356404.4	Accepted	CCDS1383.1	O43825
ENST00000294725.13	ENSP00000294725.8	Accepted	CCDS1384.1	Q6UVM3-1
ENST00000367429.8	ENSP00000356399.4	Accepted	CCDS1385.1	P08603-1
ENST00000320493.9	ENSP00000314299.5	Accepted	CCDS1386.1	Q03591
ENST00000256785.4	ENSP00000256785.4	Accepted	CCDS1387.1	Q9BXR6
ENST00000367412.1	ENSP00000356382.1	Accepted	CCDS1388.1	P05160
ENST00000367409.8	ENSP00000356379.4	Accepted	CCDS1389.1	Q8IZT6-1
ENST00000367400.7	ENSP00000356370.3	Accepted	CCDS1390.1	P82279-1
ENST00000367387.5	ENSP00000356357.4	Accepted	CCDS1393.1	Q9NQ69-1
ENST00000367385.8	ENSP00000356355.4	Accepted	CCDS1394.1	Q8TDX7-1
ENST00000538004.5	ENSP00000444621.1	Accepted	CCDS1394.1	Q8TDX7-1
ENST00000281087.6	ENSP00000281087.2	Accepted	CCDS1395.1	Q96LB4-1
ENST00000367382.5	ENSP00000356352.1	Accepted	CCDS1395.1	Q96LB4-1
ENST00000442510.7	ENSP00000411355.3	Accepted	CCDS1397.2	P08575-3
ENST00000367362.7	ENSP00000356331.3	Accepted	CCDS1401.1	O00482-1
ENST00000294740.3	ENSP00000294740.2	Accepted	CCDS1402.1	Q9Y2X9-1
ENST00000367353.1	ENSP00000356322.1	Accepted	CCDS1402.1	Q9Y2X9-1
ENST00000304244.4	ENSP00000301917.2	Accepted	CCDS1405.1	O00155
ENST00000362061.3	ENSP00000355192.3	Accepted	CCDS1407.1	Q13698
ENST00000367330.5	ENSP00000356299.1	Accepted	CCDS1408.1	Q9P0T7
ENST00000367333.6	ENSP00000356302.2	Accepted	CCDS1408.1	Q9P0T7
ENST00000367334.9	ENSP00000356303.5	Accepted	CCDS1408.1	Q9P0T7
ENST00000485839.6	ENSP00000476893.1	Accepted	CCDS1408.1	Q9P0T7
ENST00000391967.6	ENSP00000375829.2	Accepted	CCDS1410.1	O00515
ENST00000336092.8	ENSP00000337022.4	Accepted	CCDS1411.1	P19237
ENST00000361379.8	ENSP00000354488.4	Accepted	CCDS1411.1	P19237
ENST00000367312.5	ENSP00000356281.1	Accepted	CCDS1411.1	P19237
ENST00000367309.1	ENSP00000356278.1	Accepted	CCDS1412.1	Q9Y5J5
ENST00000367311.4	ENSP00000356280.3	Accepted	CCDS1412.1	Q9Y5J5
ENST00000340006.6	ENSP00000345079.2	Accepted	CCDS1413.1	P21291
ENST00000367306.5	ENSP00000356275.1	Accepted	CCDS1413.1	P21291
ENST00000532460.5	ENSP00000434147.1	Accepted	CCDS1413.1	P21291
ENST00000533432.5	ENSP00000436792.1	Accepted	CCDS1413.1	P21291
ENST00000367296.8	ENSP00000356265.4	Accepted	CCDS1414.2	Q8NEY1-1
ENST00000361565.8	ENSP00000354742.4	Accepted	CCDS1415.1	Q96P70
ENST00000362011.6	ENSP00000355064.6	Accepted	CCDS1416.1	Q96DD7
ENST00000367287.4	ENSP00000356256.4	Accepted	CCDS1417.1	Q99595
ENST00000295640.8	ENSP00000295640.4	Accepted	CCDS1418.1	Q9H4A4
ENST00000359651.7	ENSP00000352673.3	Accepted	CCDS1419.1	P78545-1
ENST00000367283.7	ENSP00000356252.3	Accepted	CCDS1419.1	P78545-1
ENST00000367284.9	ENSP00000356253.5	Accepted	CCDS1419.1	P78545-1
ENST00000367282.5	ENSP00000356251.4	Accepted	CCDS1420.1	O60883
ENST00000272217.6	ENSP00000272217.2	Accepted	CCDS1421.1	Q96BM9
ENST00000367274.9	ENSP00000356243.4	Accepted	CCDS1425.1	Q9NPD8
ENST00000646651.1	ENSP00000494957.1	Accepted	CCDS1425.1	Q9NPD8
ENST00000608999.5	ENSP00000476755.1	Accepted	CCDS1426.1	O60237-1
ENST00000367267.5	ENSP00000356236.1	Accepted	CCDS1427.1	Q8N9I0
ENST00000367268.4	ENSP00000356237.4	Accepted	CCDS1427.1	Q8N9I0
ENST00000367262.3	ENSP00000356231.3	Accepted	CCDS1428.1	P47224
ENST00000367261.7	ENSP00000356230.3	Accepted	CCDS1429.1	Q53G59-1
ENST00000340990.9	ENSP00000341785.5	Accepted	CCDS1430.1	Q96A54
ENST00000367249.8	ENSP00000356218.4	Accepted	CCDS1431.1	Q9UHQ9
ENST00000367242.3	ENSP00000356211.3	Accepted	CCDS1432.1	Q8IXX5-1
ENST00000241651.4	ENSP00000241651.4	Accepted	CCDS1433.1	P15173
ENST00000309502.7	ENSP00000308549.3	Accepted	CCDS1434.1	P30542-1
ENST00000337894.8	ENSP00000338435.4	Accepted	CCDS1434.1	P30542-1
ENST00000367236.8	ENSP00000356205.4	Accepted	CCDS1434.1	P30542-1
ENST00000255409.7	ENSP00000255409.3	Accepted	CCDS1435.1	P36222
ENST00000367229.5	ENSP00000356198.1	Accepted	CCDS1436.1	Q13231-1
ENST00000290551.4	ENSP00000290551.4	Accepted	CCDS1437.1	P78543
ENST00000475157.1	ENSP00000433553.1	Accepted	CCDS1437.1	P78543
ENST00000343110.2	ENSP00000343924.2	Accepted	CCDS1438.1	P51888
ENST00000367222.6	ENSP00000356191.2	Accepted	CCDS1439.1	Q9UBM4
ENST00000442561.6	ENSP00000406970.2	Accepted	CCDS1441.2	Q8IWV1-1
ENST00000367202.8	ENSP00000356170.4	Accepted	CCDS1442.2	Q9NVF9-1
ENST00000308302.3	ENSP00000308535.3	Accepted	CCDS1443.1	Q6ZVE7
ENST00000272203.7	ENSP00000272203.2	Accepted	CCDS1444.1	Q9Y2H5
ENST00000367188.4	ENSP00000356156.4	Accepted	CCDS1445.1	Q5SWA1
ENST00000367187.7	ENSP00000356155.3	Accepted	CCDS1446.1	O00750
ENST00000367182.7	ENSP00000356150.3	Accepted	CCDS1447.1	O15151-1
ENST00000367175.1	ENSP00000356143.1	Accepted	CCDS1448.1	O75325
ENST00000367176.7	ENSP00000356144.3	Accepted	CCDS1448.1	O75325
ENST00000367177.3	ENSP00000356145.3	Accepted	CCDS1448.1	O75325
ENST00000331830.6	ENSP00000330633.4	Accepted	CCDS1449.1	Q02246
ENST00000638378.1	ENSP00000492617.1	Accepted	CCDS1449.1	Q02246
ENST00000639302.1	ENSP00000491671.1	Accepted	CCDS1449.1	Q02246
ENST00000640326.1	ENSP00000492495.1	Accepted	CCDS1449.1	Q02246
ENST00000367167.4	ENSP00000356135.3	Accepted	CCDS1450.1	Q6P7N7
ENST00000367162.7	ENSP00000356130.3	Accepted	CCDS1451.1	Q6XUX3-1
ENST00000367147.8	ENSP00000356115.4	Accepted	CCDS1455.1	Q8N468-1
ENST00000357992.8	ENSP00000350681.4	Accepted	CCDS1456.1	P28324-1
ENST00000616704.4	ENSP00000483628.1	Accepted	CCDS1456.1	P28324-1
ENST00000367145.3	ENSP00000356113.3	Accepted	CCDS1458.1	Q96JT2
ENST00000235932.8	ENSP00000235932.4	Accepted	CCDS1459.1	O14966-1
ENST00000367139.7	ENSP00000356107.3	Accepted	CCDS1459.1	O14966-1
ENST00000414729.1	ENSP00000402910.1	Accepted	CCDS1459.1	O14966-1
ENST00000367136.4	ENSP00000356104.4	Accepted	CCDS1460.1	Q6GTS8-1
ENST00000271764.6	ENSP00000271764.2	Accepted	CCDS1465.1	P41214-1
ENST00000423557.1	ENSP00000412237.1	Accepted	CCDS1467.1	P22301
ENST00000270218.10	ENSP00000270218.6	Accepted	CCDS1469.1	Q9UHD0-1
ENST00000620365.1	ENSP00000482668.1	Accepted	CCDS1469.1	Q9UHD0-1
ENST00000367096.7	ENSP00000356063.3	Accepted	CCDS1470.1	Q9NYY1-1
ENST00000367098.5	ENSP00000356065.1	Accepted	CCDS1470.1	Q9NYY1-1
ENST00000294984.6	ENSP00000294984.2	Accepted	CCDS1471.1	Q13007-1
ENST00000367091.7	ENSP00000356058.3	Accepted	CCDS1473.1	O60667-1
ENST00000356495.4	ENSP00000348888.4	Accepted	CCDS1474.1	P01833
ENST00000359470.5	ENSP00000352447.5	Accepted	CCDS1475.1	Q9BW04-1
ENST00000243611.9	ENSP00000243611.5	Accepted	CCDS1476.1	P20851-1
ENST00000367078.7	ENSP00000356045.3	Accepted	CCDS1476.1	P20851-1
ENST00000391923.1	ENSP00000375790.1	Accepted	CCDS1476.1	P20851-1
ENST00000367070.7	ENSP00000356037.3	Accepted	CCDS1477.1	P04003
ENST00000367058.7	ENSP00000356025.3	Accepted	CCDS1478.1	P20023-1
ENST00000358170.6	ENSP00000350893.2	Accepted	CCDS1485.1	P15529-1
ENST00000009105.5	ENSP00000009105.1	Accepted	CCDS1486.1	Q96NX5-1
ENST00000361322.2	ENSP00000354861.2	Accepted	CCDS1486.1	Q96NX5-1
ENST00000356082.8	ENSP00000348384.3	Accepted	CCDS1487.1	Q13751
ENST00000367030.7	ENSP00000355997.3	Accepted	CCDS1487.1	Q13751
ENST00000391911.5	ENSP00000375778.1	Accepted	CCDS1487.1	Q13751
ENST00000367029.4	ENSP00000355996.4	Accepted	CCDS1488.1	P27469
ENST00000367027.4	ENSP00000355994.3	Accepted	CCDS1489.1	P28845
ENST00000367028.6	ENSP00000355995.1	Accepted	CCDS1489.1	P28845
ENST00000367024.5	ENSP00000355991.1	Accepted	CCDS1490.2	Q9Y228-1
ENST00000367025.7	ENSP00000355992.3	Accepted	CCDS1490.2	Q9Y228-1
ENST00000294811.2	ENSP00000294811.1	Accepted	CCDS1491.1	Q96LT6
ENST00000367021.7	ENSP00000355988.3	Accepted	CCDS1492.1	O14896-1
ENST00000491415.6	ENSP00000419005.1	Accepted	CCDS1493.1	Q68CQ4
ENST00000367012.3	ENSP00000355979.3	Accepted	CCDS1494.1	Q9NUC0
ENST00000261458.7	ENSP00000261458.3	Accepted	CCDS1495.1	Q5VTY9-1
ENST00000367010.5	ENSP00000355977.1	Accepted	CCDS1495.1	Q5VTY9-1
ENST00000413764.6	ENSP00000416845.2	Accepted	CCDS1495.1	Q5VTY9-1
ENST00000271751.9	ENSP00000271751.4	Accepted	CCDS1496.1	O95259-1
ENST00000261464.9	ENSP00000261464.5	Accepted	CCDS1497.1	O00463-1
ENST00000336184.6	ENSP00000336825.2	Accepted	CCDS1497.1	O00463-1
ENST00000367004.3	ENSP00000355971.3	Accepted	CCDS1497.1	O00463-1
ENST00000367002.4	ENSP00000355969.4	Accepted	CCDS1498.1	Q7Z3Z2
ENST00000367001.4	ENSP00000355968.4	Accepted	CCDS1499.1	Q9Y6M5
ENST00000366999.8	ENSP00000355966.4	Accepted	CCDS1500.1	P51955-1
ENST00000366994.7	ENSP00000355961.3	Accepted	CCDS1501.1	Q9NVH2-1
ENST00000366991.4	ENSP00000355958.4	Accepted	CCDS1502.1	Q9NZJ0-1
ENST00000261461.6	ENSP00000261461.2	Accepted	CCDS1503.1	Q15172-1
ENST00000261455.8	ENSP00000261455.4	Accepted	CCDS1504.1	Q9H813-1
ENST00000366988.4	ENSP00000355955.3	Accepted	CCDS1505.1	Q9UMX5
ENST00000341491.8	ENSP00000344352.4	Accepted	CCDS1506.1	P18847-1
ENST00000366987.6	ENSP00000355954.2	Accepted	CCDS1506.1	P18847-1
ENST00000294829.4	ENSP00000294829.3	Accepted	CCDS1507.1	Q8IYT1
ENST00000243440.1	ENSP00000243440.1	Accepted	CCDS1508.1	Q9NR55
ENST00000366977.7	ENSP00000355944.3	Accepted	CCDS1509.1	Q96IY1-1
ENST00000366971.8	ENSP00000355938.4	Accepted	CCDS1510.1	Q9Y5Y0-1
ENST00000366962.7	ENSP00000355929.3	Accepted	CCDS1512.1	Q5VTE6-1
ENST00000366960.7	ENSP00000355927.3	Accepted	CCDS1513.1	Q96S38-1
ENST00000366956.9	ENSP00000355923.4	Accepted	CCDS1514.1	Q15678
ENST00000259154.8	ENSP00000259154.2	Accepted	CCDS1515.1	Q9Y597-1
ENST00000366935.7	ENSP00000355902.3	Accepted	CCDS1518.1	Q9NW75-1
ENST00000366933.4	ENSP00000355900.4	Accepted	CCDS1519.1	Q96L03
ENST00000366932.3	ENSP00000355899.3	Accepted	CCDS1520.2	Q9Y3B9
ENST00000366930.8	ENSP00000355897.4	Accepted	CCDS1521.1	P61812
ENST00000366928.9	ENSP00000355895.5	Accepted	CCDS1522.1	Q5VWZ2-1
ENST00000366922.2	ENSP00000355889.2	Accepted	CCDS1523.1	Q9NSE4
ENST00000294889.5	ENSP00000294889.5	Accepted	CCDS1524.1	Q9H7X2
ENST00000366913.7	ENSP00000355880.3	Accepted	CCDS1525.1	Q969Z3-1
ENST00000366910.9	ENSP00000355877.5	Accepted	CCDS1526.1	Q5VT66-1
ENST00000366903.7	ENSP00000355870.5	Accepted	CCDS1527.1	Q14774
ENST00000366899.3	ENSP00000355866.3	Accepted	CCDS1528.1	Q9Y6W6-1
ENST00000343410.6	ENSP00000342118.6	Accepted	CCDS1530.2	Q6UWX4
ENST00000350027.8	ENSP00000339976.4	Accepted	CCDS1531.1	Q15573-1
ENST00000352967.8	ENSP00000327072.6	Accepted	CCDS1531.1	Q15573-1
ENST00000340020.10	ENSP00000339161.6	Accepted	CCDS1533.1	Q96BJ3-1
ENST00000340934.9	ENSP00000343742.5	Accepted	CCDS1534.1	Q5VW32-1
ENST00000360827.6	ENSP00000354070.2	Accepted	CCDS1535.2	A6PVY3-1
ENST00000445590.3	ENSP00000414451.2	Accepted	CCDS1535.2	A6PVY3-1
ENST00000284476.7	ENSP00000284476.6	Accepted	CCDS1536.1	Q96F81
ENST00000366875.4	ENSP00000355840.3	Accepted	CCDS1537.1	Q8N715
ENST00000366862.9	ENSP00000355827.5	Accepted	CCDS1539.1	Q9NVF7-1
ENST00000323699.8	ENSP00000316476.4	Accepted	CCDS1540.1	O15121
ENST00000391877.3	ENSP00000375749.3	Accepted	CCDS1540.1	O15121
ENST00000281701.10	ENSP00000281701.6	Accepted	CCDS1541.1	O15381-1
ENST00000465271.5	ENSP00000420443.1	Accepted	CCDS1543.1	Q9P003-1
ENST00000272133.3	ENSP00000272133.3	Accepted	CCDS1544.1	Q8TBE1
ENST00000272163.8	ENSP00000272163.4	Accepted	CCDS1545.1	Q14739
ENST00000338179.6	ENSP00000339883.2	Accepted	CCDS1545.1	Q14739
ENST00000304786.11	ENSP00000305230.7	Accepted	CCDS1546.1	P49458-1
ENST00000272167.9	ENSP00000272167.5	Accepted	CCDS1547.1	P07099
ENST00000366837.5	ENSP00000355802.4	Accepted	CCDS1547.1	P07099
ENST00000614058.4	ENSP00000480004.1	Accepted	CCDS1547.1	P07099
ENST00000272134.5	ENSP00000272134.5	Accepted	CCDS1548.1	O75610
ENST00000366820.9	ENSP00000355785.5	Accepted	CCDS1549.1	O00292-1
ENST00000366813.1	ENSP00000355778.1	Accepted	CCDS1550.1	P84243
ENST00000366815.7	ENSP00000355780.3	Accepted	CCDS1550.1	P84243
ENST00000366816.5	ENSP00000355781.1	Accepted	CCDS1550.1	P84243
ENST00000366812.5	ENSP00000355777.5	Accepted	CCDS1551.1	Q9H3P7
ENST00000366810.5	ENSP00000355775.4	Accepted	CCDS1552.1	Q9H2W2-1
ENST00000366794.9	ENSP00000355759.5	Accepted	CCDS1554.1	P09874
ENST00000272117.7	ENSP00000272117.3	Accepted	CCDS1555.1	P27987-1
ENST00000429204.5	ENSP00000411152.1	Accepted	CCDS1555.1	P27987-1
ENST00000366783.7	ENSP00000355747.3	Accepted	CCDS1556.1	P49810-1
ENST00000366777.3	ENSP00000355739.3	Accepted	CCDS1557.1	Q8NI60-1
ENST00000366779.5	ENSP00000355741.1	Accepted	CCDS1557.1	Q8NI60-1
ENST00000366758.7	ENSP00000355720.3	Accepted	CCDS1561.1	Q9H9V9-1
ENST00000615711.4	ENSP00000484088.1	Accepted	CCDS1561.1	Q9H9V9-1
ENST00000315781.9	ENSP00000314157.6	Accepted	CCDS1562.1	Q5SQN1-1
ENST00000366759.8	ENSP00000355721.4	Accepted	CCDS1562.1	Q5SQN1-1
ENST00000366757.3	ENSP00000355719.3	Accepted	CCDS1563.1	A1L453
ENST00000284523.1	ENSP00000284523.1	Accepted	CCDS1564.1	P56704-1
ENST00000272102.9	ENSP00000272102.5	Accepted	CCDS1565.1	P84077
ENST00000540651.5	ENSP00000442980.1	Accepted	CCDS1565.1	P84077
ENST00000541182.1	ENSP00000440005.1	Accepted	CCDS1565.1	P84077
ENST00000272139.4	ENSP00000272139.4	Accepted	CCDS1566.1	Q9BU76-1
ENST00000295008.8	ENSP00000295008.4	Accepted	CCDS1567.1	Q7Z7F7-1
ENST00000336300.9	ENSP00000337361.5	Accepted	CCDS1567.1	Q7Z7F7-1
ENST00000336520.7	ENSP00000337342.3	Accepted	CCDS1567.1	Q7Z7F7-1
ENST00000348259.9	ENSP00000338189.5	Accepted	CCDS1567.1	Q7Z7F7-1
ENST00000366733.5	ENSP00000355694.1	Accepted	CCDS1567.1	Q7Z7F7-1
ENST00000366734.5	ENSP00000355695.1	Accepted	CCDS1567.1	Q7Z7F7-1
ENST00000366735.5	ENSP00000355696.1	Accepted	CCDS1567.1	Q7Z7F7-1
ENST00000366736.5	ENSP00000355697.1	Accepted	CCDS1567.1	Q7Z7F7-1
ENST00000366739.5	ENSP00000355700.1	Accepted	CCDS1567.1	Q7Z7F7-1
ENST00000366740.5	ENSP00000355701.1	Accepted	CCDS1567.1	Q7Z7F7-1
ENST00000366741.5	ENSP00000355702.1	Accepted	CCDS1567.1	Q7Z7F7-1
ENST00000366742.5	ENSP00000355703.1	Accepted	CCDS1567.1	Q7Z7F7-1
ENST00000366744.5	ENSP00000355705.1	Accepted	CCDS1567.1	Q7Z7F7-1
ENST00000366746.7	ENSP00000355707.3	Accepted	CCDS1567.1	Q7Z7F7-1
ENST00000366747.7	ENSP00000355708.3	Accepted	CCDS1567.1	Q7Z7F7-1
ENST00000391867.7	ENSP00000375740.3	Accepted	CCDS1567.1	Q7Z7F7-1
ENST00000312726.8	ENSP00000317659.4	Accepted	CCDS1568.1	Q16774-1
ENST00000366716.1	ENSP00000355677.1	Accepted	CCDS1568.1	Q16774-1
ENST00000366718.5	ENSP00000355679.1	Accepted	CCDS1568.1	Q16774-1
ENST00000366726.5	ENSP00000355687.1	Accepted	CCDS1568.1	Q16774-1
ENST00000366730.5	ENSP00000355691.1	Accepted	CCDS1568.1	Q16774-1
ENST00000366714.2	ENSP00000355675.2	Accepted	CCDS1569.1	Q5T442
ENST00000295033.7	ENSP00000295033.3	Accepted	CCDS1571.1	Q9Y577-1
ENST00000366697.6	ENSP00000355658.2	Accepted	CCDS1571.1	Q9Y577-1
ENST00000366698.6	ENSP00000355659.2	Accepted	CCDS1571.1	Q9Y577-1
ENST00000366696.1	ENSP00000355657.1	Accepted	CCDS1572.1	Q16695
ENST00000366695.3	ENSP00000355656.2	Accepted	CCDS1573.1	Q7L7L0
ENST00000620438.1	ENSP00000479284.1	Accepted	CCDS1574.1	Q8N257
ENST00000366691.3	ENSP00000355652.3	Accepted	CCDS1575.1	Q7L0Q8-1
ENST00000366688.4	ENSP00000355649.3	Accepted	CCDS1576.1	Q15513
ENST00000284617.6	ENSP00000284617.2	Accepted	CCDS1577.1	Q6IQ19-1
ENST00000366687.5	ENSP00000355648.1	Accepted	CCDS1577.1	Q6IQ19-1
ENST00000366684.7	ENSP00000355645.3	Accepted	CCDS1578.1	P68133
ENST00000261396.5	ENSP00000261396.3	Accepted	CCDS1579.1	Q8WUM0
ENST00000344517.4	ENSP00000355637.3	Accepted	CCDS1580.1	Q9NRK6
ENST00000258281.6	ENSP00000258281.2	Accepted	CCDS1581.1	O75529-1
ENST00000366676.5	ENSP00000355636.1	Accepted	CCDS1581.1	O75529-1
ENST00000366672.4	ENSP00000355632.4	Accepted	CCDS1582.1	Q10471-1
ENST00000366669.8	ENSP00000355629.4	Accepted	CCDS1584.1	Q14746-1
ENST00000366667.4	ENSP00000355627.4	Accepted	CCDS1585.1	P01019
ENST00000271971.6	ENSP00000271971.2	Accepted	CCDS1586.1	O14815-1
ENST00000366663.9	ENSP00000355623.5	Accepted	CCDS1587.1	Q9H425-1
ENST00000366661.8	ENSP00000355621.4	Accepted	CCDS1588.1	Q8NBP0-1
ENST00000310256.6	ENSP00000312458.2	Accepted	CCDS1589.1	Q9H2C2
ENST00000366654.4	ENSP00000355614.4	Accepted	CCDS1590.1	Q96GI7
ENST00000366649.6	ENSP00000355609.2	Accepted	CCDS1591.2	Q8NDD1-1
ENST00000366647.8	ENSP00000355607.4	Accepted	CCDS1592.1	O15228-1
ENST00000366645.1	ENSP00000355605.2	Accepted	CCDS1593.1	Q8IYI6
ENST00000295050.11	ENSP00000295050.7	Accepted	CCDS1594.1	Q9H040-1
ENST00000366641.3	ENSP00000355601.3	Accepted	CCDS1595.1	Q9GZT9-1
ENST00000366639.8	ENSP00000355599.3	Accepted	CCDS1596.1	Q99598
ENST00000366628.9	ENSP00000355587.4	Accepted	CCDS1597.1	Q9BSD7
ENST00000366624.7	ENSP00000355583.3	Accepted	CCDS1598.1	Q5TCX8-1
ENST00000366621.7	ENSP00000355580.3	Accepted	CCDS1599.1	O00180
ENST00000040877.1	ENSP00000040877.1	Accepted	CCDS1601.1	Q13395
ENST00000366609.3	ENSP00000355568.3	Accepted	CCDS1602.1	Q7Z5L9-1
ENST00000366607.4	ENSP00000355566.4	Accepted	CCDS1603.1	Q15388
ENST00000282841.9	ENSP00000282841.5	Accepted	CCDS1604.1	O95749-1
ENST00000358966.6	ENSP00000351852.2	Accepted	CCDS1604.1	O95749-1
ENST00000488594.5	ENSP00000418690.1	Accepted	CCDS1604.1	O95749-1
ENST00000406207.5	ENSP00000384571.1	Accepted	CCDS1605.1	Q15813-1
ENST00000642610.1	ENSP00000494796.1	Accepted	CCDS1605.1	Q15813-1
ENST00000644604.1	ENSP00000495961.1	Accepted	CCDS1605.1	Q15813-1
ENST00000645205.1	ENSP00000495823.1	Accepted	CCDS1605.1	Q15813-1
ENST00000645351.1	ENSP00000494319.1	Accepted	CCDS1605.1	Q15813-1
ENST00000645655.1	ENSP00000495202.1	Accepted	CCDS1605.1	Q15813-1
ENST00000646624.1	ENSP00000494575.1	Accepted	CCDS1605.1	Q15813-1
ENST00000647186.1	ENSP00000494775.1	Accepted	CCDS1605.1	Q15813-1
ENST00000366600.7	ENSP00000355559.3	Accepted	CCDS1606.1	Q8NCR0-1
ENST00000366597.5	ENSP00000355556.1	Accepted	CCDS1607.1	P50150
ENST00000366598.8	ENSP00000355557.4	Accepted	CCDS1607.1	P50150
ENST00000391854.6	ENSP00000375727.2	Accepted	CCDS1607.1	P50150
ENST00000450593.5	ENSP00000398629.1	Accepted	CCDS1607.1	P50150
ENST00000484517.2	ENSP00000482192.1	Accepted	CCDS1607.1	P50150
ENST00000264187.6	ENSP00000264187.6	Accepted	CCDS1608.1	P14543-1
ENST00000366592.7	ENSP00000355551.3	Accepted	CCDS1609.1	O60478
ENST00000334232.8	ENSP00000335076.4	Accepted	CCDS1610.1	Q8WWZ3-1
ENST00000341872.10	ENSP00000342139.6	Accepted	CCDS1612.1	O00214-1
ENST00000366584.8	ENSP00000355543.4	Accepted	CCDS1612.1	O00214-1
ENST00000526634.5	ENSP00000437040.1	Accepted	CCDS1612.1	O00214-1
ENST00000366578.5	ENSP00000355537.4	Accepted	CCDS1613.1	P35609-1
ENST00000366577.9	ENSP00000355536.5	Accepted	CCDS1614.1	Q99707-1
ENST00000366570.4	ENSP00000355529.4	Accepted	CCDS1615.1	Q12836
ENST00000611898.4	ENSP00000482304.1	Accepted	CCDS1615.1	Q12836
ENST00000255380.8	ENSP00000255380.4	Accepted	CCDS1616.1	P20309
ENST00000615928.4	ENSP00000482377.1	Accepted	CCDS1616.1	P20309
ENST00000366560.3	ENSP00000355518.3	Accepted	CCDS1617.1	P07954-1
ENST00000366559.8	ENSP00000355517.4	Accepted	CCDS1618.1	O15229-1
ENST00000348581.9	ENSP00000311873.5	Accepted	CCDS1620.1	Q9UQ84-1
ENST00000366548.7	ENSP00000355506.3	Accepted	CCDS1620.1	Q9UQ84-1
ENST00000442594.6	ENSP00000414188.3	Accepted	CCDS1621.2	Q8N7P1-1
ENST00000536534.6	ENSP00000440896.1	Accepted	CCDS1621.2	Q8N7P1-1
ENST00000366535.3	ENSP00000355493.3	Accepted	CCDS1624.1	P30520
ENST00000302550.15	ENSP00000306528.11	Accepted	CCDS1626.1	Q9BSY9-1
ENST00000366514.4	ENSP00000355471.4	Accepted	CCDS1627.1	Q9H5Q4
ENST00000366513.8	ENSP00000355470.4	Accepted	CCDS1628.1	Q6PJW8-1
ENST00000294753.8	ENSP00000294753.4	Accepted	CCDS1631.1	Q96IT1-1
ENST00000336119.7	ENSP00000337383.3	Accepted	CCDS1632.1	Q96P20-1
ENST00000391828.7	ENSP00000375704.3	Accepted	CCDS1632.1	Q96P20-1
ENST00000366487.4	ENSP00000355443.3	Accepted	CCDS1634.2	Q8N628
ENST00000617752.1	ENSP00000479757.1	Accepted	CCDS1634.2	Q8N628
ENST00000641802.1	ENSP00000493385.1	Accepted	CCDS1634.2	Q8N628
ENST00000366488.4	ENSP00000355444.4	Accepted	CCDS1635.1	Q5JQS6-1
ENST00000536561.5	ENSP00000446460.2	Accepted	CCDS1635.1	Q5JQS6-1
ENST00000366481.3	ENSP00000355437.3	Accepted	CCDS1636.1	Q8NG06
ENST00000358120.3	ENSP00000350836.2	Accepted	CCDS1637.1	Q8N349
ENST00000641714.1	ENSP00000493075.1	Accepted	CCDS1637.1	Q8N349
ENST00000641893.1	ENSP00000492949.1	Accepted	CCDS1637.1	Q8N349
ENST00000306562.7	ENSP00000421915.1	Accepted	CCDS1638.1	Q499Z4-1
ENST00000272065.9	ENSP00000272065.5	Accepted	CCDS1639.1	P24666-1
ENST00000329066.8	ENSP00000329869.4	Accepted	CCDS1643.1	P07202-1
ENST00000345913.8	ENSP00000318820.7	Accepted	CCDS1643.1	P07202-1
ENST00000315212.3	ENSP00000313350.3	Accepted	CCDS1647.1	O60930
ENST00000304921.9	ENSP00000339095.4	Accepted	CCDS1648.1	P62081
ENST00000403564.5	ENSP00000385018.1	Accepted	CCDS1648.1	P62081
ENST00000406376.1	ENSP00000385286.1	Accepted	CCDS1648.1	P62081
ENST00000462576.5	ENSP00000495273.1	Accepted	CCDS1648.1	P62081
ENST00000645674.1	ENSP00000496757.1	Accepted	CCDS1648.1	P62081
ENST00000646909.1	ENSP00000496654.1	Accepted	CCDS1648.1	P62081
ENST00000349077.8	ENSP00000339168.4	Accepted	CCDS1649.1	Q9BWP8-1
ENST00000382125.8	ENSP00000371559.4	Accepted	CCDS1651.1	Q53HC9
ENST00000324266.9	ENSP00000324318.5	Accepted	CCDS1652.1	Q8WVT3
ENST00000382110.6	ENSP00000371544.2	Accepted	CCDS1652.1	Q8WVT3
ENST00000327435.10	ENSP00000333666.3	Accepted	CCDS1653.1	Q9BV57-1
ENST00000322002.4	ENSP00000322568.3	Accepted	CCDS1654.1	P35716
ENST00000382040.3	ENSP00000371471.3	Accepted	CCDS1656.1	Q8WXG1
ENST00000320892.10	ENSP00000321330.6	Accepted	CCDS1657.1	P50876
ENST00000234091.8	ENSP00000234091.4	Accepted	CCDS1659.1	Q02363
ENST00000331129.3	ENSP00000385465.2	Accepted	CCDS1659.1	Q02363
ENST00000396290.1	ENSP00000379585.1	Accepted	CCDS1659.1	Q02363
ENST00000305997.7	ENSP00000302177.3	Accepted	CCDS1660.1	Q6ZWT7
ENST00000281419.7	ENSP00000281419.3	Accepted	CCDS1661.1	O43150-1
ENST00000355346.8	ENSP00000347504.4	Accepted	CCDS1662.1	O14713-1
ENST00000360635.7	ENSP00000353850.3	Accepted	CCDS1662.1	O14713-1
ENST00000238112.7	ENSP00000238112.3	Accepted	CCDS1664.1	Q9UKF6
ENST00000310823.7	ENSP00000309968.3	Accepted	CCDS1665.1	P78536-1
ENST00000238081.7	ENSP00000238081.3	Accepted	CCDS1666.1	P27348
ENST00000381844.8	ENSP00000371267.4	Accepted	CCDS1666.1	P27348
ENST00000305883.5	ENSP00000307023.1	Accepted	CCDS1668.1	O14901-1
ENST00000304567.9	ENSP00000302955.4	Accepted	CCDS1669.1	P31350-1
ENST00000641198.1	ENSP00000493399.1	Accepted	CCDS1669.1	P31350-1
ENST00000307845.7	ENSP00000310749.3	Accepted	CCDS1671.1	P37235
ENST00000381765.7	ENSP00000371184.3	Accepted	CCDS1671.1	P37235
ENST00000613496.4	ENSP00000478231.1	Accepted	CCDS1671.1	P37235
ENST00000620771.4	ENSP00000483786.1	Accepted	CCDS1671.1	P37235
ENST00000622018.4	ENSP00000482993.1	Accepted	CCDS1671.1	P37235
ENST00000234111.8	ENSP00000234111.4	Accepted	CCDS1672.1	P11926
ENST00000405333.5	ENSP00000385333.1	Accepted	CCDS1672.1	P11926
ENST00000381685.9	ENSP00000371101.5	Accepted	CCDS1673.2	Q9BSC4-1
ENST00000272227.7	ENSP00000272227.3	Accepted	CCDS1675.1	Q15084-1
ENST00000295082.2	ENSP00000295082.1	Accepted	CCDS1676.1	Q9H3M0
ENST00000381585.7	ENSP00000370997.3	Accepted	CCDS1678.1	Q96LR7
ENST00000405022.3	ENSP00000384186.3	Accepted	CCDS1678.1	Q96LR7
ENST00000295083.7	ENSP00000295083.3	Accepted	CCDS1679.1	Q8N755-1
ENST00000381525.7	ENSP00000370936.3	Accepted	CCDS1680.2	O75461-1
ENST00000306928.5	ENSP00000303686.5	Accepted	CCDS1681.1	O95665
ENST00000256720.6	ENSP00000256720.2	Accepted	CCDS1682.1	Q14693-1
ENST00000155926.8	ENSP00000155926.4	Accepted	CCDS1683.1	Q92519
ENST00000295092.2	ENSP00000295092.2	Accepted	CCDS1684.1	Q96KN4-1
ENST00000331243.4	ENSP00000330681.4	Accepted	CCDS1684.1	Q96KN4-1
ENST00000281513.9	ENSP00000281513.5	Accepted	CCDS1685.1	A2RRP1-1
ENST00000233084.7	ENSP00000233084.3	Accepted	CCDS1686.1	Q92499-1
ENST00000381341.6	ENSP00000370745.1	Accepted	CCDS1686.1	Q92499-1
ENST00000281043.3	ENSP00000281043.3	Accepted	CCDS1687.1	P04198
ENST00000381323.7	ENSP00000370724.3	Accepted	CCDS1688.1	Q9H0Q0
ENST00000406434.5	ENSP00000384771.1	Accepted	CCDS1688.1	Q9H0Q0
ENST00000295156.8	ENSP00000295156.4	Accepted	CCDS1689.1	P62760
ENST00000404666.6	ENSP00000384014.1	Accepted	CCDS1689.1	P62760
ENST00000406397.1	ENSP00000384719.1	Accepted	CCDS1689.1	P62760
ENST00000351948.8	ENSP00000323439.4	Accepted	CCDS1690.1	Q96SB8-1
ENST00000402989.5	ENSP00000384539.1	Accepted	CCDS1690.1	Q96SB8-1
ENST00000448223.6	ENSP00000404092.2	Accepted	CCDS1690.1	Q96SB8-1
ENST00000317402.11	ENSP00000318977.7	Accepted	CCDS1691.1	Q17RS7
ENST00000381254.6	ENSP00000370653.2	Accepted	CCDS1691.1	Q17RS7
ENST00000304101.8	ENSP00000305824.4	Accepted	CCDS1692.1	Q9BQ31
ENST00000403915.5	ENSP00000385968.1	Accepted	CCDS1692.1	Q9BQ31
ENST00000381249.3	ENSP00000370648.3	Accepted	CCDS1693.1	Q9HBH5
ENST00000272223.2	ENSP00000272223.2	Accepted	CCDS1694.1	Q8TAX0
ENST00000175091.4	ENSP00000175091.4	Accepted	CCDS1696.1	Q15012
ENST00000254351.8	ENSP00000254351.4	Accepted	CCDS1697.1	P18827
ENST00000381150.5	ENSP00000370542.1	Accepted	CCDS1697.1	P18827
ENST00000272233.5	ENSP00000272233.4	Accepted	CCDS1699.1	P62745
ENST00000304031.7	ENSP00000305193.3	Accepted	CCDS1700.1	Q53T59
ENST00000272224.4	ENSP00000272224.3	Accepted	CCDS1701.1	Q7Z4P5
ENST00000237822.7	ENSP00000237822.3	Accepted	CCDS1702.1	Q9H6V9-1
ENST00000233242.5	ENSP00000233242.1	Accepted	CCDS1703.1	P04114
ENST00000309033.4	ENSP00000312107.4	Accepted	CCDS1704.1	P68543-1
ENST00000404924.5	ENSP00000385525.1	Accepted	CCDS1704.1	P68543-1
ENST00000295148.8	ENSP00000295148.4	Accepted	CCDS1705.1	Q9H6R7-1
ENST00000380986.8	ENSP00000370373.4	Accepted	CCDS1706.1	P68106
ENST00000233468.4	ENSP00000233468.4	Accepted	CCDS1707.1	Q9Y3B4
ENST00000238721.8	ENSP00000238721.4	Accepted	CCDS1708.1	Q53FA7-1
ENST00000335934.8	ENSP00000337834.4	Accepted	CCDS1708.1	Q53FA7-1
ENST00000313213.4	ENSP00000322170.4	Accepted	CCDS1709.1	Q8NHR9
ENST00000355123.8	ENSP00000347244.4	Accepted	CCDS1710.2	Q9NZM3-1
ENST00000348332.7	ENSP00000320940.5	Accepted	CCDS1712.1	Q15788-1
ENST00000406961.5	ENSP00000385216.1	Accepted	CCDS1712.1	Q15788-1
ENST00000260662.2	ENSP00000260662.1	Accepted	CCDS1714.1	Q9BU64-1
ENST00000380834.6	ENSP00000370214.2	Accepted	CCDS1714.1	Q9BU64-1
ENST00000260600.9	ENSP00000260600.5	Accepted	CCDS1715.1	O60266-1
ENST00000264711.6	ENSP00000264711.2	Accepted	CCDS1716.1	Q9NZQ0-1
ENST00000264708.7	ENSP00000264708.3	Accepted	CCDS1717.1	P01189
ENST00000380794.5	ENSP00000370171.1	Accepted	CCDS1717.1	P01189
ENST00000395826.6	ENSP00000379170.2	Accepted	CCDS1717.1	P01189
ENST00000405623.5	ENSP00000384092.1	Accepted	CCDS1717.1	P01189
ENST00000264712.7	ENSP00000264712.3	Accepted	CCDS1719.1	O14782
ENST00000405914.1	ENSP00000385030.1	Accepted	CCDS1719.1	O14782
ENST00000264710.4	ENSP00000264710.4	Accepted	CCDS1720.1	P61026
ENST00000380649.7	ENSP00000370023.3	Accepted	CCDS1721.1	P40939-1
ENST00000317799.9	ENSP00000325136.5	Accepted	CCDS1722.1	P55084-1
ENST00000288710.6	ENSP00000288710.2	Accepted	CCDS1723.1	Q96MC2
ENST00000272371.6	ENSP00000272371.2	Accepted	CCDS1725.1	Q9HC10-1
ENST00000302909.3	ENSP00000306275.3	Accepted	CCDS1727.1	O14649
ENST00000344420.9	ENSP00000345528.5	Accepted	CCDS1728.1	Q8N357
ENST00000335756.8	ENSP00000336868.4	Accepted	CCDS1729.1	P49450-1
ENST00000288699.10	ENSP00000288699.6	Accepted	CCDS1730.1	Q9BPU6
ENST00000401478.5	ENSP00000385549.1	Accepted	CCDS1730.1	Q9BPU6
ENST00000614712.4	ENSP00000481305.1	Accepted	CCDS1730.1	Q9BPU6
ENST00000233121.6	ENSP00000233121.2	Accepted	CCDS1731.1	Q9UPY8-1
ENST00000360131.4	ENSP00000353249.4	Accepted	CCDS1732.3	Q8NDL9-1
ENST00000380320.8	ENSP00000369677.4	Accepted	CCDS1733.1	Q9Y6C2-1
ENST00000260598.9	ENSP00000260598.5	Accepted	CCDS1735.1	P50053-1
ENST00000316470.8	ENSP00000326491.4	Accepted	CCDS1736.1	Q96SE0-1
ENST00000260643.6	ENSP00000260643.2	Accepted	CCDS1738.1	Q9HCU5
ENST00000335524.7	ENSP00000335017.3	Accepted	CCDS1739.1	Q53SZ7
ENST00000310574.7	ENSP00000310208.3	Accepted	CCDS1740.1	Q9Y289
ENST00000408041.5	ENSP00000384853.1	Accepted	CCDS1740.1	Q9Y289
ENST00000264705.8	ENSP00000264705.3	Accepted	CCDS1742.1	P27708
ENST00000233535.8	ENSP00000233535.4	Accepted	CCDS1743.1	Q99726
ENST00000296097.7	ENSP00000296097.3	Accepted	CCDS1744.1	Q8N7S2-1
ENST00000402462.5	ENSP00000384305.1	Accepted	CCDS1744.1	Q8N7S2-1
ENST00000380075.6	ENSP00000369415.2	Accepted	CCDS1746.2	Q9BYV2-1
ENST00000296099.2	ENSP00000296099.2	Accepted	CCDS1747.1	P55089
ENST00000233545.6	ENSP00000233545.2	Accepted	CCDS1748.1	P39210
ENST00000380044.5	ENSP00000369383.1	Accepted	CCDS1748.1	P39210
ENST00000264720.7	ENSP00000264720.3	Accepted	CCDS1749.1	Q8WUA4-1
ENST00000359541.6	ENSP00000352536.2	Accepted	CCDS1749.1	Q8WUA4-1
ENST00000233575.6	ENSP00000233575.2	Accepted	CCDS1750.1	Q15036-1
ENST00000323703.10	ENSP00000318373.6	Accepted	CCDS1751.1	Q8N8E2-1
ENST00000344034.4	ENSP00000342778.4	Accepted	CCDS1752.1	O15355
ENST00000233557.7	ENSP00000233557.3	Accepted	CCDS1753.1	Q9UHY1
ENST00000379852.7	ENSP00000369181.3	Accepted	CCDS1753.1	Q9UHY1
ENST00000288873.7	ENSP00000288873.3	Accepted	CCDS1754.1	Q53RY4-1
ENST00000543753.5	ENSP00000442400.1	Accepted	CCDS1754.1	Q53RY4-1
ENST00000260570.7	ENSP00000260570.3	Accepted	CCDS1755.1	Q9UG01-1
ENST00000264703.3	ENSP00000264703.3	Accepted	CCDS1756.1	Q9H6D8
ENST00000264717.6	ENSP00000264717.2	Accepted	CCDS1757.1	Q14397-1
ENST00000355467.5	ENSP00000347648.3	Accepted	CCDS1758.1	Q96ME7-1
ENST00000324364.3	ENSP00000339087.2	Accepted	CCDS1759.1	Q6ZUS5-1
ENST00000296102.7	ENSP00000296102.3	Accepted	CCDS1761.1	O75394-1
ENST00000302188.7	ENSP00000306817.3	Accepted	CCDS1762.1	Q9H477-1
ENST00000342045.6	ENSP00000339371.2	Accepted	CCDS1763.1	Q9NXR7-2
ENST00000379624.5	ENSP00000368945.1	Accepted	CCDS1763.1	Q9NXR7-2
ENST00000264716.8	ENSP00000264716.4	Accepted	CCDS1766.1	P15408-1
ENST00000334056.9	ENSP00000335628.5	Accepted	CCDS1767.2	Q5MJ70-2
ENST00000379579.8	ENSP00000368898.4	Accepted	CCDS1767.2	Q5MJ70-2
ENST00000306108.9	ENSP00000302801.5	Accepted	CCDS1768.1	Q9BVS5
ENST00000379558.4	ENSP00000368876.3	Accepted	CCDS1769.2	Q6ZUX3-1
ENST00000320081.9	ENSP00000327009.5	Accepted	CCDS1770.1	Q8N3C7-1
ENST00000404424.5	ENSP00000385594.1	Accepted	CCDS1770.1	Q8N3C7-1
ENST00000261353.8	ENSP00000261353.4	Accepted	CCDS1771.1	P62699
ENST00000379519.7	ENSP00000368834.3	Accepted	CCDS1771.1	P62699
ENST00000379520.7	ENSP00000368835.3	Accepted	CCDS1771.1	P62699
ENST00000402003.7	ENSP00000383974.3	Accepted	CCDS1771.1	P62699
ENST00000402708.5	ENSP00000385278.1	Accepted	CCDS1771.1	P62699
ENST00000309052.8	ENSP00000310551.4	Accepted	CCDS1772.1	Q6UWP7-1
ENST00000349752.9	ENSP00000288988.6	Accepted	CCDS1773.2	Q96FL9-1
ENST00000322054.9	ENSP00000327116.5	Accepted	CCDS1774.1	Q9NZN3-1
ENST00000379416.3	ENSP00000368727.3	Accepted	CCDS1775.1	P47989
ENST00000295065.9	ENSP00000295065.4	Accepted	CCDS1776.1	Q9Y316-1
ENST00000404530.5	ENSP00000385557.1	Accepted	CCDS1776.1	Q9Y316-1
ENST00000295066.3	ENSP00000295066.3	Accepted	CCDS1777.1	Q9C005
ENST00000342166.9	ENSP00000345837.5	Accepted	CCDS1777.1	Q9C005
ENST00000315285.8	ENSP00000320885.3	Accepted	CCDS1778.1	Q9UBP0-1
ENST00000615843.4	ENSP00000480893.1	Accepted	CCDS1778.1	Q9UBP0-1
ENST00000282587.9	ENSP00000282587.5	Accepted	CCDS1780.1	Q6NXT4-1
ENST00000238831.8	ENSP00000238831.3	Accepted	CCDS1781.1	Q9BSR8
ENST00000280527.6	ENSP00000280527.2	Accepted	CCDS1783.1	Q9NZV1
ENST00000263918.8	ENSP00000263918.4	Accepted	CCDS1784.1	O43815-1
ENST00000409774.5	ENSP00000386772.2	Accepted	CCDS1785.3	Q8N954-1
ENST00000233057.8	ENSP00000233057.4	Accepted	CCDS1786.1	P19525-1
ENST00000395127.6	ENSP00000378559.2	Accepted	CCDS1786.1	P19525-1
ENST00000234170.9	ENSP00000234170.5	Accepted	CCDS1787.1	Q03701
ENST00000002125.8	ENSP00000002125.4	Accepted	CCDS1788.1	Q7L592-1
ENST00000234179.6	ENSP00000234179.2	Accepted	CCDS1789.1	O94806-1
ENST00000379066.5	ENSP00000368356.1	Accepted	CCDS1789.1	O94806-1
ENST00000338415.7	ENSP00000344829.3	Accepted	CCDS1790.1	Q16769-1
ENST00000295324.3	ENSP00000295324.3	Accepted	CCDS1791.1	Q9UKI2
ENST00000611976.1	ENSP00000480549.1	Accepted	CCDS1791.1	Q9UKI2
ENST00000610745.4	ENSP00000478561.1	Accepted	CCDS1793.1	Q16678
ENST00000614273.1	ENSP00000483678.1	Accepted	CCDS1793.1	Q16678
ENST00000449105.7	ENSP00000390625.3	Accepted	CCDS1796.2	Q8WVV9-1
ENST00000272252.9	ENSP00000272252.5	Accepted	CCDS1797.1	Q96C23
ENST00000281950.7	ENSP00000281950.2	Accepted	CCDS1799.1	Q8WXD5
ENST00000457308.5	ENSP00000405111.2	Accepted	CCDS1800.1	Q6P158-1
ENST00000402219.6	ENSP00000384675.2	Accepted	CCDS1802.1	Q07889-1
ENST00000426016.5	ENSP00000387784.1	Accepted	CCDS1802.1	Q07889-1
ENST00000263881.7	ENSP00000263881.3	Accepted	CCDS1803.1	Q8IVH8-1
ENST00000281961.2	ENSP00000281961.2	Accepted	CCDS1804.1	Q8NBL3-1
ENST00000505747.5	ENSP00000423933.1	Accepted	CCDS1805.2	Q9BTF0-1
ENST00000332839.8	ENSP00000332931.4	Accepted	CCDS1806.1	P32418-1
ENST00000403092.5	ENSP00000384763.1	Accepted	CCDS1806.1	P32418-1
ENST00000318522.9	ENSP00000320663.5	Accepted	CCDS1807.1	Q9HC35-1
ENST00000234301.2	ENSP00000234301.2	Accepted	CCDS1808.1	O14548
ENST00000378669.5	ENSP00000367938.1	Accepted	CCDS1808.1	O14548
ENST00000306078.1	ENSP00000304127.1	Accepted	CCDS1809.1	Q8TAE7-1
ENST00000378661.3	ENSP00000367930.2	Accepted	CCDS1810.1	Q8TDS5
ENST00000282388.3	ENSP00000282388.3	Accepted	CCDS1811.1	P47974
ENST00000282406.8	ENSP00000282406.4	Accepted	CCDS1812.1	Q8IVE3-1
ENST00000260605.12	ENSP00000260605.8	Accepted	CCDS1813.1	Q8TCX1-1
ENST00000260645.5	ENSP00000260645.1	Accepted	CCDS1814.1	Q9H222-1
ENST00000405322.6	ENSP00000384513.2	Accepted	CCDS1814.1	Q9H222-1
ENST00000272286.3	ENSP00000272286.2	Accepted	CCDS1815.1	Q9H221-1
ENST00000645013.1	ENSP00000496450.1	Accepted	CCDS1815.1	Q9H221-1
ENST00000282412.8	ENSP00000282412.4	Accepted	CCDS1817.1	O75688-1
ENST00000260649.10	ENSP00000260649.6	Accepted	CCDS1819.1	Q07837-1
ENST00000378494.7	ENSP00000367755.3	Accepted	CCDS1820.1	Q7Z624-1
ENST00000260653.4	ENSP00000260653.3	Accepted	CCDS1821.1	O95343
ENST00000303077.6	ENSP00000304502.6	Accepted	CCDS1822.1	Q9NPC8
ENST00000263736.4	ENSP00000263736.4	Accepted	CCDS1823.1	Q8N5C6-1
ENST00000306156.7	ENSP00000306124.3	Accepted	CCDS1824.1	Q02156
ENST00000263734.4	ENSP00000263734.3	Accepted	CCDS1825.1	Q99814
ENST00000306448.4	ENSP00000304891.4	Accepted	CCDS1826.1	Q96A05
ENST00000522587.5	ENSP00000428141.1	Accepted	CCDS1826.1	Q96A05
ENST00000281382.10	ENSP00000281382.6	Accepted	CCDS1827.1	Q07326-1
ENST00000238892.3	ENSP00000238892.3	Accepted	CCDS1829.1	Q9P021
ENST00000306503.5	ENSP00000305133.5	Accepted	CCDS1830.1	O75159
ENST00000394861.2	ENSP00000378330.2	Accepted	CCDS1830.1	O75159
ENST00000272298.11	ENSP00000272298.7	Accepted	CCDS1832.1	P0DP24
ENST00000263735.8	ENSP00000263735.4	Accepted	CCDS1833.1	P16422
ENST00000233146.6	ENSP00000233146.2	Accepted	CCDS1834.1	P43246-1
ENST00000327876.4	ENSP00000327611.3	Accepted	CCDS1835.1	Q9HB15
ENST00000234420.9	ENSP00000234420.4	Accepted	CCDS1836.1	P52701-1
ENST00000340553.7	ENSP00000343633.3	Accepted	CCDS1838.1	P32314-1
ENST00000404752.5	ENSP00000385273.1	Accepted	CCDS1841.1	Q9Y6Q2-1
ENST00000406226.1	ENSP00000384615.1	Accepted	CCDS1841.1	Q9Y6Q2-1
ENST00000294954.11	ENSP00000294954.6	Accepted	CCDS1842.1	P22888-1
ENST00000406846.6	ENSP00000384708.2	Accepted	CCDS1843.1	P23945-1
ENST00000263634.7	ENSP00000263634.2	Accepted	CCDS1846.1	Q9Y575-1
ENST00000185150.8	ENSP00000185150.4	Accepted	CCDS1848.1	Q96DZ1-1
ENST00000394705.2	ENSP00000378195.2	Accepted	CCDS1849.1	O95800
ENST00000394666.7	ENSP00000378161.3	Accepted	CCDS1850.1	P14621
ENST00000263629.8	ENSP00000263629.4	Accepted	CCDS1853.1	P46199
ENST00000394600.7	ENSP00000378099.3	Accepted	CCDS1853.1	P46199
ENST00000403721.5	ENSP00000384481.1	Accepted	CCDS1853.1	P46199
ENST00000349456.8	ENSP00000295117.4	Accepted	CCDS1854.2	Q96G28-1
ENST00000415374.5	ENSP00000393953.1	Accepted	CCDS1856.1	Q8TCS8
ENST00000447944.6	ENSP00000400646.2	Accepted	CCDS1856.1	Q8TCS8
ENST00000355426.7	ENSP00000347596.3	Accepted	CCDS1857.1	Q12805-1
ENST00000394555.6	ENSP00000378058.2	Accepted	CCDS1857.1	Q12805-1
ENST00000340157.8	ENSP00000342381.4	Accepted	CCDS1859.1	Q86Y07-1
ENST00000435505.6	ENSP00000408002.2	Accepted	CCDS1859.1	Q86Y07-1
ENST00000233741.8	ENSP00000233741.4	Accepted	CCDS1860.1	Q9NW38-1
ENST00000642384.1	ENSP00000496168.1	Accepted	CCDS1862.1	Q9H165-1
ENST00000238714.7	ENSP00000238714.3	Accepted	CCDS1863.1	Q9BWT3-1
ENST00000295025.12	ENSP00000295025.7	Accepted	CCDS1864.1	Q04864-1
ENST00000316752.10	ENSP00000326003.6	Accepted	CCDS1865.1	Q3MIT2
ENST00000407787.5	ENSP00000386074.1	Accepted	CCDS1865.1	Q3MIT2
ENST00000295030.5	ENSP00000295030.4	Accepted	CCDS1866.1	Q92968
ENST00000311832.5	ENSP00000308236.5	Accepted	CCDS1869.1	Q8N668-1
ENST00000301998.4	ENSP00000305595.4	Accepted	CCDS1870.1	Q9NY97-1
ENST00000405767.1	ENSP00000384692.1	Accepted	CCDS1870.1	Q9NY97-1
ENST00000335390.5	ENSP00000335094.5	Accepted	CCDS1871.1	Q86X19
ENST00000263991.9	ENSP00000263991.5	Accepted	CCDS1872.1	Q8NDI1-1
ENST00000282549.6	ENSP00000282549.2	Accepted	CCDS1873.1	P32242
ENST00000366671.7	ENSP00000355631.3	Accepted	CCDS1873.1	P32242
ENST00000233114.12	ENSP00000233114.8	Accepted	CCDS1874.1	P40925-1
ENST00000337130.9	ENSP00000338703.5	Accepted	CCDS1875.1	Q16851-1
ENST00000358912.4	ENSP00000351789.4	Accepted	CCDS1876.1	Q96FA3
ENST00000238875.9	ENSP00000238875.4	Accepted	CCDS1877.1	Q3ZCW2
ENST00000234256.3	ENSP00000234256.3	Accepted	CCDS1879.1	P43007-1
ENST00000377990.6	ENSP00000367229.2	Accepted	CCDS1880.2	Q76N32-1
ENST00000260641.9	ENSP00000260641.5	Accepted	CCDS1881.1	P61160-1
ENST00000272342.5	ENSP00000272342.5	Accepted	CCDS1882.1	Q9NY74
ENST00000355848.7	ENSP00000348107.3	Accepted	CCDS1883.1	Q13901
ENST00000409302.1	ENSP00000386779.1	Accepted	CCDS1883.1	Q13901
ENST00000410067.7	ENSP00000386468.3	Accepted	CCDS1883.1	Q13901
ENST00000295121.10	ENSP00000295121.6	Accepted	CCDS1884.1	Q96MX6-1
ENST00000263657.6	ENSP00000263657.2	Accepted	CCDS1885.1	Q9NRX1
ENST00000263655.3	ENSP00000263655.3	Accepted	CCDS1886.1	Q96F85-1
ENST00000234313.7	ENSP00000234313.7	Accepted	CCDS1887.1	P08567
ENST00000303795.8	ENSP00000307004.4	Accepted	CCDS1888.1	Q8IW19
ENST00000303786.4	ENSP00000303775.3	Accepted	CCDS1889.1	Q8TCW9
ENST00000394342.2	ENSP00000377874.2	Accepted	CCDS1889.1	Q8TCW9
ENST00000295379.1	ENSP00000295379.1	Accepted	CCDS1890.1	O95393
ENST00000377938.2	ENSP00000367172.2	Accepted	CCDS1891.2	Q9NS71
ENST00000303714.8	ENSP00000301945.4	Accepted	CCDS1892.1	Q9H6X2-1
ENST00000409085.8	ENSP00000386456.3	Accepted	CCDS1893.2	Q2M2I8-1
ENST00000282570.3	ENSP00000282570.3	Accepted	CCDS1895.1	Q96IK5
ENST00000264444.6	ENSP00000264444.2	Accepted	CCDS1896.1	Q05195-1
ENST00000320256.5	ENSP00000315383.4	Accepted	CCDS1897.1	Q53RT3
ENST00000303577.6	ENSP00000305556.5	Accepted	CCDS1898.1	Q15365
ENST00000264434.6	ENSP00000264434.2	Accepted	CCDS1899.1	Q9NWW7
ENST00000420306.1	ENSP00000404515.1	Accepted	CCDS1899.1	Q9NWW7
ENST00000433529.6	ENSP00000401371.2	Accepted	CCDS1901.1	P31483-1
ENST00000433351.6	ENSP00000387654.2	Accepted	CCDS1902.1	Q9UHG3-1
ENST00000272348.6	ENSP00000272348.2	Accepted	CCDS1903.1	P62308
ENST00000037869.7	ENSP00000037869.3	Accepted	CCDS1904.1	Q96C01
ENST00000295400.10	ENSP00000295400.6	Accepted	CCDS1905.1	P01135-1
ENST00000264436.8	ENSP00000264436.3	Accepted	CCDS1906.1	P35612-1
ENST00000403045.6	ENSP00000384303.2	Accepted	CCDS1906.1	P35612-1
ENST00000407644.6	ENSP00000384677.2	Accepted	CCDS1906.1	P35612-1
ENST00000272367.6	ENSP00000272367.2	Accepted	CCDS1910.1	Q8N1N0-1
ENST00000234392.2	ENSP00000234392.2	Accepted	CCDS1911.1	Q9UIW0
ENST00000234396.9	ENSP00000234396.4	Accepted	CCDS1912.1	P15313
ENST00000272438.8	ENSP00000272438.4	Accepted	CCDS1914.1	Q6UWH6
ENST00000244217.5	ENSP00000244217.5	Accepted	CCDS1915.1	Q96PE7
ENST00000244230.6	ENSP00000244230.2	Accepted	CCDS1916.1	O00566
ENST00000264447.8	ENSP00000264447.4	Accepted	CCDS1917.1	Q14966-1
ENST00000409544.5	ENSP00000386433.1	Accepted	CCDS1917.1	Q14966-1
ENST00000258104.7	ENSP00000258104.3	Accepted	CCDS1918.1	O75923-1
ENST00000001146.6	ENSP00000001146.2	Accepted	CCDS1919.1	Q9NR63-1
ENST00000234454.5	ENSP00000234454.5	Accepted	CCDS1920.1	P35270
ENST00000272433.6	ENSP00000272433.2	Accepted	CCDS1922.1	Q8TD22
ENST00000258098.6	ENSP00000258098.6	Accepted	CCDS1923.1	Q9BXF6
ENST00000258083.2	ENSP00000258083.2	Accepted	CCDS1924.1	Q9BSG0
ENST00000545030.1	ENSP00000445626.1	Accepted	CCDS1925.2	Q05215
ENST00000272425.3	ENSP00000272425.3	Accepted	CCDS1926.1	Q9UHE5
ENST00000272424.9	ENSP00000272424.5	Accepted	CCDS1927.1	Q9Y3C4-1
ENST00000272444.7	ENSP00000272444.3	Accepted	CCDS1928.2	O75319-1
ENST00000339566.7	ENSP00000344742.3	Accepted	CCDS1929.1	O95630-1
ENST00000394070.6	ENSP00000377633.2	Accepted	CCDS1929.1	O95630-1
ENST00000394073.5	ENSP00000377636.1	Accepted	CCDS1929.1	O95630-1
ENST00000409707.5	ENSP00000386548.1	Accepted	CCDS1929.1	O95630-1
ENST00000345517.7	ENSP00000295137.3	Accepted	CCDS1930.1	P63267-1
ENST00000409624.1	ENSP00000386857.1	Accepted	CCDS1930.1	P63267-1
ENST00000264093.8	ENSP00000264093.4	Accepted	CCDS1931.1	Q16854-1
ENST00000394053.6	ENSP00000377617.2	Accepted	CCDS1935.2	P13995-1
ENST00000346834.8	ENSP00000251768.7	Accepted	CCDS1936.1	Q9BY07-1
ENST00000377634.8	ENSP00000366861.4	Accepted	CCDS1936.1	Q9BY07-1
[truncated: 22,951 more rows]

## Sheet: 22
Chromosome	Start Position	End Position	Strand	Cell Line_Rare/Common_NGS_Source	REF allele	ALT allele	QUAL	Variant Call Filter	Variant allele	CDSLOC.start	CDSLOC.end	CDSLOC.width	Protein Position	Internal TranscriptID	Ensembl Gene ID	Consequence	REFCODON	VARCODON	REFAA	VARAA	Gene	AA-change	REFAA_length	VARAA_length	CellLine	Chromosome-position_SNV	TCGA Hotspot	Census Gene	UniprotID	COSMIC-CLP?	Within 10AA of a reference Cys	dbSNP?	# cell lines appears in	ClinVar Pathogenicity	Clinvar Review Status
chr1	1390824	1390824	-	CACO-2_Rare_RNA	C	T	2965	PASS	A	701	701	1	234	9600	ENSG00000221978.11	nonsynonymous	CGG	CAG	R	Q	CCNL2	CCNL2_p.R234Q	1	1	CACO-2	chr1:1390824_C/T	NA	NA	Q96S94-1	COSMIC-CLP	TRUE	NA	1	NA	NA
chr1	1668460	1668460	-	CACO-2_Rare_RNA	T	C	570	PASS	G	847	847	1	283	9653	ENSG00000189339.11	nonsynonymous	ATC	GTC	I	V	SLC35E2B	SLC35E2B_p.I283V	1	1	CACO-2	chr1:1668460_T/C	NA	NA	P0CK96	NA	FALSE	NA	1	NA	NA
chr1	1668460	1668460	-	CACO-2_Rare_RNA	T	C	570	PASS	G	847	847	1	283	9654	ENSG00000189339.11	nonsynonymous	ATC	GTC	I	V	SLC35E2B	SLC35E2B_p.I283V	1	1	CACO-2	chr1:1668460_T/C	NA	NA	P0CK96	NA	FALSE	NA	1	NA	NA
chr1	1734812	1734812	-	CACO-2_Rare_RNA	G	A	43	PASS	T	610	610	1	204	9683	ENSG00000215790.7	nonsynonymous	CGG	TGG	R	W	SLC35E2	SLC35E2_p.R204W	1	1	CACO-2	chr1:1734812_G/A	NA	NA	P0CK97-1	NA	FALSE	NA	8	NA	NA
chr1	8361795	8361795	-	CACO-2_Rare_RNA	C	A	239	PASS	T	1984	1984	1	662	10016	ENSG00000142599.17	nonsynonymous	GAC	TAC	D	Y	RERE	RERE_p.D662Y	1	1	CACO-2	chr1:8361795_C/A	NA	NA	Q9P2R6-1	COSMIC-CLP	FALSE	NA	1	NA	NA
chr1	8361795	8361795	-	CACO-2_Rare_RNA	C	A	239	PASS	T	1984	1984	1	662	10021	ENSG00000142599.17	nonsynonymous	GAC	TAC	D	Y	RERE	RERE_p.D662Y	1	1	CACO-2	chr1:8361795_C/A	NA	NA	Q9P2R6-1	COSMIC-CLP	FALSE	NA	1	NA	NA
chr1	11212421	11212421	-	CACO-2_Rare_RNA	T	C	855	PASS	G	3452	3452	1	1151	10149	ENSG00000198793.12	nonsynonymous	TAT	TGT	Y	C	MTOR	MTOR_p.Y1151C	1	1	CACO-2	chr1:11212421_T/C	NA	Census Gene	P42345	COSMIC-CLP	FALSE	NA	1	NA	NA
chr1	11824498	11824498	+	CACO-2_Rare_RNA	A	G	129	PASS	G	593	593	1	198	767	ENSG00000011021.21	nonsynonymous	GAG	GGG	E	G	CLCN6	CLCN6_p.E198G	1	1	CACO-2	chr1:11824498_A/G	NA	NA	P51797-1	NA	FALSE	NA	11	NA	NA
chr1	12617183	12617183	-	CACO-2_Rare_RNA	G	A	2806	PASS	T	166	166	1	56	10208	ENSG00000162496.8	nonsynonymous	CGC	TGC	R	C	DHRS3	DHRS3_p.R56C	1	1	CACO-2	chr1:12617183_G/A	NA	NA	O75911-1	NA	FALSE	NA	1	NA	NA
chr1	15922325	15922325	+	CACO-2_Rare_RNA	T	C	20	PASS	C	1826	1826	1	609	992	ENSG00000065526.10	nonsynonymous	TTT	TCT	F	S	SPEN	SPEN_p.F609S	1	1	CACO-2	chr1:15922325_T/C	NA	Census Gene	Q96T58	NA	FALSE	NA	1	NA	NA
chr1	19326272	19326272	+	CACO-2_Rare_RNA	T	C	785	PASS	C	410	410	1	137	1115	ENSG00000040487.12	nonsynonymous	TTG	TCG	L	S	PQLC2	PQLC2_p.L137S	1	1	CACO-2	chr1:19326272_T/C	NA	NA	Q6ZP29-1	NA	TRUE	NA	1	NA	NA
chr1	19326272	19326272	+	CACO-2_Rare_RNA	T	C	785	PASS	C	410	410	1	137	1116	ENSG00000040487.12	nonsynonymous	TTG	TCG	L	S	PQLC2	PQLC2_p.L137S	1	1	CACO-2	chr1:19326272_T/C	NA	NA	Q6ZP29-1	NA	TRUE	NA	1	NA	NA
chr1	39764664	39764664	-	CACO-2_Rare_RNA	C	G	23	PASS	C	827	827	1	276	11649	ENSG00000116985.11	nonsynonymous	AGC	ACC	S	T	BMP8B	BMP8B_p.S276T	1	1	CACO-2	chr1:39764664_C/G	NA	NA	P34820-1	NA	FALSE	NA	6	Benign	Star
chr1	39770402	39770402	-	CACO-2_Rare_RNA	A	C	178	PASS	G	854	854	1	285	11650	ENSG00000198754.5	nonsynonymous	CTG	CGG	L	R	OXCT2	OXCT2_p.L285R	1	1	CACO-2	chr1:39770402_A/C	NA	NA	Q9BYC2	NA	FALSE	NA	4	NA	NA
chr1	40067594	40067594	+	CACO-2_Rare_RNA	T	G	2008	PASS	G	685	685	1	229	2315	ENSG00000131236.16	nonsynonymous	TGT	GGT	C	G	CAP1	CAP1_p.C229G	1	1	CACO-2	chr1:40067594_T/G	NA	NA	Q01518-1	NA	TRUE	NA	11	NA	NA
chr1	40067594	40067594	+	CACO-2_Rare_RNA	T	G	2008	PASS	G	685	685	1	229	2322	ENSG00000131236.16	nonsynonymous	TGT	GGT	C	G	CAP1	CAP1_p.C229G	1	1	CACO-2	chr1:40067594_T/G	NA	NA	Q01518-1	NA	TRUE	NA	11	NA	NA
chr1	40067594	40067594	+	CACO-2_Rare_RNA	T	G	2008	PASS	G	685	685	1	229	2325	ENSG00000131236.16	nonsynonymous	TGT	GGT	C	G	CAP1	CAP1_p.C229G	1	1	CACO-2	chr1:40067594_T/G	NA	NA	Q01518-1	NA	TRUE	NA	11	NA	NA
chr1	40067615	40067615	+	CACO-2_Rare_RNA	T	G	1889	PASS	G	706	706	1	236	2315	ENSG00000131236.16	nonsynonymous	TGC	GGC	C	G	CAP1	CAP1_p.C236G	1	1	CACO-2	chr1:40067615_T/G	NA	NA	Q01518-1	NA	TRUE	NA	9	NA	NA
chr1	40067615	40067615	+	CACO-2_Rare_RNA	T	G	1889	PASS	G	706	706	1	236	2322	ENSG00000131236.16	nonsynonymous	TGC	GGC	C	G	CAP1	CAP1_p.C236G	1	1	CACO-2	chr1:40067615_T/G	NA	NA	Q01518-1	NA	TRUE	NA	9	NA	NA
chr1	40067615	40067615	+	CACO-2_Rare_RNA	T	G	1889	PASS	G	706	706	1	236	2325	ENSG00000131236.16	nonsynonymous	TGC	GGC	C	G	CAP1	CAP1_p.C236G	1	1	CACO-2	chr1:40067615_T/G	NA	NA	Q01518-1	NA	TRUE	NA	9	NA	NA
chr1	40067675	40067675	+	CACO-2_Rare_RNA	T	G	2196	PASS	G	766	766	1	256	2315	ENSG00000131236.16	nonsynonymous	TCA	GCA	S	A	CAP1	CAP1_p.S256A	1	1	CACO-2	chr1:40067675_T/G	NA	NA	Q01518-1	NA	TRUE	NA	11	NA	NA
chr1	40067675	40067675	+	CACO-2_Rare_RNA	T	G	2196	PASS	G	766	766	1	256	2322	ENSG00000131236.16	nonsynonymous	TCA	GCA	S	A	CAP1	CAP1_p.S256A	1	1	CACO-2	chr1:40067675_T/G	NA	NA	Q01518-1	NA	TRUE	NA	11	NA	NA
chr1	40067675	40067675	+	CACO-2_Rare_RNA	T	G	2196	PASS	G	766	766	1	256	2325	ENSG00000131236.16	nonsynonymous	TCA	GCA	S	A	CAP1	CAP1_p.S256A	1	1	CACO-2	chr1:40067675_T/G	NA	NA	Q01518-1	NA	TRUE	NA	11	NA	NA
chr1	46352943	46352943	+	CACO-2_Rare_RNA	A	G	46	PASS	G	668	668	1	223	2971	ENSG00000117481.10	nonsynonymous	GAA	GGA	E	G	NSUN4	NSUN4_p.E223G	1	1	CACO-2	chr1:46352943_A/G	NA	NA	Q96CB9-1	NA	FALSE	NA	1	NA	NA
chr1	52698269	52698269	-	CACO-2_Rare_RNA	T	C	22	alleleBias	G	58	58	1	20	12322	ENSG00000162377.5	nonsynonymous	ATG	GTG	M	V	COA7	COA7_p.M20V	1	1	CACO-2	chr1:52698269_T/C	NA	NA	Q96BR5	NA	TRUE	NA	1	NA	NA
chr1	52790028	52790028	+	CACO-2_Rare_RNA	T	C	35	PASS	C	1295	1295	1	432	3178	ENSG00000162378.12	nonsynonymous	CTT	CCT	L	P	ZYG11B	ZYG11B_p.L432P	1	1	CACO-2	chr1:52790028_T/C	NA	NA	Q9C0D3-1	NA	TRUE	NA	1	NA	NA
chr1	54179226	54179226	-	CACO-2_Rare_RNA	C	G	35	PASS	C	667	667	1	223	12443	ENSG00000215883.10	nonsynonymous	GAG	CAG	E	Q	CYB5RL	CYB5RL_p.E223Q	1	1	CACO-2	chr1:54179226_C/G	NA	NA	Q6IPT4-1	NA	TRUE	NA	1	NA	NA
chr1	115050519	115050519	-	CACO-2_Rare_RNA	C	G	88	PASS	C	637	637	1	213	13994	ENSG00000134198.9	nonsynonymous	GCG	CCG	A	P	TSPAN2	TSPAN2_p.A213P	1	1	CACO-2	chr1:115050519_C/G	NA	NA	O60636-1	COSMIC-CLP	TRUE	NA	1	NA	NA
chr1	148124974	148124974	-	CACO-2_Rare_RNA	T	C	35	PASS	G	203	203	1	68	14341	ENSG00000263956.6	nonsynonymous	AAA	AGA	K	R	NBPF11	NBPF11_p.K68R	1	1	CACO-2	chr1:148124974_T/C	NA	NA	Q86T75-1	NA	TRUE	NA	7	NA	NA
chr1	148124974	148124974	-	CACO-2_Rare_RNA	T	C	35	PASS	G	203	203	1	68	14343	ENSG00000263956.6	nonsynonymous	AAA	AGA	K	R	NBPF11	NBPF11_p.K68R	1	1	CACO-2	chr1:148124974_T/C	NA	NA	Q86T75-1	NA	TRUE	NA	7	NA	NA
chr1	148126897	148126898	-	CACO-2_Rare_RNA	CT	AC	878	PASS	GT	106	107	2	36	14341	ENSG00000263956.6	nonsynonymous	AGA	GTA	R	V	NBPF11	NBPF11_p.R36V	1	1	CACO-2	chr1:148126897_CT/AC	NA	NA	Q86T75-1	NA	TRUE	NA	7	NA	NA
chr1	148126897	148126898	-	CACO-2_Rare_RNA	CT	AC	878	PASS	GT	106	107	2	36	14343	ENSG00000263956.6	nonsynonymous	AGA	GTA	R	V	NBPF11	NBPF11_p.R36V	1	1	CACO-2	chr1:148126897_CT/AC	NA	NA	Q86T75-1	NA	TRUE	NA	7	NA	NA
chr1	149075700	149075700	-	CACO-2_Rare_RNA	G	C	198	PASS	G	943	943	1	315	14400	ENSG00000269713.7	nonsynonymous	CTA	GTA	L	V	NBPF9	NBPF9_p.L315V	1	1	CACO-2	chr1:149075700_G/C	NA	NA	P0DPF3-1	NA	TRUE	NA	11	NA	NA
chr1	149075700	149075700	-	CACO-2_Rare_RNA	G	C	198	PASS	G	943	943	1	315	14401	ENSG00000269713.7	nonsynonymous	CTA	GTA	L	V	NBPF9	NBPF9_p.L315V	1	1	CACO-2	chr1:149075700_G/C	NA	NA	P0DPF3-1	NA	TRUE	NA	11	NA	NA
chr1	149075770	149075770	-	CACO-2_Rare_RNA	G	C	443	PASS	G	873	873	1	291	14400	ENSG00000269713.7	nonsynonymous	ATC	ATG	I	M	NBPF9	NBPF9_p.I291M	1	1	CACO-2	chr1:149075770_G/C	NA	NA	P0DPF3-1	NA	FALSE	NA	1	NA	NA
chr1	149075770	149075770	-	CACO-2_Rare_RNA	G	C	443	PASS	G	873	873	1	291	14401	ENSG00000269713.7	nonsynonymous	ATC	ATG	I	M	NBPF9	NBPF9_p.I291M	1	1	CACO-2	chr1:149075770_G/C	NA	NA	P0DPF3-1	NA	FALSE	NA	1	NA	NA
chr1	155766195	155766195	-	CACO-2_Rare_RNA	G	C	215	PASS	G	3278	3278	1	1093	15135	ENSG00000116580.18	nonsynonymous	TCT	TGT	S	C	GON4L	GON4L_p.S1093C	1	1	CACO-2	chr1:155766195_G/C	NA	NA	Q3T8J9-1	COSMIC-CLP	FALSE	NA	1	NA	NA
chr1	155766195	155766195	-	CACO-2_Rare_RNA	G	C	215	PASS	G	3278	3278	1	1093	15136	ENSG00000116580.18	nonsynonymous	TCT	TGT	S	C	GON4L	GON4L_p.S1093C	1	1	CACO-2	chr1:155766195_G/C	NA	NA	Q3T8J9-1	COSMIC-CLP	FALSE	NA	1	NA	NA
chr1	156672966	156672966	-	CACO-2_Rare_RNA	G	T	95	PASS	A	1222	1222	1	408	15332	ENSG00000132688.10	nonsynonymous	CAG	AAG	Q	K	NES	NES_p.Q408K	1	1	CACO-2	chr1:156672966_G/T	NA	NA	P48681	COSMIC-CLP	FALSE	NA	1	NA	NA
chr1	156734123	156734123	+	CACO-2_Rare_RNA	C	T	425	PASS	T	751	751	1	251	6254	ENSG00000143303.11	nonsynonymous	CGC	TGC	R	C	RRNAD1	RRNAD1_p.R251C	1	1	CACO-2	chr1:156734123_C/T	NA	NA	Q96FB5-1	COSMIC-CLP	TRUE	NA	1	NA	NA
chr1	161792304	161792304	+	CACO-2_Rare_RNA	G	A	288	PASS	A	665	665	1	222	6657	ENSG00000118217.5	nonsynonymous	AGT	AAT	S	N	ATF6	ATF6_p.S222N	1	1	CACO-2	chr1:161792304_G/A	NA	NA	P18850	COSMIC-CLP	FALSE	NA	1	NA	NA
chr1	162498067	162498067	+	CACO-2_Rare_RNA	T	C	23	PASS	C	67	67	1	23	6679	ENSG00000152332.15	nonsynonymous	TGG	CGG	W	R	UHMK1	UHMK1_p.W23R	1	1	CACO-2	chr1:162498067_T/C	NA	NA	Q8TAS1-1	NA	FALSE	NA	1	NA	NA
chr1	193082280	193082280	+	CACO-2_Rare_RNA	T	C	20	PASS	C	1298	1298	1	433	7474	ENSG00000116747.12	nonsynonymous	GTT	GCT	V	A	TROVE2	TROVE2_p.V433A	1	1	CACO-2	chr1:193082280_T/C	NA	NA	P10155-1	NA	FALSE	NA	1	NA	NA
chr1	193082280	193082280	+	CACO-2_Rare_RNA	T	C	20	PASS	C	1298	1298	1	433	7480	ENSG00000116747.12	nonsynonymous	GTT	GCT	V	A	TROVE2	TROVE2_p.V433A	1	1	CACO-2	chr1:193082280_T/C	NA	NA	P10155-1	NA	FALSE	NA	1	NA	NA
chr1	193082280	193082280	+	CACO-2_Rare_RNA	T	C	20	PASS	C	1298	1298	1	433	7484	ENSG00000116747.12	nonsynonymous	GTT	GCT	V	A	TROVE2	TROVE2_p.V433A	1	1	CACO-2	chr1:193082280_T/C	NA	NA	P10155-1	NA	FALSE	NA	1	NA	NA
chr1	211353259	211353259	+	CACO-2_Rare_RNA	A	G	26	PASS	G	20	20	1	7	8221	ENSG00000082512.14	nonsynonymous	CAT	CGT	H	R	TRAF5	TRAF5_p.H7R	1	1	CACO-2	chr1:211353259_A/G	NA	NA	O00463-1	NA	TRUE	NA	1	NA	NA
chr1	211353259	211353259	+	CACO-2_Rare_RNA	A	G	26	PASS	G	20	20	1	7	8224	ENSG00000082512.14	nonsynonymous	CAT	CGT	H	R	TRAF5	TRAF5_p.H7R	1	1	CACO-2	chr1:211353259_A/G	NA	NA	O00463-1	NA	TRUE	NA	1	NA	NA
chr1	211353259	211353259	+	CACO-2_Rare_RNA	A	G	26	PASS	G	20	20	1	7	8225	ENSG00000082512.14	nonsynonymous	CAT	CGT	H	R	TRAF5	TRAF5_p.H7R	1	1	CACO-2	chr1:211353259_A/G	NA	NA	O00463-1	NA	TRUE	NA	1	NA	NA
chr2	39737003	39737003	-	CACO-2_Rare_RNA	C	G	476	PASS	C	1244	1244	1	415	26883	ENSG00000138050.14	nonsynonymous	CGC	CCC	R	P	THUMPD2	THUMPD2_p.R415P	1	1	CACO-2	chr2:39737003_C/G	NA	NA	Q9BTF0-1	COSMIC-CLP	TRUE	NA	1	NA	NA
chr2	44715343	44715343	+	CACO-2_Rare_RNA	A	G	26	PASS	G	613	613	1	205	19358	ENSG00000143919.14	nonsynonymous	ATA	GTA	I	V	CAMKMT	CAMKMT_p.I205V	1	1	CACO-2	chr2:44715343_A/G	NA	NA	Q7Z624-1	COSMIC-CLP	TRUE	NA	1	NA	NA
chr2	69514722	69514722	-	CACO-2_Rare_RNA	T	G	279	PASS	C	1525	1525	1	509	27689	ENSG00000115977.18	nonsynonymous	AAA	CAA	K	Q	AAK1	AAK1_p.K509Q	1	1	CACO-2	chr2:69514722_T/G	NA	NA	Q2M2I8-1	NA	FALSE	NA	11	NA	NA
chr2	85027999	85027999	+	CACO-2_Rare_RNA	A	G	803	PASS	G	127	127	1	43	20432	ENSG00000176407.17	nonsynonymous	ACA	GCA	T	A	KCMF1	KCMF1_p.T43A	1	1	CACO-2	chr2:85027999_A/G	NA	NA	Q9P0J7	COSMIC-CLP	TRUE	NA	1	NA	NA
chr2	96816531	96816531	+	CACO-2_Rare_RNA	G	T	216	PASS	T	254	254	1	85	20847	ENSG00000168763.15	nonsynonymous	GGC	GTC	G	V	CNNM3	CNNM3_p.G85V	1	1	CACO-2	chr2:96816531_G/T	NA	NA	Q8NE01-1	NA	TRUE	NA	1	NA	NA
chr2	105092470	105092470	+	CACO-2_Rare_RNA	G	A	939	PASS	A	721	721	1	241	21183	ENSG00000135972.8	nonsynonymous	GTG	ATG	V	M	MRPS9	MRPS9_p.V241M	1	1	CACO-2	chr2:105092470_G/A	NA	NA	P82933	COSMIC-CLP	TRUE	NA	1	NA	NA
chr2	108672979	108672979	+	CACO-2_Rare_RNA	A	G	414	PASS	G	444	444	1	148	21269	ENSG00000169756.16	nonsynonymous	ATA	ATG	I	M	LIMS1	LIMS1_p.I148M	1	1	CACO-2	chr2:108672979_A/G	NA	NA	P48059-1	NA	TRUE	NA	1	NA	NA
chr2	108672979	108672979	+	CACO-2_Rare_RNA	A	G	414	PASS	G	444	444	1	148	21270	ENSG00000169756.16	nonsynonymous	ATA	ATG	I	M	LIMS1	LIMS1_p.I148M	1	1	CACO-2	chr2:108672979_A/G	NA	NA	P48059-1	NA	TRUE	NA	1	NA	NA
chr2	111880708	111880708	-	CACO-2_Rare_RNA	G	A	685	PASS	T	118	118	1	40	29254	ENSG00000153107.12	nonsynonymous	CGC	TGC	R	C	ANAPC1	ANAPC1_p.R40C	1	1	CACO-2	chr2:111880708_G/A	NA	NA	Q9H1A4	COSMIC-CLP	FALSE	NA	1	NA	NA
chr2	127636806	127636806	+	CACO-2_Rare_RNA	A	G	105	PASS	G	6142	6142	1	2048	21848	ENSG00000169994.18	nonsynonymous	ACC	GCC	T	A	MYO7B	MYO7B_p.T2048A	1	1	CACO-2	chr2:127636806_A/G	NA	NA	Q6PIF6-1	NA	FALSE	NA	4	NA	NA
chr2	127636806	127636806	+	CACO-2_Rare_RNA	A	G	105	PASS	G	6142	6142	1	2048	21849	ENSG00000169994.18	nonsynonymous	ACC	GCC	T	A	MYO7B	MYO7B_p.T2048A	1	1	CACO-2	chr2:127636806_A/G	NA	NA	Q6PIF6-1	NA	FALSE	NA	4	NA	NA
chr2	131263862	131263864	+	CACO-2_Rare_RNA	ATC	GTG	425	PASS	GTG	2407	2409	3	803	22005	ENSG00000188219.14	nonsynonymous	ATC	GTG	I	V	POTEE	POTEE_p.I803V	1	1	CACO-2	chr2:131263862_ATC/GTG	NA	NA	Q6S8J3-1	NA	FALSE	NA	8	NA	NA
chr2	148771139	148771139	+	CACO-2_Rare_RNA	T	C	248	PASS	C	1472	1472	1	491	22395	ENSG00000135999.11	nonsynonymous	ATA	ACA	I	T	EPC2	EPC2_p.I491T	1	1	CACO-2	chr2:148771139_T/C	NA	NA	Q52LR7	COSMIC-CLP	FALSE	NA	1	NA	NA
chr2	219451645	219451645	+	CACO-2_Rare_RNA	T	C	23	PASS	C	2278	2278	1	760	24547	ENSG00000072195.14	nonsynonymous	TCA	CCA	S	P	SPEG	SPEG_p.S760P	1	1	CACO-2	chr2:219451645_T/C	NA	NA	Q15772-5	NA	FALSE	NA	1	NA	NA
chr2	233852579	233852579	-	CACO-2_Rare_RNA	C	T	752	PASS	A	226	226	1	76	32443	ENSG00000123485.11	nonsynonymous	GAA	AAA	E	K	HJURP	HJURP_p.E76K	1	1	CACO-2	chr2:233852579_C/T	NA	NA	Q8NCD3-1	NA	FALSE	NA	5	NA	NA
chr2	241633796	241633796	-	CACO-2_Rare_RNA	T	C	351	PASS	G	361	361	1	121	32788	ENSG00000176946.11	nonsynonymous	AGC	GGC	S	G	THAP4	THAP4_p.S121G	1	1	CACO-2	chr2:241633796_T/C	NA	NA	Q8WY91-1	NA	FALSE	NA	6	NA	NA
chr2	241671358	241671358	+	CACO-2_Rare_RNA	T	A	2658	PASS	A	1061	1061	1	354	25564	ENSG00000168397.16	nonsynonymous	CTG	CAG	L	Q	ATG4B	ATG4B_p.L354Q	1	1	CACO-2	chr2:241671358_T/A	NA	NA	Q9Y4P1-1	NA	TRUE	NA	11	NA	NA
chr2	241816494	241816494	+	CACO-2_Rare_RNA	G	A	47	PASS	A	901	901	1	301	25617	ENSG00000204099.11	nonsynonymous	GGG	AGG	G	R	NEU4	NEU4_p.G301R	1	1	CACO-2	chr2:241816494_G/A	NA	NA	Q8WWR8-1	NA	FALSE	NA	4	NA	NA
chr2	241816494	241816494	+	CACO-2_Rare_RNA	G	A	47	PASS	A	901	901	1	301	25619	ENSG00000204099.11	nonsynonymous	GGG	AGG	G	R	NEU4	NEU4_p.G301R	1	1	CACO-2	chr2:241816494_G/A	NA	NA	Q8WWR8-1	NA	FALSE	NA	4	NA	NA
chr2	241816494	241816494	+	CACO-2_Rare_RNA	G	A	47	PASS	A	901	901	1	301	25625	ENSG00000204099.11	nonsynonymous	GGG	AGG	G	R	NEU4	NEU4_p.G301R	1	1	CACO-2	chr2:241816494_G/A	NA	NA	Q8WWR8-1	NA	FALSE	NA	4	NA	NA
chr3	36992096	36992096	-	CACO-2_Rare_RNA	C	T	134	PASS	A	982	982	1	328	40030	ENSG00000178567.7	nonsynonymous	GAG	AAG	E	K	EPM2AIP1	EPM2AIP1_p.E328K	1	1	CACO-2	chr3:36992096_C/T	NA	NA	Q7L775	COSMIC-CLP	TRUE	NA	1	NA	NA
chr3	45091191	45091191	-	CACO-2_Rare_RNA	G	A	107	PASS	T	1975	1975	1	659	40367	ENSG00000163814.7	nonsynonymous	CTT	TTT	L	F	CDCP1	CDCP1_p.L659F	1	1	CACO-2	chr3:45091191_G/A	NA	NA	Q9H5V8-1	COSMIC-CLP	FALSE	NA	1	NA	NA
chr3	48268338	48268338	+	CACO-2_Rare_RNA	C	G	357	PASS	G	647	647	1	216	34589	ENSG00000164048.13	nonsynonymous	ACG	AGG	T	R	ZNF589	ZNF589_p.T216R	1	1	CACO-2	chr3:48268338_C/G	NA	NA	Q86UQ0-1	NA	TRUE	NA	6	NA	NA
chr3	48268338	48268338	+	CACO-2_Rare_RNA	C	G	357	PASS	G	647	647	1	216	34593	ENSG00000164048.13	nonsynonymous	ACG	AGG	T	R	ZNF589	ZNF589_p.T216R	1	1	CACO-2	chr3:48268338_C/G	NA	NA	Q86UQ0-1	NA	TRUE	NA	6	NA	NA
chr3	108191579	108191579	-	CACO-2_Rare_RNA	C	T	277	PASS	A	719	719	1	240	42245	ENSG00000114446.4	nonsynonymous	AGC	AAC	S	N	IFT57	IFT57_p.S240N	1	1	CACO-2	chr3:108191579_C/T	NA	NA	Q9NWB7	NA	FALSE	NA	1	NA	NA
chr3	128486871	128486871	-	CACO-2_Rare_RNA	G	C	67	PASS	G	161	161	1	54	42956	ENSG00000179348.11	nonsynonymous	TCG	TGG	S	W	GATA2	GATA2_p.S54W	1	1	CACO-2	chr3:128486871_G/C	NA	Census Gene	P23769-1	COSMIC-CLP	FALSE	NA	1	NA	NA
chr3	128486871	128486871	-	CACO-2_Rare_RNA	G	C	67	PASS	G	161	161	1	54	42959	ENSG00000179348.11	nonsynonymous	TCG	TGG	S	W	GATA2	GATA2_p.S54W	1	1	CACO-2	chr3:128486871_G/C	NA	Census Gene	P23769-1	COSMIC-CLP	FALSE	NA	1	NA	NA
chr3	129563137	129563137	-	CACO-2_Rare_RNA	C	T	457	PASS	A	4625	4625	1	1542	43048	ENSG00000004399.12	nonsynonymous	AGT	AAT	S	N	PLXND1	PLXND1_p.S1542N	1	1	CACO-2	chr3:129563137_C/T	NA	NA	Q9Y4D7-1	NA	FALSE	NA	11	NA	NA
chr3	134550144	134550144	+	CACO-2_Rare_RNA	C	G	355	PASS	G	1264	1264	1	422	36917	ENSG00000182923.16	nonsynonymous	CAG	GAG	Q	E	CEP63	CEP63_p.Q422E	1	1	CACO-2	chr3:134550144_C/G	NA	NA	Q96MT8-1	COSMIC-CLP	FALSE	NA	1	NA	NA
chr3	134550144	134550144	+	CACO-2_Rare_RNA	C	G	355	PASS	G	1264	1264	1	422	36918	ENSG00000182923.16	nonsynonymous	CAG	GAG	Q	E	CEP63	CEP63_p.Q422E	1	1	CACO-2	chr3:134550144_C/G	NA	NA	Q96MT8-1	COSMIC-CLP	FALSE	NA	1	NA	NA
chr3	134550144	134550144	+	CACO-2_Rare_RNA	C	G	355	PASS	G	1264	1264	1	422	36919	ENSG00000182923.16	nonsynonymous	CAG	GAG	Q	E	CEP63	CEP63_p.Q422E	1	1	CACO-2	chr3:134550144_C/G	NA	NA	Q96MT8-1	COSMIC-CLP	FALSE	NA	1	NA	NA
chr3	149198530	149198530	-	CACO-2_Rare_RNA	T	C	35	PASS	G	1550	1550	1	517	43605	ENSG00000047457.13	nonsynonymous	TAT	TGT	Y	C	CP	CP_p.Y517C	1	1	CACO-2	chr3:149198530_T/C	NA	NA	P00450	NA	FALSE	NA	1	NA	NA
chr3	154122170	154122171	+	CACO-2_Rare_RNA	CT	TC	1235	PASS	TC	178	179	2	60	37456	ENSG00000114790.12	nonsynonymous	CTC	TCC	L	S	ARHGEF26	ARHGEF26_p.L60S	1	1	CACO-2	chr3:154122170_CT/TC	NA	NA	Q96DR7-1	NA	FALSE	NA	9	NA	NA
chr3	154122170	154122171	+	CACO-2_Rare_RNA	CT	TC	1235	PASS	TC	178	179	2	60	37457	ENSG00000114790.12	nonsynonymous	CTC	TCC	L	S	ARHGEF26	ARHGEF26_p.L60S	1	1	CACO-2	chr3:154122170_CT/TC	NA	NA	Q96DR7-1	NA	FALSE	NA	9	NA	NA
chr3	170106927	170106927	-	CACO-2_Rare_RNA	G	T	92	PASS	A	2337	2337	1	779	44141	ENSG00000173889.15	nonsynonymous	GAC	GAA	D	E	PHC3	PHC3_p.D779E	1	1	CACO-2	chr3:170106927_G/T	NA	NA	Q8NDX5-1	COSMIC-CLP	TRUE	NA	1	NA	NA
chr3	184322679	184322679	+	CACO-2_Rare_RNA	C	A	2962	PASS	A	1744	1744	1	582	38371	ENSG00000114867.20	nonsynonymous	CAC	AAC	H	N	EIF4G1	EIF4G1_p.H582N	1	1	CACO-2	chr3:184322679_C/A	NA	NA	Q04637-1	COSMIC-CLP	FALSE	NA	1	NA	NA
chr4	13599747	13599747	-	CACO-2_Rare_RNA	G	A	908	PASS	T	7153	7153	1	2385	49693	ENSG00000038219.12	nonsynonymous	CGG	TGG	R	W	BOD1L1	BOD1L1_p.R2385W	1	1	CACO-2	chr4:13599747_G/A	NA	NA	Q8NFC6	COSMIC-CLP	TRUE	NA	1	NA	NA
chr4	39437952	39437952	+	CACO-2_Rare_RNA	T	C	26	PASS	C	1562	1562	1	521	46280	ENSG00000134962.6	nonsynonymous	TTT	TCT	F	S	KLB	KLB_p.F521S	1	1	CACO-2	chr4:39437952_T/C	NA	NA	Q86Z14	NA	TRUE	NA	1	NA	NA
chr4	55417851	55417851	+	CACO-2_Rare_RNA	A	T	2965	PASS	T	658	658	1	220	46645	ENSG00000134851.12	nonsynonymous	ACA	TCA	T	S	TMEM165	TMEM165_p.T220S	1	1	CACO-2	chr4:55417851_A/T	NA	NA	Q9HC07-1	COSMIC-CLP	FALSE	NA	1	NA	NA
chr4	83455590	83455590	-	CACO-2_Rare_RNA	A	T	161	PASS	A	104	104	1	35	51037	ENSG00000163312.10	nonsynonymous	GTG	GAG	V	E	HELQ	HELQ_p.V35E	1	1	CACO-2	chr4:83455590_A/T	NA	NA	Q8TDG4-1	NA	FALSE	NA	11	NA	NA
chr4	88118168	88118168	-	CACO-2_Rare_RNA	G	A	125	PASS	T	782	782	1	261	51323	ENSG00000118777.11	nonsynonymous	TCA	TTA	S	L	ABCG2	ABCG2_p.S261L	1	1	CACO-2	chr4:88118168_G/A	NA	NA	Q9UNQ0-1	COSMIC-CLP	FALSE	NA	1	NA	NA
chr5	254484	254484	+	CACO-2_Rare_RNA	A	T	862	PASS	T	1886	1886	1	629	53319	ENSG00000073578.16	nonsynonymous	TAT	TTT	Y	F	SDHA	SDHA_p.Y629F	1	1	CACO-2	chr5:254484_A/T	NA	Census Gene	P31040-1	NA	FALSE	NA	5	Benign/Likely benign	Star
chr5	474989	474989	-	CACO-2_Rare_RNA	A	G	699	PASS	C	2395	2395	1	799	58197	ENSG00000066230.11	nonsynonymous	TGC	CGC	C	R	SLC9A3	SLC9A3_p.C799R	1	1	CACO-2	chr5:474989_A/G	NA	NA	P48764-1	NA	FALSE	NA	10	NA	NA
chr5	32403241	32403241	-	CACO-2_Rare_RNA	C	T	1839	PASS	A	1381	1381	1	461	58681	ENSG00000056097.15	nonsynonymous	GTT	ATT	V	I	ZFR	ZFR_p.V461I	1	1	CACO-2	chr5:32403241_C/T	NA	NA	Q96KR1	NA	TRUE	NA	11	NA	NA
chr5	42800776	42800776	-	CACO-2_Rare_RNA	T	C	2962	PASS	G	1090	1090	1	364	58983	ENSG00000250722.5	nonsynonymous	AGT	GGT	S	G	SEPP1	SEPP1_p.S364G	1	1	CACO-2	chr5:42800776_T/C	NA	NA	P49908	NA	FALSE	NA	1	NA	NA
chr5	42800776	42800776	-	CACO-2_Rare_RNA	T	C	2962	PASS	G	1090	1090	1	364	58985	ENSG00000250722.5	nonsynonymous	AGT	GGT	S	G	SEPP1	SEPP1_p.S364G	1	1	CACO-2	chr5:42800776_T/C	NA	NA	P49908	NA	FALSE	NA	1	NA	NA
chr5	42800776	42800776	-	CACO-2_Rare_RNA	T	C	2962	PASS	G	1090	1090	1	364	58986	ENSG00000250722.5	nonsynonymous	AGT	GGT	S	G	SEPP1	SEPP1_p.S364G	1	1	CACO-2	chr5:42800776_T/C	NA	NA	P49908	NA	FALSE	NA	1	NA	NA
chr5	44809060	44809060	+	CACO-2_Rare_RNA	G	C	1595	PASS	C	98	98	1	33	54121	ENSG00000112996.10	nonsynonymous	TGC	TCC	C	S	MRPS30	MRPS30_p.C33S	1	1	CACO-2	chr5:44809060_G/C	NA	NA	Q9NP92	NA	FALSE	NA	8	NA	NA
chr5	60890952	60890952	-	CACO-2_Rare_RNA	C	G	294	PASS	C	978	978	1	326	59320	ENSG00000049167.14	nonsynonymous	CAG	CAC	Q	H	ERCC8	ERCC8_p.Q326H	1	1	CACO-2	chr5:60890952_C/G	NA	NA	Q13216-1	COSMIC-CLP	FALSE	NA	1	NA	NA
chr5	65563377	65563377	+	CACO-2_Rare_RNA	G	A	189	alleleBias	A	67	67	1	23	54401	ENSG00000113593.11	nonsynonymous	GAA	AAA	E	K	PPWD1	PPWD1_p.E23K	1	1	CACO-2	chr5:65563377_G/A	NA	NA	Q96BP3-1	NA	FALSE	NA	4	NA	NA
chr5	73068747	73068747	+	CACO-2_Rare_RNA	C	T	211	PASS	T	1547	1547	1	516	54744	ENSG00000157107.13	nonsynonymous	GCT	GTT	A	V	FCHO2	FCHO2_p.A516V	1	1	CACO-2	chr5:73068747_C/T	NA	NA	Q0JRZ9-1	NA	FALSE	NA	1	NA	NA
chr5	74774016	74774016	+	CACO-2_Rare_RNA	T	A	2962	PASS	A	671	671	1	224	54816	ENSG00000164346.9	nonsynonymous	GTG	GAG	V	E	NSA2	NSA2_p.V224E	1	1	CACO-2	chr5:74774016_T/A	NA	NA	O95478	COSMIC-CLP	FALSE	NA	1	NA	NA
chr5	78129204	78129204	-	CACO-2_Rare_RNA	A	T	1264	PASS	A	1754	1754	1	585	59694	ENSG00000132842.13	nonsynonymous	GTA	GAA	V	E	AP3B1	AP3B1_p.V585E	1	1	CACO-2	chr5:78129204_A/T	NA	NA	O00203-1	NA	FALSE	NA	10	Benign	Star
chr5	140528807	140528807	+	CACO-2_Rare_RNA	C	T	1481	PASS	T	5861	5861	1	1954	56502	ENSG00000131503.20	nonsynonymous	ACT	ATT	T	I	ANKHD1	ANKHD1_p.T1954I	1	1	CACO-2	chr5:140528807_C/T	NA	NA	Q8IWZ3-1	COSMIC-CLP	TRUE	NA	1	NA	NA
chr5	140552044	140552044	-	CACO-2_Rare_RNA	C	G	1333	PASS	C	328	328	1	110	61202	ENSG00000213523.10	nonsynonymous	GTG	CTG	V	L	SRA1	SRA1_p.V110L	1	1	CACO-2	chr5:140552044_C/G	NA	NA	Q9HD15	NA	FALSE	NA	8	NA	NA
chr5	149981314	149981314	+	CACO-2_Rare_RNA	T	C	2177	PASS	C	1721	1721	1	574	57003	ENSG00000155850.7	nonsynonymous	ATT	ACT	I	T	SLC26A2	SLC26A2_p.I574T	1	1	CACO-2	chr5:149981314_T/C	NA	NA	P50443	NA	FALSE	NA	11	Benign	Star
chr5	176385225	176385225	-	CACO-2_Rare_RNA	T	C	2245	PASS	G	389	389	1	130	62165	ENSG00000048162.20	nonsynonymous	TAT	TGT	Y	C	NOP16	NOP16_p.Y130C	1	1	CACO-2	chr5:176385225_T/C	NA	NA	Q9Y3C1-1	COSMIC-CLP	FALSE	NA	1	NA	NA
chr6	5431107	5431107	+	CACO-2_Rare_RNA	A	G	371	PASS	G	839	839	1	280	62884	ENSG00000145982.11	nonsynonymous	AAC	AGC	N	S	FARS2	FARS2_p.N280S	1	1	CACO-2	chr6:5431107_A/G	NA	NA	O95363	NA	FALSE	NA	6	Benign	Star
chr6	5431107	5431107	+	CACO-2_Rare_RNA	A	G	371	PASS	G	839	839	1	280	62886	ENSG00000145982.11	nonsynonymous	AAC	AGC	N	S	FARS2	FARS2_p.N280S	1	1	CACO-2	chr6:5431107_A/G	NA	NA	O95363	NA	FALSE	NA	6	Benign	Star
chr6	29555899	29555899	-	CACO-2_Rare_RNA	C	G	1383	PASS	C	479	479	1	160	67894	ENSG00000213886.3	nonsynonymous	TGT	TCT	C	S	UBD	UBD_p.C160S	1	1	CACO-2	chr6:29555899_C/G	NA	NA	O15205	NA	TRUE	NA	11	NA	NA
chr6	29725485	29725485	+	CACO-2_Rare_RNA	G	A	1300	PASS	A	925	925	1	309	63642	ENSG00000204642.13	nonsynonymous	GTT	ATT	V	I	HLA-F	HLA-F_p.V309I	1	1	CACO-2	chr6:29725485_G/A	NA	NA	P30511-1	NA	FALSE	NA	1	NA	NA
chr6	29725485	29725485	+	CACO-2_Rare_RNA	G	A	1300	PASS	A	925	925	1	309	63644	ENSG00000204642.13	nonsynonymous	GTT	ATT	V	I	HLA-F	HLA-F_p.V309I	1	1	CACO-2	chr6:29725485_G/A	NA	NA	P30511-1	NA	FALSE	NA	1	NA	NA
chr6	29725515	29725515	+	CACO-2_Rare_RNA	G	A	2552	PASS	A	955	955	1	319	63642	ENSG00000204642.13	nonsynonymous	GTC	ATC	V	I	HLA-F	HLA-F_p.V319I	1	1	CACO-2	chr6:29725515_G/A	NA	NA	P30511-1	NA	FALSE	NA	1	NA	NA
chr6	29725515	29725515	+	CACO-2_Rare_RNA	G	A	2552	PASS	A	955	955	1	319	63644	ENSG00000204642.13	nonsynonymous	GTC	ATC	V	I	HLA-F	HLA-F_p.V319I	1	1	CACO-2	chr6:29725515_G/A	NA	NA	P30511-1	NA	FALSE	NA	1	NA	NA
chr6	29725552	29725552	+	CACO-2_Rare_RNA	A	G	1527	PASS	G	992	992	1	331	63642	ENSG00000204642.13	nonsynonymous	AAG	AGG	K	R	HLA-F	HLA-F_p.K331R	1	1	CACO-2	chr6:29725552_A/G	NA	NA	P30511-1	NA	FALSE	NA	4	NA	NA
chr6	29725552	29725552	+	CACO-2_Rare_RNA	A	G	1527	PASS	G	992	992	1	331	63644	ENSG00000204642.13	nonsynonymous	AAG	AGG	K	R	HLA-F	HLA-F_p.K331R	1	1	CACO-2	chr6:29725552_A/G	NA	NA	P30511-1	NA	FALSE	NA	4	NA	NA
chr6	29827872	29827872	+	CACO-2_Rare_RNA	T	A	47	PASS	A	28	28	1	10	63665	ENSG00000204632.11	nonsynonymous	TTC	ATC	F	I	HLA-G	HLA-G_p.F10I	1	1	CACO-2	chr6:29827872_T/A	NA	NA	P17693-1	NA	FALSE	NA	3	NA	NA
chr6	29827872	29827872	+	CACO-2_Rare_RNA	T	A	47	PASS	A	28	28	1	10	63666	ENSG00000204632.11	nonsynonymous	TTC	ATC	F	I	HLA-G	HLA-G_p.F10I	1	1	CACO-2	chr6:29827872_T/A	NA	NA	P17693-1	NA	FALSE	NA	3	NA	NA
chr6	29942939	29942940	+	CACO-2_Rare_RNA	CA	GG	2947	PASS	GG	256	257	2	86	63676	ENSG00000206503.12	nonsynonymous	CAG	GGG	Q	G	HLA-A	HLA-A_p.Q86G	1	1	CACO-2	chr6:29942939_CA/GG	NA	Census Gene	P04439	NA	FALSE	NA	2	NA	NA
chr6	29942939	29942940	+	CACO-2_Rare_RNA	CA	GG	2947	PASS	GG	256	257	2	86	63678	ENSG00000206503.12	nonsynonymous	CAG	GGG	Q	G	HLA-A	HLA-A_p.Q86G	1	1	CACO-2	chr6:29942939_CA/GG	NA	Census Gene	P04439	NA	FALSE	NA	2	NA	NA
chr6	29943451	29943451	+	CACO-2_Rare_RNA	A	T	2965	PASS	T	527	527	1	176	63676	ENSG00000206503.12	nonsynonymous	GAG	GTG	E	V	HLA-A	HLA-A_p.E176V	1	1	CACO-2	chr6:29943451_A/T	NA	Census Gene	P04439	NA	FALSE	NA	4	NA	NA
chr6	29943451	29943451	+	CACO-2_Rare_RNA	A	T	2965	PASS	T	527	527	1	176	63678	ENSG00000206503.12	nonsynonymous	GAG	GTG	E	V	HLA-A	HLA-A_p.E176V	1	1	CACO-2	chr6:29943451_A/T	NA	Census Gene	P04439	NA	FALSE	NA	4	NA	NA
chr6	29944193	29944193	+	CACO-2_Rare_RNA	G	A	2963	PASS	A	691	691	1	231	63676	ENSG00000206503.12	nonsynonymous	GGC	AGC	G	S	HLA-A	HLA-A_p.G231S	1	1	CACO-2	chr6:29944193_G/A	NA	Census Gene	P04439	NA	TRUE	NA	5	NA	NA
chr6	29944193	29944193	+	CACO-2_Rare_RNA	G	A	2963	PASS	A	691	691	1	231	63678	ENSG00000206503.12	nonsynonymous	GGC	AGC	G	S	HLA-A	HLA-A_p.G231S	1	1	CACO-2	chr6:29944193_G/A	NA	Census Gene	P04439	NA	TRUE	NA	5	NA	NA
chr6	29944331	29944331	+	CACO-2_Rare_RNA	G	C	2965	PASS	C	829	829	1	277	63676	ENSG00000206503.12	nonsynonymous	GAG	CAG	E	Q	HLA-A	HLA-A_p.E277Q	1	1	CACO-2	chr6:29944331_G/C	NA	Census Gene	P04439	NA	TRUE	NA	5	NA	NA
chr6	29944331	29944331	+	CACO-2_Rare_RNA	G	C	2965	PASS	C	829	829	1	277	63678	ENSG00000206503.12	nonsynonymous	GAG	CAG	E	Q	HLA-A	HLA-A_p.E277Q	1	1	CACO-2	chr6:29944331_G/C	NA	Census Gene	P04439	NA	TRUE	NA	5	NA	NA
chr6	30491575	30491575	+	CACO-2_Rare_RNA	A	G	137	alleleBias	G	925	925	1	309	63749	ENSG00000204592.8	nonsynonymous	ATT	GTT	I	V	HLA-E	HLA-E_p.I309V	1	1	CACO-2	chr6:30491575_A/G	NA	NA	P13747	NA	FALSE	NA	3	NA	NA
chr6	31270025	31270025	-	CACO-2_Rare_RNA	A	G	1967	PASS	C	956	956	1	319	68111	ENSG00000204525.16	nonsynonymous	GTT	GCT	V	A	HLA-C	HLA-C_p.V319A	1	1	CACO-2	chr6:31270025_A/G	NA	NA	P10321	NA	FALSE	NA	7	NA	NA
chr6	31270276	31270276	-	CACO-2_Rare_RNA	G	C	2965	PASS	G	829	829	1	277	68111	ENSG00000204525.16	nonsynonymous	CAA	GAA	Q	E	HLA-C	HLA-C_p.Q277E	1	1	CACO-2	chr6:31270276_G/C	NA	NA	P10321	NA	TRUE	NA	9	NA	NA
chr6	31271180	31271180	-	CACO-2_Rare_RNA	A	C	2965	PASS	G	512	512	1	171	68111	ENSG00000204525.16	nonsynonymous	TTG	TGG	L	W	HLA-C	HLA-C_p.L171W	1	1	CACO-2	chr6:31271180_A/C	NA	NA	P10321	NA	FALSE	NA	9	NA	NA
chr6	31271324	31271324	-	CACO-2_Rare_RNA	G	A	2965	PASS	T	368	368	1	123	68111	ENSG00000204525.16	nonsynonymous	TCT	TTT	S	F	HLA-C	HLA-C_p.S123F	1	1	CACO-2	chr6:31271324_G/A	NA	NA	P10321	NA	TRUE	NA	4	NA	NA
chr6	31355338	31355338	-	CACO-2_Rare_RNA	T	C	2962	PASS	G	874	874	1	292	68124	ENSG00000234745.10	nonsynonymous	AAG	GAG	K	E	HLA-B	HLA-B_p.K292E	1	1	CACO-2	chr6:31355338_T/C	NA	NA	P01889	NA	TRUE	NA	4	NA	NA
chr6	31356226	31356227	-	CACO-2_Rare_RNA	TC	AGGT	1804	PASS	CT	559	560	2	187	68124	ENSG00000234745.10	nonsynonymous	GAG	CTG	E	L	HLA-B	HLA-B_p.E187L	1	1	CACO-2	chr6:31356226_TC/AGGT	NA	NA	P01889	NA	TRUE	NA	5	NA	NA
chr6	31356226	31356227	-	CACO-2_Rare_RNA	TC	AGGT	1804	PASS	AC	559	560	2	187	68124	ENSG00000234745.10	nonsynonymous	GAG	ACG	E	T	HLA-B	HLA-B_p.E187T	1	1	CACO-2	chr6:31356226_TC/AGGT	NA	NA	P01889	NA	TRUE	NA	8	NA	NA
chr6	31356323	31356323	-	CACO-2_Rare_RNA	G	T	2693	alleleBias	A	463	463	1	155	68124	ENSG00000234745.10	nonsynonymous	CGC	AGC	R	S	HLA-B	HLA-B_p.R155S	1	1	CACO-2	chr6:31356323_G/T	NA	NA	P01889	NA	FALSE	NA	3	NA	NA
chr6	31356770	31356772	-	CACO-2_Rare_RNA	GTT	CTC	249	PASS	GAG	259	261	3	87	68124	ENSG00000234745.10	nonsynonymous	AAC	GAG	N	E	HLA-B	HLA-B_p.N87E	1	1	CACO-2	chr6:31356770_GTT/CTC	NA	NA	P01889	NA	FALSE	NA	2	NA	NA
chr6	37461618	37461618	+	CACO-2_Rare_RNA	C	T	446	PASS	T	1165	1165	1	389	64575	ENSG00000137200.12	nonsynonymous	CTC	TTC	L	F	CMTR1	CMTR1_p.L389F	1	1	CACO-2	chr6:37461618_C/T	NA	NA	Q8N1G2	COSMIC-CLP	TRUE	NA	1	NA	NA
chr6	41806730	41806730	-	CACO-2_Rare_RNA	T	C	20	PASS	G	254	254	1	85	68964	ENSG00000164663.14	nonsynonymous	AAT	AGT	N	S	USP49	USP49_p.N85S	1	1	CACO-2	chr6:41806730_T/C	NA	NA	Q70CQ1-1	NA	TRUE	NA	1	NA	NA
chr6	47284309	47284309	-	CACO-2_Rare_RNA	G	A	2965	PASS	T	872	872	1	291	69188	ENSG00000146072.6	nonsynonymous	ACC	ATC	T	I	TNFRSF21	TNFRSF21_p.T291I	1	1	CACO-2	chr6:47284309_G/A	NA	NA	O75509	NA	FALSE	NA	1	NA	NA
chr6	70798712	70798712	+	CACO-2_Rare_RNA	C	T	617	PASS	T	551	551	1	184	65287	ENSG00000112305.14	nonsynonymous	CCG	CTG	P	L	SMAP1	SMAP1_p.P184L	1	1	CACO-2	chr6:70798712_C/T	NA	NA	Q8IYB5-1	NA	FALSE	NA	1	NA	NA
chr6	73595190	73595190	-	CACO-2_Rare_RNA	C	T	1137	PASS	A	1375	1375	1	459	69584	ENSG00000119899.12	nonsynonymous	GTG	ATG	V	M	SLC17A5	SLC17A5_p.V459M	1	1	CACO-2	chr6:73595190_C/T	NA	NA	Q9NRA2-1	COSMIC-CLP	FALSE	NA	1	NA	NA
chr6	142437494	142437494	+	CACO-2_Rare_RNA	A	G	1314	PASS	G	3380	3380	1	1127	66464	ENSG00000112414.14	nonsynonymous	CAG	CGG	Q	R	ADGRG6	ADGRG6_p.Q1127R	1	1	CACO-2	chr6:142437494_A/G	NA	NA	Q86SQ4-1	NA	TRUE	NA	11	Benign	Star
chr6	161049165	161049165	+	CACO-2_Rare_RNA	T	C	20	PASS	C	893	893	1	298	66980	ENSG00000085511.19	nonsynonymous	ATC	ACC	I	T	MAP3K4	MAP3K4_p.I298T	1	1	CACO-2	chr6:161049165_T/C	NA	NA	Q9Y6R4-1	NA	FALSE	NA	1	NA	NA
chr7	2610070	2610070	+	CACO-2_Rare_RNA	T	G	29	PASS	G	1996	1996	1	666	71794	ENSG00000106012.17	nonsynonymous	TTG	GTG	L	V	IQCE	IQCE_p.L666V	1	1	CACO-2	chr7:2610070_T/G	NA	NA	Q6IPM2-1	NA	FALSE	NA	9	NA	NA
chr7	5388089	5388089	-	CACO-2_Rare_RNA	A	G	572	PASS	C	1735	1735	1	579	76865	ENSG00000182095.14	nonsynonymous	TCT	CCT	S	P	TNRC18	TNRC18_p.S579P	1	1	CACO-2	chr7:5388089_A/G	NA	NA	O15417-1	NA	FALSE	NA	11	NA	NA
chr7	22493500	22493500	-	CACO-2_Rare_RNA	C	G	47	PASS	C	364	364	1	122	77259	ENSG00000105889.14	nonsynonymous	GTT	CTT	V	L	STEAP1B	STEAP1B_p.V122L	1	1	CACO-2	chr7:22493500_C/G	NA	NA	Q6NZ63-1	NA	FALSE	NA	3	NA	NA
chr7	30451361	30451361	-	CACO-2_Rare_RNA	T	C	26	PASS	G	2056	2056	1	686	77508	ENSG00000106100.10	nonsynonymous	AAC	GAC	N	D	NOD1	NOD1_p.N686D	1	1	CACO-2	chr7:30451361_T/C	NA	NA	Q9Y239-1	NA	TRUE	NA	1	NA	NA
chr7	36406246	36406247	+	CACO-2_Rare_RNA	AG	CA	389	PASS	CA	553	554	2	185	72742	ENSG00000011426.10	nonsynonymous	AGA	CAA	R	Q	ANLN	ANLN_p.R185Q	1	1	CACO-2	chr7:36406246_AG/CA	NA	NA	Q9NQW6-1	NA	FALSE	NA	3	NA	NA
chr7	51028242	51028242	-	CACO-2_Rare_RNA	C	G	512	PASS	C	2854	2854	1	952	78205	ENSG00000106078.17	nonsynonymous	GGG	CGG	G	R	COBL	COBL_p.G952R	1	1	CACO-2	chr7:51028242_C/G	NA	NA	O75128-1	COSMIC-CLP	FALSE	NA	1	NA	NA
chr7	76440585	76440585	+	CACO-2_Rare_RNA	G	C	70	PASS	C	1034	1034	1	345	73788	ENSG00000188372.14	nonsynonymous	AGG	ACG	R	T	ZP3	ZP3_p.R345T	1	1	CACO-2	chr7:76440585_G/C	NA	NA	P21754-1	NA	FALSE	NA	3	NA	NA
chr7	92085597	92085597	+	CACO-2_Rare_RNA	C	T	715	PASS	T	8935	8935	1	2979	74165	ENSG00000127914.16	nonsynonymous	CCT	TCT	P	S	AKAP9	AKAP9_p.P2979S	1	1	CACO-2	chr7:92085597_C/T	NA	Census Gene	Q99996-2	NA	FALSE	NA	11	Benign/Likely benign	Star
chr7	100964820	100964820	+	CACO-2_Rare_RNA	T	C	47	PASS	C	9359	9359	1	3120	74726	ENSG00000169894.17	nonsynonymous	GTG	GCG	V	A	MUC3A	MUC3A_p.V3120A	1	1	CACO-2	chr7:100964820_T/C	NA	NA	Q02505-1	NA	TRUE	NA	11	NA	NA
chr7	100966916	100966916	+	CACO-2_Rare_RNA	T	AC	400	PASS	A	9895	9895	1	3299	74726	ENSG00000169894.17	nonsynonymous	TAT	AAT	Y	N	MUC3A	MUC3A_p.Y3299N	1	1	CACO-2	chr7:100966916_T/AC	NA	NA	Q02505-1	NA	FALSE	NA	2	NA	NA
chr7	100966916	100966916	+	CACO-2_Rare_RNA	T	AC	400	PASS	C	9895	9895	1	3299	74726	ENSG00000169894.17	nonsynonymous	TAT	CAT	Y	H	MUC3A	MUC3A_p.Y3299H	1	1	CACO-2	chr7:100966916_T/AC	NA	NA	Q02505-1	NA	FALSE	NA	10	NA	NA
chr7	102569873	102569873	-	CACO-2_Rare_RNA	G	C	23	PASS	G	102	102	1	34	79799	ENSG00000168255.20	nonsynonymous	ATC	ATG	I	M	RP11-514P8.12	RP11-514P8.12_p.I34M	1	1	CACO-2	chr7:102569873_G/C	NA	NA	Q9H1A7	NA	TRUE	NA	10	NA	NA
chr7	102569873	102569873	-	CACO-2_Rare_RNA	G	C	23	PASS	G	102	102	1	34	79804	ENSG00000168255.20	nonsynonymous	ATC	ATG	I	M	RP11-514P8.12	RP11-514P8.12_p.I34M	1	1	CACO-2	chr7:102569873_G/C	NA	NA	Q9H1A7	NA	TRUE	NA	10	NA	NA
chr7	102569873	102569873	-	CACO-2_Rare_RNA	G	C	23	PASS	G	102	102	1	34	79811	ENSG00000285437.1	nonsynonymous	ATC	ATG	I	M	POLR2J3	POLR2J3_p.I34M	1	1	CACO-2	chr7:102569873_G/C	NA	NA	Q9H1A7	NA	TRUE	NA	10	NA	NA
chr7	102569873	102569873	-	CACO-2_Rare_RNA	G	C	23	PASS	G	102	102	1	34	79816	ENSG00000285437.1	nonsynonymous	ATC	ATG	I	M	POLR2J3	POLR2J3_p.I34M	1	1	CACO-2	chr7:102569873_G/C	NA	NA	Q9H1A7	NA	TRUE	NA	10	NA	NA
chr7	102639174	102639174	-	CACO-2_Rare_RNA	C	T	113	PASS	A	511	511	1	171	79839	ENSG00000267368.1	nonsynonymous	GAA	AAA	E	K	UPK3BL	UPK3BL_p.E171K	1	1	CACO-2	chr7:102639174_C/T	NA	NA	B0FP48	NA	FALSE	NA	4	NA	NA
chr7	102749386	102749386	+	CACO-2_Rare_RNA	G	C	284	PASS	C	179	179	1	60	74837	ENSG00000222011.8	nonsynonymous	GGG	GCG	G	A	FAM185A	FAM185A_p.G60A	1	1	CACO-2	chr7:102749386_G/C	NA	NA	Q8N0U4-1	NA	FALSE	NA	11	NA	NA
chr7	105111904	105111904	+	CACO-2_Rare_RNA	C	G	744	PASS	G	4148	4148	1	1383	74885	ENSG00000005483.20	nonsynonymous	ACA	AGA	T	R	KMT2E	KMT2E_p.T1383R	1	1	CACO-2	chr7:105111904_C/G	NA	NA	Q8IZD2-1	COSMIC-CLP	FALSE	NA	1	NA	NA
chr7	105111904	105111904	+	CACO-2_Rare_RNA	C	G	744	PASS	G	4148	4148	1	1383	74886	ENSG00000005483.20	nonsynonymous	ACA	AGA	T	R	KMT2E	KMT2E_p.T1383R	1	1	CACO-2	chr7:105111904_C/G	NA	NA	Q8IZD2-1	COSMIC-CLP	FALSE	NA	1	NA	NA
chr7	128479325	128479326	+	CACO-2_Rare_RNA	TG	CC	81	alleleBias	CC	370	371	2	124	75418	ENSG00000165055.15	nonsynonymous	TGT	CCT	C	P	METTL2B	METTL2B_p.C124P	1	1	CACO-2	chr7:128479325_TG/CC	NA	NA	Q6P1Q9-1	NA	TRUE	NA	1	NA	NA
chr7	130547753	130547753	-	CACO-2_Rare_RNA	G	C	318	PASS	G	2070	2070	1	690	80512	ENSG00000158623.14	nonsynonymous	ATC	ATG	I	M	COPG2	COPG2_p.I690M	1	1	CACO-2	chr7:130547753_G/C	NA	NA	Q9UBF2-1	NA	TRUE	NA	1	NA	NA
chr7	131445855	131445855	+	CACO-2_Rare_RNA	G	C	242	PASS	C	1477	1477	1	493	75615	ENSG00000128585.17	nonsynonymous	GAT	CAT	D	H	MKLN1	MKLN1_p.D493H	1	1	CACO-2	chr7:131445855_G/C	NA	NA	Q9UL63-1	COSMIC-CLP	FALSE	NA	1	NA	NA
chr7	140024759	140024759	-	CACO-2_Rare_RNA	C	T	330	PASS	A	1907	1907	1	636	80752	ENSG00000059378.12	nonsynonymous	CGT	CAT	R	H	PARP12	PARP12_p.R636H	1	1	CACO-2	chr7:140024759_C/T	NA	NA	Q9H0J9	COSMIC-CLP	FALSE	NA	1	NA	NA
chr7	143863516	143863516	-	CACO-2_Rare_RNA	C	T	60	PASS	A	901	901	1	301	80965	ENSG00000198420.9	nonsynonymous	GTT	ATT	V	I	TCAF1	TCAF1_p.V301I	1	1	CACO-2	chr7:143863516_C/T	NA	NA	Q9Y4C2-1	NA	FALSE	NA	8	NA	NA
chr7	148760390	148760390	+	CACO-2_Rare_RNA	A	G	572	PASS	G	683	683	1	228	76201	ENSG00000055130.15	nonsynonymous	TAT	TGT	Y	C	CUL1	CUL1_p.Y228C	1	1	CACO-2	chr7:148760390_A/G	NA	NA	Q13616	COSMIC-CLP	FALSE	NA	1	NA	NA
chr7	148760390	148760390	+	CACO-2_Rare_RNA	A	G	572	PASS	G	683	683	1	228	76202	ENSG00000055130.15	nonsynonymous	TAT	TGT	Y	C	CUL1	CUL1_p.Y228C	1	1	CACO-2	chr7:148760390_A/G	NA	NA	Q13616	COSMIC-CLP	FALSE	NA	1	NA	NA
chr7	148760390	148760390	+	CACO-2_Rare_RNA	A	G	572	PASS	G	683	683	1	228	76203	ENSG00000055130.15	nonsynonymous	TAT	TGT	Y	C	CUL1	CUL1_p.Y228C	1	1	CACO-2	chr7:148760390_A/G	NA	NA	Q13616	COSMIC-CLP	FALSE	NA	1	NA	NA
chr7	149103676	149103676	-	CACO-2_Rare_RNA	G	A	334	PASS	T	2195	2195	1	732	81047	ENSG00000204947.8	nonsynonymous	ACG	ATG	T	M	ZNF425	ZNF425_p.T732M	1	1	CACO-2	chr7:149103676_G/A	NA	NA	Q6IV72	COSMIC-CLP	TRUE	NA	1	NA	NA
chr7	152177717	152177717	-	CACO-2_Rare_RNA	C	T	20	PASS	A	7736	7736	1	2579	81228	ENSG00000055609.17	nonsynonymous	GGC	GAC	G	D	KMT2C	KMT2C_p.G2579D	1	1	CACO-2	chr7:152177717_C/T	NA	Census Gene	Q8NEZ4-1	COSMIC-CLP	FALSE	NA	1	NA	NA
chr7	152177717	152177717	-	CACO-2_Rare_RNA	C	T	20	PASS	A	7736	7736	1	2579	81230	ENSG00000055609.17	nonsynonymous	GGC	GAC	G	D	KMT2C	KMT2C_p.G2579D	1	1	CACO-2	chr7:152177717_C/T	NA	Census Gene	Q8NEZ4-1	COSMIC-CLP	FALSE	NA	1	NA	NA
chr8	25507199	25507199	+	CACO-2_Rare_RNA	G	A	30	alleleBias	A	2533	2533	1	845	82218	ENSG00000184661.13	nonsynonymous	GAA	AAA	E	K	CDCA2	CDCA2_p.E845K	1	1	CACO-2	chr8:25507199_G/A	NA	NA	Q69YH5-1	NA	TRUE	NA	2	NA	NA
chr8	134602310	134602310	-	CACO-2_Rare_RNA	G	C	35	PASS	G	1409	1409	1	470	88641	ENSG00000066827.15	nonsynonymous	TCC	TGC	S	C	ZFAT	ZFAT_p.S470C	1	1	CACO-2	chr8:134602310_G/C	NA	NA	Q9P243-1	NA	TRUE	NA	1	Uncertain significance	Star
chr8	143858762	143858762	-	CACO-2_Rare_RNA	T	G	87	PASS	C	14492	14492	1	4831	89052	ENSG00000261150.2	nonsynonymous	GAG	GCG	E	A	EPPK1	EPPK1_p.E4831A	1	1	CACO-2	chr8:143858762_T/G	NA	NA	P58107	NA	FALSE	NA	1	NA	NA
chr8	144095929	144095930	+	CACO-2_Rare_RNA	AT	GCGT	2630	PASS	GC	226	227	2	76	84928	ENSG00000179091.4	nonsynonymous	ATG	GCG	M	A	CYC1	CYC1_p.M76A	1	1	CACO-2	chr8:144095929_AT/GCGT	NA	NA	P08574	NA	FALSE	NA	1	NA	NA
chr9	14863	14863	-	CACO-2_Rare_RNA	A	C	1463	PASS	G	1342	1342	1	448	92780	ENSG00000181404.16	nonsynonymous	TTG	GTG	L	V	WASHC1	WASHC1_p.L448V	1	1	CACO-2	chr9:14863_A/C	NA	NA	A8K0Z3	NA	FALSE	NA	2	NA	NA
chr9	17412	17412	-	CACO-2_Rare_RNA	C	T	245	PASS	A	613	613	1	205	92780	ENSG00000181404.16	nonsynonymous	GCA	ACA	A	T	WASHC1	WASHC1_p.A205T	1	1	CACO-2	chr9:17412_C/T	NA	NA	A8K0Z3	NA	FALSE	NA	1	NA	NA
chr9	17843	17843	-	CACO-2_Rare_RNA	C	A	23	PASS	T	421	421	1	141	92780	ENSG00000181404.16	nonsynonymous	GAC	TAC	D	Y	WASHC1	WASHC1_p.D141Y	1	1	CACO-2	chr9:17843_C/A	NA	NA	A8K0Z3	NA	TRUE	NA	6	NA	NA
chr9	12695757	12695757	+	CACO-2_Rare_RNA	G	A	331	PASS	A	628	628	1	210	89553	ENSG00000107165.12	nonsynonymous	GAA	AAA	E	K	TYRP1	TYRP1_p.E210K	1	1	CACO-2	chr9:12695757_G/A	NA	NA	P17643	NA	FALSE	NA	6	NA	NA
chr9	71745561	71745561	-	CACO-2_Rare_RNA	T	A	211	PASS	T	491	491	1	164	94049	ENSG00000135048.13	nonsynonymous	GAC	GTC	D	V	TMEM2	TMEM2_p.D164V	1	1	CACO-2	chr9:71745561_T/A	NA	NA	Q9UHN6-1	NA	FALSE	NA	1	NA	NA
chr9	114426229	114426229	-	CACO-2_Rare_RNA	G	T	43	PASS	A	1148	1148	1	383	94992	ENSG00000095397.13	nonsynonymous	ACC	AAC	T	N	DFNB31	DFNB31_p.T383N	1	1	CACO-2	chr9:114426229_G/T	NA	NA	Q9P202-1	NA	FALSE	NA	1	NA	NA
chr9	124524796	124524796	-	CACO-2_Rare_RNA	C	T	130	PASS	A	1279	1279	1	427	95218	ENSG00000148200.16	nonsynonymous	GAA	AAA	E	K	NR6A1	NR6A1_p.E427K	1	1	CACO-2	chr9:124524796_C/T	NA	NA	Q15406-1	COSMIC-CLP	TRUE	NA	1	NA	NA
chr9	124526833	124526833	-	CACO-2_Rare_RNA	T	C	23	PASS	G	1147	1147	1	383	95218	ENSG00000148200.16	nonsynonymous	AAG	GAG	K	E	NR6A1	NR6A1_p.K383E	1	1	CACO-2	chr9:124526833_T/C	NA	NA	Q15406-1	NA	TRUE	NA	1	NA	NA
chr10	12553287	12553287	+	CACO-2_Rare_RNA	A	G	29	PASS	G	155	155	1	52	96432	ENSG00000183049.12	nonsynonymous	AAG	AGG	K	R	CAMK1D	CAMK1D_p.K52R	1	1	CACO-2	chr10:12553287_A/G	NA	NA	Q8IU85-1	NA	TRUE	NA	1	NA	NA
chr10	17617132	17617132	-	CACO-2_Rare_RNA	C	A	941	PASS	T	208	208	1	70	99986	ENSG00000165996.13	nonsynonymous	GTC	TTC	V	F	HACD1	HACD1_p.V70F	1	1	CACO-2	chr10:17617132_C/A	NA	NA	B0YJ81-1	NA	FALSE	NA	11	Benign	Star
chr10	17617150	17617150	-	CACO-2_Rare_RNA	C	T	976	PASS	A	190	190	1	64	99986	ENSG00000165996.13	nonsynonymous	GAG	AAG	E	K	HACD1	HACD1_p.E64K	1	1	CACO-2	chr10:17617150_C/T	NA	NA	B0YJ81-1	NA	FALSE	NA	11	NA	NA
chr10	19352106	19352106	+	CACO-2_Rare_RNA	T	C	88	PASS	C	4250	4250	1	1417	96633	ENSG00000204740.10	nonsynonymous	GTA	GCA	V	A	MALRD1	MALRD1_p.V1417A	1	1	CACO-2	chr10:19352106_T/C	NA	NA	Q5VYJ5	NA	FALSE	NA	9	NA	NA
chr10	29495143	29495143	-	CACO-2_Rare_RNA	G	C	60	PASS	G	3703	3703	1	1235	100207	ENSG00000197321.14	nonsynonymous	CCC	GCC	P	A	SVIL	SVIL_p.P1235A	1	1	CACO-2	chr10:29495143_G/C	NA	NA	O95425-1	NA	TRUE	NA	11	NA	NA
chr10	33263768	33263768	-	CACO-2_Rare_RNA	A	G	1994	PASS	C	536	536	1	179	100318	ENSG00000099250.17	nonsynonymous	GTG	GCG	V	A	NRP1	NRP1_p.V179A	1	1	CACO-2	chr10:33263768_A/G	NA	NA	O14786-1	NA	TRUE	NA	11	NA	NA
chr10	33263768	33263768	-	CACO-2_Rare_RNA	A	G	1994	PASS	C	536	536	1	179	100319	ENSG00000099250.17	nonsynonymous	GTG	GCG	V	A	NRP1	NRP1_p.V179A	1	1	CACO-2	chr10:33263768_A/G	NA	NA	O14786-1	NA	TRUE	NA	11	NA	NA
chr10	43557565	43557565	-	CACO-2_Rare_RNA	G	C	125	PASS	G	515	515	1	172	100453	ENSG00000196793.13	nonsynonymous	GCT	GGT	A	G	ZNF239	ZNF239_p.A172G	1	1	CACO-2	chr10:43557565_G/C	NA	NA	Q16600	NA	TRUE	NA	8	NA	NA
chr10	43557565	43557565	-	CACO-2_Rare_RNA	G	C	125	PASS	G	515	515	1	172	100454	ENSG00000196793.13	nonsynonymous	GCT	GGT	A	G	ZNF239	ZNF239_p.A172G	1	1	CACO-2	chr10:43557565_G/C	NA	NA	Q16600	NA	TRUE	NA	8	NA	NA
chr10	43557565	43557565	-	CACO-2_Rare_RNA	G	C	125	PASS	G	515	515	1	172	100455	ENSG00000196793.13	nonsynonymous	GCT	GGT	A	G	ZNF239	ZNF239_p.A172G	1	1	CACO-2	chr10:43557565_G/C	NA	NA	Q16600	NA	TRUE	NA	8	NA	NA
chr10	43557565	43557565	-	CACO-2_Rare_RNA	G	C	125	PASS	G	515	515	1	172	100456	ENSG00000196793.13	nonsynonymous	GCT	GGT	A	G	ZNF239	ZNF239_p.A172G	1	1	CACO-2	chr10:43557565_G/C	NA	NA	Q16600	NA	TRUE	NA	8	NA	NA
chr10	46549538	46549538	-	CACO-2_Rare_RNA	A	G	248	PASS	C	1199	1199	1	400	100560	ENSG00000204175.5	nonsynonymous	CTG	CCG	L	P	GPRIN2	GPRIN2_p.L400P	1	1	CACO-2	chr10:46549538_A/G	NA	NA	O60269	NA	FALSE	NA	11	NA	NA
chr10	46549538	46549538	-	CACO-2_Rare_RNA	A	G	248	PASS	C	1199	1199	1	400	100561	ENSG00000204175.5	nonsynonymous	CTG	CCG	L	P	GPRIN2	GPRIN2_p.L400P	1	1	CACO-2	chr10:46549538_A/G	NA	NA	O60269	NA	FALSE	NA	11	NA	NA
chr10	46550016	46550016	-	CACO-2_Rare_RNA	C	T	248	PASS	A	721	721	1	241	100560	ENSG00000204175.5	nonsynonymous	GTG	ATG	V	M	GPRIN2	GPRIN2_p.V241M	1	1	CACO-2	chr10:46550016_C/T	NA	NA	O60269	NA	TRUE	NA	3	NA	NA
chr10	46550016	46550016	-	CACO-2_Rare_RNA	C	T	248	PASS	A	721	721	1	241	100561	ENSG00000204175.5	nonsynonymous	GTG	ATG	V	M	GPRIN2	GPRIN2_p.V241M	1	1	CACO-2	chr10:46550016_C/T	NA	NA	O60269	NA	TRUE	NA	3	NA	NA
chr10	46550466	46550466	-	CACO-2_Rare_RNA	A	G	566	PASS	C	271	271	1	91	100560	ENSG00000204175.5	nonsynonymous	TGG	CGG	W	R	GPRIN2	GPRIN2_p.W91R	1	1	CACO-2	chr10:46550466_A/G	NA	NA	O60269	NA	FALSE	NA	10	NA	NA
chr10	46550466	46550466	-	CACO-2_Rare_RNA	A	G	566	PASS	C	271	271	1	91	100561	ENSG00000204175.5	nonsynonymous	TGG	CGG	W	R	GPRIN2	GPRIN2_p.W91R	1	1	CACO-2	chr10:46550466_A/G	NA	NA	O60269	NA	FALSE	NA	10	NA	NA
chr10	46550598	46550598	-	CACO-2_Rare_RNA	C	T	399	PASS	A	139	139	1	47	100560	ENSG00000204175.5	nonsynonymous	GTG	ATG	V	M	GPRIN2	GPRIN2_p.V47M	1	1	CACO-2	chr10:46550598_C/T	NA	NA	O60269	NA	FALSE	NA	3	NA	NA
chr10	46550598	46550598	-	CACO-2_Rare_RNA	C	T	399	PASS	A	139	139	1	47	100561	ENSG00000204175.5	nonsynonymous	GTG	ATG	V	M	GPRIN2	GPRIN2_p.V47M	1	1	CACO-2	chr10:46550598_C/T	NA	NA	O60269	NA	FALSE	NA	3	NA	NA
chr10	46550618	46550618	-	CACO-2_Rare_RNA	C	T	475	PASS	A	119	119	1	40	100560	ENSG00000204175.5	nonsynonymous	CGC	CAC	R	H	GPRIN2	GPRIN2_p.R40H	1	1	CACO-2	chr10:46550618_C/T	NA	NA	O60269	NA	FALSE	NA	3	NA	NA
chr10	46550618	46550618	-	CACO-2_Rare_RNA	C	T	475	PASS	A	119	119	1	40	100561	ENSG00000204175.5	nonsynonymous	CGC	CAC	R	H	GPRIN2	GPRIN2_p.R40H	1	1	CACO-2	chr10:46550618_C/T	NA	NA	O60269	NA	FALSE	NA	3	NA	NA
chr10	46550723	46550723	-	CACO-2_Rare_RNA	C	T	448	PASS	A	14	14	1	5	100560	ENSG00000204175.5	nonsynonymous	CGC	CAC	R	H	GPRIN2	GPRIN2_p.R5H	1	1	CACO-2	chr10:46550723_C/T	NA	NA	O60269	NA	FALSE	NA	11	NA	NA
chr10	46550723	46550723	-	CACO-2_Rare_RNA	C	T	448	PASS	A	14	14	1	5	100561	ENSG00000204175.5	nonsynonymous	CGC	CAC	R	H	GPRIN2	GPRIN2_p.R5H	1	1	CACO-2	chr10:46550723_C/T	NA	NA	O60269	NA	FALSE	NA	11	NA	NA
chr10	50099991	50099991	+	CACO-2_Rare_RNA	C	A	88	PASS	A	1562	1562	1	521	97380	ENSG00000099290.16	nonsynonymous	TCC	TAC	S	Y	WASHC2A	WASHC2A_p.S521Y	1	1	CACO-2	chr10:50099991_C/A	NA	NA	Q641Q2-1	NA	FALSE	NA	4	NA	NA
chr10	75399728	75399728	-	CACO-2_Rare_RNA	G	A	349	PASS	T	962	962	1	321	101279	ENSG00000165655.16	nonsynonymous	TCC	TTC	S	F	ZNF503	ZNF503_p.S321F	1	1	CACO-2	chr10:75399728_G/A	NA	NA	Q96F45-1	NA	TRUE	NA	1	NA	NA
chr10	79512755	79512755	+	CACO-2_Rare_RNA	T	C	38	PASS	C	106	106	1	36	98048	ENSG00000253626.3	nonsynonymous	TGG	CGG	W	R	EIF5AL1	EIF5AL1_p.W36R	1	1	CACO-2	chr10:79512755_T/C	NA	NA	Q6IS14	NA	TRUE	NA	4	NA	NA
chr10	86517700	86517700	-	CACO-2_Rare_RNA	C	T	1687	PASS	A	370	370	1	124	101505	ENSG00000062650.18	nonsynonymous	GTT	ATT	V	I	WAPL	WAPL_p.V124I	1	1	CACO-2	chr10:86517700_C/T	NA	NA	Q7Z5K2-1	NA	TRUE	NA	6	NA	NA
chr10	86517700	86517700	-	CACO-2_Rare_RNA	C	T	1687	PASS	A	370	370	1	124	101507	ENSG00000062650.18	nonsynonymous	GTT	ATT	V	I	WAPL	WAPL_p.V124I	1	1	CACO-2	chr10:86517700_C/T	NA	NA	Q7Z5K2-1	NA	TRUE	NA	6	NA	NA
chr10	98209092	98209092	+	CACO-2_Rare_RNA	T	G	102	PASS	G	978	978	1	326	98602	ENSG00000166024.13	nonsynonymous	AGT	AGG	S	R	R3HCC1L	R3HCC1L_p.S326R	1	1	CACO-2	chr10:98209092_T/G	NA	NA	Q7Z5L2-1	NA	TRUE	NA	1	NA	NA
chr10	99909089	99909089	-	CACO-2_Rare_RNA	G	C	151	PASS	G	2318	2318	1	773	101919	ENSG00000107554.16	nonsynonymous	TCT	TGT	S	C	DNMBP	DNMBP_p.S773C	1	1	CACO-2	chr10:99909089_G/C	NA	NA	Q6XZF7-1	COSMIC-CLP	FALSE	NA	1	NA	NA
chr10	110507064	110507065	+	CACO-2_Rare_RNA	GC	AT	2762	PASS	AT	658	659	2	220	98930	ENSG00000138166.5	nonsynonymous	GCG	ATG	A	M	DUSP5	DUSP5_p.A220M	1	1	CACO-2	chr10:110507064_GC/AT	NA	NA	Q16690	NA	TRUE	NA	9	NA	NA
chr11	314207	314207	+	CACO-2_Rare_RNA	C	G	198	PASS	G	37	37	1	13	102878	ENSG00000185885.15	nonsynonymous	CCA	GCA	P	A	IFITM1	IFITM1_p.P13A	1	1	CACO-2	chr11:314207_C/G	NA	NA	P13164	NA	FALSE	NA	11	NA	NA
chr11	314207	314207	+	CACO-2_Rare_RNA	C	G	198	PASS	G	37	37	1	13	102879	ENSG00000185885.15	nonsynonymous	CCA	GCA	P	A	IFITM1	IFITM1_p.P13A	1	1	CACO-2	chr11:314207_C/G	NA	NA	P13164	NA	FALSE	NA	11	NA	NA
chr11	314207	314207	+	CACO-2_Rare_RNA	C	G	198	PASS	G	37	37	1	13	102880	ENSG00000185885.15	nonsynonymous	CCA	GCA	P	A	IFITM1	IFITM1_p.P13A	1	1	CACO-2	chr11:314207_C/G	NA	NA	P13164	NA	FALSE	NA	11	NA	NA
chr11	1017183	1017183	-	CACO-2_Rare_RNA	G	T	35	PASS	A	5618	5618	1	1873	109462	ENSG00000184956.15	nonsynonymous	CCA	CAA	P	Q	MUC6	MUC6_p.P1873Q	1	1	CACO-2	chr11:1017183_G/T	NA	NA	Q6W4X9	NA	FALSE	NA	4	NA	NA
chr11	10508192	10508192	-	CACO-2_Rare_RNA	G	A	31	PASS	T	35	35	1	12	110269	ENSG00000255823.4	nonsynonymous	TCA	TTA	S	L	MTRNR2L8	MTRNR2L8_p.S12L	1	1	CACO-2	chr11:10508192_G/A	NA	NA	P0CJ75	NA	TRUE	NA	3	NA	NA
chr11	45915716	45915716	-	CACO-2_Rare_RNA	C	T	1554	PASS	A	346	346	1	116	111222	ENSG00000121680.15	nonsynonymous	GTC	ATC	V	I	PEX16	PEX16_p.V116I	1	1	CACO-2	chr11:45915716_C/T	NA	NA	Q9Y5Y5-1	NA	FALSE	NA	11	NA	NA
chr11	47412022	47412022	+	CACO-2_Rare_RNA	C	T	431	PASS	T	398	398	1	133	104946	ENSG00000165915.13	nonsynonymous	ACG	ATG	T	M	SLC39A13	SLC39A13_p.T133M	1	1	CACO-2	chr11:47412022_C/T	NA	NA	Q96H72-1	NA	TRUE	NA	1	NA	NA
chr11	47835701	47835701	-	CACO-2_Rare_RNA	T	C	1484	PASS	G	1051	1051	1	351	111468	ENSG00000030066.13	nonsynonymous	ACC	GCC	T	A	NUP160	NUP160_p.T351A	1	1	CACO-2	chr11:47835701_T/C	NA	NA	Q12769-1	NA	FALSE	NA	7	NA	NA
chr11	62525410	62525410	-	CACO-2_Rare_RNA	G	T	1694	PASS	A	9007	9007	1	3003	112027	ENSG00000124942.13	nonsynonymous	CAA	AAA	Q	K	AHNAK	AHNAK_p.Q3003K	1	1	CACO-2	chr11:62525410_G/T	NA	NA	Q09666-1	NA	FALSE	NA	11	NA	NA
chr11	65580165	65580165	+	CACO-2_Rare_RNA	G	C	899	PASS	C	397	397	1	133	106172	ENSG00000173442.12	nonsynonymous	GTG	CTG	V	L	EHBP1L1	EHBP1L1_p.V133L	1	1	CACO-2	chr11:65580165_G/C	NA	NA	Q8N3D4	NA	FALSE	NA	11	NA	NA
chr11	67665333	67665333	-	CACO-2_Rare_RNA	T	C	47	PASS	G	658	658	1	220	112950	ENSG00000132746.14	nonsynonymous	AGC	GGC	S	G	ALDH3B2	ALDH3B2_p.S220G	1	1	CACO-2	chr11:67665333_T/C	NA	NA	P48448	NA	TRUE	NA	11	NA	NA
chr11	67665333	67665333	-	CACO-2_Rare_RNA	T	C	47	PASS	G	658	658	1	220	112951	ENSG00000132746.14	nonsynonymous	AGC	GGC	S	G	ALDH3B2	ALDH3B2_p.S220G	1	1	CACO-2	chr11:67665333_T/C	NA	NA	P48448	NA	TRUE	NA	11	NA	NA
chr11	71473632	71473632	+	CACO-2_Rare_RNA	A	C	658	PASS	C	612	612	1	204	106850	ENSG00000172890.12	nonsynonymous	CAA	CAC	Q	H	NADSYN1	NADSYN1_p.Q204H	1	1	CACO-2	chr11:71473632_A/C	NA	NA	Q6IA69-1	NA	FALSE	NA	11	NA	NA
chr11	108691892	108691892	+	CACO-2_Rare_RNA	G	A	932	PASS	A	992	992	1	331	107984	ENSG00000178105.9	nonsynonymous	CGA	CAA	R	Q	DDX10	DDX10_p.R331Q	1	1	CACO-2	chr11:108691892_G/A	NA	Census Gene	Q13206	COSMIC-CLP	TRUE	NA	1	NA	NA
chr11	117290532	117290532	-	CACO-2_Rare_RNA	T	C	34	PASS	G	1220	1220	1	407	114715	ENSG00000186318.16	nonsynonymous	GAT	GGT	D	G	BACE1	BACE1_p.D407G	1	1	CACO-2	chr11:117290532_T/C	NA	NA	P56817-1	COSMIC-CLP	FALSE	NA	1	NA	NA
chr11	130910330	130910330	-	CACO-2_Rare_RNA	C	A	892	PASS	T	1854	1854	1	618	115378	ENSG00000120451.10	nonsynonymous	TTG	TTT	L	F	SNX19	SNX19_p.L618F	1	1	CACO-2	chr11:130910330_C/A	NA	NA	Q92543-1	NA	FALSE	NA	11	NA	NA
chr12	7831691	7831692	-	CACO-2_Rare_RNA	TT	GA	68	PASS	TC	253	254	2	85	121867	ENSG00000173262.11	nonsynonymous	AAT	TCT	N	S	SLC2A14	SLC2A14_p.N85S	1	1	CACO-2	chr12:7831691_TT/GA	NA	NA	Q8TDB8-1	NA	FALSE	NA	1	NA	NA
chr12	7831691	7831692	-	CACO-2_Rare_RNA	TT	GA	68	PASS	TC	253	254	2	85	121868	ENSG00000173262.11	nonsynonymous	AAT	TCT	N	S	SLC2A14	SLC2A14_p.N85S	1	1	CACO-2	chr12:7831691_TT/GA	NA	NA	Q8TDB8-1	NA	FALSE	NA	1	NA	NA
chr12	7831691	7831692	-	CACO-2_Rare_RNA	TT	GA	68	PASS	TC	253	254	2	85	121871	ENSG00000173262.11	nonsynonymous	AAT	TCT	N	S	SLC2A14	SLC2A14_p.N85S	1	1	CACO-2	chr12:7831691_TT/GA	NA	NA	Q8TDB8-1	NA	FALSE	NA	1	NA	NA
chr12	15631610	15631610	-	CACO-2_Rare_RNA	G	A	156	PASS	T	1876	1876	1	626	122328	ENSG00000151491.13	nonsynonymous	CCT	TCT	P	S	EPS8	EPS8_p.P626S	1	1	CACO-2	chr12:15631610_G/A	NA	NA	Q12929-1	COSMIC-CLP	FALSE	NA	1	NA	NA
chr12	15631610	15631610	-	CACO-2_Rare_RNA	G	A	156	PASS	T	1876	1876	1	626	122329	ENSG00000151491.13	nonsynonymous	CCT	TCT	P	S	EPS8	EPS8_p.P626S	1	1	CACO-2	chr12:15631610_G/A	NA	NA	Q12929-1	COSMIC-CLP	FALSE	NA	1	NA	NA
chr12	15631610	15631610	-	CACO-2_Rare_RNA	G	A	156	PASS	T	1876	1876	1	626	122330	ENSG00000151491.13	nonsynonymous	CCT	TCT	P	S	EPS8	EPS8_p.P626S	1	1	CACO-2	chr12:15631610_G/A	NA	NA	Q12929-1	COSMIC-CLP	FALSE	NA	1	NA	NA
chr12	15631610	15631610	-	CACO-2_Rare_RNA	G	A	156	PASS	T	1876	1876	1	626	122331	ENSG00000151491.13	nonsynonymous	CCT	TCT	P	S	EPS8	EPS8_p.P626S	1	1	CACO-2	chr12:15631610_G/A	NA	NA	Q12929-1	COSMIC-CLP	FALSE	NA	1	NA	NA
chr12	15631610	15631610	-	CACO-2_Rare_RNA	G	A	156	PASS	T	1876	1876	1	626	122333	ENSG00000151491.13	nonsynonymous	CCT	TCT	P	S	EPS8	EPS8_p.P626S	1	1	CACO-2	chr12:15631610_G/A	NA	NA	Q12929-1	COSMIC-CLP	FALSE	NA	1	NA	NA
chr12	15631610	15631610	-	CACO-2_Rare_RNA	G	A	156	PASS	T	1876	1876	1	626	122334	ENSG00000151491.13	nonsynonymous	CCT	TCT	P	S	EPS8	EPS8_p.P626S	1	1	CACO-2	chr12:15631610_G/A	NA	NA	Q12929-1	COSMIC-CLP	FALSE	NA	1	NA	NA
chr12	15631610	15631610	-	CACO-2_Rare_RNA	G	A	156	PASS	T	1876	1876	1	626	122335	ENSG00000151491.13	nonsynonymous	CCT	TCT	P	S	EPS8	EPS8_p.P626S	1	1	CACO-2	chr12:15631610_G/A	NA	NA	Q12929-1	COSMIC-CLP	FALSE	NA	1	NA	NA
chr12	15631610	15631610	-	CACO-2_Rare_RNA	G	A	156	PASS	T	1876	1876	1	626	122336	ENSG00000151491.13	nonsynonymous	CCT	TCT	P	S	EPS8	EPS8_p.P626S	1	1	CACO-2	chr12:15631610_G/A	NA	NA	Q12929-1	COSMIC-CLP	FALSE	NA	1	NA	NA
chr12	15631610	15631610	-	CACO-2_Rare_RNA	G	A	156	PASS	T	1876	1876	1	626	122338	ENSG00000151491.13	nonsynonymous	CCT	TCT	P	S	EPS8	EPS8_p.P626S	1	1	CACO-2	chr12:15631610_G/A	NA	NA	Q12929-1	COSMIC-CLP	FALSE	NA	1	NA	NA
chr12	15631610	15631610	-	CACO-2_Rare_RNA	G	A	156	PASS	T	1876	1876	1	626	122339	ENSG00000151491.13	nonsynonymous	CCT	TCT	P	S	EPS8	EPS8_p.P626S	1	1	CACO-2	chr12:15631610_G/A	NA	NA	Q12929-1	COSMIC-CLP	FALSE	NA	1	NA	NA
chr12	27656706	27656706	+	CACO-2_Rare_RNA	G	A	31	PASS	A	880	880	1	294	116846	ENSG00000110841.13	nonsynonymous	GAA	AAA	E	K	PPFIBP1	PPFIBP1_p.E294K	1	1	CACO-2	chr12:27656706_G/A	NA	Census Gene	Q86W92-1	COSMIC-CLP	TRUE	NA	1	NA	NA
chr12	31985002	31985002	+	CACO-2_Rare_RNA	G	T	1236	PASS	T	4047	4047	1	1349	116983	ENSG00000174718.11	nonsynonymous	AAG	AAT	K	N	KIAA1551	KIAA1551_p.K1349N	1	1	CACO-2	chr12:31985002_G/T	NA	NA	Q9HCM1	NA	FALSE	NA	1	NA	NA
chr12	31985855	31985855	+	CACO-2_Rare_RNA	G	C	1260	PASS	C	4900	4900	1	1634	116983	ENSG00000174718.11	nonsynonymous	GAG	CAG	E	Q	KIAA1551	KIAA1551_p.E1634Q	1	1	CACO-2	chr12:31985855_G/C	NA	NA	Q9HCM1	NA	TRUE	NA	1	NA	NA
chr12	43844833	43844833	+	CACO-2_Rare_RNA	G	A	368	PASS	A	182	182	1	61	117181	ENSG00000139173.9	nonsynonymous	GGA	GAA	G	E	TMEM117	TMEM117_p.G61E	1	1	CACO-2	chr12:43844833_G/A	NA	NA	Q9H0C3	COSMIC-CLP	FALSE	NA	1	NA	NA
chr12	47751142	47751142	-	CACO-2_Rare_RNA	T	C	47	PASS	G	577	577	1	193	123107	ENSG00000079337.15	nonsynonymous	AGA	GGA	R	G	RAPGEF3	RAPGEF3_p.R193G	1	1	CACO-2	chr12:47751142_T/C	NA	NA	O95398-1	NA	FALSE	NA	11	NA	NA
chr12	47751142	47751142	-	CACO-2_Rare_RNA	T	C	47	PASS	G	577	577	1	193	123115	ENSG00000079337.15	nonsynonymous	AGA	GGA	R	G	RAPGEF3	RAPGEF3_p.R193G	1	1	CACO-2	chr12:47751142_T/C	NA	NA	O95398-1	NA	FALSE	NA	11	NA	NA
chr12	47857604	47857604	-	CACO-2_Rare_RNA	C	T	211	PASS	A	362	362	1	121	123158	ENSG00000111424.10	nonsynonymous	CGG	CAG	R	Q	VDR	VDR_p.R121Q	1	1	CACO-2	chr12:47857604_C/T	NA	NA	P11473-1	COSMIC-CLP	FALSE	NA	1	Uncertain significance	Star
chr12	47857604	47857604	-	CACO-2_Rare_RNA	C	T	211	PASS	A	362	362	1	121	123159	ENSG00000111424.10	nonsynonymous	CGG	CAG	R	Q	VDR	VDR_p.R121Q	1	1	CACO-2	chr12:47857604_C/T	NA	NA	P11473-1	COSMIC-CLP	FALSE	NA	1	Uncertain significance	Star
chr12	47857604	47857604	-	CACO-2_Rare_RNA	C	T	211	PASS	A	362	362	1	121	123160	ENSG00000111424.10	nonsynonymous	CGG	CAG	R	Q	VDR	VDR_p.R121Q	1	1	CACO-2	chr12:47857604_C/T	NA	NA	P11473-1	COSMIC-CLP	FALSE	NA	1	Uncertain significance	Star
chr12	48347987	48347987	-	CACO-2_Rare_RNA	C	A	134	PASS	T	146	146	1	49	123216	ENSG00000167528.12	nonsynonymous	CGG	CTG	R	L	ZNF641	ZNF641_p.R49L	1	1	CACO-2	chr12:48347987_C/A	NA	NA	Q96N77-1	COSMIC-CLP	FALSE	NA	1	NA	NA
chr12	48347987	48347987	-	CACO-2_Rare_RNA	C	A	134	PASS	T	146	146	1	49	123217	ENSG00000167528.12	nonsynonymous	CGG	CTG	R	L	ZNF641	ZNF641_p.R49L	1	1	CACO-2	chr12:48347987_C/A	NA	NA	Q96N77-1	COSMIC-CLP	FALSE	NA	1	NA	NA
chr12	50130673	50130673	-	CACO-2_Rare_RNA	C	T	1609	PASS	A	1051	1051	1	351	123497	ENSG00000139624.12	nonsynonymous	GAT	AAT	D	N	CERS5	CERS5_p.D351N	1	1	CACO-2	chr12:50130673_C/T	NA	NA	Q8N5B7-1	COSMIC-CLP	FALSE	NA	1	NA	NA
chr12	55837064	55837064	-	CACO-2_Rare_RNA	G	A	28	PASS	T	1499	1499	1	500	124120	ENSG00000123342.15	nonsynonymous	TCA	TTA	S	L	MMP19	MMP19_p.S500L	1	1	CACO-2	chr12:55837064_G/A	NA	NA	Q99542-1	NA	FALSE	NA	1	NA	NA
chr12	56097893	56097893	+	CACO-2_Rare_RNA	G	A	432	PASS	A	2569	2569	1	857	118284	ENSG00000065361.15	nonsynonymous	GAC	AAC	D	N	ERBB3	ERBB3_p.D857N	1	1	CACO-2	chr12:56097893_G/A	NA	Census Gene	P21860-1	COSMIC-CLP	FALSE	NA	1	NA	NA
chr12	56120665	56120665	+	CACO-2_Rare_RNA	G	A	88	PASS	A	103	103	1	35	118317	ENSG00000135482.6	nonsynonymous	GGG	AGG	G	R	ZC3H10	ZC3H10_p.G35R	1	1	CACO-2	chr12:56120665_G/A	NA	NA	Q96K80	NA	TRUE	NA	1	NA	NA
chr12	57694885	57694885	+	CACO-2_Rare_RNA	G	C	2507	PASS	C	298	298	1	100	118588	ENSG00000135506.15	nonsynonymous	GAG	CAG	E	Q	OS9	OS9_p.E100Q	1	1	CACO-2	chr12:57694885_G/C	NA	NA	Q13438-1	COSMIC-CLP	TRUE	NA	1	NA	NA
chr12	106239791	106239791	-	CACO-2_Rare_RNA	C	T	1730	PASS	A	1042	1042	1	348	125761	ENSG00000136026.13	nonsynonymous	GCC	ACC	A	T	CKAP4	CKAP4_p.A348T	1	1	CACO-2	chr12:106239791_C/T	NA	NA	Q07065	NA	FALSE	NA	3	NA	NA
chr12	108562641	108562642	+	CACO-2_Rare_RNA	TT	GG	447	PASS	GG	19	20	2	7	120013	ENSG00000136003.15	nonsynonymous	TTC	GGC	F	G	ISCU	ISCU_p.F7G	1	1	CACO-2	chr12:108562641_TT/GG	NA	NA	Q9H1K1-1	NA	FALSE	NA	7	NA	NA
chr12	112917547	112917547	+	CACO-2_Rare_RNA	G	T	22	alleleBias	T	885	885	1	295	120318	ENSG00000089127.12	nonsynonymous	AGG	AGT	R	S	OAS1	OAS1_p.R295S	1	1	CACO-2	chr12:112917547_G/T	NA	NA	P00973-1	COSMIC-CLP	FALSE	NA	1	NA	NA
chr12	112919432	112919432	+	CACO-2_Rare_RNA	G	C	56	PASS	C	1082	1082	1	361	120318	ENSG00000089127.12	nonsynonymous	AGG	ACG	R	T	OAS1	OAS1_p.R361T	1	1	CACO-2	chr12:112919432_G/C	NA	NA	P00973-1	NA	FALSE	NA	8	NA	NA
chr13	24447107	24447107	-	CACO-2_Rare_RNA	A	G	453	PASS	C	3194	3194	1	1065	129045	ENSG00000102699.5	nonsynonymous	GTG	GCG	V	A	PARP4	PARP4_p.V1065A	1	1	CACO-2	chr13:24447107_A/G	NA	NA	Q9UKK3	NA	FALSE	NA	11	Benign	Star
chr13	24912965	24912965	-	CACO-2_Rare_RNA	T	C	207	PASS	G	61	61	1	21	129052	ENSG00000151849.14	nonsynonymous	ATG	GTG	M	V	CENPJ	CENPJ_p.M21V	1	1	CACO-2	chr13:24912965_T/C	NA	NA	Q9HC77-1	NA	FALSE	NA	2	Benign	Star
chr13	25301865	25301865	+	CACO-2_Rare_RNA	G	C	72	PASS	C	92	92	1	31	127264	ENSG00000139496.15	nonsynonymous	GGA	GCA	G	A	NUP58	NUP58_p.G31A	1	1	CACO-2	chr13:25301865_G/C	NA	NA	Q9BVL2-1	COSMIC-CLP	FALSE	NA	1	NA	NA
chr13	27440255	27440255	-	CACO-2_Rare_RNA	C	T	33	alleleBias	A	194	194	1	65	129107	ENSG00000122033.14	nonsynonymous	GGA	GAA	G	E	MTIF3	MTIF3_p.G65E	1	1	CACO-2	chr13:27440255_C/T	NA	NA	Q9H2K0	NA	FALSE	NA	2	NA	NA
chr13	27440255	27440255	-	CACO-2_Rare_RNA	C	T	33	alleleBias	A	194	194	1	65	129108	ENSG00000122033.14	nonsynonymous	GGA	GAA	G	E	MTIF3	MTIF3_p.G65E	1	1	CACO-2	chr13:27440255_C/T	NA	NA	Q9H2K0	NA	FALSE	NA	2	NA	NA
chr13	27440255	27440255	-	CACO-2_Rare_RNA	C	T	33	alleleBias	A	194	194	1	65	129109	ENSG00000122033.14	nonsynonymous	GGA	GAA	G	E	MTIF3	MTIF3_p.G65E	1	1	CACO-2	chr13:27440255_C/T	NA	NA	Q9H2K0	NA	FALSE	NA	2	NA	NA
chr13	52461790	52461790	+	CACO-2_Rare_RNA	A	G	2965	PASS	G	967	967	1	323	127986	ENSG00000136108.14	nonsynonymous	ATA	GTA	I	V	CKAP2	CKAP2_p.I323V	1	1	CACO-2	chr13:52461790_A/G	NA	NA	Q8WWK9-1	NA	FALSE	NA	11	NA	NA
chr13	95083190	95083190	-	CACO-2_Rare_RNA	C	T	252	PASS	A	2636	2636	1	879	130110	ENSG00000125257.14	nonsynonymous	CGG	CAG	R	Q	ABCC4	ABCC4_p.R879Q	1	1	CACO-2	chr13:95083190_C/T	NA	NA	O15439-1	COSMIC-CLP	FALSE	NA	1	NA	NA
chr13	95083190	95083190	-	CACO-2_Rare_RNA	C	T	252	PASS	A	2636	2636	1	879	130111	ENSG00000125257.14	nonsynonymous	CGG	CAG	R	Q	ABCC4	ABCC4_p.R879Q	1	1	CACO-2	chr13:95083190_C/T	NA	NA	O15439-1	COSMIC-CLP	FALSE	NA	1	NA	NA
chr13	113424250	113424250	-	CACO-2_Rare_RNA	T	C	35	PASS	G	874	874	1	292	130430	ENSG00000153531.13	nonsynonymous	ACT	GCT	T	A	ADPRHL1	ADPRHL1_p.T292A	1	1	CACO-2	chr13:113424250_T/C	NA	NA	Q8NDY3-1	NA	TRUE	NA	1	NA	NA
chr14	23080170	23080170	-	CACO-2_Rare_RNA	C	G	1774	PASS	C	1339	1339	1	447	134953	ENSG00000100813.14	nonsynonymous	GCT	CCT	A	P	ACIN1	ACIN1_p.A447P	1	1	CACO-2	chr14:23080170_C/G	NA	NA	Q9UKV3-1	NA	FALSE	NA	11	NA	NA
chr14	23275757	23275757	-	CACO-2_Rare_RNA	T	C	20	PASS	G	1471	1471	1	491	134993	ENSG00000215271.7	nonsynonymous	AGC	GGC	S	G	HOMEZ	HOMEZ_p.S491G	1	1	CACO-2	chr14:23275757_T/C	NA	NA	Q8IX15-1	NA	FALSE	NA	1	NA	NA
chr14	30638204	30638204	+	CACO-2_Rare_RNA	C	G	498	PASS	G	392	392	1	131	131344	ENSG00000092108.20	nonsynonymous	GCA	GGA	A	G	SCFD1	SCFD1_p.A131G	1	1	CACO-2	chr14:30638204_C/G	NA	NA	Q8WVM8-1	COSMIC-CLP	FALSE	NA	1	NA	NA
chr14	35404629	35404629	-	CACO-2_Rare_RNA	C	T	198	PASS	A	16	16	1	6	135529	ENSG00000100906.10	nonsynonymous	GAG	AAG	E	K	NFKBIA	NFKBIA_p.E6K	1	1	CACO-2	chr14:35404629_C/T	NA	NA	P25963	NA	FALSE	NA	1	Uncertain significance	Star
chr14	49621367	49621367	+	CACO-2_Rare_RNA	G	T	729	PASS	T	99	99	1	33	131728	ENSG00000168282.5	nonsynonymous	AAG	AAT	K	N	MGAT2	MGAT2_p.K33N	1	1	CACO-2	chr14:49621367_G/T	NA	NA	Q10469	NA	FALSE	NA	1	NA	NA
chr14	55351057	55351057	+	CACO-2_Rare_RNA	G	C	440	PASS	C	667	667	1	223	131952	ENSG00000178974.9	nonsynonymous	GCT	CCT	A	P	FBXO34	FBXO34_p.A223P	1	1	CACO-2	chr14:55351057_G/C	NA	NA	Q9NWN3	COSMIC-CLP	TRUE	NA	1	NA	NA
chr14	55351057	55351057	+	CACO-2_Rare_RNA	G	C	440	PASS	C	667	667	1	223	131955	ENSG00000178974.9	nonsynonymous	GCT	CCT	A	P	FBXO34	FBXO34_p.A223P	1	1	CACO-2	chr14:55351057_G/C	NA	NA	Q9NWN3	COSMIC-CLP	TRUE	NA	1	NA	NA
chr14	73491067	73491067	+	CACO-2_Rare_RNA	A	G	20	PASS	G	50	50	1	17	132748	ENSG00000170468.7	nonsynonymous	AAG	AGG	K	R	RIOX1	RIOX1_p.K17R	1	1	CACO-2	chr14:73491067_A/G	NA	NA	Q9H6W3-1	NA	FALSE	NA	7	NA	NA
chr14	73575044	73575044	+	CACO-2_Rare_RNA	A	G	56	alleleBias	G	983	983	1	328	132753	ENSG00000119673.14	nonsynonymous	CAC	CGC	H	R	ACOT2	ACOT2_p.H328R	1	1	CACO-2	chr14:73575044_A/G	NA	NA	P49753-1	NA	FALSE	NA	9	Benign	Star
chr14	73575485	73575485	+	CACO-2_Rare_RNA	A	G	26	PASS	G	1424	1424	1	475	132753	ENSG00000119673.14	nonsynonymous	CAC	CGC	H	R	ACOT2	ACOT2_p.H475R	1	1	CACO-2	chr14:73575485_A/G	NA	NA	P49753-1	NA	FALSE	NA	9	NA	NA
chr14	91802271	91802271	-	CACO-2_Rare_RNA	T	G	781	PASS	C	452	452	1	151	137147	ENSG00000165929.12	nonsynonymous	AAG	ACG	K	T	TC2N	TC2N_p.K151T	1	1	CACO-2	chr14:91802271_T/G	NA	NA	Q8N9U0-1	NA	TRUE	NA	11	NA	NA
chr14	91802271	91802271	-	CACO-2_Rare_RNA	T	G	781	PASS	C	452	452	1	151	137148	ENSG00000165929.12	nonsynonymous	AAG	ACG	K	T	TC2N	TC2N_p.K151T	1	1	CACO-2	chr14:91802271_T/G	NA	NA	Q8N9U0-1	NA	TRUE	NA	11	NA	NA
chr14	91802271	91802271	-	CACO-2_Rare_RNA	T	G	781	PASS	C	452	452	1	151	137149	ENSG00000165929.12	nonsynonymous	AAG	ACG	K	T	TC2N	TC2N_p.K151T	1	1	CACO-2	chr14:91802271_T/G	NA	NA	Q8N9U0-1	NA	TRUE	NA	11	NA	NA
chr14	102341892	102341892	+	CACO-2_Rare_RNA	A	G	20	PASS	G	2149	2149	1	717	134016	ENSG00000022976.15	nonsynonymous	ACT	GCT	T	A	ZNF839	ZNF839_p.T717A	1	1	CACO-2	chr14:102341892_A/G	NA	NA	A8K0R7-1	NA	TRUE	NA	1	NA	NA
chr14	102341892	102341892	+	CACO-2_Rare_RNA	A	G	20	PASS	G	2149	2149	1	717	134017	ENSG00000022976.15	nonsynonymous	ACT	GCT	T	A	ZNF839	ZNF839_p.T717A	1	1	CACO-2	chr14:102341892_A/G	NA	NA	A8K0R7-1	NA	TRUE	NA	1	NA	NA
chr14	104176385	104176385	+	CACO-2_Rare_RNA	G	C	111	PASS	C	3597	3597	1	1199	134227	ENSG00000066735.14	nonsynonymous	TGG	TGC	W	C	KIF26A	KIF26A_p.W1199C	1	1	CACO-2	chr14:104176385_G/C	NA	NA	Q9ULI4	NA	FALSE	NA	2	NA	NA
chr15	45072336	45072336	+	CACO-2_Rare_RNA	A	C	1470	PASS	C	806	806	1	269	139296	ENSG00000140263.13	nonsynonymous	AAC	ACC	N	T	SORD	SORD_p.N269T	1	1	CACO-2	chr15:45072336_A/C	NA	NA	Q00796-1	NA	FALSE	NA	11	NA	NA
chr15	49145056	49145056	-	CACO-2_Rare_RNA	G	C	419	PASS	G	77	77	1	26	142973	ENSG00000166200.14	nonsynonymous	TCC	TGC	S	C	COPS2	COPS2_p.S26C	1	1	CACO-2	chr15:49145056_G/C	NA	NA	P61201-1	COSMIC-CLP	FALSE	NA	1	NA	NA
chr15	70669383	70669383	-	CACO-2_Rare_RNA	G	A	1888	PASS	T	1301	1301	1	434	143993	ENSG00000137831.14	nonsynonymous	ACG	ATG	T	M	UACA	UACA_p.T434M	1	1	CACO-2	chr15:70669383_G/A	NA	NA	Q9BZF9-1	COSMIC-CLP	FALSE	NA	1	NA	NA
chr15	75353745	75353745	+	CACO-2_Rare_RNA	A	G	116	PASS	G	725	725	1	242	140597	ENSG00000140398.13	nonsynonymous	AAA	AGA	K	R	NEIL1	NEIL1_p.K242R	1	1	CACO-2	chr15:75353745_A/G	NA	NA	Q96FI4	NA	FALSE	NA	7	NA	NA
chr15	75353745	75353745	+	CACO-2_Rare_RNA	A	G	116	PASS	G	725	725	1	242	140608	ENSG00000140398.13	nonsynonymous	AAA	AGA	K	R	NEIL1	NEIL1_p.K242R	1	1	CACO-2	chr15:75353745_A/G	NA	NA	Q96FI4	NA	FALSE	NA	7	NA	NA
chr15	75353745	75353745	+	CACO-2_Rare_RNA	A	G	116	PASS	G	725	725	1	242	140609	ENSG00000140398.13	nonsynonymous	AAA	AGA	K	R	NEIL1	NEIL1_p.K242R	1	1	CACO-2	chr15:75353745_A/G	NA	NA	Q96FI4	NA	FALSE	NA	7	NA	NA
chr15	82431917	82431918	+	CACO-2_Rare_RNA	TT	GC	111	PASS	GC	172	173	2	58	140974	ENSG00000197978.9	nonsynonymous	TTC	GCC	F	A	GOLGA6L9	GOLGA6L9_p.F58A	1	1	CACO-2	chr15:82431917_TT/GC	NA	NA	A6NEM1-1	NA	FALSE	NA	6	NA	NA
chr15	82434075	82434075	+	CACO-2_Rare_RNA	A	G	47	PASS	G	475	475	1	159	140974	ENSG00000197978.9	nonsynonymous	ATG	GTG	M	V	GOLGA6L9	GOLGA6L9_p.M159V	1	1	CACO-2	chr15:82434075_A/G	NA	NA	A6NEM1-1	NA	FALSE	NA	10	NA	NA
chr15	82436020	82436020	+	CACO-2_Rare_RNA	G	C	47	PASS	C	1117	1117	1	373	140974	ENSG00000197978.9	nonsynonymous	GCT	CCT	A	P	GOLGA6L9	GOLGA6L9_p.A373P	1	1	CACO-2	chr15:82436020_G/C	NA	NA	A6NEM1-1	NA	FALSE	NA	9	NA	NA
chr15	101066684	101066685	+	CACO-2_Rare_RNA	GC	AA	397	PASS	AA	5813	5814	2	1938	141720	ENSG00000154237.12	nonsynonymous	GGC	GAA	G	E	LRRK1	LRRK1_p.G1938E	1	1	CACO-2	chr15:101066684_GC/AA	NA	NA	Q38SD2-1	NA	FALSE	NA	2	NA	NA
chr16	1494300	1494301	+	CACO-2_Rare_RNA	GA	CG	2947	PASS	CG	19	20	2	7	145935	ENSG00000100726.14	nonsynonymous	GAG	CGG	E	R	TELO2	TELO2_p.E7R	1	1	CACO-2	chr16:1494300_GA/CG	NA	NA	Q9Y4R8	NA	FALSE	NA	9	NA	NA
chr16	2938363	2938363	+	CACO-2_Rare_RNA	A	G	57	alleleBias	G	1957	1957	1	653	146357	ENSG00000059122.16	nonsynonymous	ATG	GTG	M	V	FLYWCH1	FLYWCH1_p.M653V	1	1	CACO-2	chr16:2938363_A/G	NA	NA	Q4VC44-1	NA	TRUE	NA	1	NA	NA
chr16	2938377	2938377	+	CACO-2_Rare_RNA	C	G	57	alleleBias	G	1971	1971	1	657	146357	ENSG00000059122.16	nonsynonymous	TGC	TGG	C	W	FLYWCH1	FLYWCH1_p.C657W	1	1	CACO-2	chr16:2938377_C/G	NA	NA	Q4VC44-1	NA	FALSE	NA	1	NA	NA
chr16	3141198	3141198	+	CACO-2_Rare_RNA	T	A	45	PASS	A	1231	1231	1	411	146455	ENSG00000085644.13	nonsynonymous	TCG	ACG	S	T	ZNF213	ZNF213_p.S411T	1	1	CACO-2	chr16:3141198_T/A	NA	NA	O14771-1	NA	TRUE	NA	1	NA	NA
chr16	3141198	3141198	+	CACO-2_Rare_RNA	T	A	45	PASS	A	1231	1231	1	411	146456	ENSG00000085644.13	nonsynonymous	TCG	ACG	S	T	ZNF213	ZNF213_p.S411T	1	1	CACO-2	chr16:3141198_T/A	NA	NA	O14771-1	NA	TRUE	NA	1	NA	NA
chr16	3141198	3141198	+	CACO-2_Rare_RNA	T	A	45	PASS	A	1231	1231	1	411	146457	ENSG00000085644.13	nonsynonymous	TCG	ACG	S	T	ZNF213	ZNF213_p.S411T	1	1	CACO-2	chr16:3141198_T/A	NA	NA	O14771-1	NA	TRUE	NA	1	NA	NA
chr16	3141198	3141198	+	CACO-2_Rare_RNA	T	A	45	PASS	A	1231	1231	1	411	146458	ENSG00000085644.13	nonsynonymous	TCG	ACG	S	T	ZNF213	ZNF213_p.S411T	1	1	CACO-2	chr16:3141198_T/A	NA	NA	O14771-1	NA	TRUE	NA	1	NA	NA
chr16	4113996	4113996	-	CACO-2_Rare_RNA	T	C	23	PASS	G	1447	1447	1	483	151825	ENSG00000162104.9	nonsynonymous	ATG	GTG	M	V	ADCY9	ADCY9_p.M483V	1	1	CACO-2	chr16:4113996_T/C	NA	NA	O60503	NA	TRUE	NA	1	NA	NA
chr16	11345484	11345484	+	CACO-2_Rare_RNA	G	A	181	PASS	A	13	13	1	5	146859	ENSG00000175643.8	nonsynonymous	GCG	ACG	A	T	RMI2	RMI2_p.A5T	1	1	CACO-2	chr16:11345484_G/A	NA	Census Gene	Q96E14-1	NA	FALSE	NA	1	NA	NA
chr16	14726177	14726177	+	CACO-2_Rare_RNA	C	T	88	PASS	T	937	937	1	313	146956	ENSG00000224712.12	nonsynonymous	CTC	TTC	L	F	NPIPA3	NPIPA3_p.L313F	1	1	CACO-2	chr16:14726177_C/T	NA	NA	F8WFD2	NA	TRUE	NA	2	NA	NA
chr16	14997781	14997781	+	CACO-2_Rare_RNA	G	A	69	alleleBias	A	50	50	1	17	146991	ENSG00000179889.18	nonsynonymous	GGA	GAA	G	E	PDXDC1	PDXDC1_p.G17E	1	1	CACO-2	chr16:14997781_G/A	NA	NA	Q6P996-1	NA	FALSE	NA	1	NA	NA
chr16	28606164	28606164	-	CACO-2_Rare_RNA	C	T	538	PASS	A	667	667	1	223	153047	ENSG00000196502.11	nonsynonymous	GTG	ATG	V	M	SULT1A1	SULT1A1_p.V223M	1	1	CACO-2	chr16:28606164_C/T	NA	NA	P50225-1	NA	FALSE	NA	11	NA	NA
chr16	28606164	28606164	-	CACO-2_Rare_RNA	C	T	538	PASS	A	667	667	1	223	153052	ENSG00000196502.11	nonsynonymous	GTG	ATG	V	M	SULT1A1	SULT1A1_p.V223M	1	1	CACO-2	chr16:28606164_C/T	NA	NA	P50225-1	NA	FALSE	NA	11	NA	NA
chr16	28606164	28606164	-	CACO-2_Rare_RNA	C	T	538	PASS	A	667	667	1	223	153053	ENSG00000196502.11	nonsynonymous	GTG	ATG	V	M	SULT1A1	SULT1A1_p.V223M	1	1	CACO-2	chr16:28606164_C/T	NA	NA	P50225-1	NA	FALSE	NA	11	NA	NA
chr16	28606164	28606164	-	CACO-2_Rare_RNA	C	T	538	PASS	A	667	667	1	223	153054	ENSG00000196502.11	nonsynonymous	GTG	ATG	V	M	SULT1A1	SULT1A1_p.V223M	1	1	CACO-2	chr16:28606164_C/T	NA	NA	P50225-1	NA	FALSE	NA	11	NA	NA
chr16	30359295	30359295	-	CACO-2_Rare_RNA	G	A	623	PASS	T	1519	1519	1	507	153260	ENSG00000169221.13	nonsynonymous	CGC	TGC	R	C	TBC1D10B	TBC1D10B_p.R507C	1	1	CACO-2	chr16:30359295_G/A	NA	NA	Q4KMP7-1	COSMIC-CLP	FALSE	NA	1	NA	NA
chr16	47083642	47083642	-	CACO-2_Rare_RNA	T	C	774	PASS	G	1157	1157	1	386	153604	ENSG00000171208.9	nonsynonymous	AAA	AGA	K	R	NETO2	NETO2_p.K386R	1	1	CACO-2	chr16:47083642_T/C	NA	NA	Q8NC67-1	COSMIC-CLP	TRUE	NA	1	NA	NA
chr16	57528892	57528892	-	CACO-2_Rare_RNA	G	A	416	PASS	T	286	286	1	96	153960	ENSG00000135736.5	nonsynonymous	CGG	TGG	R	W	CCDC102A	CCDC102A_p.R96W	1	1	CACO-2	chr16:57528892_G/A	NA	NA	Q96A19	NA	TRUE	NA	8	NA	NA
chr16	70127363	70127363	+	CACO-2_Rare_RNA	C	A	204	PASS	A	331	331	1	111	149914	ENSG00000090857.13	nonsynonymous	CAG	AAG	Q	K	PDPR	PDPR_p.Q111K	1	1	CACO-2	chr16:70127363_C/A	NA	NA	Q8NCN5-1	COSMIC-CLP	FALSE	NA	1	NA	NA
chr16	70127363	70127363	+	CACO-2_Rare_RNA	C	A	204	PASS	A	331	331	1	111	149917	ENSG00000090857.13	nonsynonymous	CAG	AAG	Q	K	PDPR	PDPR_p.Q111K	1	1	CACO-2	chr16:70127363_C/A	NA	NA	Q8NCN5-1	COSMIC-CLP	FALSE	NA	1	NA	NA
chr16	70251873	70251873	-	CACO-2_Rare_RNA	C	A	256	PASS	T	28	28	1	10	154627	ENSG00000223496.2	nonsynonymous	GGC	TGC	G	C	EXOSC6	EXOSC6_p.G10C	1	1	CACO-2	chr16:70251873_C/A	NA	NA	Q5RKV6	NA	FALSE	NA	1	NA	NA
chr16	72796908	72796908	-	CACO-2_Rare_RNA	C	A	294	PASS	T	5774	5774	1	1925	154827	ENSG00000140836.16	nonsynonymous	GGT	GTT	G	V	ZFHX3	ZFHX3_p.G1925V	1	1	CACO-2	chr16:72796908_C/A	NA	Census Gene	Q15911-1	COSMIC-CLP	FALSE	NA	1	NA	NA
chr16	72796908	72796908	-	CACO-2_Rare_RNA	C	A	294	PASS	T	5774	5774	1	1925	154829	ENSG00000140836.16	nonsynonymous	GGT	GTT	G	V	ZFHX3	ZFHX3_p.G1925V	1	1	CACO-2	chr16:72796908_C/A	NA	Census Gene	Q15911-1	COSMIC-CLP	FALSE	NA	1	NA	NA
chr16	74391650	74391650	+	CACO-2_Rare_RNA	A	G	1608	PASS	G	902	902	1	301	150161	ENSG00000196436.8	nonsynonymous	TAT	TGT	Y	C	NPIPB15	NPIPB15_p.Y301C	1	1	CACO-2	chr16:74391650_A/G	NA	NA	A6NHN6	NA	FALSE	NA	11	NA	NA
chr16	75235427	75235427	-	CACO-2_Rare_RNA	C	T	1199	PASS	A	1472	1472	1	491	154949	ENSG00000050820.16	nonsynonymous	CGT	CAT	R	H	BCAR1	BCAR1_p.R491H	1	1	CACO-2	chr16:75235427_C/T	NA	NA	P56945-1	NA	FALSE	NA	1	NA	NA
chr16	84183456	84183456	-	CACO-2_Rare_RNA	C	T	1227	PASS	A	272	272	1	91	155243	ENSG00000103168.16	nonsynonymous	TGC	TAC	C	Y	TAF1C	TAF1C_p.C91Y	1	1	CACO-2	chr16:84183456_C/T	NA	NA	Q15572-1	NA	FALSE	NA	11	NA	NA
chr16	88533289	88533290	+	CACO-2_Rare_RNA	AG	CC	1119	PASS	CC	1331	1332	2	444	150651	ENSG00000179588.8	nonsynonymous	GAG	GCC	E	A	ZFPM1	ZFPM1_p.E444A	1	1	CACO-2	chr16:88533289_AG/CC	NA	NA	Q8IX07	NA	FALSE	NA	8	NA	NA
chr16	88805737	88805737	+	CACO-2_Rare_RNA	T	C	2917	PASS	C	700	700	1	234	150694	ENSG00000167513.8	nonsynonymous	TGC	CGC	C	R	CDT1	CDT1_p.C234R	1	1	CACO-2	chr16:88805737_T/C	NA	NA	Q9H211	NA	FALSE	NA	11	Benign	Star
chr17	17215284	17215284	-	CACO-2_Rare_RNA	C	T	572	PASS	A	1333	1333	1	445	163287	ENSG00000154803.12	nonsynonymous	GCA	ACA	A	T	FLCN	FLCN_p.A445T	1	1	CACO-2	chr17:17215284_C/T	NA	Census Gene	Q8NFG4-1	NA	TRUE	NA	1	NA	NA
chr17	17794454	17794454	+	CACO-2_Rare_RNA	C	G	93	PASS	G	1506	1506	1	502	156956	ENSG00000108557.18	nonsynonymous	AGC	AGG	S	R	RAI1	RAI1_p.S502R	1	1	CACO-2	chr17:17794454_C/G	NA	NA	Q7Z5J4-1	COSMIC-CLP	FALSE	NA	1	NA	NA
chr17	42405074	42405074	-	CACO-2_Rare_RNA	G	T	2962	PASS	A	786	786	1	262	165136	ENSG00000177469.12	nonsynonymous	AAC	AAA	N	K	PTRF	PTRF_p.N262K	1	1	CACO-2	chr17:42405074_G/T	NA	NA	Q6NZI2-1	NA	FALSE	NA	1	NA	NA
chr17	42544215	42544215	+	CACO-2_Rare_RNA	C	G	1072	PASS	G	2209	2209	1	737	158642	ENSG00000108784.9	nonsynonymous	CGC	GGC	R	G	NAGLU	NAGLU_p.R737G	1	1	CACO-2	chr17:42544215_C/G	NA	NA	P54802	NA	FALSE	NA	11	Benign	Star
chr17	45453970	45453970	-	CACO-2_Rare_RNA	G	C	270	PASS	G	1882	1882	1	628	165689	ENSG00000225190.10	nonsynonymous	CGG	GGG	R	G	PLEKHM1	PLEKHM1_p.R628G	1	1	CACO-2	chr17:45453970_G/C	NA	NA	Q9Y4G2	COSMIC-CLP	FALSE	NA	1	NA	NA
chr17	46548981	46548981	+	CACO-2_Rare_RNA	T	C	191	PASS	C	3842	3842	1	1281	159079	ENSG00000238083.7	nonsynonymous	ATT	ACT	I	T	LRRC37A2	LRRC37A2_p.I1281T	1	1	CACO-2	chr17:46548981_T/C	NA	NA	A6NM11	NA	FALSE	NA	3	NA	NA
chr17	46548981	46548981	+	CACO-2_Rare_RNA	T	C	191	PASS	C	3842	3842	1	1281	159080	ENSG00000238083.7	nonsynonymous	ATT	ACT	I	T	LRRC37A2	LRRC37A2_p.I1281T	1	1	CACO-2	chr17:46548981_T/C	NA	NA	A6NM11	NA	FALSE	NA	3	NA	NA
chr17	50278899	50278899	+	CACO-2_Rare_RNA	G	C	1696	PASS	C	269	269	1	90	159529	ENSG00000167105.7	nonsynonymous	AGC	ACC	S	T	TMEM92	TMEM92_p.S90T	1	1	CACO-2	chr17:50278899_G/C	NA	NA	Q6UXU6	NA	TRUE	NA	10	NA	NA
chr17	50278899	50278899	+	CACO-2_Rare_RNA	G	C	1696	PASS	C	269	269	1	90	159530	ENSG00000167105.7	nonsynonymous	AGC	ACC	S	T	TMEM92	TMEM92_p.S90T	1	1	CACO-2	chr17:50278899_G/C	NA	NA	Q6UXU6	NA	TRUE	NA	10	NA	NA
chr17	50677906	50677906	+	CACO-2_Rare_RNA	A	G	26	PASS	G	3541	3541	1	1181	159681	ENSG00000108846.15	nonsynonymous	AAC	GAC	N	D	ABCC3	ABCC3_p.N1181D	1	1	CACO-2	chr17:50677906_A/G	NA	NA	O15438-1	COSMIC-CLP	TRUE	NA	1	NA	NA
chr17	58352122	58352122	-	CACO-2_Rare_RNA	G	T	140	alleleBias	A	14	14	1	5	166336	ENSG00000213246.6	nonsynonymous	ACG	AAG	T	K	SUPT4H1	SUPT4H1_p.T5K	1	1	CACO-2	chr17:58352122_G/T	NA	NA	P63272	NA	FALSE	NA	1	NA	NA
chr17	58352122	58352122	-	CACO-2_Rare_RNA	G	T	140	alleleBias	A	14	14	1	5	166340	ENSG00000213246.6	nonsynonymous	ACG	AAG	T	K	SUPT4H1	SUPT4H1_p.T5K	1	1	CACO-2	chr17:58352122_G/T	NA	NA	P63272	NA	FALSE	NA	1	NA	NA
chr17	59197572	59197572	+	CACO-2_Rare_RNA	C	T	353	PASS	T	886	886	1	296	159981	ENSG00000068489.12	nonsynonymous	CGG	TGG	R	W	PRR11	PRR11_p.R296W	1	1	CACO-2	chr17:59197572_C/T	NA	NA	Q96HE9	COSMIC-CLP	FALSE	NA	1	NA	NA
chr17	59197572	59197572	+	CACO-2_Rare_RNA	C	T	353	PASS	T	886	886	1	296	159985	ENSG00000068489.12	nonsynonymous	CGG	TGG	R	W	PRR11	PRR11_p.R296W	1	1	CACO-2	chr17:59197572_C/T	NA	NA	Q96HE9	COSMIC-CLP	FALSE	NA	1	NA	NA
chr17	59197572	59197572	+	CACO-2_Rare_RNA	C	T	353	PASS	T	886	886	1	296	159987	ENSG00000068489.12	nonsynonymous	CGG	TGG	R	W	PRR11	PRR11_p.R296W	1	1	CACO-2	chr17:59197572_C/T	NA	NA	Q96HE9	COSMIC-CLP	FALSE	NA	1	NA	NA
chr17	59197572	59197572	+	CACO-2_Rare_RNA	C	T	353	PASS	T	886	886	1	296	159988	ENSG00000068489.12	nonsynonymous	CGG	TGG	R	W	PRR11	PRR11_p.R296W	1	1	CACO-2	chr17:59197572_C/T	NA	NA	Q96HE9	COSMIC-CLP	FALSE	NA	1	NA	NA
chr17	64356203	64356203	-	CACO-2_Rare_RNA	C	T	110	PASS	A	1688	1688	1	563	166810	ENSG00000261371.5	nonsynonymous	AGC	AAC	S	N	PECAM1	PECAM1_p.S563N	1	1	CACO-2	chr17:64356203_C/T	NA	NA	P16284-1	NA	TRUE	NA	4	Benign	noAssertionProvided
chr17	73197386	73197386	+	CACO-2_Rare_RNA	G	C	295	PASS	C	903	903	1	301	160599	ENSG00000166685.11	nonsynonymous	CAG	CAC	Q	H	COG1	COG1_p.Q301H	1	1	CACO-2	chr17:73197386_G/C	NA	NA	Q8WTW3	NA	FALSE	NA	1	NA	NA
chr17	74749261	74749261	+	CACO-2_Rare_RNA	G	C	694	PASS	C	415	415	1	139	160697	ENSG00000109062.11	nonsynonymous	GAG	CAG	E	Q	SLC9A3R1	SLC9A3R1_p.E139Q	1	1	CACO-2	chr17:74749261_G/C	NA	NA	O14745-1	NA	FALSE	NA	1	NA	NA
chr17	81953058	81953058	-	CACO-2_Rare_RNA	T	C	45	alleleBias	G	1394	1394	1	465	168199	ENSG00000185269.11	nonsynonymous	CAG	CGG	Q	R	NOTUM	NOTUM_p.Q465R	1	1	CACO-2	chr17:81953058_T/C	NA	NA	Q6P988	NA	FALSE	NA	1	NA	NA
chr18	31007065	31007065	-	CACO-2_Rare_RNA	A	C	320	PASS	G	1730	1730	1	577	171002	ENSG00000134762.16	nonsynonymous	ATA	AGA	I	R	DSC3	DSC3_p.I577R	1	1	CACO-2	chr18:31007065_A/C	NA	NA	Q14574-1	COSMIC-CLP	TRUE	NA	1	NA	NA
chr18	31917610	31917610	-	CACO-2_Rare_RNA	A	G	211	PASS	C	410	410	1	137	171024	ENSG00000153339.13	nonsynonymous	TTG	TCG	L	S	TRAPPC8	TRAPPC8_p.L137S	1	1	CACO-2	chr18:31917610_A/G	NA	NA	Q9Y2L5-1	NA	FALSE	NA	11	NA	NA
chr18	51065518	51065518	+	CACO-2_Rare_RNA	G	C	375	PASS	C	1051	1051	1	351	169616	ENSG00000141646.13	nonsynonymous	GAT	CAT	D	H	SMAD4	SMAD4_p.D351H	1	1	CACO-2	chr18:51065518_G/C	NA	Census Gene	Q13485	COSMIC-CLP	TRUE	NA	1	Pathogenic	noAssertionProvided
chr18	51065518	51065518	+	CACO-2_Rare_RNA	G	C	375	PASS	C	1051	1051	1	351	169620	ENSG00000141646.13	nonsynonymous	GAT	CAT	D	H	SMAD4	SMAD4_p.D351H	1	1	CACO-2	chr18:51065518_G/C	NA	Census Gene	Q13485	COSMIC-CLP	TRUE	NA	1	Pathogenic	noAssertionProvided
chr18	57650444	57650444	-	CACO-2_Rare_RNA	C	T	791	PASS	A	3454	3454	1	1152	171739	ENSG00000081923.12	nonsynonymous	GCT	ACT	A	T	ATP8B1	ATP8B1_p.A1152T	1	1	CACO-2	chr18:57650444_C/T	NA	NA	O43520	NA	TRUE	NA	11	NA	NA
chr19	1094005	1094005	-	CACO-2_Rare_RNA	G	A	2965	PASS	T	131	131	1	44	178891	ENSG00000099817.11	nonsynonymous	TCT	TTT	S	F	POLR2E	POLR2E_p.S44F	1	1	CACO-2	chr19:1094005_G/A	NA	NA	P19388	NA	FALSE	NA	11	NA	NA
chr19	1094005	1094005	-	CACO-2_Rare_RNA	G	A	2965	PASS	T	131	131	1	44	178892	ENSG00000099817.11	nonsynonymous	TCT	TTT	S	F	POLR2E	POLR2E_p.S44F	1	1	CACO-2	chr19:1094005_G/A	NA	NA	P19388	NA	FALSE	NA	11	NA	NA
chr19	1094005	1094005	-	CACO-2_Rare_RNA	G	A	2965	PASS	T	131	131	1	44	178894	ENSG00000099817.11	nonsynonymous	TCT	TTT	S	F	POLR2E	POLR2E_p.S44F	1	1	CACO-2	chr19:1094005_G/A	NA	NA	P19388	NA	FALSE	NA	11	NA	NA
chr19	1481914	1481914	-	CACO-2_Rare_RNA	A	G	48	PASS	C	2113	2113	1	705	178950	ENSG00000115257.15	nonsynonymous	TGC	CGC	C	R	PCSK4	PCSK4_p.C705R	1	1	CACO-2	chr19:1481914_A/G	NA	NA	Q6UW60-1	NA	TRUE	NA	1	NA	NA
chr19	4175704	4175704	-	CACO-2_Rare_RNA	A	G	190	PASS	C	590	590	1	197	179318	ENSG00000077463.14	nonsynonymous	CTG	CCG	L	P	SIRT6	SIRT6_p.L197P	1	1	CACO-2	chr19:4175704_A/G	NA	NA	Q8N6T7-1	COSMIC-CLP	FALSE	NA	1	NA	NA
chr19	12464531	12464531	-	CACO-2_Rare_RNA	C	T	47	PASS	A	1391	1391	1	464	180374	ENSG00000242852.6	nonsynonymous	CGA	CAA	R	Q	ZNF709	ZNF709_p.R464Q	1	1	CACO-2	chr19:12464531_C/T	NA	NA	Q8N972	COSMIC-CLP	TRUE	NA	1	NA	NA
chr19	12661351	12661351	-	CACO-2_Rare_RNA	G	A	1943	PASS	T	935	935	1	312	180394	ENSG00000104774.12	nonsynonymous	ACT	ATT	T	I	MAN2B1	MAN2B1_p.T312I	1	1	CACO-2	chr19:12661351_G/A	NA	NA	O00754-1	NA	FALSE	NA	9	Benign	Star
chr19	16576941	16576941	-	CACO-2_Rare_RNA	C	T	239	PASS	A	889	889	1	297	180973	ENSG00000105085.10	nonsynonymous	GTG	ATG	V	M	MED26	MED26_p.V297M	1	1	CACO-2	chr19:16576941_C/T	NA	NA	O95402-1	COSMIC-CLP	FALSE	NA	1	NA	NA
chr19	18929503	18929503	-	CACO-2_Rare_RNA	G	C	498	PASS	G	1026	1026	1	342	181226	ENSG00000051128.18	nonsynonymous	AGC	AGG	S	R	HOMER3	HOMER3_p.S342R	1	1	CACO-2	chr19:18929503_G/C	NA	NA	Q9NSC5-1	NA	FALSE	NA	11	NA	NA
chr19	18929503	18929503	-	CACO-2_Rare_RNA	G	C	498	PASS	G	1026	1026	1	342	181227	ENSG00000051128.18	nonsynonymous	AGC	AGG	S	R	HOMER3	HOMER3_p.S342R	1	1	CACO-2	chr19:18929503_G/C	NA	NA	Q9NSC5-1	NA	FALSE	NA	11	NA	NA
chr19	18929503	18929503	-	CACO-2_Rare_RNA	G	C	498	PASS	G	1026	1026	1	342	181230	ENSG00000051128.18	nonsynonymous	AGC	AGG	S	R	HOMER3	HOMER3_p.S342R	1	1	CACO-2	chr19:18929503_G/C	NA	NA	Q9NSC5-1	NA	FALSE	NA	11	NA	NA
chr19	35267334	35267334	+	CACO-2_Rare_RNA	C	G	210	alleleBias	G	1514	1514	1	505	175363	ENSG00000105699.16	nonsynonymous	ACC	AGC	T	S	LSR	LSR_p.T505S	1	1	CACO-2	chr19:35267334_C/G	NA	NA	Q86X29-1	NA	FALSE	NA	1	NA	NA
chr19	35267334	35267334	+	CACO-2_Rare_RNA	C	G	210	alleleBias	G	1514	1514	1	505	175364	ENSG00000105699.16	nonsynonymous	ACC	AGC	T	S	LSR	LSR_p.T505S	1	1	CACO-2	chr19:35267334_C/G	NA	NA	Q86X29-1	NA	FALSE	NA	1	NA	NA
chr19	35995543	35995543	+	CACO-2_Rare_RNA	G	C	580	PASS	C	269	269	1	90	175584	ENSG00000205138.3	nonsynonymous	TGC	TCC	C	S	SDHAF1	SDHAF1_p.C90S	1	1	CACO-2	chr19:35995543_G/C	NA	NA	A6NFY7	NA	FALSE	NA	11	NA	NA
chr19	38082868	38082868	+	CACO-2_Rare_RNA	G	A	277	PASS	A	1303	1303	1	435	175811	ENSG00000105738.10	nonsynonymous	GGG	AGG	G	R	SIPA1L3	SIPA1L3_p.G435R	1	1	CACO-2	chr19:38082868_G/A	NA	NA	O60292	COSMIC-CLP	TRUE	NA	1	NA	NA
chr19	41761981	41761981	+	CACO-2_Rare_RNA	T	G	1346	PASS	G	716	716	1	239	176393	ENSG00000086548.8	nonsynonymous	GTC	GGC	V	G	CEACAM6	CEACAM6_p.V239G	1	1	CACO-2	chr19:41761981_T/G	NA	NA	P40199	NA	FALSE	NA	8	NA	NA
chr19	42352404	42352404	+	CACO-2_Rare_RNA	T	C	20	PASS	C	3298	3298	1	1100	176476	ENSG00000105429.12	nonsynonymous	TGT	CGT	C	R	MEGF8	MEGF8_p.C1100R	1	1	CACO-2	chr19:42352404_T/C	NA	NA	Q7Z7M0-1	NA	TRUE	NA	1	NA	NA
chr19	44066807	44066807	+	CACO-2_Rare_RNA	C	G	250	PASS	G	979	979	1	327	176568	ENSG00000178386.12	nonsynonymous	CGT	GGT	R	G	ZNF223	ZNF223_p.R327G	1	1	CACO-2	chr19:44066807_C/G	NA	NA	Q9UK11	NA	TRUE	NA	1	NA	NA
chr19	50794568	50794569	+	CACO-2_Rare_RNA	GC	AA	111	PASS	AA	973	974	2	325	177585	ENSG00000142513.5	nonsynonymous	GCC	AAC	A	N	ACPT	ACPT_p.A325N	1	1	CACO-2	chr19:50794568_GC/AA	NA	NA	Q9BZG2-1	NA	FALSE	NA	4	NA	NA
chr19	52766227	52766227	-	CACO-2_Rare_RNA	C	T	87	PASS	A	1529	1529	1	510	184301	ENSG00000189190.9	nonsynonymous	AGG	AAG	R	K	ZNF600	ZNF600_p.R510K	1	1	CACO-2	chr19:52766227_C/T	NA	NA	Q6ZNG1	COSMIC-CLP	TRUE	NA	1	NA	NA
chr19	52799929	52799929	-	CACO-2_Rare_RNA	T	C	46	PASS	G	1916	1916	1	639	184307	ENSG00000198538.10	nonsynonymous	GAG	GGG	E	G	ZNF28	ZNF28_p.E639G	1	1	CACO-2	chr19:52799929_T/C	NA	NA	P17035-1	NA	TRUE	NA	1	NA	NA
chr19	52841857	52841857	-	CACO-2_Rare_RNA	A	G	615	PASS	C	437	437	1	146	184314	ENSG00000204604.10	nonsynonymous	TTG	TCG	L	S	ZNF468	ZNF468_p.L146S	1	1	CACO-2	chr19:52841857_A/G	NA	NA	Q5VIY5-1	NA	FALSE	NA	4	NA	NA
chr19	54158305	54158305	-	CACO-2_Rare_RNA	T	C	817	PASS	G	289	289	1	97	184485	ENSG00000105617.3	nonsynonymous	AAG	GAG	K	E	LENG1	LENG1_p.K97E	1	1	CACO-2	chr19:54158305_T/C	NA	NA	Q96BZ8	NA	FALSE	NA	11	NA	NA
chr19	57909314	57909314	-	CACO-2_Rare_RNA	T	C	26	PASS	G	964	964	1	322	184943	ENSG00000173480.10	nonsynonymous	AGG	GGG	R	G	ZNF417	ZNF417_p.R322G	1	1	CACO-2	chr19:57909314_T/C	NA	NA	Q8TAU3-1	NA	TRUE	NA	5	NA	NA
chr20	4790555	4790555	-	CACO-2_Rare_RNA	T	C	20	PASS	G	433	433	1	145	187670	ENSG00000101265.15	nonsynonymous	AGT	GGT	S	G	RASSF2	RASSF2_p.S145G	1	1	CACO-2	chr20:4790555_T/C	NA	NA	P50749-1	NA	FALSE	NA	1	NA	NA
chr20	4790555	4790555	-	CACO-2_Rare_RNA	T	C	20	PASS	G	433	433	1	145	187671	ENSG00000101265.15	nonsynonymous	AGT	GGT	S	G	RASSF2	RASSF2_p.S145G	1	1	CACO-2	chr20:4790555_T/C	NA	NA	P50749-1	NA	FALSE	NA	1	NA	NA
chr20	5100832	5100832	-	CACO-2_Rare_RNA	G	A	2140	PASS	T	322	322	1	108	187685	ENSG00000089063.14	nonsynonymous	CGT	TGT	R	C	TMEM230	TMEM230_p.R108C	1	1	CACO-2	chr20:5100832_G/A	NA	NA	Q96A57-1	NA	FALSE	NA	2	NA	NA
chr20	5100832	5100832	-	CACO-2_Rare_RNA	G	A	2140	PASS	T	322	322	1	108	187687	ENSG00000089063.14	nonsynonymous	CGT	TGT	R	C	TMEM230	TMEM230_p.R108C	1	1	CACO-2	chr20:5100832_G/A	NA	NA	Q96A57-1	NA	FALSE	NA	2	NA	NA
chr20	5100832	5100832	-	CACO-2_Rare_RNA	G	A	2140	PASS	T	322	322	1	108	187688	ENSG00000089063.14	nonsynonymous	CGT	TGT	R	C	TMEM230	TMEM230_p.R108C	1	1	CACO-2	chr20:5100832_G/A	NA	NA	Q96A57-1	NA	FALSE	NA	2	NA	NA
chr20	5100832	5100832	-	CACO-2_Rare_RNA	G	A	2140	PASS	T	322	322	1	108	187689	ENSG00000089063.14	nonsynonymous	CGT	TGT	R	C	TMEM230	TMEM230_p.R108C	1	1	CACO-2	chr20:5100832_G/A	NA	NA	Q96A57-1	NA	FALSE	NA	2	NA	NA
chr20	5100832	5100832	-	CACO-2_Rare_RNA	G	A	2140	PASS	T	322	322	1	108	187690	ENSG00000089063.14	nonsynonymous	CGT	TGT	R	C	TMEM230	TMEM230_p.R108C	1	1	CACO-2	chr20:5100832_G/A	NA	NA	Q96A57-1	NA	FALSE	NA	2	NA	NA
chr20	5100832	5100832	-	CACO-2_Rare_RNA	G	A	2140	PASS	T	322	322	1	108	187692	ENSG00000089063.14	nonsynonymous	CGT	TGT	R	C	TMEM230	TMEM230_p.R108C	1	1	CACO-2	chr20:5100832_G/A	NA	NA	Q96A57-1	NA	FALSE	NA	2	NA	NA
chr20	5189077	5189077	+	CACO-2_Rare_RNA	G	A	232	PASS	A	992	992	1	331	185295	ENSG00000101290.13	nonsynonymous	CGG	CAG	R	Q	CDS2	CDS2_p.R331Q	1	1	CACO-2	chr20:5189077_G/A	NA	NA	O95674-1	COSMIC-CLP	FALSE	NA	1	NA	NA
chr20	25476128	25476128	-	CACO-2_Rare_RNA	T	C	20	PASS	G	3163	3163	1	1055	188077	ENSG00000101004.14	nonsynonymous	AAG	GAG	K	E	NINL	NINL_p.K1055E	1	1	CACO-2	chr20:25476128_T/C	NA	NA	Q9Y2I6-1	NA	FALSE	NA	1	NA	NA
chr20	45911441	45911441	-	CACO-2_Rare_RNA	G	T	587	PASS	A	12	12	1	4	188871	ENSG00000100979.14	nonsynonymous	TTC	TTA	F	L	PLTP	PLTP_p.F4L	1	1	CACO-2	chr20:45911441_G/T	NA	NA	P55058-1	COSMIC-CLP	FALSE	NA	1	NA	NA
chr20	45911441	45911441	-	CACO-2_Rare_RNA	G	T	587	PASS	A	12	12	1	4	188872	ENSG00000100979.14	nonsynonymous	TTC	TTA	F	L	PLTP	PLTP_p.F4L	1	1	CACO-2	chr20:45911441_G/T	NA	NA	P55058-1	COSMIC-CLP	FALSE	NA	1	NA	NA
chr20	50153622	50153622	-	CACO-2_Rare_RNA	T	C	781	PASS	G	16	16	1	6	189057	ENSG00000240849.10	nonsynonymous	AAC	GAC	N	D	TMEM189	TMEM189_p.N6D	1	1	CACO-2	chr20:50153622_T/C	NA	NA	A5PLL7-1	NA	FALSE	NA	11	NA	NA
chr20	62813552	62813552	+	CACO-2_Rare_RNA	C	T	63	PASS	T	1937	1937	1	646	187195	ENSG00000060491.16	nonsynonymous	CCG	CTG	P	L	OGFR	OGFR_p.P646L	1	1	CACO-2	chr20:62813552_C/T	NA	NA	Q9NZT2-1	COSMIC-CLP	FALSE	NA	1	NA	NA
chr21	25764657	25764657	+	CACO-2_Rare_RNA	C	G	357	PASS	G	1006	1006	1	336	189827	ENSG00000154727.10	nonsynonymous	CGA	GGA	R	G	GABPA	GABPA_p.R336G	1	1	CACO-2	chr21:25764657_C/G	NA	NA	Q06546	COSMIC-CLP	TRUE	NA	1	NA	NA
chr21	25764657	25764657	+	CACO-2_Rare_RNA	C	G	357	PASS	G	1006	1006	1	336	189828	ENSG00000154727.10	nonsynonymous	CGA	GGA	R	G	GABPA	GABPA_p.R336G	1	1	CACO-2	chr21:25764657_C/G	NA	NA	Q06546	COSMIC-CLP	TRUE	NA	1	NA	NA
chr21	31672019	31672019	-	CACO-2_Rare_RNA	G	C	436	PASS	G	2824	2824	1	942	191214	ENSG00000156304.14	nonsynonymous	CAG	GAG	Q	E	SCAF4	SCAF4_p.Q942E	1	1	CACO-2	chr21:31672019_G/C	NA	NA	O95104-1	NA	FALSE	NA	1	NA	NA
chr21	32311749	32311749	+	CACO-2_Rare_RNA	A	G	32	PASS	G	272	272	1	91	189943	ENSG00000170262.12	nonsynonymous	CAG	CGG	Q	R	MRAP	MRAP_p.Q91R	1	1	CACO-2	chr21:32311749_A/G	NA	NA	Q8TCY5-4	NA	TRUE	NA	1	NA	NA
chr21	32311749	32311749	+	CACO-2_Rare_RNA	A	G	32	PASS	G	272	272	1	91	189945	ENSG00000170262.12	nonsynonymous	CAG	CGG	Q	R	MRAP	MRAP_p.Q91R	1	1	CACO-2	chr21:32311749_A/G	NA	NA	Q8TCY5-4	NA	TRUE	NA	1	NA	NA
chr21	33552836	33552836	+	CACO-2_Rare_RNA	C	T	2965	PASS	T	3605	3605	1	1202	190014	ENSG00000159140.19	nonsynonymous	TCA	TTA	S	L	SON	SON_p.S1202L	1	1	CACO-2	chr21:33552836_C/T	NA	NA	P18583-1	NA	FALSE	NA	11	NA	NA
chr21	33578422	33578422	-	CACO-2_Rare_RNA	G	A	1043	PASS	T	1586	1586	1	529	191319	ENSG00000159147.17	nonsynonymous	ACT	ATT	T	I	DONSON	DONSON_p.T529I	1	1	CACO-2	chr21:33578422_G/A	NA	NA	Q9NYP3-1	NA	TRUE	NA	1	Likely benign	Star
chr21	41801323	41801323	-	CACO-2_Rare_RNA	A	G	88	PASS	C	4441	4441	1	1481	191654	ENSG00000141956.13	nonsynonymous	TCG	CCG	S	P	PRDM15	PRDM15_p.S1481P	1	1	CACO-2	chr21:41801323_A/G	NA	NA	P57071-1	NA	FALSE	NA	11	NA	NA
chr21	41801323	41801323	-	CACO-2_Rare_RNA	A	G	88	PASS	C	4441	4441	1	1481	191656	ENSG00000141956.13	nonsynonymous	TCG	CCG	S	P	PRDM15	PRDM15_p.S1481P	1	1	CACO-2	chr21:41801323_A/G	NA	NA	P57071-1	NA	FALSE	NA	11	NA	NA
chr22	19068166	19068166	-	CACO-2_Rare_RNA	G	A	910	PASS	T	262	262	1	88	194566	ENSG00000070413.19	nonsynonymous	CGG	TGG	R	W	DGCR2	DGCR2_p.R88W	1	1	CACO-2	chr22:19068166_G/A	NA	NA	P98153-1	COSMIC-CLP	FALSE	NA	1	NA	NA
chr22	20405747	20405747	+	CACO-2_Rare_RNA	G	T	56	PASS	T	714	714	1	238	192276	ENSG00000185252.18	nonsynonymous	CAG	CAT	Q	H	ZNF74	ZNF74_p.Q238H	1	1	CACO-2	chr22:20405747_G/T	NA	NA	Q16587-1	NA	FALSE	NA	1	NA	NA
chr22	20405747	20405747	+	CACO-2_Rare_RNA	G	T	56	PASS	T	714	714	1	238	192277	ENSG00000185252.18	nonsynonymous	CAG	CAT	Q	H	ZNF74	ZNF74_p.Q238H	1	1	CACO-2	chr22:20405747_G/T	NA	NA	Q16587-1	NA	FALSE	NA	1	NA	NA
chr22	20709963	20709963	-	CACO-2_Rare_RNA	G	T	219	PASS	A	6118	6118	1	2040	194745	ENSG00000241973.10	nonsynonymous	CTC	ATC	L	I	PI4KA	PI4KA_p.L2040I	1	1	CACO-2	chr22:20709963_G/T	NA	NA	P42356-1	NA	TRUE	NA	7	NA	NA
chr22	20718783	20718783	-	CACO-2_Rare_RNA	A	T	898	PASS	A	5156	5156	1	1719	194745	ENSG00000241973.10	nonsynonymous	ATC	AAC	I	N	PI4KA	PI4KA_p.I1719N	1	1	CACO-2	chr22:20718783_A/T	NA	NA	P42356-1	NA	FALSE	NA	8	NA	NA
chr22	21000681	21000681	-	CACO-2_Rare_RNA	C	G	1975	PASS	C	343	343	1	115	194766	ENSG00000184436.11	nonsynonymous	GCT	CCT	A	P	THAP7	THAP7_p.A115P	1	1	CACO-2	chr22:21000681_C/G	NA	NA	Q9BT49	NA	TRUE	NA	10	NA	NA
chr22	21000681	21000681	-	CACO-2_Rare_RNA	C	G	1975	PASS	C	343	343	1	115	194768	ENSG00000184436.11	nonsynonymous	GCT	CCT	A	P	THAP7	THAP7_p.A115P	1	1	CACO-2	chr22:21000681_C/G	NA	NA	Q9BT49	NA	TRUE	NA	10	NA	NA
chr22	24365499	24365499	+	CACO-2_Rare_RNA	G	A	1132	PASS	A	2851	2851	1	951	192739	ENSG00000100014.19	nonsynonymous	GTG	ATG	V	M	SPECC1L	SPECC1L_p.V951M	1	1	CACO-2	chr22:24365499_G/A	NA	NA	Q69YQ0-1	NA	FALSE	NA	11	NA	NA
chr22	24365499	24365499	+	CACO-2_Rare_RNA	G	A	1132	PASS	A	2851	2851	1	951	192741	ENSG00000100014.19	nonsynonymous	GTG	ATG	V	M	SPECC1L	SPECC1L_p.V951M	1	1	CACO-2	chr22:24365499_G/A	NA	NA	Q69YQ0-1	NA	FALSE	NA	11	NA	NA
chr22	28800482	28800482	-	CACO-2_Rare_RNA	G	A	352	PASS	T	43	43	1	15	195202	ENSG00000100219.16	nonsynonymous	CCT	TCT	P	S	XBP1	XBP1_p.P15S	1	1	CACO-2	chr22:28800482_G/A	NA	NA	P17861-1	NA	FALSE	NA	1	NA	NA
chr22	29341532	29341532	-	CACO-2_Rare_RNA	C	T	1551	PASS	A	1765	1765	1	589	195227	ENSG00000100280.16	nonsynonymous	GTG	ATG	V	M	AP1B1	AP1B1_p.V589M	1	1	CACO-2	chr22:29341532_C/T	NA	NA	Q10567-1	NA	FALSE	NA	1	NA	NA
chr22	29341532	29341532	-	CACO-2_Rare_RNA	C	T	1551	PASS	A	1765	1765	1	589	195229	ENSG00000100280.16	nonsynonymous	GTG	ATG	V	M	AP1B1	AP1B1_p.V589M	1	1	CACO-2	chr22:29341532_C/T	NA	NA	Q10567-1	NA	FALSE	NA	1	NA	NA
chr22	29792519	29792519	-	CACO-2_Rare_RNA	G	C	411	PASS	G	1936	1936	1	646	195273	ENSG00000100325.14	nonsynonymous	CAG	GAG	Q	E	ASCC2	ASCC2_p.Q646E	1	1	CACO-2	chr22:29792519_G/C	NA	NA	Q9H1I8-1	COSMIC-CLP	FALSE	NA	1	NA	NA
chr22	29792519	29792519	-	CACO-2_Rare_RNA	G	C	411	PASS	G	1936	1936	1	646	195278	ENSG00000100325.14	nonsynonymous	CAG	GAG	Q	E	ASCC2	ASCC2_p.Q646E	1	1	CACO-2	chr22:29792519_G/C	NA	NA	Q9H1I8-1	COSMIC-CLP	FALSE	NA	1	NA	NA
chr22	43946335	43946335	+	CACO-2_Rare_RNA	G	C	29	PASS	C	1399	1399	1	467	194027	ENSG00000100344.10	nonsynonymous	GAG	CAG	E	Q	PNPLA3	PNPLA3_p.E467Q	1	1	CACO-2	chr22:43946335_G/C	NA	NA	Q9NST1-1	COSMIC-CLP	FALSE	NA	1	NA	NA
chr22	45527947	45527947	+	CACO-2_Rare_RNA	A	G	2965	PASS	G	422	422	1	141	194154	ENSG00000077942.18	nonsynonymous	CAG	CGG	Q	R	FBLN1	FBLN1_p.Q141R	1	1	CACO-2	chr22:45527947_A/G	NA	NA	P23142-1	NA	TRUE	NA	11	NA	NA
chrM	4216	4216	+	CACO-2_Rare_RNA	T	C	2965	PASS	C	910	910	1	304	196561	ENSG00000198888.2	nonsynonymous	TAT	CAT	Y	H	MT-ND1	MT-ND1_p.Y304H	1	1	CACO-2	chrM:4216_T/C	NA	NA	Q9NUJ7	NA	TRUE	NA	5	NA	NA
chrM	8860	8860	+	CACO-2_Rare_RNA	A	G	2965	PASS	G	334	334	1	112	196571	ENSG00000198899.2	nonsynonymous	ACA	GCA	T	A	MT-ATP6	MT-ATP6_p.T112A	1	1	CACO-2	chrM:8860_A/G	NA	NA	O15266-1	NA	FALSE	NA	11	NA	NA
chrM	13681	13681	+	CACO-2_Rare_RNA	A	G	2965	PASS	G	1345	1345	1	449	196581	ENSG00000198786.2	nonsynonymous	ACC	GCC	T	A	MT-ND5	MT-ND5_p.T449A	1	1	CACO-2	chrM:13681_A/G	NA	NA	P15509-1	NA	NA	NA	1	NA	NA
chrM	13708	13708	+	CACO-2_Rare_RNA	G	A	2965	PASS	A	1372	1372	1	458	196581	ENSG00000198786.2	nonsynonymous	GCA	ACA	A	T	MT-ND5	MT-ND5_p.A458T	1	1	CACO-2	chrM:13708_G/A	NA	NA	P15509-1	NA	NA	NA	4	NA	NA
chrX	2938114	2938114	-	CACO-2_Rare_RNA	C	T	2499	PASS	A	1345	1345	1	449	199892	ENSG00000157399.14	nonsynonymous	GGC	AGC	G	S	ARSE	ARSE_p.G449S	1	1	CACO-2	chrX:2938114_C/T	NA	NA	Q8N0W4-1	NA	FALSE	NA	2	NA	NA
chrX	2938114	2938114	-	CACO-2_Rare_RNA	C	T	2499	PASS	A	1135	1135	1	379	199893	ENSG00000157399.14	nonsynonymous	GGC	AGC	G	S	ARSE	ARSE_p.G379S	1	1	CACO-2	chrX:2938114_C/T	NA	NA	Q8N0W4-1	NA	FALSE	NA	2	NA	NA
chrX	2938114	2938114	-	CACO-2_Rare_RNA	C	T	2499	PASS	A	1270	1270	1	424	199894	ENSG00000157399.14	nonsynonymous	GGC	AGC	G	S	ARSE	ARSE_p.G424S	1	1	CACO-2	chrX:2938114_C/T	NA	NA	Q8N0W4-1	NA	FALSE	NA	7	NA	NA
chrX	20052928	20052928	-	CACO-2_Rare_RNA	T	C	1022	PASS	G	545	545	1	182	200211	ENSG00000184368.15	nonsynonymous	AAT	AGT	N	S	MAP7D2	MAP7D2_p.N182S	1	1	CACO-2	chrX:20052928_T/C	NA	NA	Q9UHP9	NA	NA	NA	4	NA	NA
chrX	20052928	20052928	-	CACO-2_Rare_RNA	T	C	1022	PASS	G	545	545	1	182	200212	ENSG00000184368.15	nonsynonymous	AAT	AGT	N	S	MAP7D2	MAP7D2_p.N182S	1	1	CACO-2	chrX:20052928_T/C	NA	NA	Q9UHP9	NA	NA	NA	4	NA	NA
chrX	66162843	66162843	+	CACO-2_Rare_RNA	T	C	621	PASS	C	116	116	1	39	197955	ENSG00000089472.16	nonsynonymous	GTG	GCG	V	A	HEPH	HEPH_p.V39A	1	1	CACO-2	chrX:66162843_T/C	NA	NA	Q92502-1	NA	TRUE	NA	2	NA	NA
chrX	72206491	72206491	-	CACO-2_Rare_RNA	C	T	129	PASS	A	1907	1907	1	636	201290	ENSG00000186871.6	nonsynonymous	AGT	AAT	S	N	ERCC6L	ERCC6L_p.S636N	1	1	CACO-2	chrX:72206491_C/T	NA	NA	P46020-1	NA	FALSE	NA	2	NA	NA
chrX	77682471	77682471	-	CACO-2_Rare_RNA	C	G	534	PASS	C	2671	2671	1	891	201439	ENSG00000085224.21	nonsynonymous	GAG	CAG	E	Q	ATRX	ATRX_p.E891Q	1	1	CACO-2	chrX:77682471_C/G	NA	Census Gene	Q8N8U3	NA	NA	NA	8	NA	NA
chrX	77682471	77682471	-	CACO-2_Rare_RNA	C	G	534	PASS	C	2581	2581	1	861	201453	ENSG00000085224.21	nonsynonymous	GAG	CAG	E	Q	ATRX	ATRX_p.E861Q	1	1	CACO-2	chrX:77682471_C/G	NA	Census Gene	Q6RI45-1	NA	FALSE	NA	8	NA	NA
chrX	100686708	100686708	-	CACO-2_Rare_RNA	T	C	47	PASS	G	1258	1258	1	420	201605	ENSG00000102362.15	nonsynonymous	ATT	GTT	I	V	SYTL4	SYTL4_p.I420V	1	1	CACO-2	chrX:100686708_T/C	NA	NA	Q06187-1	NA	FALSE	NA	11	NA	NA
chrX	106956972	106956972	-	CACO-2_Rare_RNA	G	A	695	PASS	T	1418	1418	1	473	201791	ENSG00000133131.14	nonsynonymous	ACT	ATT	T	I	MORC4	MORC4_p.T473I	1	1	CACO-2	chrX:106956972_G/A	NA	NA	Q9BXU2	NA	NA	NA	7	NA	NA
chrX	106956972	106956972	-	CACO-2_Rare_RNA	G	A	695	PASS	T	1418	1418	1	473	201792	ENSG00000133131.14	nonsynonymous	ACT	ATT	T	I	MORC4	MORC4_p.T473I	1	1	CACO-2	chrX:106956972_G/A	NA	NA	O75832-1	NA	NA	NA	7	NA	NA
chrX	119453040	119453040	+	CACO-2_Rare_RNA	C	T	654	PASS	T	1001	1001	1	334	198895	ENSG00000077713.18	nonsynonymous	CCG	CTG	P	L	SLC25A43	SLC25A43_p.P334L	1	1	CACO-2	chrX:119453040_C/T	NA	NA	Q9BQY4	NA	NA	NA	6	NA	NA
chrX	119870839	119870839	-	CACO-2_Rare_RNA	G	A	496	PASS	T	775	775	1	259	201986	ENSG00000125352.5	nonsynonymous	CCA	TCA	P	S	RNF113A	RNF113A_p.P259S	1	1	CACO-2	chrX:119870839_G/A	NA	NA	Q96EU7	COSMIC-CLP	FALSE	NA	1	NA	NA
chrX	135051967	135051967	-	CACO-2_Rare_RNA	T	A	2695	PASS	T	142	142	1	48	202240	ENSG00000203950.6	nonsynonymous	AGC	TGC	S	C	FAM127B	FAM127B_p.S48C	1	1	CACO-2	chrX:135051967_T/A	NA	NA	P0DMV2	NA	FALSE	NA	9	NA	NA
chrX	149546820	149546820	+	CACO-2_Rare_RNA	T	C	47	PASS	C	335	335	1	112	199387	ENSG00000197620.10	nonsynonymous	GTA	GCA	V	A	CXorf40A	CXorf40A_p.V112A	1	1	CACO-2	chrX:149546820_T/C	NA	NA	Q13496-1	NA	TRUE	NA	1	NA	NA
chrX	154018741	154018741	-	CACO-2_Rare_RNA	A	G	2965	PASS	C	587	587	1	196	202739	ENSG00000184216.13	nonsynonymous	TTT	TCT	F	S	IRAK1	IRAK1_p.F196S	1	1	CACO-2	chrX:154018741_A/G	NA	NA	O15482	NA	TRUE	NA	10	NA	NA
chrX	154485448	154485448	-	CACO-2_Rare_RNA	T	C	2963	PASS	G	425	425	1	142	202814	ENSG00000102178.12	nonsynonymous	CAT	CGT	H	R	UBL4A	UBL4A_p.H142R	1	1	CACO-2	chrX:154485448_T/C	NA	NA	P11413-1	NA	FALSE	NA	11	NA	NA
chr1	1719406	1719406	-	CACO-2_Common_RNA	G	A	626	PASS	T	277	277	1	93	9665	ENSG00000008128.22	nonsynonymous	CGG	TGG	R	W	CDK11A	CDK11A_p.R93W	1	1	CACO-2	chr1:1719406_G/A	NA	NA	Q9UQ88-1	NA	FALSE	dbSNP	10	NA	NA
chr1	1918090	1918090	-	CACO-2_Common_RNA	A	G	311	PASS	C	422	422	1	141	9715	ENSG00000178821.12	nonsynonymous	ATG	ACG	M	T	TMEM52	TMEM52_p.M141T	1	1	CACO-2	chr1:1918090_A/G	NA	NA	Q8NDY8-1	NA	FALSE	dbSNP	10	NA	NA
chr1	2193733	2193733	-	CACO-2_Common_RNA	G	A	2965	PASS	T	376	376	1	126	9743	ENSG00000162585.16	nonsynonymous	CCC	TCC	P	S	FAAP20	FAAP20_p.P126S	1	1	CACO-2	chr1:2193733_G/A	NA	NA	Q6NZ36-1	NA	TRUE	dbSNP	3	NA	NA
chr1	2556714	2556714	+	CACO-2_Common_RNA	A	G	97	PASS	G	50	50	1	17	314	ENSG00000157873.17	nonsynonymous	AAA	AGA	K	R	TNFRSF14	TNFRSF14_p.K17R	1	1	CACO-2	chr1:2556714_A/G	NA	Census Gene	Q92956-1	NA	FALSE	dbSNP	7	NA	NA
chr1	3473163	3473163	+	CACO-2_Common_RNA	C	T	2382	PASS	T	1108	1108	1	370	357	ENSG00000130762.14	nonsynonymous	CAC	TAC	H	Y	ARHGEF16	ARHGEF16_p.H370Y	1	1	CACO-2	chr1:3473163_C/T	NA	NA	Q5VV41-1	NA	TRUE	dbSNP	11	NA	NA
chr1	3512044	3512044	-	CACO-2_Common_RNA	G	A	125	PASS	T	938	938	1	313	9821	ENSG00000162591.15	nonsynonymous	GCG	GTG	A	V	MEGF6	MEGF6_p.A313V	1	1	CACO-2	chr1:3512044_G/A	NA	NA	O75095-1	NA	TRUE	dbSNP	4	NA	NA
chr1	3579915	3579915	-	CACO-2_Common_RNA	T	C	129	PASS	G	391	391	1	131	9821	ENSG00000162591.15	nonsynonymous	AGC	GGC	S	G	MEGF6	MEGF6_p.S131G	1	1	CACO-2	chr1:3579915_T/C	NA	NA	O75095-1	NA	TRUE	dbSNP	11	NA	NA
chr1	3836572	3836572	-	CACO-2_Common_RNA	A	T	480	PASS	A	1240	1240	1	414	9854	ENSG00000116198.12	nonsynonymous	TTA	ATA	L	I	CEP104	CEP104_p.L414I	1	1	CACO-2	chr1:3836572_A/T	NA	NA	O60308-1	NA	FALSE	dbSNP	6	NA	NA
chr1	3891029	3891029	-	CACO-2_Common_RNA	G	C	576	PASS	G	158	158	1	53	9866	ENSG00000198912.10	nonsynonymous	ACG	AGG	T	R	C1orf174	C1orf174_p.T53R	1	1	CACO-2	chr1:3891029_G/C	NA	NA	Q8IYL3	NA	TRUE	dbSNP	11	NA	NA
chr1	6638330	6638330	-	CACO-2_Common_RNA	C	T	1133	PASS	A	1288	1288	1	430	9979	ENSG00000007923.15	nonsynonymous	GAT	AAT	D	N	DNAJC11	DNAJC11_p.D430N	1	1	CACO-2	chr1:6638330_C/T	NA	NA	Q9NVH1-1	NA	FALSE	dbSNP	1	NA	NA
chr1	6645814	6645814	-	CACO-2_Common_RNA	G	C	1446	PASS	G	869	869	1	290	9979	ENSG00000007923.15	nonsynonymous	ACC	AGC	T	S	DNAJC11	DNAJC11_p.T290S	1	1	CACO-2	chr1:6645814_G/C	NA	NA	Q9NVH1-1	NA	FALSE	dbSNP	6	NA	NA
chr1	7820623	7820623	+	CACO-2_Common_RNA	T	G	580	PASS	G	1916	1916	1	639	533	ENSG00000049246.14	nonsynonymous	GTC	GGC	V	G	PER3	PER3_p.V639G	1	1	CACO-2	chr1:7820623_T/G	NA	NA	P56645-1	NA	TRUE	dbSNP	4	NA	NA
chr1	7827433	7827433	+	CACO-2_Common_RNA	T	C	868	PASS	C	2480	2480	1	827	533	ENSG00000049246.14	nonsynonymous	CTG	CCG	L	P	PER3	PER3_p.L827P	1	1	CACO-2	chr1:7827433_T/C	NA	NA	P56645-1	NA	FALSE	dbSNP	11	NA	NA
chr1	7830057	7830057	+	CACO-2_Common_RNA	T	C	666	PASS	C	3083	3083	1	1028	533	ENSG00000049246.14	nonsynonymous	ATG	ACG	M	T	PER3	PER3_p.M1028T	1	1	CACO-2	chr1:7830057_T/C	NA	NA	P56645-1	NA	FALSE	dbSNP	5	NA	NA
chr1	7837073	7837073	+	CACO-2_Common_RNA	A	G	489	PASS	G	3446	3446	1	1149	533	ENSG00000049246.14	nonsynonymous	CAT	CGT	H	R	PER3	PER3_p.H1149R	1	1	CACO-2	chr1:7837073_A/G	NA	NA	P56645-1	NA	FALSE	dbSNP	4	NA	NA
chr1	8361126	8361126	-	CACO-2_Common_RNA	G	A	1591	PASS	T	2381	2381	1	794	10016	ENSG00000142599.17	nonsynonymous	CCT	CTT	P	L	RERE	RERE_p.P794L	1	1	CACO-2	chr1:8361126_G/A	NA	NA	Q9P2R6-1	NA	FALSE	dbSNP	1	NA	NA
chr1	8361126	8361126	-	CACO-2_Common_RNA	G	A	1591	PASS	T	2381	2381	1	794	10021	ENSG00000142599.17	nonsynonymous	CCT	CTT	P	L	RERE	RERE_p.P794L	1	1	CACO-2	chr1:8361126_G/A	NA	NA	Q9P2R6-1	NA	FALSE	dbSNP	1	NA	NA
chr1	11794419	11794419	-	CACO-2_Common_RNA	T	G	453	PASS	C	1286	1286	1	429	10174	ENSG00000177000.11	nonsynonymous	GAA	GCA	E	A	MTHFR	MTHFR_p.E429A	1	1	CACO-2	chr1:11794419_T/G	NA	NA	P42898-1	NA	FALSE	dbSNP	7	NA	NA
chr1	11794419	11794419	-	CACO-2_Common_RNA	T	G	453	PASS	C	1286	1286	1	429	10177	ENSG00000177000.11	nonsynonymous	GAA	GCA	E	A	MTHFR	MTHFR_p.E429A	1	1	CACO-2	chr1:11794419_T/G	NA	NA	P42898-1	NA	FALSE	dbSNP	7	NA	NA
chr1	12022277	12022277	+	CACO-2_Common_RNA	A	T	1856	PASS	T	297	297	1	99	797	ENSG00000116691.10	nonsynonymous	AAA	AAT	K	N	MIIP	MIIP_p.K99N	1	1	CACO-2	chr1:12022277_A/T	NA	NA	Q5JXC2-1	NA	TRUE	dbSNP	3	NA	NA
chr1	12022404	12022404	+	CACO-2_Common_RNA	C	T	737	PASS	T	424	424	1	142	797	ENSG00000116691.10	nonsynonymous	CCG	TCG	P	S	MIIP	MIIP_p.P142S	1	1	CACO-2	chr1:12022404_C/T	NA	NA	Q5JXC2-1	NA	FALSE	dbSNP	2	NA	NA
chr1	12022869	12022869	+	CACO-2_Common_RNA	A	G	506	PASS	G	499	499	1	167	797	ENSG00000116691.10	nonsynonymous	AAG	GAG	K	E	MIIP	MIIP_p.K167E	1	1	CACO-2	chr1:12022869_A/G	NA	NA	Q5JXC2-1	NA	FALSE	dbSNP	9	NA	NA
chr1	15506048	15506048	-	CACO-2_Common_RNA	T	C	293	PASS	G	662	662	1	221	10258	ENSG00000132906.17	nonsynonymous	CAG	CGG	Q	R	CASP9	CASP9_p.Q221R	1	1	CACO-2	chr1:15506048_T/C	NA	Census Gene	P55211-1	NA	TRUE	dbSNP	9	NA	NA
chr1	15524118	15524118	-	CACO-2_Common_RNA	G	A	289	PASS	T	83	83	1	28	10258	ENSG00000132906.17	nonsynonymous	GCC	GTC	A	V	CASP9	CASP9_p.A28V	1	1	CACO-2	chr1:15524118_G/A	NA	Census Gene	P55211-1	NA	FALSE	dbSNP	9	NA	NA
chr1	15583355	15583355	-	CACO-2_Common_RNA	C	G	1585	PASS	C	313	313	1	105	10269	ENSG00000116771.5	nonsynonymous	GGG	CGG	G	R	AGMAT	AGMAT_p.G105R	1	1	CACO-2	chr1:15583355_C/G	NA	NA	Q9BSE5	NA	FALSE	dbSNP	9	NA	NA
chr1	15929512	15929512	+	CACO-2_Common_RNA	T	C	330	PASS	C	3272	3272	1	1091	992	ENSG00000065526.10	nonsynonymous	CTA	CCA	L	P	SPEN	SPEN_p.L1091P	1	1	CACO-2	chr1:15929512_T/C	NA	Census Gene	Q96T58	NA	FALSE	dbSNP	9	NA	NA
chr1	15933318	15933318	+	CACO-2_Common_RNA	A	G	886	PASS	G	7078	7078	1	2360	992	ENSG00000065526.10	nonsynonymous	AAC	GAC	N	D	SPEN	SPEN_p.N2360D	1	1	CACO-2	chr1:15933318_A/G	NA	Census Gene	Q96T58	NA	FALSE	dbSNP	9	NA	NA
chr1	16060000	16060000	-	CACO-2_Common_RNA	C	T	43	PASS	A	320	320	1	107	10307	ENSG00000185519.8	nonsynonymous	CGA	CAA	R	Q	FAM131C	FAM131C_p.R107Q	1	1	CACO-2	chr1:16060000_C/T	NA	NA	Q96AQ9	NA	FALSE	dbSNP	8	NA	NA
chr1	16251299	16251299	-	CACO-2_Common_RNA	C	T	561	PASS	A	1525	1525	1	509	10325	ENSG00000037637.10	nonsynonymous	GCT	ACT	A	T	FBXO42	FBXO42_p.A509T	1	1	CACO-2	chr1:16251299_C/T	NA	NA	Q6P3S6	NA	FALSE	dbSNP	2	NA	NA
chr1	16251413	16251413	-	CACO-2_Common_RNA	G	C	428	PASS	G	1411	1411	1	471	10325	ENSG00000037637.10	nonsynonymous	CCT	GCT	P	A	FBXO42	FBXO42_p.P471A	1	1	CACO-2	chr1:16251413_G/C	NA	NA	Q6P3S6	NA	FALSE	dbSNP	7	NA	NA
chr1	17697195	17697195	+	CACO-2_Common_RNA	A	G	1105	PASS	G	3655	3655	1	1219	1084	ENSG00000074964.16	nonsynonymous	ATC	GTC	I	V	ARHGEF10L	ARHGEF10L_p.I1219V	1	1	CACO-2	chr1:17697195_A/G	NA	Census Gene	Q9HCE6-1	NA	TRUE	dbSNP	11	NA	NA
chr1	18481403	18481403	+	CACO-2_Common_RNA	C	G	47	PASS	G	422	422	1	141	1104	ENSG00000179023.8	nonsynonymous	CCC	CGC	P	R	KLHDC7A	KLHDC7A_p.P141R	1	1	CACO-2	chr1:18481403_C/G	NA	NA	Q5VTJ3	NA	TRUE	dbSNP	9	NA	NA
chr1	18481798	18481798	+	CACO-2_Common_RNA	C	A	170	PASS	A	817	817	1	273	1104	ENSG00000179023.8	nonsynonymous	CAT	AAT	H	N	KLHDC7A	KLHDC7A_p.H273N	1	1	CACO-2	chr1:18481798_C/A	NA	NA	Q5VTJ3	NA	FALSE	dbSNP	9	NA	NA
chr1	18482032	18482032	+	CACO-2_Common_RNA	A	C	166	PASS	C	1051	1051	1	351	1104	ENSG00000179023.8	nonsynonymous	ACA	CCA	T	P	KLHDC7A	KLHDC7A_p.T351P	1	1	CACO-2	chr1:18482032_A/C	NA	NA	Q5VTJ3	NA	FALSE	dbSNP	9	NA	NA
chr1	19086767	19086767	-	CACO-2_Common_RNA	T	A	2750	PASS	T	14599	14599	1	4867	10433	ENSG00000127481.14	nonsynonymous	ATG	TTG	M	L	UBR4	UBR4_p.M4867L	1	1	CACO-2	chr1:19086767_T/A	NA	NA	Q5T4S7-1	NA	FALSE	dbSNP	9	NA	NA
chr1	19282760	19282760	-	CACO-2_Common_RNA	T	C	166	PASS	G	967	967	1	323	10467	ENSG00000162482.4	nonsynonymous	ACT	GCT	T	A	AKR7A3	AKR7A3_p.T323A	1	1	CACO-2	chr1:19282760_T/C	NA	NA	O95154	NA	TRUE	dbSNP	11	NA	NA
chr1	19284747	19284747	-	CACO-2_Common_RNA	T	C	166	PASS	G	643	643	1	215	10467	ENSG00000162482.4	nonsynonymous	AAT	GAT	N	D	AKR7A3	AKR7A3_p.N215D	1	1	CACO-2	chr1:19284747_T/C	NA	NA	O95154	NA	FALSE	dbSNP	11	NA	NA
chr1	19771448	19771448	-	CACO-2_Common_RNA	G	T	129	PASS	A	214	214	1	72	10484	ENSG00000162542.13	nonsynonymous	CAG	AAG	Q	K	TMCO4	TMCO4_p.Q72K	1	1	CACO-2	chr1:19771448_G/T	NA	NA	Q5TGY1-1	NA	TRUE	dbSNP	5	NA	NA
chr1	20650507	20650507	+	CACO-2_Common_RNA	A	C	1704	PASS	C	1562	1562	1	521	1187	ENSG00000158828.7	nonsynonymous	AAT	ACT	N	T	PINK1	PINK1_p.N521T	1	1	CACO-2	chr1:20650507_A/C	NA	NA	Q9BXM7-1	NA	FALSE	dbSNP	8	NA	NA
chr1	20661380	20661380	-	CACO-2_Common_RNA	G	C	1793	PASS	G	22	22	1	8	10519	ENSG00000244038.9	nonsynonymous	CGT	GGT	R	G	DDOST	DDOST_p.R8G	1	1	CACO-2	chr1:20661380_G/C	NA	NA	P39656-1	NA	TRUE	dbSNP	11	NA	NA
chr1	20661380	20661380	-	CACO-2_Common_RNA	G	C	1793	PASS	G	22	22	1	8	10521	ENSG00000244038.9	nonsynonymous	CGT	GGT	R	G	DDOST	DDOST_p.R8G	1	1	CACO-2	chr1:20661380_G/C	NA	NA	P39656-1	NA	TRUE	dbSNP	11	NA	NA
chr1	21839470	21839470	-	CACO-2_Common_RNA	T	C	2965	PASS	G	9790	9790	1	3264	10618	ENSG00000142798.18	nonsynonymous	ATC	GTC	I	V	HSPG2	HSPG2_p.I3264V	1	1	CACO-2	chr1:21839470_T/C	NA	NA	P98160	NA	FALSE	dbSNP	1	Benign	Star
chr1	21854867	21854867	-	CACO-2_Common_RNA	G	C	1413	PASS	G	6114	6114	1	2038	10618	ENSG00000142798.18	nonsynonymous	ATC	ATG	I	M	HSPG2	HSPG2_p.I2038M	1	1	CACO-2	chr1:21854867_G/C	NA	NA	P98160	NA	FALSE	dbSNP	1	Benign	Star
chr1	21864961	21864961	-	CACO-2_Common_RNA	G	A	968	PASS	T	4508	4508	1	1503	10618	ENSG00000142798.18	nonsynonymous	GCG	GTG	A	V	HSPG2	HSPG2_p.A1503V	1	1	CACO-2	chr1:21864961_G/A	NA	NA	P98160	NA	FALSE	dbSNP	10	Benign	Star
chr1	21880156	21880156	-	CACO-2_Common_RNA	T	C	900	PASS	G	2294	2294	1	765	10618	ENSG00000142798.18	nonsynonymous	AAT	AGT	N	S	HSPG2	HSPG2_p.N765S	1	1	CACO-2	chr1:21880156_T/C	NA	NA	P98160	NA	TRUE	dbSNP	11	Benign	Star
chr1	21880742	21880742	-	CACO-2_Common_RNA	T	C	1209	PASS	G	1912	1912	1	638	10618	ENSG00000142798.18	nonsynonymous	ATG	GTG	M	V	HSPG2	HSPG2_p.M638V	1	1	CACO-2	chr1:21880742_T/C	NA	NA	P98160	NA	FALSE	dbSNP	11	Benign	Star
chr1	22509184	22509184	+	CACO-2_Common_RNA	A	G	535	PASS	G	1784	1784	1	595	1260	ENSG00000184677.16	nonsynonymous	TAC	TGC	Y	C	ZBTB40	ZBTB40_p.Y595C	1	1	CACO-2	chr1:22509184_A/G	NA	NA	Q9NUA8-1	NA	FALSE	dbSNP	11	NA	NA
chr1	22509184	22509184	+	CACO-2_Common_RNA	A	G	535	PASS	G	1784	1784	1	595	1262	ENSG00000184677.16	nonsynonymous	TAC	TGC	Y	C	ZBTB40	ZBTB40_p.Y595C	1	1	CACO-2	chr1:22509184_A/G	NA	NA	Q9NUA8-1	NA	FALSE	dbSNP	11	NA	NA
chr1	22520216	22520216	+	CACO-2_Common_RNA	G	A	662	PASS	A	2989	2989	1	997	1260	ENSG00000184677.16	nonsynonymous	GTG	ATG	V	M	ZBTB40	ZBTB40_p.V997M	1	1	CACO-2	chr1:22520216_G/A	NA	NA	Q9NUA8-1	NA	FALSE	dbSNP	11	NA	NA
chr1	22520216	22520216	+	CACO-2_Common_RNA	G	A	662	PASS	A	2989	2989	1	997	1262	ENSG00000184677.16	nonsynonymous	GTG	ATG	V	M	ZBTB40	ZBTB40_p.V997M	1	1	CACO-2	chr1:22520216_G/A	NA	NA	Q9NUA8-1	NA	FALSE	dbSNP	11	NA	NA
chr1	23091660	23091660	-	CACO-2_Common_RNA	C	T	448	PASS	A	2602	2602	1	868	10652	ENSG00000169641.13	nonsynonymous	GAC	AAC	D	N	LUZP1	LUZP1_p.D868N	1	1	CACO-2	chr1:23091660_C/T	NA	NA	Q86V48-1	NA	FALSE	dbSNP	11	NA	NA
chr1	23091660	23091660	-	CACO-2_Common_RNA	C	T	448	PASS	A	2602	2602	1	868	10653	ENSG00000169641.13	nonsynonymous	GAC	AAC	D	N	LUZP1	LUZP1_p.D868N	1	1	CACO-2	chr1:23091660_C/T	NA	NA	Q86V48-1	NA	FALSE	dbSNP	11	NA	NA
chr1	23559007	23559007	-	CACO-2_Common_RNA	T	C	539	PASS	G	313	313	1	105	10697	ENSG00000117318.8	nonsynonymous	ACT	GCT	T	A	ID3	ID3_p.T105A	1	1	CACO-2	chr1:23559007_T/C	NA	Census Gene	Q02535	NA	FALSE	dbSNP	9	NA	NA
chr1	23854472	23854472	-	CACO-2_Common_RNA	T	C	2216	PASS	G	857	857	1	286	10727	ENSG00000179163.11	nonsynonymous	CAG	CGG	Q	R	FUCA1	FUCA1_p.Q286R	1	1	CACO-2	chr1:23854472_T/C	NA	NA	P04066	NA	TRUE	dbSNP	6	Benign	Star
chr1	24120978	24120978	-	CACO-2_Common_RNA	G	C	315	PASS	G	1552	1552	1	518	10752	ENSG00000142677.3	nonsynonymous	CGT	GGT	R	G	IL22RA1	IL22RA1_p.R518G	1	1	CACO-2	chr1:24120978_G/C	NA	NA	Q8N6P7	NA	TRUE	dbSNP	6	NA	NA
chr1	24187233	24187233	-	CACO-2_Common_RNA	G	C	293	PASS	G	16	16	1	6	10753	ENSG00000185436.11	nonsynonymous	CGC	GGC	R	G	IFNLR1	IFNLR1_p.R6G	1	1	CACO-2	chr1:24187233_G/C	NA	NA	Q8IU57-1	NA	TRUE	dbSNP	1	NA	NA
chr1	25563141	25563141	+	CACO-2_Common_RNA	T	C	407	PASS	C	604	604	1	202	1424	ENSG00000157978.11	nonsynonymous	TCC	CCC	S	P	LDLRAP1	LDLRAP1_p.S202P	1	1	CACO-2	chr1:25563141_T/C	NA	NA	Q5SW96	NA	TRUE	dbSNP	10	Benign	Star
chr1	25805163	25805163	+	CACO-2_Common_RNA	G	A	2196	PASS	A	425	425	1	142	1441	ENSG00000162430.16	nonsynonymous	TGC	TAC	C	Y	SEPN1	SEPN1_p.C142Y	1	1	CACO-2	chr1:25805163_G/A	NA	NA	Q9NZV5-1	NA	FALSE	dbSNP	9	NA	NA
chr1	26284400	26284400	-	CACO-2_Common_RNA	A	C	457	PASS	G	935	935	1	312	10869	ENSG00000158062.20	nonsynonymous	CTG	CGG	L	R	UBXN11	UBXN11_p.L312R	1	1	CACO-2	chr1:26284400_A/C	NA	NA	Q5T124-1	NA	FALSE	dbSNP	9	NA	NA
chr1	26284400	26284400	-	CACO-2_Common_RNA	A	C	457	PASS	G	935	935	1	312	10871	ENSG00000158062.20	nonsynonymous	CTG	CGG	L	R	UBXN11	UBXN11_p.L312R	1	1	CACO-2	chr1:26284400_A/C	NA	NA	Q5T124-1	NA	FALSE	dbSNP	9	NA	NA
chr1	26884230	26884230	-	CACO-2_Common_RNA	T	C	863	PASS	G	790	790	1	264	10908	ENSG00000142751.14	nonsynonymous	AGA	GGA	R	G	GPN2	GPN2_p.R264G	1	1	CACO-2	chr1:26884230_T/C	NA	NA	Q9H9Y4	NA	TRUE	dbSNP	11	NA	NA
chr1	26952062	26952062	-	CACO-2_Common_RNA	G	A	642	PASS	T	319	319	1	107	10917	ENSG00000175707.8	nonsynonymous	CGG	TGG	R	W	KDF1	KDF1_p.R107W	1	1	CACO-2	chr1:26952062_G/A	NA	NA	Q8NAX2	NA	TRUE	dbSNP	5	NA	NA
chr1	26993865	26993865	+	CACO-2_Common_RNA	T	C	375	PASS	C	79	79	1	27	1621	ENSG00000253368.3	nonsynonymous	TGG	CGG	W	R	TRNP1	TRNP1_p.W27R	1	1	CACO-2	chr1:26993865_T/C	NA	NA	Q6NT89	NA	FALSE	dbSNP	11	NA	NA
chr1	27353306	27353306	+	CACO-2_Common_RNA	A	G	244	PASS	G	1367	1367	1	456	1647	ENSG00000142765.17	nonsynonymous	CAG	CGG	Q	R	SYTL1	SYTL1_p.Q456R	1	1	CACO-2	chr1:27353306_A/G	NA	NA	Q8IYJ3-1	NA	TRUE	dbSNP	8	NA	NA
chr1	27353306	27353306	+	CACO-2_Common_RNA	A	G	244	PASS	G	1367	1367	1	456	1650	ENSG00000142765.17	nonsynonymous	CAG	CGG	Q	R	SYTL1	SYTL1_p.Q456R	1	1	CACO-2	chr1:27353306_A/G	NA	NA	Q8IYJ3-1	NA	TRUE	dbSNP	8	NA	NA
chr1	27362142	27362142	-	CACO-2_Common_RNA	G	A	252	PASS	T	1364	1364	1	455	10933	ENSG00000142733.14	nonsynonymous	ACC	ATC	T	I	MAP3K6	MAP3K6_p.T455I	1	1	CACO-2	chr1:27362142_G/A	NA	NA	O95382-1	NA	FALSE	dbSNP	6	NA	NA
chr1	27362142	27362142	-	CACO-2_Common_RNA	G	A	252	PASS	T	1364	1364	1	455	10935	ENSG00000142733.14	nonsynonymous	ACC	ATC	T	I	MAP3K6	MAP3K6_p.T455I	1	1	CACO-2	chr1:27362142_G/A	NA	NA	O95382-1	NA	FALSE	dbSNP	6	NA	NA
chr1	27549313	27549313	-	CACO-2_Common_RNA	C	T	510	PASS	A	2803	2803	1	935	10947	ENSG00000126705.14	nonsynonymous	GCT	ACT	A	T	AHDC1	AHDC1_p.A935T	1	1	CACO-2	chr1:27549313_C/T	NA	NA	Q5TGY3	NA	TRUE	dbSNP	11	NA	NA
chr1	27549313	27549313	-	CACO-2_Common_RNA	C	T	510	PASS	A	2803	2803	1	935	10948	ENSG00000126705.14	nonsynonymous	GCT	ACT	A	T	AHDC1	AHDC1_p.A935T	1	1	CACO-2	chr1:27549313_C/T	NA	NA	Q5TGY3	NA	TRUE	dbSNP	11	NA	NA
chr1	27549313	27549313	-	CACO-2_Common_RNA	C	T	510	PASS	A	2803	2803	1	935	10949	ENSG00000126705.14	nonsynonymous	GCT	ACT	A	T	AHDC1	AHDC1_p.A935T	1	1	CACO-2	chr1:27549313_C/T	NA	NA	Q5TGY3	NA	TRUE	dbSNP	11	NA	NA
chr1	27549313	27549313	-	CACO-2_Common_RNA	C	T	510	PASS	A	2803	2803	1	935	10950	ENSG00000126705.14	nonsynonymous	GCT	ACT	A	T	AHDC1	AHDC1_p.A935T	1	1	CACO-2	chr1:27549313_C/T	NA	NA	Q5TGY3	NA	TRUE	dbSNP	11	NA	NA
chr1	27549313	27549313	-	CACO-2_Common_RNA	C	T	510	PASS	A	2803	2803	1	935	10951	ENSG00000126705.14	nonsynonymous	GCT	ACT	A	T	AHDC1	AHDC1_p.A935T	1	1	CACO-2	chr1:27549313_C/T	NA	NA	Q5TGY3	NA	TRUE	dbSNP	11	NA	NA
chr1	27955781	27955781	+	CACO-2_Common_RNA	T	C	2207	PASS	C	788	788	1	263	1702	ENSG00000130768.14	nonsynonymous	GTC	GCC	V	A	SMPDL3B	SMPDL3B_p.V263A	1	1	CACO-2	chr1:27955781_T/C	NA	NA	Q92485-1	NA	FALSE	dbSNP	4	NA	NA
chr1	28473868	28473868	+	CACO-2_Common_RNA	C	A	703	PASS	A	1138	1138	1	380	1723	ENSG00000204138.12	nonsynonymous	CTA	ATA	L	I	PHACTR4	PHACTR4_p.L380I	1	1	CACO-2	chr1:28473868_C/A	NA	NA	Q8IZ21-1	NA	FALSE	dbSNP	5	NA	NA
chr1	29148829	29148829	-	CACO-2_Common_RNA	C	T	2474	PASS	A	1066	1066	1	356	11034	ENSG00000116350.16	nonsynonymous	GGC	AGC	G	S	SRSF4	SRSF4_p.G356S	1	1	CACO-2	chr1:29148829_C/T	NA	NA	Q08170	NA	FALSE	dbSNP	10	NA	NA
chr1	29148882	29148882	-	CACO-2_Common_RNA	C	G	2377	PASS	C	1013	1013	1	338	11034	ENSG00000116350.16	nonsynonymous	GGG	GCG	G	A	SRSF4	SRSF4_p.G338A	1	1	CACO-2	chr1:29148882_C/G	NA	NA	Q08170	NA	FALSE	dbSNP	10	NA	NA
chr1	29149136	29149136	-	CACO-2_Common_RNA	T	G	1853	PASS	C	759	759	1	253	11034	ENSG00000116350.16	nonsynonymous	GAA	GAC	E	D	SRSF4	SRSF4_p.E253D	1	1	CACO-2	chr1:29149136_T/G	NA	NA	Q08170	NA	FALSE	dbSNP	10	NA	NA
chr1	29216125	29216125	-	CACO-2_Common_RNA	A	G	353	PASS	C	286	286	1	96	11046	ENSG00000116353.15	nonsynonymous	TTC	CTC	F	L	MECR	MECR_p.F96L	1	1	CACO-2	chr1:29216125_A/G	NA	NA	Q9BV79-1	NA	FALSE	dbSNP	10	NA	NA
chr1	29305397	29305397	+	CACO-2_Common_RNA	A	G	583	PASS	G	2819	2819	1	940	1819	ENSG00000060656.19	nonsynonymous	AAT	AGT	N	S	PTPRU	PTPRU_p.N940S	1	1	CACO-2	chr1:29305397_A/G	NA	NA	Q92729-1	NA	FALSE	dbSNP	5	NA	NA
chr1	32207331	32207331	+	CACO-2_Common_RNA	G	A	47	PASS	A	650	650	1	217	1949	ENSG00000160051.11	nonsynonymous	TGT	TAT	C	Y	IQCC	IQCC_p.C217Y	1	1	CACO-2	chr1:32207331_G/A	NA	NA	Q4KMZ1-1	NA	FALSE	dbSNP	2	NA	NA
chr1	35097364	35097364	+	CACO-2_Common_RNA	G	A	43	PASS	A	217	217	1	73	2113	ENSG00000197056.9	nonsynonymous	GTG	ATG	V	M	ZMYM1	ZMYM1_p.V73M	1	1	CACO-2	chr1:35097364_G/A	NA	NA	Q5SVZ6	NA	FALSE	dbSNP	11	NA	NA
chr1	35097364	35097364	+	CACO-2_Common_RNA	G	A	43	PASS	A	217	217	1	73	2114	ENSG00000197056.9	nonsynonymous	GTG	ATG	V	M	ZMYM1	ZMYM1_p.V73M	1	1	CACO-2	chr1:35097364_G/A	NA	NA	Q5SVZ6	NA	FALSE	dbSNP	11	NA	NA
chr1	35097364	35097364	+	CACO-2_Common_RNA	G	A	43	PASS	A	217	217	1	73	2119	ENSG00000197056.9	nonsynonymous	GTG	ATG	V	M	ZMYM1	ZMYM1_p.V73M	1	1	CACO-2	chr1:35097364_G/A	NA	NA	Q5SVZ6	NA	FALSE	dbSNP	11	NA	NA
chr1	36286832	36286832	+	CACO-2_Common_RNA	C	T	2860	PASS	T	602	602	1	201	2173	ENSG00000054118.13	nonsynonymous	GCC	GTC	A	V	THRAP3	THRAP3_p.A201V	1	1	CACO-2	chr1:36286832_C/T	NA	Census Gene	Q9Y2W1	NA	FALSE	dbSNP	10	NA	NA
chr1	36286832	36286832	+	CACO-2_Common_RNA	C	T	2860	PASS	T	602	602	1	201	2174	ENSG00000054118.13	nonsynonymous	GCC	GTC	A	V	THRAP3	THRAP3_p.A201V	1	1	CACO-2	chr1:36286832_C/T	NA	Census Gene	Q9Y2W1	NA	FALSE	dbSNP	10	NA	NA
chr1	39897382	39897382	-	CACO-2_Common_RNA	G	C	47	PASS	G	1085	1085	1	362	11670	ENSG00000116990.10	nonsynonymous	ACT	AGT	T	S	MYCL	MYCL_p.T362S	1	1	CACO-2	chr1:39897382_G/C	NA	Census Gene	P12524-1	NA	FALSE	dbSNP	11	NA	NA
chr1	40515059	40515059	+	CACO-2_Common_RNA	G	T	285	PASS	T	515	515	1	172	2359	ENSG00000164002.11	nonsynonymous	GGG	GTG	G	V	EXO5	EXO5_p.G172V	1	1	CACO-2	chr1:40515059_G/T	NA	NA	Q9H790	NA	FALSE	dbSNP	8	NA	NA
chr1	40515059	40515059	+	CACO-2_Common_RNA	G	T	285	PASS	T	515	515	1	172	2360	ENSG00000164002.11	nonsynonymous	GGG	GTG	G	V	EXO5	EXO5_p.G172V	1	1	CACO-2	chr1:40515059_G/T	NA	NA	Q9H790	NA	FALSE	dbSNP	8	NA	NA
chr1	40515059	40515059	+	CACO-2_Common_RNA	G	T	285	PASS	T	515	515	1	172	2362	ENSG00000164002.11	nonsynonymous	GGG	GTG	G	V	EXO5	EXO5_p.G172V	1	1	CACO-2	chr1:40515059_G/T	NA	NA	Q9H790	NA	FALSE	dbSNP	8	NA	NA
chr1	42164693	42164693	-	CACO-2_Common_RNA	G	A	1046	PASS	T	20	20	1	7	11758	ENSG00000197273.3	nonsynonymous	TCC	TTC	S	F	GUCA2A	GUCA2A_p.S7F	1	1	CACO-2	chr1:42164693_G/A	NA	NA	Q02747	NA	TRUE	dbSNP	9	NA	NA
chr1	42227926	42227926	-	CACO-2_Common_RNA	A	G	576	PASS	C	485	485	1	162	11760	ENSG00000198815.8	nonsynonymous	GTG	GCG	V	A	FOXJ3	FOXJ3_p.V162A	1	1	CACO-2	chr1:42227926_A/G	NA	NA	Q9UPW0-1	NA	FALSE	dbSNP	10	NA	NA
chr1	42227926	42227926	-	CACO-2_Common_RNA	A	G	576	PASS	C	485	485	1	162	11761	ENSG00000198815.8	nonsynonymous	GTG	GCG	V	A	FOXJ3	FOXJ3_p.V162A	1	1	CACO-2	chr1:42227926_A/G	NA	NA	Q9UPW0-1	NA	FALSE	dbSNP	10	NA	NA
chr1	42227926	42227926	-	CACO-2_Common_RNA	A	G	576	PASS	C	485	485	1	162	11762	ENSG00000198815.8	nonsynonymous	GTG	GCG	V	A	FOXJ3	FOXJ3_p.V162A	1	1	CACO-2	chr1:42227926_A/G	NA	NA	Q9UPW0-1	NA	FALSE	dbSNP	10	NA	NA
chr1	42227926	42227926	-	CACO-2_Common_RNA	A	G	576	PASS	C	485	485	1	162	11764	ENSG00000198815.8	nonsynonymous	GTG	GCG	V	A	FOXJ3	FOXJ3_p.V162A	1	1	CACO-2	chr1:42227926_A/G	NA	NA	Q9UPW0-1	NA	FALSE	dbSNP	10	NA	NA
chr1	45329412	45329412	-	CACO-2_Common_RNA	G	A	1031	PASS	T	1535	1535	1	512	11956	ENSG00000132781.17	nonsynonymous	TCT	TTT	S	F	MUTYH	MUTYH_p.S512F	1	1	CACO-2	chr1:45329412_G/A	NA	Census Gene	Q9UIF7-1	NA	TRUE	dbSNP	1	Benign/Likely benign	Star
chr1	45331833	45331833	-	CACO-2_Common_RNA	C	G	1228	PASS	C	1005	1005	1	335	11956	ENSG00000132781.17	nonsynonymous	CAG	CAC	Q	H	MUTYH	MUTYH_p.Q335H	1	1	CACO-2	chr1:45331833_C/G	NA	Census Gene	Q9UIF7-1	NA	TRUE	dbSNP	4	NA	NA
chr1	46010915	46010915	+	CACO-2_Common_RNA	T	G	539	PASS	G	1164	1164	1	388	2932	ENSG00000086015.20	nonsynonymous	GAT	GAG	D	E	MAST2	MAST2_p.D388E	1	1	CACO-2	chr1:46010915_T/G	NA	NA	Q6P0Q8-1	NA	FALSE	dbSNP	8	NA	NA
chr1	46189486	46189486	-	CACO-2_Common_RNA	T	C	1219	PASS	G	1867	1867	1	623	12050	ENSG00000085998.13	nonsynonymous	ATG	GTG	M	V	POMGNT1	POMGNT1_p.M623V	1	1	CACO-2	chr1:46189486_T/C	NA	NA	Q8WZA1-1	NA	FALSE	dbSNP	11	NA	NA
chr1	46344858	46344858	+	CACO-2_Common_RNA	A	G	293	PASS	G	151	151	1	51	2971	ENSG00000117481.10	nonsynonymous	ACT	GCT	T	A	NSUN4	NSUN4_p.T51A	1	1	CACO-2	chr1:46344858_A/G	NA	NA	Q96CB9-1	NA	FALSE	dbSNP	5	NA	NA
chr1	48232061	48232061	+	CACO-2_Common_RNA	T	G	69	PASS	G	807	807	1	269	3052	ENSG00000117834.12	nonsynonymous	ATT	ATG	I	M	SLC5A9	SLC5A9_p.I269M	1	1	CACO-2	chr1:48232061_T/G	NA	NA	Q2M3M2-1	NA	TRUE	dbSNP	11	NA	NA
chr1	51361249	51361249	-	CACO-2_Common_RNA	T	C	1400	PASS	G	2466	2466	1	822	12247	ENSG00000085832.16	nonsynonymous	ATA	ATG	I	M	EPS15	EPS15_p.I822M	1	1	CACO-2	chr1:51361249_T/C	NA	Census Gene	P42566-1	NA	TRUE	dbSNP	2	NA	NA
chr1	52033189	52033189	-	CACO-2_Common_RNA	A	T	1219	PASS	A	573	573	1	191	12282	ENSG00000198841.3	nonsynonymous	GAT	GAA	D	E	KTI12	KTI12_p.D191E	1	1	CACO-2	chr1:52033189_A/T	NA	NA	Q96EK9	NA	FALSE	dbSNP	1	NA	NA
chr1	52687760	52687760	-	CACO-2_Common_RNA	T	C	1023	PASS	G	656	656	1	219	12322	ENSG00000162377.5	nonsynonymous	AAA	AGA	K	R	COA7	COA7_p.K219R	1	1	CACO-2	chr1:52687760_T/C	NA	NA	Q96BR5	NA	FALSE	dbSNP	7	NA	NA
chr1	52854602	52854602	+	CACO-2_Common_RNA	G	T	88	PASS	T	228	228	1	76	3182	ENSG00000203995.9	nonsynonymous	GAG	GAT	E	D	ZYG11A	ZYG11A_p.E76D	1	1	CACO-2	chr1:52854602_G/T	NA	NA	Q6WRX3-1	NA	FALSE	dbSNP	7	NA	NA
chr1	53326979	53326979	-	CACO-2_Common_RNA	A	C	88	PASS	G	138	138	1	46	12377	ENSG00000157193.15	nonsynonymous	GAT	GAG	D	E	LRP8	LRP8_p.D46E	1	1	CACO-2	chr1:53326979_A/C	NA	NA	Q14114-1	NA	TRUE	dbSNP	9	NA	NA
chr1	54216247	54216247	+	CACO-2_Common_RNA	G	C	2448	PASS	C	1097	1097	1	366	3266	ENSG00000116221.15	nonsynonymous	TGT	TCT	C	S	MRPL37	MRPL37_p.C366S	1	1	CACO-2	chr1:54216247_G/C	NA	NA	Q9BZE1	NA	FALSE	dbSNP	10	NA	NA
chr1	54782401	54782401	-	CACO-2_Common_RNA	A	G	207	PASS	C	1097	1097	1	366	12468	ENSG00000006555.10	nonsynonymous	CTG	CCG	L	P	TTC22	TTC22_p.L366P	1	1	CACO-2	chr1:54782401_A/G	NA	NA	Q5TAA0-1	NA	TRUE	dbSNP	3	NA	NA
chr1	55058564	55058564	+	CACO-2_Common_RNA	G	A	1182	PASS	A	1420	1420	1	474	3311	ENSG00000169174.10	nonsynonymous	GTC	ATC	V	I	PCSK9	PCSK9_p.V474I	1	1	CACO-2	chr1:55058564_G/A	NA	NA	Q8NBP7-1	NA	TRUE	dbSNP	9	Benign/Likely benign	Star
chr1	55063514	55063514	+	CACO-2_Common_RNA	G	A	2828	PASS	A	2009	2009	1	670	3311	ENSG00000169174.10	nonsynonymous	GGG	GAG	G	E	PCSK9	PCSK9_p.G670E	1	1	CACO-2	chr1:55063514_G/A	NA	NA	Q8NBP7-1	NA	TRUE	dbSNP	11	Benign/Likely benign	Star
chr1	55075501	55075501	-	CACO-2_Common_RNA	A	G	475	PASS	C	7403	7403	1	2468	12481	ENSG00000162402.13	nonsynonymous	GTA	GCA	V	A	USP24	USP24_p.V2468A	1	1	CACO-2	chr1:55075501_A/G	NA	NA	Q9UPU5	NA	FALSE	dbSNP	9	NA	NA
chr1	55172402	55172402	-	CACO-2_Common_RNA	G	A	88	PASS	T	677	677	1	226	12481	ENSG00000162402.13	nonsynonymous	ACT	ATT	T	I	USP24	USP24_p.T226I	1	1	CACO-2	chr1:55172402_G/A	NA	NA	Q9UPU5	NA	FALSE	dbSNP	9	NA	NA
chr1	61864408	61864408	+	CACO-2_Common_RNA	T	G	170	PASS	G	2610	2610	1	870	3434	ENSG00000132849.20	nonsynonymous	ATT	ATG	I	M	PATJ	PATJ_p.I870M	1	1	CACO-2	chr1:61864408_T/G	NA	NA	Q8NI35-1	NA	FALSE	dbSNP	11	NA	NA
chr1	61914626	61914626	+	CACO-2_Common_RNA	G	A	494	PASS	A	3532	3532	1	1178	3434	ENSG00000132849.20	nonsynonymous	GGT	AGT	G	S	PATJ	PATJ_p.G1178S	1	1	CACO-2	chr1:61914626_G/A	NA	NA	Q8NI35-1	NA	FALSE	dbSNP	10	NA	NA
chr1	61990342	61990342	+	CACO-2_Common_RNA	G	A	325	PASS	A	3845	3845	1	1282	3434	ENSG00000132849.20	nonsynonymous	CGT	CAT	R	H	PATJ	PATJ_p.R1282H	1	1	CACO-2	chr1:61990342_G/A	NA	NA	Q8NI35-1	NA	FALSE	dbSNP	9	NA	NA
chr1	62051011	62051011	+	CACO-2_Common_RNA	G	C	129	PASS	C	4078	4078	1	1360	3434	ENSG00000132849.20	nonsynonymous	GTC	CTC	V	L	PATJ	PATJ_p.V1360L	1	1	CACO-2	chr1:62051011_G/C	NA	NA	Q8NI35-1	NA	FALSE	dbSNP	8	NA	NA
chr1	62207553	62207553	+	CACO-2_Common_RNA	G	A	47	PASS	A	925	925	1	309	3454	ENSG00000240563.1	nonsynonymous	GTG	ATG	V	M	L1TD1	L1TD1_p.V309M	1	1	CACO-2	chr1:62207553_G/A	NA	NA	Q5T7N2	NA	FALSE	dbSNP	8	NA	NA
chr1	62247552	62247552	-	CACO-2_Common_RNA	C	G	457	PASS	C	2803	2803	1	935	12650	ENSG00000132854.18	nonsynonymous	GTG	CTG	V	L	KANK4	KANK4_p.V935L	1	1	CACO-2	chr1:62247552_C/G	NA	NA	Q5T7N3-1	NA	TRUE	dbSNP	10	NA	NA
chr1	62263112	62263112	-	CACO-2_Common_RNA	A	G	346	PASS	C	2519	2519	1	840	12650	ENSG00000132854.18	nonsynonymous	GTG	GCG	V	A	KANK4	KANK4_p.V840A	1	1	CACO-2	chr1:62263112_A/G	NA	NA	Q5T7N3-1	NA	TRUE	dbSNP	11	NA	NA
chr1	62263166	62263166	-	CACO-2_Common_RNA	T	C	475	PASS	G	2465	2465	1	822	12650	ENSG00000132854.18	nonsynonymous	CAC	CGC	H	R	KANK4	KANK4_p.H822R	1	1	CACO-2	chr1:62263166_T/C	NA	NA	Q5T7N3-1	NA	FALSE	dbSNP	11	NA	NA
chr1	62266749	62266749	-	CACO-2_Common_RNA	T	C	293	PASS	G	2302	2302	1	768	12650	ENSG00000132854.18	nonsynonymous	ACC	GCC	T	A	KANK4	KANK4_p.T768A	1	1	CACO-2	chr1:62266749_T/C	NA	NA	Q5T7N3-1	NA	FALSE	dbSNP	3	NA	NA
chr1	64177594	64177594	+	CACO-2_Common_RNA	C	T	2196	PASS	T	1553	1553	1	518	3500	ENSG00000185483.11	nonsynonymous	ACG	ATG	T	M	ROR1	ROR1_p.T518M	1	1	CACO-2	chr1:64177594_C/T	NA	NA	Q01973-1	NA	FALSE	dbSNP	5	NA	NA
chr1	64864840	64864840	-	CACO-2_Common_RNA	T	C	756	PASS	G	1123	1123	1	375	12745	ENSG00000162434.11	nonsynonymous	ATT	GTT	I	V	JAK1	JAK1_p.I375V	1	1	CACO-2	chr1:64864840_T/C	NA	Census Gene	P23458	COSMIC-CLP	FALSE	dbSNP	1	NA	NA
chr1	68137903	68137903	-	CACO-2_Common_RNA	C	T	1241	PASS	A	1393	1393	1	465	12817	ENSG00000116729.13	nonsynonymous	GTC	ATC	V	I	WLS	WLS_p.V465I	1	1	CACO-2	chr1:68137903_C/T	NA	NA	Q5T9L3-1	NA	FALSE	dbSNP	5	NA	NA
chr1	84563394	84563394	-	CACO-2_Common_RNA	C	T	334	PASS	A	820	820	1	274	13036	ENSG00000117151.12	nonsynonymous	GTC	ATC	V	I	CTBS	CTBS_p.V274I	1	1	CACO-2	chr1:84563394_C/T	NA	NA	Q01459	NA	TRUE	dbSNP	4	NA	NA
chr1	84574386	84574387	-	CACO-2_Common_RNA	GC	AA	111	PASS	TT	29	30	2	10	13036	ENSG00000117151.12	nonsynonymous	CGC	CTT	R	L	CTBS	CTBS_p.R10L	1	1	CACO-2	chr1:84574386_GC/AA	NA	NA	Q01459	NA	FALSE	dbSNP	5	NA	NA
chr1	85158866	85158866	-	CACO-2_Common_RNA	C	T	43	PASS	A	3469	3469	1	1157	13068	ENSG00000097096.8	nonsynonymous	GTT	ATT	V	I	SYDE2	SYDE2_p.V1157I	1	1	CACO-2	chr1:85158866_C/T	NA	NA	Q5VT97-1	NA	FALSE	dbSNP	11	NA	NA
chr1	85182937	85182937	-	CACO-2_Common_RNA	C	T	244	PASS	A	1705	1705	1	569	13068	ENSG00000097096.8	nonsynonymous	GTT	ATT	V	I	SYDE2	SYDE2_p.V569I	1	1	CACO-2	chr1:85182937_C/T	NA	NA	Q5VT97-1	NA	TRUE	dbSNP	11	NA	NA
chr1	89009452	89009452	-	CACO-2_Common_RNA	C	T	47	PASS	A	1405	1405	1	469	13166	ENSG00000117226.11	nonsynonymous	GTG	ATG	V	M	GBP3	GBP3_p.V469M	1	1	CACO-2	chr1:89009452_C/T	NA	NA	Q9H0R5-1	NA	FALSE	dbSNP	5	NA	NA
chr1	93154836	93154836	-	CACO-2_Common_RNA	G	A	1716	PASS	T	524	524	1	175	13293	ENSG00000117500.12	nonsynonymous	ACT	ATT	T	I	TMED5	TMED5_p.T175I	1	1	CACO-2	chr1:93154836_G/A	NA	NA	Q9Y3A6-1	NA	FALSE	dbSNP	8	NA	NA
chr1	93207166	93207166	+	CACO-2_Common_RNA	A	C	47	PASS	C	977	977	1	326	4196	ENSG00000122483.17	nonsynonymous	AAT	ACT	N	T	CCDC18	CCDC18_p.N326T	1	1	CACO-2	chr1:93207166_A/C	NA	NA	Q5T9S5-1	NA	FALSE	dbSNP	9	NA	NA
chr1	93877008	93877008	-	CACO-2_Common_RNA	C	A	606	PASS	T	927	927	1	309	13338	ENSG00000067334.13	nonsynonymous	GAG	GAT	E	D	DNTTIP2	DNTTIP2_p.E309D	1	1	CACO-2	chr1:93877008_C/A	NA	NA	Q5QJE6	NA	FALSE	dbSNP	8	NA	NA
chr1	94173891	94173891	-	CACO-2_Common_RNA	C	T	457	PASS	A	3764	3764	1	1255	13367	ENSG00000137962.12	nonsynonymous	GGT	GAT	G	D	ARHGAP29	ARHGAP29_p.G1255D	1	1	CACO-2	chr1:94173891_C/T	NA	NA	Q52LW3-1	NA	FALSE	dbSNP	11	NA	NA
chr1	94864816	94864816	+	CACO-2_Common_RNA	G	A	589	PASS	A	1312	1312	1	438	4235	ENSG00000143036.16	nonsynonymous	GTT	ATT	V	I	SLC44A3	SLC44A3_p.V438I	1	1	CACO-2	chr1:94864816_G/A	NA	NA	Q8N4M1-1	NA	FALSE	dbSNP	7	NA	NA
chr1	95244265	95244265	+	CACO-2_Common_RNA	T	C	170	PASS	C	140	140	1	47	4255	ENSG00000122481.16	nonsynonymous	GTG	GCG	V	A	RWDD3	RWDD3_p.V47A	1	1	CACO-2	chr1:95244265_T/C	NA	NA	Q9Y3V2-1	NA	FALSE	dbSNP	11	NA	NA
chr1	95244383	95244383	+	CACO-2_Common_RNA	T	G	375	PASS	G	258	258	1	86	4255	ENSG00000122481.16	nonsynonymous	AAT	AAG	N	K	RWDD3	RWDD3_p.N86K	1	1	CACO-2	chr1:95244383_T/G	NA	NA	Q9Y3V2-1	NA	TRUE	dbSNP	11	NA	NA
chr1	99875226	99875226	+	CACO-2_Common_RNA	G	T	740	PASS	T	1155	1155	1	385	4331	ENSG00000162688.16	nonsynonymous	AAG	AAT	K	N	AGL	AGL_p.K385N	1	1	CACO-2	chr1:99875226_G/T	NA	NA	P35573-1	NA	FALSE	dbSNP	1	Benign/Likely benign	Star
chr1	99875226	99875226	+	CACO-2_Common_RNA	G	T	740	PASS	T	1155	1155	1	385	4332	ENSG00000162688.16	nonsynonymous	AAG	AAT	K	N	AGL	AGL_p.K385N	1	1	CACO-2	chr1:99875226_G/T	NA	NA	P35573-1	NA	FALSE	dbSNP	1	Benign/Likely benign	Star
chr1	99875226	99875226	+	CACO-2_Common_RNA	G	T	740	PASS	T	1155	1155	1	385	4333	ENSG00000162688.16	nonsynonymous	AAG	AAT	K	N	AGL	AGL_p.K385N	1	1	CACO-2	chr1:99875226_G/T	NA	NA	P35573-1	NA	FALSE	dbSNP	1	Benign/Likely benign	Star
chr1	99875226	99875226	+	CACO-2_Common_RNA	G	T	740	PASS	T	1155	1155	1	385	4334	ENSG00000162688.16	nonsynonymous	AAG	AAT	K	N	AGL	AGL_p.K385N	1	1	CACO-2	chr1:99875226_G/T	NA	NA	P35573-1	NA	FALSE	dbSNP	1	Benign/Likely benign	Star
chr1	100206504	100206504	-	CACO-2_Common_RNA	T	C	535	PASS	G	1150	1150	1	384	13462	ENSG00000137992.14	nonsynonymous	AGT	GGT	S	G	DBT	DBT_p.S384G	1	1	CACO-2	chr1:100206504_T/C	NA	NA	P11182	NA	FALSE	dbSNP	11	NA	NA
chr1	100216031	100216031	-	CACO-2_Common_RNA	A	G	371	PASS	C	724	724	1	242	13462	ENSG00000137992.14	nonsynonymous	TCA	CCA	S	P	DBT	DBT_p.S242P	1	1	CACO-2	chr1:100216031_A/G	NA	NA	P11182	NA	FALSE	dbSNP	1	Benign/Likely benign	Star
chr1	111414475	111414475	-	CACO-2_Common_RNA	C	G	47	PASS	C	2026	2026	1	676	13760	ENSG00000085465.12	nonsynonymous	GAA	CAA	E	Q	OVGP1	OVGP1_p.E676Q	1	1	CACO-2	chr1:111414475_C/G	NA	NA	Q12889	NA	FALSE	dbSNP	6	NA	NA
chr1	111415071	111415071	-	CACO-2_Common_RNA	A	G	88	PASS	C	1430	1430	1	477	13760	ENSG00000085465.12	nonsynonymous	ATG	ACG	M	T	OVGP1	OVGP1_p.M477T	1	1	CACO-2	chr1:111415071_A/G	NA	NA	Q12889	NA	FALSE	dbSNP	6	NA	NA
chr1	112913924	112913924	-	CACO-2_Common_RNA	A	T	2965	PASS	A	1470	1470	1	490	13866	ENSG00000155380.11	nonsynonymous	GAT	GAA	D	E	SLC16A1	SLC16A1_p.D490E	1	1	CACO-2	chr1:112913924_A/T	NA	NA	P53985-1	NA	FALSE	dbSNP	8	Benign	Star
chr1	112913924	112913924	-	CACO-2_Common_RNA	A	T	2965	PASS	A	1470	1470	1	490	13867	ENSG00000155380.11	nonsynonymous	GAT	GAA	D	E	SLC16A1	SLC16A1_p.D490E	1	1	CACO-2	chr1:112913924_A/T	NA	NA	P53985-1	NA	FALSE	dbSNP	8	Benign	Star
chr1	114405659	114405659	-	CACO-2_Common_RNA	A	G	393	PASS	C	2519	2519	1	840	13943	ENSG00000197323.11	nonsynonymous	ATT	ACT	I	T	TRIM33	TRIM33_p.I840T	1	1	CACO-2	chr1:114405659_A/G	NA	Census Gene	Q9UPN9-1	NA	TRUE	dbSNP	11	NA	NA
chr1	117075083	117075083	+	CACO-2_Common_RNA	A	G	211	PASS	G	499	499	1	167	5021	ENSG00000116830.11	nonsynonymous	AAA	GAA	K	E	TTF2	TTF2_p.K167E	1	1	CACO-2	chr1:117075083_A/G	NA	NA	Q9UNY4-1	NA	FALSE	dbSNP	9	NA	NA
chr1	119514623	119514623	+	CACO-2_Common_RNA	C	A	937	PASS	A	1100	1100	1	367	5068	ENSG00000203857.9	nonsynonymous	ACC	AAC	T	N	HSD3B1	HSD3B1_p.T367N	1	1	CACO-2	chr1:119514623_C/A	NA	NA	P14060	NA	FALSE	dbSNP	9	NA	NA
chr1	119514623	119514623	+	CACO-2_Common_RNA	C	A	937	PASS	A	1100	1100	1	367	5071	ENSG00000203857.9	nonsynonymous	ACC	AAC	T	N	HSD3B1	HSD3B1_p.T367N	1	1	CACO-2	chr1:119514623_C/A	NA	NA	P14060	NA	FALSE	dbSNP	9	NA	NA
chr1	147620166	147620166	+	CACO-2_Common_RNA	C	T	162	PASS	T	2011	2011	1	671	5302	ENSG00000116128.10	nonsynonymous	CCT	TCT	P	S	BCL9	BCL9_p.P671S	1	1	CACO-2	chr1:147620166_C/T	NA	Census Gene	O00512	NA	FALSE	dbSNP	9	NA	NA
chr1	148972321	148972321	+	CACO-2_Common_RNA	C	T	315	PASS	T	2122	2122	1	708	5381	ENSG00000178104.19	nonsynonymous	CGT	TGT	R	C	PDE4DIP	PDE4DIP_p.R708C	1	1	CACO-2	chr1:148972321_C/T	NA	Census Gene	Q5VU43-1	NA	FALSE	dbSNP	6	NA	NA
chr1	150512511	150512511	+	CACO-2_Common_RNA	G	A	70	PASS	A	1243	1243	1	415	5534	ENSG00000143369.14	nonsynonymous	GGT	AGT	G	S	ECM1	ECM1_p.G415S	1	1	CACO-2	chr1:150512511_G/A	NA	NA	Q16610-1	NA	FALSE	dbSNP	9	NA	NA
chr1	150553568	150553568	+	CACO-2_Common_RNA	G	C	169	PASS	C	577	577	1	193	5539	ENSG00000143382.14	nonsynonymous	GCT	CCT	A	P	ADAMTSL4	ADAMTSL4_p.A193P	1	1	CACO-2	chr1:150553568_G/C	NA	NA	Q6UY14-1	NA	FALSE	dbSNP	7	Benign	Star
chr1	150553568	150553568	+	CACO-2_Common_RNA	G	C	169	PASS	C	577	577	1	193	5544	ENSG00000143382.14	nonsynonymous	GCT	CCT	A	P	ADAMTSL4	ADAMTSL4_p.A193P	1	1	CACO-2	chr1:150553568_G/C	NA	NA	Q6UY14-1	NA	FALSE	dbSNP	7	Benign	Star
chr1	150968149	150968149	-	CACO-2_Common_RNA	T	G	799	alleleBias	C	344	344	1	115	14540	ENSG00000143418.19	nonsynonymous	GAG	GCG	E	A	CERS2	CERS2_p.E115A	1	1	CACO-2	chr1:150968149_T/G	NA	NA	Q96G23	NA	FALSE	dbSNP	3	NA	NA
chr1	150968149	150968149	-	CACO-2_Common_RNA	T	G	799	alleleBias	C	344	344	1	115	14541	ENSG00000143418.19	nonsynonymous	GAG	GCG	E	A	CERS2	CERS2_p.E115A	1	1	CACO-2	chr1:150968149_T/G	NA	NA	Q96G23	NA	FALSE	dbSNP	3	NA	NA
chr1	150986360	150986360	+	CACO-2_Common_RNA	A	G	118	PASS	G	497	497	1	166	5571	ENSG00000143412.9	nonsynonymous	GAC	GGC	D	G	ANXA9	ANXA9_p.D166G	1	1	CACO-2	chr1:150986360_A/G	NA	NA	O76027	NA	FALSE	dbSNP	3	NA	NA
chr1	150998101	150998101	-	CACO-2_Common_RNA	G	T	456	PASS	A	1154	1154	1	385	14550	ENSG00000143409.15	nonsynonymous	ACG	AAG	T	K	FAM63A	FAM63A_p.T385K	1	1	CACO-2	chr1:150998101_G/T	NA	NA	Q8N5J2-1	NA	FALSE	dbSNP	11	NA	NA
chr1	150998101	150998101	-	CACO-2_Common_RNA	G	T	456	PASS	A	1154	1154	1	385	14552	ENSG00000143409.15	nonsynonymous	ACG	AAG	T	K	FAM63A	FAM63A_p.T385K	1	1	CACO-2	chr1:150998101_G/T	NA	NA	Q8N5J2-1	NA	FALSE	dbSNP	11	NA	NA
chr1	151135661	151135661	-	CACO-2_Common_RNA	T	G	166	PASS	C	1363	1363	1	455	14569	ENSG00000143434.15	nonsynonymous	ACC	CCC	T	P	SEMA6C	SEMA6C_p.T455P	1	1	CACO-2	chr1:151135661_T/G	NA	NA	Q9H3T2-1	NA	FALSE	dbSNP	11	NA	NA
chr1	151135661	151135661	-	CACO-2_Common_RNA	T	G	166	PASS	C	1363	1363	1	455	14570	ENSG00000143434.15	nonsynonymous	ACC	CCC	T	P	SEMA6C	SEMA6C_p.T455P	1	1	CACO-2	chr1:151135661_T/G	NA	NA	Q9H3T2-1	NA	FALSE	dbSNP	11	NA	NA
chr1	154601491	154601491	-	CACO-2_Common_RNA	T	C	2369	PASS	G	1151	1151	1	384	14941	ENSG00000160710.15	nonsynonymous	AAA	AGA	K	R	ADAR	ADAR_p.K384R	1	1	CACO-2	chr1:154601491_T/C	NA	NA	P55265-1	NA	TRUE	dbSNP	11	Benign	Star
chr1	154602344	154602344	-	CACO-2_Common_RNA	T	C	2075	PASS	G	298	298	1	100	14941	ENSG00000160710.15	nonsynonymous	AGA	GGA	R	G	ADAR	ADAR_p.R100G	1	1	CACO-2	chr1:154602344_T/C	NA	NA	P55265-1	NA	FALSE	dbSNP	11	Benign	Star
chr1	154946604	154946604	-	CACO-2_Common_RNA	C	T	1462	PASS	A	1070	1070	1	357	14958	ENSG00000163346.16	nonsynonymous	GGT	GAT	G	D	PBXIP1	PBXIP1_p.G357D	1	1	CACO-2	chr1:154946604_C/T	NA	NA	Q96AQ6-1	NA	TRUE	dbSNP	11	NA	NA
chr1	155047234	155047234	+	CACO-2_Common_RNA	A	C	47	PASS	C	1534	1534	1	512	5947	ENSG00000163357.10	nonsynonymous	ATG	CTG	M	L	DCST1	DCST1_p.M512L	1	1	CACO-2	chr1:155047234_A/C	NA	NA	Q5T197-1	NA	FALSE	dbSNP	9	NA	NA
chr1	155054466	155054466	+	CACO-2_Common_RNA	A	C	339	PASS	C	572	572	1	191	5956	ENSG00000143537.13	nonsynonymous	AAG	ACG	K	T	ADAM15	ADAM15_p.K191T	1	1	CACO-2	chr1:155054466_A/C	NA	NA	Q13444-1	NA	FALSE	dbSNP	11	NA	NA
chr1	155133751	155133751	+	CACO-2_Common_RNA	A	T	1343	PASS	T	476	476	1	159	5991	ENSG00000169242.11	nonsynonymous	GAC	GTC	D	V	EFNA1	EFNA1_p.D159V	1	1	CACO-2	chr1:155133751_A/T	NA	NA	P20827-1	NA	FALSE	dbSNP	10	NA	NA
chr1	155262136	155262136	-	CACO-2_Common_RNA	C	T	1678	PASS	A	16	16	1	6	15072	ENSG00000116521.10	nonsynonymous	GAC	AAC	D	N	SCAMP3	SCAMP3_p.D6N	1	1	CACO-2	chr1:155262136_C/T	NA	NA	O14828-1	NA	FALSE	dbSNP	1	NA	NA
chr1	156041653	156041653	-	CACO-2_Common_RNA	T	C	2819	PASS	G	1485	1485	1	495	15212	ENSG00000160803.7	nonsynonymous	ATA	ATG	I	M	UBQLN4	UBQLN4_p.I495M	1	1	CACO-2	chr1:156041653_T/C	NA	NA	Q9NRR5-1	NA	FALSE	dbSNP	11	Benign	Star
chr1	156285665	156285665	+	CACO-2_Common_RNA	G	A	438	PASS	A	439	439	1	147	6204	ENSG00000163472.18	nonsynonymous	GTG	ATG	V	M	TMEM79	TMEM79_p.V147M	1	1	CACO-2	chr1:156285665_G/A	NA	NA	Q9BSE2	NA	TRUE	dbSNP	7	NA	NA
chr1	156285665	156285665	+	CACO-2_Common_RNA	G	A	438	PASS	A	439	439	1	147	6206	ENSG00000163472.18	nonsynonymous	GTG	ATG	V	M	TMEM79	TMEM79_p.V147M	1	1	CACO-2	chr1:156285665_G/A	NA	NA	Q9BSE2	NA	TRUE	dbSNP	7	NA	NA
chr1	156294149	156294149	-	CACO-2_Common_RNA	T	C	2460	PASS	G	667	667	1	223	15246	ENSG00000198715.11	nonsynonymous	ATT	GTT	I	V	GLMP	GLMP_p.I223V	1	1	CACO-2	chr1:156294149_T/C	NA	NA	Q8WWB7-1	NA	TRUE	dbSNP	7	NA	NA
chr1	156294209	156294209	-	CACO-2_Common_RNA	G	A	2053	PASS	T	607	607	1	203	15246	ENSG00000198715.11	nonsynonymous	CCA	TCA	P	S	GLMP	GLMP_p.P203S	1	1	CACO-2	chr1:156294209_G/A	NA	NA	Q8WWB7-1	NA	FALSE	dbSNP	7	NA	NA
chr1	156556595	156556595	-	CACO-2_Common_RNA	C	G	40	PASS	C	1228	1228	1	410	15308	ENSG00000183856.10	nonsynonymous	GTG	CTG	V	L	IQGAP3	IQGAP3_p.V410L	1	1	CACO-2	chr1:156556595_C/G	NA	NA	Q86VI3	NA	TRUE	dbSNP	9	NA	NA
chr1	156556652	156556652	-	CACO-2_Common_RNA	T	C	498	PASS	G	1171	1171	1	391	15308	ENSG00000183856.10	nonsynonymous	AGA	GGA	R	G	IQGAP3	IQGAP3_p.R391G	1	1	CACO-2	chr1:156556652_T/C	NA	NA	Q86VI3	NA	FALSE	dbSNP	11	NA	NA
chr1	156591859	156591859	+	CACO-2_Common_RNA	G	C	2839	PASS	C	55	55	1	19	6236	ENSG00000163382.11	nonsynonymous	GTG	CTG	V	L	NAXE	NAXE_p.V19L	1	1	CACO-2	chr1:156591859_G/C	NA	NA	Q8NCW5-1	NA	TRUE	dbSNP	11	NA	NA
chr1	156670364	156670364	-	CACO-2_Common_RNA	G	A	159	PASS	T	3824	3824	1	1275	15332	ENSG00000132688.10	nonsynonymous	CCC	CTC	P	L	NES	NES_p.P1275L	1	1	CACO-2	chr1:156670364_G/A	NA	NA	P48681	NA	FALSE	dbSNP	10	NA	NA
chr1	156671745	156671745	-	CACO-2_Common_RNA	C	T	896	PASS	A	2443	2443	1	815	15332	ENSG00000132688.10	nonsynonymous	GTA	ATA	V	I	NES	NES_p.V815I	1	1	CACO-2	chr1:156671745_C/T	NA	NA	P48681	NA	FALSE	dbSNP	9	NA	NA
chr1	156676876	156676876	-	CACO-2_Common_RNA	A	G	129	PASS	C	389	389	1	130	15332	ENSG00000132688.10	nonsynonymous	GTG	GCG	V	A	NES	NES_p.V130A	1	1	CACO-2	chr1:156676876_A/G	NA	NA	P48681	NA	TRUE	dbSNP	11	NA	NA
chr1	156727264	156727264	-	CACO-2_Common_RNA	T	C	1537	PASS	G	389	389	1	130	15340	ENSG00000143319.16	nonsynonymous	AAT	AGT	N	S	ISG20L2	ISG20L2_p.N130S	1	1	CACO-2	chr1:156727264_T/C	NA	NA	Q9H9L3	NA	FALSE	dbSNP	4	NA	NA
chr1	156727264	156727264	-	CACO-2_Common_RNA	T	C	1537	PASS	G	389	389	1	130	15341	ENSG00000143319.16	nonsynonymous	AAT	AGT	N	S	ISG20L2	ISG20L2_p.N130S	1	1	CACO-2	chr1:156727264_T/C	NA	NA	Q9H9L3	NA	FALSE	dbSNP	4	NA	NA
chr1	156735801	156735801	+	CACO-2_Common_RNA	G	C	1310	PASS	C	1198	1198	1	400	6254	ENSG00000143303.11	nonsynonymous	GTG	CTG	V	L	RRNAD1	RRNAD1_p.V400L	1	1	CACO-2	chr1:156735801_G/C	NA	NA	Q96FB5-1	NA	FALSE	dbSNP	11	NA	NA
chr1	156743766	156743766	-	CACO-2_Common_RNA	G	A	2962	PASS	T	602	602	1	201	15351	ENSG00000143321.18	nonsynonymous	CCC	CTC	P	L	HDGF	HDGF_p.P201L	1	1	CACO-2	chr1:156743766_G/A	NA	NA	P51858-1	NA	FALSE	dbSNP	3	NA	NA
chr1	156743766	156743766	-	CACO-2_Common_RNA	G	A	2962	PASS	T	602	602	1	201	15352	ENSG00000143321.18	nonsynonymous	CCC	CTC	P	L	HDGF	HDGF_p.P201L	1	1	CACO-2	chr1:156743766_G/A	NA	NA	P51858-1	NA	FALSE	dbSNP	3	NA	NA
chr1	156937289	156937289	-	CACO-2_Common_RNA	T	C	368	PASS	G	4280	4280	1	1427	15370	ENSG00000132694.18	nonsynonymous	CAT	CGT	H	R	ARHGEF11	ARHGEF11_p.H1427R	1	1	CACO-2	chr1:156937289_T/C	NA	NA	O15085-1	NA	FALSE	dbSNP	8	NA	NA
chr1	156937323	156937323	-	CACO-2_Common_RNA	T	C	536	PASS	G	4246	4246	1	1416	15370	ENSG00000132694.18	nonsynonymous	AGC	GGC	S	G	ARHGEF11	ARHGEF11_p.S1416G	1	1	CACO-2	chr1:156937323_T/C	NA	NA	O15085-1	NA	FALSE	dbSNP	7	NA	NA
chr1	158354635	158354635	+	CACO-2_Common_RNA	A	G	47	PASS	G	317	317	1	106	6314	ENSG00000158488.15	nonsynonymous	CAG	CGG	Q	R	CD1E	CD1E_p.Q106R	1	1	CACO-2	chr1:158354635_A/G	NA	NA	P15812-1	NA	FALSE	dbSNP	9	NA	NA
chr1	159782276	159782276	+	CACO-2_Common_RNA	G	A	1451	PASS	A	391	391	1	131	6394	ENSG00000158716.8	nonsynonymous	GGC	AGC	G	S	DUSP23	DUSP23_p.G131S	1	1	CACO-2	chr1:159782276_G/A	NA	NA	Q9BVJ7	NA	FALSE	dbSNP	3	NA	NA
chr1	159782276	159782276	+	CACO-2_Common_RNA	G	A	1451	PASS	A	391	391	1	131	6395	ENSG00000158716.8	nonsynonymous	GGC	AGC	G	S	DUSP23	DUSP23_p.G131S	1	1	CACO-2	chr1:159782276_G/A	NA	NA	Q9BVJ7	NA	FALSE	dbSNP	3	NA	NA
chr1	159782276	159782276	+	CACO-2_Common_RNA	G	A	1451	PASS	A	391	391	1	131	6396	ENSG00000158716.8	nonsynonymous	GGC	AGC	G	S	DUSP23	DUSP23_p.G131S	1	1	CACO-2	chr1:159782276_G/A	NA	NA	Q9BVJ7	NA	FALSE	dbSNP	3	NA	NA
chr1	159943109	159943109	-	CACO-2_Common_RNA	C	T	108	alleleBias	A	101	101	1	34	15518	ENSG00000085552.16	nonsynonymous	GGG	GAG	G	E	IGSF9	IGSF9_p.G34E	1	1	CACO-2	chr1:159943109_C/T	NA	NA	Q9P2J2-1	NA	TRUE	dbSNP	1	NA	NA
chr1	160951176	160951176	-	CACO-2_Common_RNA	C	T	32	PASS	A	308	308	1	103	15614	ENSG00000158764.6	nonsynonymous	CGT	CAT	R	H	ITLN2	ITLN2_p.R103H	1	1	CACO-2	chr1:160951176_C/T	NA	NA	Q8WWU7-1	NA	TRUE	dbSNP	8	NA	NA
chr1	161193247	161193247	-	CACO-2_Common_RNA	T	C	47	PASS	G	1877	1877	1	626	15681	ENSG00000158859.9	nonsynonymous	CAG	CGG	Q	R	ADAMTS4	ADAMTS4_p.Q626R	1	1	CACO-2	chr1:161193247_T/C	NA	NA	O75173-1	NA	TRUE	dbSNP	10	NA	NA
chr1	161997891	161997891	-	CACO-2_Common_RNA	A	G	166	PASS	C	1408	1408	1	470	15766	ENSG00000162745.10	nonsynonymous	TGG	CGG	W	R	OLFML2B	OLFML2B_p.W470R	1	1	CACO-2	chr1:161997891_A/G	NA	NA	Q68BL8-1	NA	FALSE	dbSNP	11	NA	NA
chr1	163343749	163343749	+	CACO-2_Common_RNA	C	T	148	PASS	T	686	686	1	229	6724	ENSG00000143228.12	nonsynonymous	TCG	TTG	S	L	NUF2	NUF2_p.S229L	1	1	CACO-2	chr1:163343749_C/T	NA	NA	Q9BZD4	NA	FALSE	dbSNP	6	NA	NA
chr1	163343749	163343749	+	CACO-2_Common_RNA	C	T	148	PASS	T	686	686	1	229	6725	ENSG00000143228.12	nonsynonymous	TCG	TTG	S	L	NUF2	NUF2_p.S229L	1	1	CACO-2	chr1:163343749_C/T	NA	NA	Q9BZD4	NA	FALSE	dbSNP	6	NA	NA
chr1	169376630	169376630	+	CACO-2_Common_RNA	A	G	55	PASS	G	119	119	1	40	6905	ENSG00000117475.13	nonsynonymous	CAA	CGA	Q	R	BLZF1	BLZF1_p.Q40R	1	1	CACO-2	chr1:169376630_A/G	NA	NA	Q9H2G9-1	NA	FALSE	dbSNP	2	NA	NA
chr1	169376630	169376630	+	CACO-2_Common_RNA	A	G	55	PASS	G	119	119	1	40	6906	ENSG00000117475.13	nonsynonymous	CAA	CGA	Q	R	BLZF1	BLZF1_p.Q40R	1	1	CACO-2	chr1:169376630_A/G	NA	NA	Q9H2G9-1	NA	FALSE	dbSNP	2	NA	NA
chr1	169793666	169793666	-	CACO-2_Common_RNA	T	G	170	PASS	C	30	30	1	10	15972	ENSG00000171806.11	nonsynonymous	GAA	GAC	E	D	METTL18	METTL18_p.E10D	1	1	CACO-2	chr1:169793666_T/G	NA	NA	O95568	NA	FALSE	dbSNP	2	NA	NA
chr1	169793666	169793666	-	CACO-2_Common_RNA	T	G	170	PASS	C	30	30	1	10	15973	ENSG00000171806.11	nonsynonymous	GAA	GAC	E	D	METTL18	METTL18_p.E10D	1	1	CACO-2	chr1:169793666_T/G	NA	NA	O95568	NA	FALSE	dbSNP	2	NA	NA
chr1	169854577	169854577	-	CACO-2_Common_RNA	T	C	580	PASS	G	1862	1862	1	621	15976	ENSG00000000457.13	nonsynonymous	CAA	CGA	Q	R	SCYL3	SCYL3_p.Q621R	1	1	CACO-2	chr1:169854577_T/C	NA	NA	Q8IZE3-1	NA	FALSE	dbSNP	8	NA	NA
chr1	169854577	169854577	-	CACO-2_Common_RNA	T	C	580	PASS	G	1862	1862	1	621	15977	ENSG00000000457.13	nonsynonymous	CAA	CGA	Q	R	SCYL3	SCYL3_p.Q621R	1	1	CACO-2	chr1:169854577_T/C	NA	NA	Q8IZE3-1	NA	FALSE	dbSNP	8	NA	NA
chr1	171783899	171783899	+	CACO-2_Common_RNA	A	G	349	PASS	G	313	313	1	105	7004	ENSG00000010165.19	nonsynonymous	ATG	GTG	M	V	METTL13	METTL13_p.M105V	1	1	CACO-2	chr1:171783899_A/G	NA	NA	Q8N6R0-5	NA	FALSE	dbSNP	3	NA	NA
chr1	179082165	179082165	+	CACO-2_Common_RNA	T	C	293	PASS	C	37	37	1	13	7152	ENSG00000186283.13	nonsynonymous	TTC	CTC	F	L	TOR3A	TOR3A_p.F13L	1	1	CACO-2	chr1:179082165_T/C	NA	NA	Q9H497-1	NA	FALSE	dbSNP	10	NA	NA
chr1	179882939	179882939	+	CACO-2_Common_RNA	T	C	1421	PASS	C	437	437	1	146	7196	ENSG00000143337.18	nonsynonymous	ATG	ACG	M	T	TOR1AIP1	TOR1AIP1_p.M146T	1	1	CACO-2	chr1:179882939_T/C	NA	NA	Q5JTV8-1	NA	FALSE	dbSNP	9	Benign	Star
chr1	180020607	180020607	+	CACO-2_Common_RNA	G	C	293	PASS	C	2833	2833	1	945	7207	ENSG00000135837.15	nonsynonymous	GAA	CAA	E	Q	CEP350	CEP350_p.E945Q	1	1	CACO-2	chr1:180020607_G/C	NA	NA	Q5VT06	NA	TRUE	dbSNP	9	NA	NA
chr1	182585422	182585422	-	CACO-2_Common_RNA	C	T	29	PASS	A	1385	1385	1	462	16247	ENSG00000135828.11	nonsynonymous	CGA	CAA	R	Q	RNASEL	RNASEL_p.R462Q	1	1	CACO-2	chr1:182585422_C/T	NA	NA	Q05823-1	NA	FALSE	dbSNP	8	NA	NA
chr1	184051811	184051811	+	CACO-2_Common_RNA	G	A	1665	PASS	A	56	56	1	19	7351	ENSG00000198860.12	nonsynonymous	GGC	GAC	G	D	TSEN15	TSEN15_p.G19D	1	1	CACO-2	chr1:184051811_G/A	NA	NA	Q8WW01-1	NA	TRUE	dbSNP	7	NA	NA
chr1	184054395	184054395	+	CACO-2_Common_RNA	A	C	643	PASS	C	177	177	1	59	7351	ENSG00000198860.12	nonsynonymous	CAA	CAC	Q	H	TSEN15	TSEN15_p.Q59H	1	1	CACO-2	chr1:184054395_A/C	NA	NA	Q8WW01-1	NA	FALSE	dbSNP	7	NA	NA
chr1	185271342	185271342	+	CACO-2_Common_RNA	A	G	47	PASS	G	2461	2461	1	821	7384	ENSG00000116668.12	nonsynonymous	AAT	GAT	N	D	SWT1	SWT1_p.N821D	1	1	CACO-2	chr1:185271342_A/G	NA	NA	Q5T5J6	NA	FALSE	dbSNP	8	NA	NA
chr1	185271342	185271342	+	CACO-2_Common_RNA	A	G	47	PASS	G	2461	2461	1	821	7385	ENSG00000116668.12	nonsynonymous	AAT	GAT	N	D	SWT1	SWT1_p.N821D	1	1	CACO-2	chr1:185271342_A/G	NA	NA	Q5T5J6	NA	FALSE	dbSNP	8	NA	NA
chr1	197101771	197101771	-	CACO-2_Common_RNA	A	G	931	PASS	C	7480	7480	1	2494	16432	ENSG00000066279.17	nonsynonymous	TAC	CAC	Y	H	ASPM	ASPM_p.Y2494H	1	1	CACO-2	chr1:197101771_A/G	NA	NA	Q8IZT6-1	NA	FALSE	dbSNP	11	Benign	Star
chr1	201386394	201386394	-	CACO-2_Common_RNA	T	C	2965	PASS	G	967	967	1	323	16535	ENSG00000159166.13	nonsynonymous	AAG	GAG	K	E	LAD1	LAD1_p.K323E	1	1	CACO-2	chr1:201386394_T/C	NA	NA	O00515	NA	FALSE	dbSNP	7	NA	NA
chr1	201891498	201891498	+	CACO-2_Common_RNA	A	G	104	PASS	G	477	477	1	159	7662	ENSG00000198892.6	nonsynonymous	ATA	ATG	I	M	SHISA4	SHISA4_p.I159M	1	1	CACO-2	chr1:201891498_A/G	NA	NA	Q96DD7	NA	FALSE	dbSNP	9	NA	NA
chr1	202004437	202004437	+	CACO-2_Common_RNA	G	A	1139	PASS	A	1735	1735	1	579	7673	ENSG00000176393.10	nonsynonymous	GTC	ATC	V	I	RNPEP	RNPEP_p.V579I	1	1	CACO-2	chr1:202004437_G/A	NA	NA	Q9H4A4	NA	FALSE	dbSNP	7	NA	NA
chr1	202012646	202012646	+	CACO-2_Common_RNA	G	A	1903	PASS	A	485	485	1	162	7687	ENSG00000163435.15	nonsynonymous	GGC	GAC	G	D	ELF3	ELF3_p.G162D	1	1	CACO-2	chr1:202012646_G/A	NA	Census Gene	P78545-1	NA	FALSE	dbSNP	1	NA	NA
chr1	202012646	202012646	+	CACO-2_Common_RNA	G	A	1903	PASS	A	485	485	1	162	7688	ENSG00000163435.15	nonsynonymous	GGC	GAC	G	D	ELF3	ELF3_p.G162D	1	1	CACO-2	chr1:202012646_G/A	NA	Census Gene	P78545-1	NA	FALSE	dbSNP	1	NA	NA
chr1	202012646	202012646	+	CACO-2_Common_RNA	G	A	1903	PASS	A	485	485	1	162	7689	ENSG00000163435.15	nonsynonymous	GGC	GAC	G	D	ELF3	ELF3_p.G162D	1	1	CACO-2	chr1:202012646_G/A	NA	Census Gene	P78545-1	NA	FALSE	dbSNP	1	NA	NA
chr1	203183673	203183673	-	CACO-2_Common_RNA	T	C	2952	PASS	G	433	433	1	145	16659	ENSG00000133048.12	nonsynonymous	AGA	GGA	R	G	CHI3L1	CHI3L1_p.R145G	1	1	CACO-2	chr1:203183673_T/C	NA	NA	P36222	NA	FALSE	dbSNP	9	NA	NA
chr1	204230486	204230486	-	CACO-2_Common_RNA	C	T	932	PASS	A	2510	2510	1	837	16706	ENSG00000143850.14	nonsynonymous	AGG	AAG	R	K	PLEKHA6	PLEKHA6_p.R837K	1	1	CACO-2	chr1:204230486_C/T	NA	NA	Q9Y2H5	NA	FALSE	dbSNP	9	NA	NA
chr1	204268288	204268288	-	CACO-2_Common_RNA	C	T	416	PASS	A	127	127	1	43	16706	ENSG00000143850.14	nonsynonymous	GTC	ATC	V	I	PLEKHA6	PLEKHA6_p.V43I	1	1	CACO-2	chr1:204268288_C/T	NA	NA	Q9Y2H5	NA	FALSE	dbSNP	10	NA	NA
chr1	204410324	204410324	-	CACO-2_Common_RNA	T	C	411	PASS	G	1088	1088	1	363	16713	ENSG00000158615.8	nonsynonymous	GAA	GGA	E	G	PPP1R15B	PPP1R15B_p.E363G	1	1	CACO-2	chr1:204410324_T/C	NA	NA	Q5SWA1	NA	FALSE	dbSNP	2	NA	NA
chr1	204449280	204449280	-	CACO-2_Common_RNA	G	A	46	PASS	T	2251	2251	1	751	16714	ENSG00000133056.13	nonsynonymous	CGG	TGG	R	W	PIK3C2B	PIK3C2B_p.R751W	1	1	CACO-2	chr1:204449280_G/A	NA	NA	O00750	NA	TRUE	dbSNP	1	NA	NA
chr1	205084091	205084091	-	CACO-2_Common_RNA	C	T	170	PASS	A	230	230	1	77	16729	ENSG00000174529.7	nonsynonymous	CGG	CAG	R	Q	TMEM81	TMEM81_p.R77Q	1	1	CACO-2	chr1:205084091_C/T	NA	NA	Q6P7N7	NA	TRUE	dbSNP	10	NA	NA
chr1	205161285	205161285	-	CACO-2_Common_RNA	A	G	88	PASS	C	1921	1921	1	641	16734	ENSG00000133059.16	nonsynonymous	TGT	CGT	C	R	DSTYK	DSTYK_p.C641R	1	1	CACO-2	chr1:205161285_A/G	NA	NA	Q6XUX3-1	NA	FALSE	dbSNP	11	Benign	Star
chr1	206496132	206496132	+	CACO-2_Common_RNA	C	T	254	PASS	T	2138	2138	1	713	8003	ENSG00000263528.7	nonsynonymous	CCT	CTT	P	L	IKBKE	IKBKE_p.P713L	1	1	CACO-2	chr1:206496132_C/T	NA	NA	Q14164-1	NA	FALSE	dbSNP	2	NA	NA
chr1	207022434	207022434	-	CACO-2_Common_RNA	A	G	945	PASS	C	1330	1330	1	444	16857	ENSG00000182795.12	nonsynonymous	TCT	CCT	S	P	C1orf116	C1orf116_p.S444P	1	1	CACO-2	chr1:207022434_A/G	NA	NA	Q9BW04-1	NA	FALSE	dbSNP	11	NA	NA
chr1	209830854	209830854	+	CACO-2_Common_RNA	C	G	23	PASS	G	199	199	1	67	8176	ENSG00000117597.17	nonsynonymous	CAA	GAA	Q	E	DIEXF	DIEXF_p.Q67E	1	1	CACO-2	chr1:209830854_C/G	NA	NA	Q68CQ4	NA	FALSE	dbSNP	10	NA	NA
chr1	212100297	212100297	+	CACO-2_Common_RNA	C	T	494	PASS	T	1307	1307	1	436	8247	ENSG00000143476.17	nonsynonymous	GCA	GTA	A	V	DTL	DTL_p.A436V	1	1	CACO-2	chr1:212100297_C/T	NA	NA	Q9NZJ0-1	NA	TRUE	dbSNP	11	NA	NA
chr1	212101071	212101071	+	CACO-2_Common_RNA	A	C	621	PASS	C	2081	2081	1	694	8247	ENSG00000143476.17	nonsynonymous	AAA	ACA	K	T	DTL	DTL_p.K694T	1	1	CACO-2	chr1:212101071_A/C	NA	NA	Q9NZJ0-1	NA	FALSE	dbSNP	11	NA	NA
chr1	214318943	214318943	+	CACO-2_Common_RNA	G	A	2773	PASS	A	494	494	1	165	8338	ENSG00000143499.13	nonsynonymous	GGA	GAA	G	E	SMYD2	SMYD2_p.G165E	1	1	CACO-2	chr1:214318943_G/A	NA	NA	Q9NRG4-1	NA	FALSE	dbSNP	11	NA	NA
chr1	215567710	215567710	+	CACO-2_Common_RNA	T	G	32	PASS	G	25	25	1	9	8360	ENSG00000136636.12	nonsynonymous	TTC	GTC	F	V	KCTD3	KCTD3_p.F9V	1	1	CACO-2	chr1:215567710_T/G	NA	NA	Q9Y597-1	NA	TRUE	dbSNP	5	NA	NA
chr1	219210563	219210563	+	CACO-2_Common_RNA	A	G	535	PASS	G	393	393	1	131	8390	ENSG00000143353.11	nonsynonymous	ATA	ATG	I	M	LYPLAL1	LYPLAL1_p.I131M	1	1	CACO-2	chr1:219210563_A/G	NA	NA	Q5VWZ2-1	NA	TRUE	dbSNP	11	NA	NA
chr1	220024283	220024283	-	CACO-2_Common_RNA	G	T	2776	PASS	A	924	924	1	308	17120	ENSG00000136628.17	nonsynonymous	GAC	GAA	D	E	EPRS	EPRS_p.D308E	1	1	CACO-2	chr1:220024283_G/T	NA	NA	P07814	NA	FALSE	dbSNP	11	NA	NA
chr1	220796686	220796686	+	CACO-2_Common_RNA	A	G	2544	PASS	G	493	493	1	165	8430	ENSG00000186205.12	nonsynonymous	ACC	GCC	T	A	MARC1	MARC1_p.T165A	1	1	CACO-2	chr1:220796686_A/G	NA	NA	Q5VT66-1	NA	TRUE	dbSNP	11	NA	NA
chr1	222628664	222628664	+	CACO-2_Common_RNA	A	G	330	PASS	G	1444	1444	1	482	8450	ENSG00000154305.16	nonsynonymous	AAG	GAG	K	E	MIA3	MIA3_p.K482E	1	1	CACO-2	chr1:222628664_A/G	NA	NA	Q5JRA6-1	NA	FALSE	dbSNP	11	NA	NA
chr1	223545289	223545289	-	CACO-2_Common_RNA	G	A	134	PASS	T	1775	1775	1	592	17225	ENSG00000203697.11	nonsynonymous	ACG	ATG	T	M	CAPN8	CAPN8_p.T592M	1	1	CACO-2	chr1:223545289_G/A	NA	NA	A6NHC0	NA	FALSE	dbSNP	9	NA	NA
chr1	223628681	223628681	-	CACO-2_Common_RNA	G	A	105	PASS	T	407	407	1	136	17225	ENSG00000203697.11	nonsynonymous	GCG	GTG	A	V	CAPN8	CAPN8_p.A136V	1	1	CACO-2	chr1:223628681_G/A	NA	NA	A6NHC0	NA	FALSE	dbSNP	3	NA	NA
chr1	223712706	223712706	+	CACO-2_Common_RNA	C	G	2965	PASS	G	66	66	1	22	8501	ENSG00000162909.17	nonsynonymous	GAC	GAG	D	E	CAPN2	CAPN2_p.D22E	1	1	CACO-2	chr1:223712706_C/G	NA	NA	P17655-1	NA	FALSE	dbSNP	11	NA	NA
chr1	224294382	224294382	-	CACO-2_Common_RNA	C	T	232	PASS	A	1210	1210	1	404	17266	ENSG00000143748.17	nonsynonymous	GTC	ATC	V	I	NVL	NVL_p.V404I	1	1	CACO-2	chr1:224294382_C/T	NA	NA	O15381-1	NA	FALSE	dbSNP	1	NA	NA
chr1	225419442	225419442	-	CACO-2_Common_RNA	C	T	2355	PASS	A	461	461	1	154	17298	ENSG00000143815.14	nonsynonymous	AGT	AAT	S	N	LBR	LBR_p.S154N	1	1	CACO-2	chr1:225419442_C/T	NA	NA	Q14739	NA	FALSE	dbSNP	11	Benign	Star
chr1	225419442	225419442	-	CACO-2_Common_RNA	C	T	2355	PASS	A	461	461	1	154	17299	ENSG00000143815.14	nonsynonymous	AGT	AAT	S	N	LBR	LBR_p.S154N	1	1	CACO-2	chr1:225419442_C/T	NA	NA	Q14739	NA	FALSE	dbSNP	11	Benign	Star
chr1	225852703	225852703	-	CACO-2_Common_RNA	C	T	758	PASS	A	1864	1864	1	622	17319	ENSG00000196187.11	nonsynonymous	GTG	ATG	V	M	TMEM63A	TMEM63A_p.V622M	1	1	CACO-2	chr1:225852703_C/T	NA	NA	O94886	NA	TRUE	dbSNP	3	NA	NA
chr1	226735804	226735804	-	CACO-2_Common_RNA	G	T	170	PASS	A	1655	1655	1	552	17369	ENSG00000143772.9	nonsynonymous	CCG	CAG	P	Q	ITPKB	ITPKB_p.P552Q	1	1	CACO-2	chr1:226735804_G/T	NA	NA	P27987-1	NA	TRUE	dbSNP	11	NA	NA
chr1	226735804	226735804	-	CACO-2_Common_RNA	G	T	170	PASS	A	1655	1655	1	552	17370	ENSG00000143772.9	nonsynonymous	CCG	CAG	P	Q	ITPKB	ITPKB_p.P552Q	1	1	CACO-2	chr1:226735804_G/T	NA	NA	P27987-1	NA	TRUE	dbSNP	11	NA	NA
chr1	228280757	228280757	+	CACO-2_Common_RNA	G	A	43	PASS	A	8158	8158	1	2720	8722	ENSG00000154358.20	nonsynonymous	GTG	ATG	V	M	OBSCN	OBSCN_p.V2720M	1	1	CACO-2	chr1:228280757_G/A	NA	NA	Q5VST9-1	NA	TRUE	dbSNP	6	NA	NA
chr1	228280757	228280757	+	CACO-2_Common_RNA	G	A	43	PASS	A	8158	8158	1	2720	8725	ENSG00000154358.20	nonsynonymous	GTG	ATG	V	M	OBSCN	OBSCN_p.V2720M	1	1	CACO-2	chr1:228280757_G/A	NA	NA	Q5VST9-1	NA	TRUE	dbSNP	6	NA	NA
chr1	228288147	228288147	+	CACO-2_Common_RNA	G	A	29	PASS	A	9898	9898	1	3300	8722	ENSG00000154358.20	nonsynonymous	GCA	ACA	A	T	OBSCN	OBSCN_p.A3300T	1	1	CACO-2	chr1:228288147_G/A	NA	NA	Q5VST9-1	NA	TRUE	dbSNP	6	NA	NA
chr1	228288147	228288147	+	CACO-2_Common_RNA	G	A	29	PASS	A	9898	9898	1	3300	8725	ENSG00000154358.20	nonsynonymous	GCA	ACA	A	T	OBSCN	OBSCN_p.A3300T	1	1	CACO-2	chr1:228288147_G/A	NA	NA	Q5VST9-1	NA	TRUE	dbSNP	6	NA	NA
chr1	229636946	229636946	+	CACO-2_Common_RNA	T	G	62	PASS	G	2333	2333	1	778	8763	ENSG00000135763.9	nonsynonymous	GTC	GGC	V	G	URB2	URB2_p.V778G	1	1	CACO-2	chr1:229636946_T/G	NA	NA	Q14146	NA	FALSE	dbSNP	9	NA	NA
chr1	230710048	230710048	-	CACO-2_Common_RNA	A	G	2965	PASS	C	803	803	1	268	17537	ENSG00000135744.7	nonsynonymous	ATG	ACG	M	T	AGT	AGT_p.M268T	1	1	CACO-2	chr1:230710048_A/G	NA	NA	P01019	NA	TRUE	dbSNP	7	Benign	Star
chr1	231272345	231272345	+	CACO-2_Common_RNA	A	G	670	PASS	G	1556	1556	1	519	8800	ENSG00000116906.12	nonsynonymous	GAT	GGT	D	G	GNPAT	GNPAT_p.D519G	1	1	CACO-2	chr1:231272345_A/G	NA	NA	O15228-1	NA	TRUE	dbSNP	4	Benign	Star
chr1	232432295	232432295	-	CACO-2_Common_RNA	G	A	90	PASS	T	4208	4208	1	1403	17585	ENSG00000116991.10	nonsynonymous	TCG	TTG	S	L	SIPA1L2	SIPA1L2_p.S1403L	1	1	CACO-2	chr1:232432295_G/A	NA	NA	Q9P2F8-1	NA	FALSE	dbSNP	2	NA	NA
chr1	232432295	232432295	-	CACO-2_Common_RNA	G	A	90	PASS	T	4208	4208	1	1403	17586	ENSG00000116991.10	nonsynonymous	TCG	TTG	S	L	SIPA1L2	SIPA1L2_p.S1403L	1	1	CACO-2	chr1:232432295_G/A	NA	NA	Q9P2F8-1	NA	FALSE	dbSNP	2	NA	NA
chr1	233379188	233379188	+	CACO-2_Common_RNA	G	A	134	PASS	A	2182	2182	1	728	8866	ENSG00000143674.10	nonsynonymous	GTC	ATC	V	I	RP5-862P8.2	RP5-862P8.2_p.V728I	1	1	CACO-2	chr1:233379188_G/A	NA	NA	Q5TCX8-1	NA	TRUE	dbSNP	4	NA	NA
chr1	233379229	233379229	+	CACO-2_Common_RNA	G	T	163	PASS	T	2223	2223	1	741	8866	ENSG00000143674.10	nonsynonymous	GAG	GAT	E	D	RP5-862P8.2	RP5-862P8.2_p.E741D	1	1	CACO-2	chr1:233379229_G/T	NA	NA	Q5TCX8-1	NA	FALSE	dbSNP	4	NA	NA
chr1	233379356	233379356	+	CACO-2_Common_RNA	T	G	49	PASS	G	2350	2350	1	784	8866	ENSG00000143674.10	nonsynonymous	TGT	GGT	C	G	RP5-862P8.2	RP5-862P8.2_p.C784G	1	1	CACO-2	chr1:233379356_T/G	NA	NA	Q5TCX8-1	NA	FALSE	dbSNP	4	NA	NA
chr1	234446905	234446905	-	CACO-2_Common_RNA	T	C	378	PASS	G	2032	2032	1	678	17625	ENSG00000059588.9	nonsynonymous	AGT	GGT	S	G	TARBP1	TARBP1_p.S678G	1	1	CACO-2	chr1:234446905_T/C	NA	NA	Q13395	NA	FALSE	dbSNP	2	NA	NA
chr1	235977874	235977874	-	CACO-2_Common_RNA	T	C	2099	PASS	G	3737	3737	1	1246	17713	ENSG00000116962.14	nonsynonymous	CAG	CGG	Q	R	NID1	NID1_p.Q1246R	1	1	CACO-2	chr1:235977874_T/C	NA	NA	P14543-1	NA	TRUE	dbSNP	2	NA	NA
chr1	236537507	236537507	+	CACO-2_Common_RNA	T	A	658	PASS	A	56	56	1	19	9018	ENSG00000116977.18	nonsynonymous	TTT	TAT	F	Y	LGALS8	LGALS8_p.F19Y	1	1	CACO-2	chr1:236537507_T/A	NA	NA	O00214-1	NA	FALSE	dbSNP	11	NA	NA
chr1	236537507	236537507	+	CACO-2_Common_RNA	T	A	658	PASS	A	56	56	1	19	9021	ENSG00000116977.18	nonsynonymous	TTT	TAT	F	Y	LGALS8	LGALS8_p.F19Y	1	1	CACO-2	chr1:236537507_T/A	NA	NA	O00214-1	NA	FALSE	dbSNP	11	NA	NA
chr1	236537507	236537507	+	CACO-2_Common_RNA	T	A	658	PASS	A	56	56	1	19	9030	ENSG00000116977.18	nonsynonymous	TTT	TAT	F	Y	LGALS8	LGALS8_p.F19Y	1	1	CACO-2	chr1:236537507_T/A	NA	NA	O00214-1	NA	FALSE	dbSNP	11	NA	NA
chr1	236537557	236537557	+	CACO-2_Common_RNA	C	T	777	PASS	T	106	106	1	36	9018	ENSG00000116977.18	nonsynonymous	CGT	TGT	R	C	LGALS8	LGALS8_p.R36C	1	1	CACO-2	chr1:236537557_C/T	NA	NA	O00214-1	NA	FALSE	dbSNP	11	NA	NA
chr1	236537557	236537557	+	CACO-2_Common_RNA	C	T	777	PASS	T	106	106	1	36	9021	ENSG00000116977.18	nonsynonymous	CGT	TGT	R	C	LGALS8	LGALS8_p.R36C	1	1	CACO-2	chr1:236537557_C/T	NA	NA	O00214-1	NA	FALSE	dbSNP	11	NA	NA
chr1	236537557	236537557	+	CACO-2_Common_RNA	C	T	777	PASS	T	106	106	1	36	9030	ENSG00000116977.18	nonsynonymous	CGT	TGT	R	C	LGALS8	LGALS8_p.R36C	1	1	CACO-2	chr1:236537557_C/T	NA	NA	O00214-1	NA	FALSE	dbSNP	11	NA	NA
chr1	236543562	236543562	+	CACO-2_Common_RNA	G	C	890	PASS	C	552	552	1	184	9018	ENSG00000116977.18	nonsynonymous	AGG	AGC	R	S	LGALS8	LGALS8_p.R184S	1	1	CACO-2	chr1:236543562_G/C	NA	NA	O00214-1	NA	FALSE	dbSNP	11	NA	NA
chr1	236543562	236543562	+	CACO-2_Common_RNA	G	C	890	PASS	C	552	552	1	184	9021	ENSG00000116977.18	nonsynonymous	AGG	AGC	R	S	LGALS8	LGALS8_p.R184S	1	1	CACO-2	chr1:236543562_G/C	NA	NA	O00214-1	NA	FALSE	dbSNP	11	NA	NA
chr1	236543562	236543562	+	CACO-2_Common_RNA	G	C	890	PASS	C	552	552	1	184	9030	ENSG00000116977.18	nonsynonymous	AGG	AGC	R	S	LGALS8	LGALS8_p.R184S	1	1	CACO-2	chr1:236543562_G/C	NA	NA	O00214-1	NA	FALSE	dbSNP	11	NA	NA
chr1	236554626	236554626	-	CACO-2_Common_RNA	T	C	1384	PASS	G	6050	6050	1	2017	17722	ENSG00000119285.10	nonsynonymous	GAA	GGA	E	G	HEATR1	HEATR1_p.E2017G	1	1	CACO-2	chr1:236554626_T/C	NA	NA	Q9H583	NA	FALSE	dbSNP	11	NA	NA
chr1	236555320	236555320	-	CACO-2_Common_RNA	T	C	1327	PASS	G	5899	5899	1	1967	17722	ENSG00000119285.10	nonsynonymous	AAC	GAC	N	D	HEATR1	HEATR1_p.N1967D	1	1	CACO-2	chr1:236555320_T/C	NA	NA	Q9H583	NA	FALSE	dbSNP	11	NA	NA
chr1	236555893	236555893	-	CACO-2_Common_RNA	A	G	1224	PASS	C	5561	5561	1	1854	17722	ENSG00000119285.10	nonsynonymous	GTG	GCG	V	A	HEATR1	HEATR1_p.V1854A	1	1	CACO-2	chr1:236555893_A/G	NA	NA	Q9H583	NA	FALSE	dbSNP	11	NA	NA
chr1	236558360	236558360	-	CACO-2_Common_RNA	T	C	1441	PASS	G	5081	5081	1	1694	17722	ENSG00000119285.10	nonsynonymous	AAC	AGC	N	S	HEATR1	HEATR1_p.N1694S	1	1	CACO-2	chr1:236558360_T/C	NA	NA	Q9H583	NA	FALSE	dbSNP	11	NA	NA
chr1	236586349	236586349	-	CACO-2_Common_RNA	T	C	662	PASS	G	1819	1819	1	607	17722	ENSG00000119285.10	nonsynonymous	ATG	GTG	M	V	HEATR1	HEATR1_p.M607V	1	1	CACO-2	chr1:236586349_T/C	NA	NA	Q9H583	NA	TRUE	dbSNP	11	NA	NA
chr1	236595587	236595587	-	CACO-2_Common_RNA	T	C	557	PASS	G	1043	1043	1	348	17722	ENSG00000119285.10	nonsynonymous	CAT	CGT	H	R	HEATR1	HEATR1_p.H348R	1	1	CACO-2	chr1:236595587_T/C	NA	NA	Q9H583	NA	FALSE	dbSNP	11	NA	NA
chr1	236885200	236885200	+	CACO-2_Common_RNA	A	G	139	PASS	G	2756	2756	1	919	9046	ENSG00000116984.12	nonsynonymous	GAC	GGC	D	G	MTR	MTR_p.D919G	1	1	CACO-2	chr1:236885200_A/G	NA	NA	Q99707-1	NA	FALSE	dbSNP	6	Benign	Star
chr1	241866849	241866849	+	CACO-2_Common_RNA	A	G	252	PASS	G	1061	1061	1	354	9115	ENSG00000174371.16	nonsynonymous	CAT	CGT	H	R	EXO1	EXO1_p.H354R	1	1	CACO-2	chr1:241866849_A/G	NA	NA	Q9UQ84-1	NA	TRUE	dbSNP	9	NA	NA
chr1	241866849	241866849	+	CACO-2_Common_RNA	A	G	252	PASS	G	1061	1061	1	354	9118	ENSG00000174371.16	nonsynonymous	CAT	CGT	H	R	EXO1	EXO1_p.H354R	1	1	CACO-2	chr1:241866849_A/G	NA	NA	Q9UQ84-1	NA	TRUE	dbSNP	9	NA	NA
chr1	241872136	241872136	+	CACO-2_Common_RNA	G	A	327	PASS	A	1372	1372	1	458	9115	ENSG00000174371.16	nonsynonymous	GTG	ATG	V	M	EXO1	EXO1_p.V458M	1	1	CACO-2	chr1:241872136_G/A	NA	NA	Q9UQ84-1	NA	FALSE	dbSNP	4	NA	NA
chr1	241872136	241872136	+	CACO-2_Common_RNA	G	A	327	PASS	A	1372	1372	1	458	9118	ENSG00000174371.16	nonsynonymous	GTG	ATG	V	M	EXO1	EXO1_p.V458M	1	1	CACO-2	chr1:241872136_G/A	NA	NA	Q9UQ84-1	NA	FALSE	dbSNP	4	NA	NA
chr1	241879243	241879243	+	CACO-2_Common_RNA	A	G	393	PASS	G	2009	2009	1	670	9115	ENSG00000174371.16	nonsynonymous	GAG	GGG	E	G	EXO1	EXO1_p.E670G	1	1	CACO-2	chr1:241879243_A/G	NA	NA	Q9UQ84-1	NA	TRUE	dbSNP	10	NA	NA
chr1	241879243	241879243	+	CACO-2_Common_RNA	A	G	393	PASS	G	2009	2009	1	670	9118	ENSG00000174371.16	nonsynonymous	GAG	GGG	E	G	EXO1	EXO1_p.E670G	1	1	CACO-2	chr1:241879243_A/G	NA	NA	Q9UQ84-1	NA	TRUE	dbSNP	10	NA	NA
chr1	241881973	241881973	+	CACO-2_Common_RNA	C	T	366	PASS	T	2167	2167	1	723	9115	ENSG00000174371.16	nonsynonymous	CGT	TGT	R	C	EXO1	EXO1_p.R723C	1	1	CACO-2	chr1:241881973_C/T	NA	NA	Q9UQ84-1	NA	FALSE	dbSNP	11	NA	NA
chr1	241881973	241881973	+	CACO-2_Common_RNA	C	T	366	PASS	T	2167	2167	1	723	9118	ENSG00000174371.16	nonsynonymous	CGT	TGT	R	C	EXO1	EXO1_p.R723C	1	1	CACO-2	chr1:241881973_C/T	NA	NA	Q9UQ84-1	NA	FALSE	dbSNP	11	NA	NA
chr1	241885372	241885372	+	CACO-2_Common_RNA	C	T	298	PASS	T	2270	2270	1	757	9115	ENSG00000174371.16	nonsynonymous	CCT	CTT	P	L	EXO1	EXO1_p.P757L	1	1	CACO-2	chr1:241885372_C/T	NA	NA	Q9UQ84-1	NA	FALSE	dbSNP	4	NA	NA
chr1	241885372	241885372	+	CACO-2_Common_RNA	C	T	298	PASS	T	2270	2270	1	757	9118	ENSG00000174371.16	nonsynonymous	CCT	CTT	P	L	EXO1	EXO1_p.P757L	1	1	CACO-2	chr1:241885372_C/T	NA	NA	Q9UQ84-1	NA	FALSE	dbSNP	4	NA	NA
chr1	246507179	246507179	-	CACO-2_Common_RNA	C	G	480	PASS	C	39	39	1	13	17901	ENSG00000185420.18	nonsynonymous	AAG	AAC	K	N	SMYD3	SMYD3_p.K13N	1	1	CACO-2	chr1:246507179_C/G	NA	NA	Q9H7B4-1	NA	FALSE	dbSNP	11	NA	NA
chr1	246591822	246591822	+	CACO-2_Common_RNA	T	C	202	PASS	C	260	260	1	87	9215	ENSG00000162852.13	nonsynonymous	TTG	TCG	L	S	CNST	CNST_p.L87S	1	1	CACO-2	chr1:246591822_T/C	NA	NA	Q6PJW8-1	NA	TRUE	dbSNP	11	NA	NA
chr2	277003	277003	+	CACO-2_Common_RNA	A	G	732	PASS	G	317	317	1	106	18066	ENSG00000143727.15	nonsynonymous	CAA	CGA	Q	R	ACP1	ACP1_p.Q106R	1	1	CACO-2	chr2:277003_A/G	NA	NA	P24666-1	NA	TRUE	dbSNP	8	Benign	noAssertionProvided
chr2	9843557	9843557	+	CACO-2_Common_RNA	G	T	295	PASS	T	16	16	1	6	18265	ENSG00000115750.16	nonsynonymous	GCG	TCG	A	S	TAF1B	TAF1B_p.A6S	1	1	CACO-2	chr2:9843557_G/T	NA	NA	Q53T94-1	NA	TRUE	dbSNP	8	NA	NA
chr2	9910831	9910831	+	CACO-2_Common_RNA	A	G	174	PASS	G	1051	1051	1	351	18265	ENSG00000115750.16	nonsynonymous	ACT	GCT	T	A	TAF1B	TAF1B_p.T351A	1	1	CACO-2	chr2:9910831_A/G	NA	NA	Q53T94-1	NA	FALSE	dbSNP	10	NA	NA
chr2	9919641	9919641	+	CACO-2_Common_RNA	G	T	252	PASS	T	1386	1386	1	462	18265	ENSG00000115750.16	nonsynonymous	GAG	GAT	E	D	TAF1B	TAF1B_p.E462D	1	1	CACO-2	chr2:9919641_G/T	NA	NA	Q53T94-1	NA	FALSE	dbSNP	10	NA	NA
chr2	9986202	9986202	+	CACO-2_Common_RNA	G	A	23	PASS	A	1189	1189	1	397	18280	ENSG00000134317.17	nonsynonymous	GTT	ATT	V	I	GRHL1	GRHL1_p.V397I	1	1	CACO-2	chr2:9986202_G/A	NA	NA	Q9NZI5-1	NA	FALSE	dbSNP	2	NA	NA
chr2	10046292	10046292	+	CACO-2_Common_RNA	A	G	364	PASS	G	185	185	1	62	18287	ENSG00000172059.10	nonsynonymous	CAG	CGG	Q	R	KLF11	KLF11_p.Q62R	1	1	CACO-2	chr2:10046292_A/G	NA	NA	O14901-1	NA	TRUE	dbSNP	3	Benign/Likely benign	Star
chr2	10768767	10768767	+	CACO-2_Common_RNA	A	G	248	PASS	G	427	427	1	143	18327	ENSG00000143882.10	nonsynonymous	AAC	GAC	N	D	ATP6V1C2	ATP6V1C2_p.N143D	1	1	CACO-2	chr2:10768767_A/G	NA	NA	Q8NEY4-1	NA	FALSE	dbSNP	5	NA	NA
chr2	11218994	11218994	-	CACO-2_Common_RNA	G	T	452	PASS	A	1292	1292	1	431	26049	ENSG00000134318.13	nonsynonymous	ACT	AAT	T	N	ROCK2	ROCK2_p.T431N	1	1	CACO-2	chr2:11218994_G/T	NA	NA	O75116	NA	TRUE	dbSNP	8	Benign	Star
chr2	15534562	15534562	-	CACO-2_Common_RNA	T	C	252	PASS	G	727	727	1	243	26090	ENSG00000151779.12	nonsynonymous	ATT	GTT	I	V	NBAS	NBAS_p.I243V	1	1	CACO-2	chr2:15534562_T/C	NA	NA	A2RRP1-1	NA	FALSE	dbSNP	9	NA	NA
chr2	17703228	17703228	-	CACO-2_Common_RNA	C	T	378	PASS	A	2071	2071	1	691	26124	ENSG00000163029.15	nonsynonymous	GCC	ACC	A	T	SMC6	SMC6_p.A691T	1	1	CACO-2	chr2:17703228_C/T	NA	NA	Q96SB8-1	NA	FALSE	dbSNP	4	NA	NA
chr2	17703228	17703228	-	CACO-2_Common_RNA	C	T	378	PASS	A	2071	2071	1	691	26125	ENSG00000163029.15	nonsynonymous	GCC	ACC	A	T	SMC6	SMC6_p.A691T	1	1	CACO-2	chr2:17703228_C/T	NA	NA	Q96SB8-1	NA	FALSE	dbSNP	4	NA	NA
chr2	17703228	17703228	-	CACO-2_Common_RNA	C	T	378	PASS	A	2071	2071	1	691	26127	ENSG00000163029.15	nonsynonymous	GCC	ACC	A	T	SMC6	SMC6_p.A691T	1	1	CACO-2	chr2:17703228_C/T	NA	NA	Q96SB8-1	NA	FALSE	dbSNP	4	NA	NA
chr2	17716221	17716221	-	CACO-2_Common_RNA	T	C	142	PASS	G	1390	1390	1	464	26124	ENSG00000163029.15	nonsynonymous	AGG	GGG	R	G	SMC6	SMC6_p.R464G	1	1	CACO-2	chr2:17716221_T/C	NA	NA	Q96SB8-1	NA	FALSE	dbSNP	4	NA	NA
chr2	17716221	17716221	-	CACO-2_Common_RNA	T	C	142	PASS	G	1390	1390	1	464	26125	ENSG00000163029.15	nonsynonymous	AGG	GGG	R	G	SMC6	SMC6_p.R464G	1	1	CACO-2	chr2:17716221_T/C	NA	NA	Q96SB8-1	NA	FALSE	dbSNP	4	NA	NA
chr2	17716221	17716221	-	CACO-2_Common_RNA	T	C	142	PASS	G	1390	1390	1	464	26127	ENSG00000163029.15	nonsynonymous	AGG	GGG	R	G	SMC6	SMC6_p.R464G	1	1	CACO-2	chr2:17716221_T/C	NA	NA	Q96SB8-1	NA	FALSE	dbSNP	4	NA	NA
chr2	17761508	17761508	+	CACO-2_Common_RNA	T	A	175	PASS	A	274	274	1	92	18455	ENSG00000178295.14	nonsynonymous	TCT	ACT	S	T	GEN1	GEN1_p.S92T	1	1	CACO-2	chr2:17761508_T/A	NA	NA	Q17RS7	NA	FALSE	dbSNP	11	NA	NA
chr2	17761508	17761508	+	CACO-2_Common_RNA	T	A	175	PASS	A	274	274	1	92	18458	ENSG00000178295.14	nonsynonymous	TCT	ACT	S	T	GEN1	GEN1_p.S92T	1	1	CACO-2	chr2:17761508_T/A	NA	NA	Q17RS7	NA	FALSE	dbSNP	11	NA	NA
chr2	17772760	17772760	+	CACO-2_Common_RNA	G	A	506	PASS	A	929	929	1	310	18455	ENSG00000178295.14	nonsynonymous	AGT	AAT	S	N	GEN1	GEN1_p.S310N	1	1	CACO-2	chr2:17772760_G/A	NA	NA	Q17RS7	NA	FALSE	dbSNP	11	NA	NA
chr2	17772760	17772760	+	CACO-2_Common_RNA	G	A	506	PASS	A	929	929	1	310	18458	ENSG00000178295.14	nonsynonymous	AGT	AAT	S	N	GEN1	GEN1_p.S310N	1	1	CACO-2	chr2:17772760_G/A	NA	NA	Q17RS7	NA	FALSE	dbSNP	11	NA	NA
chr2	17781251	17781251	+	CACO-2_Common_RNA	C	T	96	PASS	T	2039	2039	1	680	18455	ENSG00000178295.14	nonsynonymous	ACA	ATA	T	I	GEN1	GEN1_p.T680I	1	1	CACO-2	chr2:17781251_C/T	NA	NA	Q17RS7	NA	FALSE	dbSNP	11	NA	NA
chr2	17781251	17781251	+	CACO-2_Common_RNA	C	T	96	PASS	T	2039	2039	1	680	18458	ENSG00000178295.14	nonsynonymous	ACA	ATA	T	I	GEN1	GEN1_p.T680I	1	1	CACO-2	chr2:17781251_C/T	NA	NA	Q17RS7	NA	FALSE	dbSNP	11	NA	NA
chr2	19989254	19989254	-	CACO-2_Common_RNA	T	C	35	PASS	G	53	53	1	18	26161	ENSG00000118965.14	nonsynonymous	CAG	CGG	Q	R	WDR35	WDR35_p.Q18R	1	1	CACO-2	chr2:19989254_T/C	NA	NA	Q9P2L0-1	NA	TRUE	dbSNP	4	NA	NA
chr2	20204033	20204033	-	CACO-2_Common_RNA	A	T	2965	PASS	A	407	407	1	136	26173	ENSG00000115884.10	nonsynonymous	CTG	CAG	L	Q	SDC1	SDC1_p.L136Q	1	1	CACO-2	chr2:20204033_A/T	NA	NA	P18827	NA	FALSE	dbSNP	11	NA	NA
chr2	20204033	20204033	-	CACO-2_Common_RNA	A	T	2965	PASS	A	407	407	1	136	26174	ENSG00000115884.10	nonsynonymous	CTG	CAG	L	Q	SDC1	SDC1_p.L136Q	1	1	CACO-2	chr2:20204033_A/T	NA	NA	P18827	NA	FALSE	dbSNP	11	NA	NA
chr2	21002409	21002409	-	CACO-2_Common_RNA	C	T	783	PASS	A	13013	13013	1	4338	26221	ENSG00000084674.14	nonsynonymous	AGT	AAT	S	N	APOB	APOB_p.S4338N	1	1	CACO-2	chr2:21002409_C/T	NA	NA	P04114	NA	FALSE	dbSNP	9	Benign	Star
chr2	21008652	21008652	-	CACO-2_Common_RNA	G	A	2962	PASS	T	8216	8216	1	2739	26221	ENSG00000084674.14	nonsynonymous	CCA	CTA	P	L	APOB	APOB_p.P2739L	1	1	CACO-2	chr2:21008652_G/A	NA	NA	P04114	NA	FALSE	dbSNP	4	Benign/Likely benign	Star
chr2	21028042	21028042	-	CACO-2_Common_RNA	G	A	649	PASS	T	1853	1853	1	618	26221	ENSG00000084674.14	nonsynonymous	GCT	GTT	A	V	APOB	APOB_p.A618V	1	1	CACO-2	chr2:21028042_G/A	NA	NA	P04114	NA	FALSE	dbSNP	6	Benign/Likely benign	Star
chr2	24302089	24302089	-	CACO-2_Common_RNA	C	T	598	PASS	A	871	871	1	291	26273	ENSG00000198399.14	nonsynonymous	GTT	ATT	V	I	ITSN2	ITSN2_p.V291I	1	1	CACO-2	chr2:24302089_C/T	NA	NA	Q9NZM3-1	NA	FALSE	dbSNP	5	NA	NA
chr2	24752089	24752089	+	CACO-2_Common_RNA	C	T	373	PASS	T	3814	3814	1	1272	18549	ENSG00000084676.15	nonsynonymous	CCA	TCA	P	S	NCOA1	NCOA1_p.P1272S	1	1	CACO-2	chr2:24752089_C/T	NA	Census Gene	Q15788-1	NA	FALSE	dbSNP	1	NA	NA
chr2	24752089	24752089	+	CACO-2_Common_RNA	C	T	373	PASS	T	3814	3814	1	1272	18555	ENSG00000084676.15	nonsynonymous	CCA	TCA	P	S	NCOA1	NCOA1_p.P1272S	1	1	CACO-2	chr2:24752089_C/T	NA	Census Gene	Q15788-1	NA	FALSE	dbSNP	1	NA	NA
chr2	24799729	24799729	+	CACO-2_Common_RNA	A	G	121	PASS	G	101	101	1	34	18561	ENSG00000138092.10	nonsynonymous	CAG	CGG	Q	R	CENPO	CENPO_p.Q34R	1	1	CACO-2	chr2:24799729_A/G	NA	NA	Q9BU64-1	NA	FALSE	dbSNP	3	NA	NA
chr2	24799729	24799729	+	CACO-2_Common_RNA	A	G	121	PASS	G	101	101	1	34	18565	ENSG00000138092.10	nonsynonymous	CAG	CGG	Q	R	CENPO	CENPO_p.Q34R	1	1	CACO-2	chr2:24799729_A/G	NA	NA	Q9BU64-1	NA	FALSE	dbSNP	3	NA	NA
chr2	24918669	24918669	-	CACO-2_Common_RNA	A	G	205	PASS	C	319	319	1	107	26292	ENSG00000138031.14	nonsynonymous	TCC	CCC	S	P	ADCY3	ADCY3_p.S107P	1	1	CACO-2	chr2:24918669_A/G	NA	NA	O60266-1	NA	FALSE	dbSNP	7	NA	NA
chr2	27130639	27130639	+	CACO-2_Common_RNA	G	C	73	PASS	C	1113	1113	1	371	18686	ENSG00000143994.13	nonsynonymous	TGG	TGC	W	C	ABHD1	ABHD1_p.W371C	1	1	CACO-2	chr2:27130639_G/C	NA	NA	Q96SE0-1	NA	FALSE	dbSNP	1	NA	NA
chr2	27201768	27201768	-	CACO-2_Common_RNA	G	A	2615	PASS	T	1442	1442	1	481	26454	ENSG00000138074.14	nonsynonymous	TCC	TTC	S	F	SLC5A6	SLC5A6_p.S481F	1	1	CACO-2	chr2:27201768_G/A	NA	NA	Q9Y289	NA	FALSE	dbSNP	11	NA	NA
chr2	27201768	27201768	-	CACO-2_Common_RNA	G	A	2615	PASS	T	1442	1442	1	481	26456	ENSG00000138074.14	nonsynonymous	TCC	TTC	S	F	SLC5A6	SLC5A6_p.S481F	1	1	CACO-2	chr2:27201768_G/A	NA	NA	Q9Y289	NA	FALSE	dbSNP	11	NA	NA
chr2	27212382	27212382	+	CACO-2_Common_RNA	A	G	2965	PASS	G	14	14	1	5	18696	ENSG00000138085.16	nonsynonymous	GAC	GGC	D	G	ATRAID	ATRAID_p.D5G	1	1	CACO-2	chr2:27212382_A/G	NA	NA	Q6UW56-1	NA	FALSE	dbSNP	11	NA	NA
chr2	27664167	27664167	+	CACO-2_Common_RNA	C	A	1967	PASS	A	415	415	1	139	18794	ENSG00000163798.13	nonsynonymous	CCG	ACG	P	T	SLC4A1AP	SLC4A1AP_p.P139T	1	1	CACO-2	chr2:27664167_C/A	NA	NA	Q9BWU0	NA	FALSE	dbSNP	7	NA	NA
chr2	27664167	27664167	+	CACO-2_Common_RNA	C	A	1967	PASS	A	415	415	1	139	18795	ENSG00000163798.13	nonsynonymous	CCG	ACG	P	T	SLC4A1AP	SLC4A1AP_p.P139T	1	1	CACO-2	chr2:27664167_C/A	NA	NA	Q9BWU0	NA	FALSE	dbSNP	7	NA	NA
chr2	32488639	32488639	+	CACO-2_Common_RNA	A	T	143	PASS	T	8020	8020	1	2674	18964	ENSG00000115760.13	nonsynonymous	ACT	TCT	T	S	BIRC6	BIRC6_p.T2674S	1	1	CACO-2	chr2:32488639_A/T	NA	Census Gene	Q9NR09	NA	FALSE	dbSNP	8	NA	NA
chr2	32736791	32736791	+	CACO-2_Common_RNA	A	G	257	PASS	G	1427	1427	1	476	18982	ENSG00000018699.11	nonsynonymous	TAT	TGT	Y	C	TTC27	TTC27_p.Y476C	1	1	CACO-2	chr2:32736791_A/G	NA	NA	Q6P3X3	NA	TRUE	dbSNP	2	NA	NA
chr2	32947760	32947760	+	CACO-2_Common_RNA	G	A	452	PASS	A	436	436	1	146	18992	ENSG00000049323.15	nonsynonymous	GAG	AAG	E	K	LTBP1	LTBP1_p.E146K	1	1	CACO-2	chr2:32947760_G/A	NA	NA	Q14766-1	NA	FALSE	dbSNP	1	NA	NA
chr2	33360729	33360729	+	CACO-2_Common_RNA	T	C	1518	PASS	C	4133	4133	1	1378	18992	ENSG00000049323.15	nonsynonymous	GTG	GCG	V	A	LTBP1	LTBP1_p.V1378A	1	1	CACO-2	chr2:33360729_T/C	NA	NA	Q14766-1	NA	TRUE	dbSNP	11	NA	NA
chr2	36555743	36555743	-	CACO-2_Common_RNA	G	A	327	PASS	T	985	985	1	329	26701	ENSG00000171055.14	nonsynonymous	CGT	TGT	R	C	FEZ2	FEZ2_p.R329C	1	1	CACO-2	chr2:36555743_G/A	NA	NA	Q9UHY8-1	NA	FALSE	dbSNP	6	NA	NA
chr2	36597994	36597994	-	CACO-2_Common_RNA	G	A	489	PASS	T	149	149	1	50	26701	ENSG00000171055.14	nonsynonymous	CCG	CTG	P	L	FEZ2	FEZ2_p.P50L	1	1	CACO-2	chr2:36597994_G/A	NA	NA	Q9UHY8-1	NA	TRUE	dbSNP	9	NA	NA
chr2	36598027	36598027	-	CACO-2_Common_RNA	T	C	129	PASS	G	116	116	1	39	26701	ENSG00000171055.14	nonsynonymous	GAG	GGG	E	G	FEZ2	FEZ2_p.E39G	1	1	CACO-2	chr2:36598027_T/C	NA	NA	Q9UHY8-1	NA	FALSE	dbSNP	9	NA	NA
chr2	38855202	38855202	-	CACO-2_Common_RNA	T	C	134	PASS	G	1760	1760	1	587	26835	ENSG00000163214.20	nonsynonymous	AAT	AGT	N	S	DHX57	DHX57_p.N587S	1	1	CACO-2	chr2:38855202_T/C	NA	NA	Q6P158-1	NA	FALSE	dbSNP	8	NA	NA
chr2	42282878	42282878	+	CACO-2_Common_RNA	A	G	2550	PASS	G	847	847	1	283	19273	ENSG00000143924.18	nonsynonymous	AAA	GAA	K	E	EML4	EML4_p.K283E	1	1	CACO-2	chr2:42282878_A/G	NA	Census Gene	Q9HC35-1	NA	FALSE	dbSNP	11	NA	NA
chr2	42288248	42288248	+	CACO-2_Common_RNA	A	G	2251	PASS	G	1144	1144	1	382	19273	ENSG00000143924.18	nonsynonymous	ATT	GTT	I	V	EML4	EML4_p.I382V	1	1	CACO-2	chr2:42288248_A/G	NA	Census Gene	Q9HC35-1	NA	TRUE	dbSNP	11	NA	NA
chr2	42288297	42288297	+	CACO-2_Common_RNA	A	G	1081	PASS	G	1193	1193	1	398	19273	ENSG00000143924.18	nonsynonymous	AAG	AGG	K	R	EML4	EML4_p.K398R	1	1	CACO-2	chr2:42288297_A/G	NA	Census Gene	Q9HC35-1	NA	FALSE	dbSNP	6	NA	NA
chr2	42762961	42762961	-	CACO-2_Common_RNA	G	C	166	PASS	G	1219	1219	1	407	26926	ENSG00000162881.6	nonsynonymous	CTG	GTG	L	V	OXER1	OXER1_p.L407V	1	1	CACO-2	chr2:42762961_G/C	NA	NA	Q8TDS5	NA	FALSE	dbSNP	3	NA	NA
chr2	42788564	42788564	-	CACO-2_Common_RNA	T	A	152	PASS	T	124	124	1	42	26928	ENSG00000162882.14	nonsynonymous	ACC	TCC	T	S	HAAO	HAAO_p.T42S	1	1	CACO-2	chr2:42788564_T/A	NA	NA	P46952-1	NA	FALSE	dbSNP	4	NA	NA
chr2	42788579	42788579	-	CACO-2_Common_RNA	T	C	163	PASS	G	109	109	1	37	26928	ENSG00000162882.14	nonsynonymous	ATC	GTC	I	V	HAAO	HAAO_p.I37V	1	1	CACO-2	chr2:42788579_T/C	NA	NA	P46952-1	NA	FALSE	dbSNP	9	NA	NA
chr2	44320435	44320435	+	CACO-2_Common_RNA	G	A	1031	PASS	A	1854	1854	1	618	19346	ENSG00000138079.13	nonsynonymous	ATG	ATA	M	I	SLC3A1	SLC3A1_p.M618I	1	1	CACO-2	chr2:44320435_G/A	NA	NA	Q07837-1	NA	FALSE	dbSNP	9	Benign	Star
chr2	48580657	48580657	+	CACO-2_Common_RNA	A	C	47	PASS	C	24	24	1	8	19505	ENSG00000243244.5	nonsynonymous	AAA	AAC	K	N	STON1	STON1_p.K8N	1	1	CACO-2	chr2:48580657_A/C	NA	NA	Q9Y6Q2-1	NA	TRUE	dbSNP	5	NA	NA
chr2	48580657	48580657	+	CACO-2_Common_RNA	A	C	47	PASS	C	24	24	1	8	19506	ENSG00000243244.5	nonsynonymous	AAA	AAC	K	N	STON1	STON1_p.K8N	1	1	CACO-2	chr2:48580657_A/C	NA	NA	Q9Y6Q2-1	NA	TRUE	dbSNP	5	NA	NA
chr2	48581013	48581013	+	CACO-2_Common_RNA	G	C	88	PASS	C	380	380	1	127	19505	ENSG00000243244.5	nonsynonymous	AGA	ACA	R	T	STON1	STON1_p.R127T	1	1	CACO-2	chr2:48581013_G/C	NA	NA	Q9Y6Q2-1	NA	TRUE	dbSNP	5	NA	NA
chr2	48581013	48581013	+	CACO-2_Common_RNA	G	C	88	PASS	C	380	380	1	127	19506	ENSG00000243244.5	nonsynonymous	AGA	ACA	R	T	STON1	STON1_p.R127T	1	1	CACO-2	chr2:48581013_G/C	NA	NA	Q9Y6Q2-1	NA	TRUE	dbSNP	5	NA	NA
chr2	53892888	53892888	-	CACO-2_Common_RNA	A	T	968	PASS	A	4111	4111	1	1371	27222	ENSG00000068878.14	nonsynonymous	TCA	ACA	S	T	PSME4	PSME4_p.S1371T	1	1	CACO-2	chr2:53892888_A/T	NA	NA	Q14997-1	NA	TRUE	dbSNP	7	NA	NA
chr2	53908799	53908799	-	CACO-2_Common_RNA	T	C	119	PASS	G	2614	2614	1	872	27222	ENSG00000068878.14	nonsynonymous	ATA	GTA	I	V	PSME4	PSME4_p.I872V	1	1	CACO-2	chr2:53908799_T/C	NA	NA	Q14997-1	NA	FALSE	dbSNP	1	NA	NA
chr2	55242979	55242979	-	CACO-2_Common_RNA	C	T	253	PASS	A	1666	1666	1	556	27270	ENSG00000085760.14	nonsynonymous	GTA	ATA	V	I	MTIF2	MTIF2_p.V556I	1	1	CACO-2	chr2:55242979_C/T	NA	NA	P46199	NA	FALSE	dbSNP	11	NA	NA
chr2	55242979	55242979	-	CACO-2_Common_RNA	C	T	253	PASS	A	1666	1666	1	556	27271	ENSG00000085760.14	nonsynonymous	GTA	ATA	V	I	MTIF2	MTIF2_p.V556I	1	1	CACO-2	chr2:55242979_C/T	NA	NA	P46199	NA	FALSE	dbSNP	11	NA	NA
chr2	55242979	55242979	-	CACO-2_Common_RNA	C	T	253	PASS	A	1666	1666	1	556	27272	ENSG00000085760.14	nonsynonymous	GTA	ATA	V	I	MTIF2	MTIF2_p.V556I	1	1	CACO-2	chr2:55242979_C/T	NA	NA	P46199	NA	FALSE	dbSNP	11	NA	NA
chr2	55263683	55263683	-	CACO-2_Common_RNA	G	T	153	PASS	A	176	176	1	59	27270	ENSG00000085760.14	nonsynonymous	ACT	AAT	T	N	MTIF2	MTIF2_p.T59N	1	1	CACO-2	chr2:55263683_G/T	NA	NA	P46199	NA	TRUE	dbSNP	11	NA	NA
chr2	55263683	55263683	-	CACO-2_Common_RNA	G	T	153	PASS	A	176	176	1	59	27271	ENSG00000085760.14	nonsynonymous	ACT	AAT	T	N	MTIF2	MTIF2_p.T59N	1	1	CACO-2	chr2:55263683_G/T	NA	NA	P46199	NA	TRUE	dbSNP	11	NA	NA
chr2	55263683	55263683	-	CACO-2_Common_RNA	G	T	153	PASS	A	176	176	1	59	27272	ENSG00000085760.14	nonsynonymous	ACT	AAT	T	N	MTIF2	MTIF2_p.T59N	1	1	CACO-2	chr2:55263683_G/T	NA	NA	P46199	NA	TRUE	dbSNP	11	NA	NA
chr2	55544025	55544025	+	CACO-2_Common_RNA	A	G	900	PASS	G	728	728	1	243	19621	ENSG00000163001.11	nonsynonymous	GAC	GGC	D	G	CFAP36	CFAP36_p.D243G	1	1	CACO-2	chr2:55544025_A/G	NA	NA	Q96G28-1	NA	FALSE	dbSNP	10	NA	NA
chr2	55578304	55578304	-	CACO-2_Common_RNA	T	C	726	PASS	G	1507	1507	1	503	27355	ENSG00000275052.4	nonsynonymous	ATA	GTA	I	V	PPP4R3B	PPP4R3B_p.I503V	1	1	CACO-2	chr2:55578304_T/C	NA	NA	Q5MIZ7-1	NA	TRUE	dbSNP	11	NA	NA
chr2	55684985	55684985	-	CACO-2_Common_RNA	T	C	522	PASS	G	361	361	1	121	27359	ENSG00000138035.14	nonsynonymous	ATT	GTT	I	V	PNPT1	PNPT1_p.I121V	1	1	CACO-2	chr2:55684985_T/C	NA	NA	Q8TCS8	NA	FALSE	dbSNP	7	Benign	Star
chr2	55684985	55684985	-	CACO-2_Common_RNA	T	C	522	PASS	G	361	361	1	121	27360	ENSG00000138035.14	nonsynonymous	ATT	GTT	I	V	PNPT1	PNPT1_p.I121V	1	1	CACO-2	chr2:55684985_T/C	NA	NA	Q8TCS8	NA	FALSE	dbSNP	7	Benign	Star
chr2	58089679	58089679	+	CACO-2_Common_RNA	A	G	93	PASS	G	499	499	1	167	19635	ENSG00000028116.16	nonsynonymous	ATA	GTA	I	V	VRK2	VRK2_p.I167V	1	1	CACO-2	chr2:58089679_A/G	NA	NA	Q86Y07-1	NA	FALSE	dbSNP	10	NA	NA
chr2	58089679	58089679	+	CACO-2_Common_RNA	A	G	93	PASS	G	499	499	1	167	19640	ENSG00000028116.16	nonsynonymous	ATA	GTA	I	V	VRK2	VRK2_p.I167V	1	1	CACO-2	chr2:58089679_A/G	NA	NA	Q86Y07-1	NA	FALSE	dbSNP	10	NA	NA
chr2	61348173	61348173	-	CACO-2_Common_RNA	A	G	771	PASS	C	1982	1982	1	661	27463	ENSG00000115464.14	nonsynonymous	ATG	ACG	M	T	USP34	USP34_p.M661T	1	1	CACO-2	chr2:61348173_A/G	NA	NA	Q70CQ2-1	NA	TRUE	dbSNP	11	NA	NA
chr2	65018231	65018231	+	CACO-2_Common_RNA	G	A	172	PASS	A	1195	1195	1	399	19856	ENSG00000115902.10	nonsynonymous	GTA	ATA	V	I	SLC1A4	SLC1A4_p.V399I	1	1	CACO-2	chr2:65018231_G/A	NA	NA	P43007-1	NA	FALSE	dbSNP	5	NA	NA
chr2	65069664	65069664	+	CACO-2_Common_RNA	G	A	137	PASS	A	220	220	1	74	19862	ENSG00000011523.13	nonsynonymous	GGC	AGC	G	S	CEP68	CEP68_p.G74S	1	1	CACO-2	chr2:65069664_G/A	NA	NA	Q76N32-1	NA	TRUE	dbSNP	6	NA	NA
chr2	67404699	67404699	+	CACO-2_Common_RNA	G	A	236	PASS	A	2017	2017	1	673	19926	ENSG00000143971.8	nonsynonymous	GAA	AAA	E	K	ETAA1	ETAA1_p.E673K	1	1	CACO-2	chr2:67404699_G/A	NA	NA	Q9NY74	NA	TRUE	dbSNP	8	NA	NA
chr2	67404993	67404993	+	CACO-2_Common_RNA	C	T	87	PASS	T	2311	2311	1	771	19926	ENSG00000143971.8	nonsynonymous	CCA	TCA	P	S	ETAA1	ETAA1_p.P771S	1	1	CACO-2	chr2:67404993_C/T	NA	NA	Q9NY74	NA	FALSE	dbSNP	8	NA	NA
chr2	68042936	68042936	-	CACO-2_Common_RNA	A	G	557	PASS	C	379	379	1	127	27641	ENSG00000197223.11	nonsynonymous	TCG	CCG	S	P	C1D	C1D_p.S127P	1	1	CACO-2	chr2:68042936_A/G	NA	NA	Q13901	NA	FALSE	dbSNP	2	NA	NA
chr2	68042936	68042936	-	CACO-2_Common_RNA	A	G	557	PASS	C	379	379	1	127	27643	ENSG00000197223.11	nonsynonymous	TCG	CCG	S	P	C1D	C1D_p.S127P	1	1	CACO-2	chr2:68042936_A/G	NA	NA	Q13901	NA	FALSE	dbSNP	2	NA	NA
chr2	68042936	68042936	-	CACO-2_Common_RNA	A	G	557	PASS	C	379	379	1	127	27644	ENSG00000197223.11	nonsynonymous	TCG	CCG	S	P	C1D	C1D_p.S127P	1	1	CACO-2	chr2:68042936_A/G	NA	NA	Q13901	NA	FALSE	dbSNP	2	NA	NA
chr2	68157965	68157965	+	CACO-2_Common_RNA	A	G	1108	PASS	G	31	31	1	11	19933	ENSG00000115946.7	nonsynonymous	AGG	GGG	R	G	PNO1	PNO1_p.R11G	1	1	CACO-2	chr2:68157965_A/G	NA	NA	Q9NRX1	NA	FALSE	dbSNP	11	NA	NA
chr2	70261338	70261338	+	CACO-2_Common_RNA	C	T	639	PASS	T	446	446	1	149	20014	ENSG00000116005.11	nonsynonymous	TCC	TTC	S	F	PCYOX1	PCYOX1_p.S149F	1	1	CACO-2	chr2:70261338_C/T	NA	NA	Q9UHG3-1	NA	FALSE	dbSNP	5	NA	NA
chr2	71124273	71124273	-	CACO-2_Common_RNA	C	A	268	PASS	T	311	311	1	104	27971	ENSG00000124370.10	nonsynonymous	CGT	CTT	R	L	MCEE	MCEE_p.R104L	1	1	CACO-2	chr2:71124273_C/A	NA	NA	Q96PE7	NA	FALSE	dbSNP	5	Benign	Star
chr2	71133152	71133152	+	CACO-2_Common_RNA	G	A	635	PASS	A	344	344	1	115	20077	ENSG00000124383.8	nonsynonymous	CGT	CAT	R	H	MPHOSPH10	MPHOSPH10_p.R115H	1	1	CACO-2	chr2:71133152_G/A	NA	NA	O00566	NA	FALSE	dbSNP	5	NA	NA
chr2	71403979	71403979	+	CACO-2_Common_RNA	A	G	300	PASS	G	2939	2939	1	980	20090	ENSG00000075292.18	nonsynonymous	AAC	AGC	N	S	ZNF638	ZNF638_p.N980S	1	1	CACO-2	chr2:71403979_A/G	NA	NA	Q14966-1	NA	FALSE	dbSNP	6	NA	NA
chr2	71403979	71403979	+	CACO-2_Common_RNA	A	G	300	PASS	G	2939	2939	1	980	20091	ENSG00000075292.18	nonsynonymous	AAC	AGC	N	S	ZNF638	ZNF638_p.N980S	1	1	CACO-2	chr2:71403979_A/G	NA	NA	Q14966-1	NA	FALSE	dbSNP	6	NA	NA
chr2	71427045	71427045	+	CACO-2_Common_RNA	G	A	1776	PASS	A	5176	5176	1	1726	20090	ENSG00000075292.18	nonsynonymous	GTG	ATG	V	M	ZNF638	ZNF638_p.V1726M	1	1	CACO-2	chr2:71427045_G/A	NA	NA	Q14966-1	NA	FALSE	dbSNP	5	NA	NA
chr2	71427045	71427045	+	CACO-2_Common_RNA	G	A	1776	PASS	A	5176	5176	1	1726	20091	ENSG00000075292.18	nonsynonymous	GTG	ATG	V	M	ZNF638	ZNF638_p.V1726M	1	1	CACO-2	chr2:71427045_G/A	NA	NA	Q14966-1	NA	FALSE	dbSNP	5	NA	NA
chr2	71431411	71431411	+	CACO-2_Common_RNA	C	T	183	PASS	T	5735	5735	1	1912	20090	ENSG00000075292.18	nonsynonymous	GCG	GTG	A	V	ZNF638	ZNF638_p.A1912V	1	1	CACO-2	chr2:71431411_C/T	NA	NA	Q14966-1	NA	FALSE	dbSNP	5	NA	NA
chr2	71431411	71431411	+	CACO-2_Common_RNA	C	T	183	PASS	T	5735	5735	1	1912	20091	ENSG00000075292.18	nonsynonymous	GCG	GTG	A	V	ZNF638	ZNF638_p.A1912V	1	1	CACO-2	chr2:71431411_C/T	NA	NA	Q14966-1	NA	FALSE	dbSNP	5	NA	NA
chr2	73780009	73780009	-	CACO-2_Common_RNA	T	C	621	PASS	G	107	107	1	36	28046	ENSG00000144048.10	nonsynonymous	GAC	GGC	D	G	DUSP11	DUSP11_p.D36G	1	1	CACO-2	chr2:73780009_T/C	NA	NA	O75319-1	NA	FALSE	dbSNP	10	NA	NA
chr2	74872350	74872350	+	CACO-2_Common_RNA	A	T	137	PASS	T	426	426	1	142	20335	ENSG00000159399.9	nonsynonymous	CAA	CAT	Q	H	HK2	HK2_p.Q142H	1	1	CACO-2	chr2:74872350_A/T	NA	NA	P52789	NA	TRUE	dbSNP	7	NA	NA
chr2	74958729	74958729	+	CACO-2_Common_RNA	G	T	358	alleleBias	T	50	50	1	17	20342	ENSG00000115350.11	nonsynonymous	GGA	GTA	G	V	POLE4	POLE4_p.G17V	1	1	CACO-2	chr2:74958729_G/T	NA	NA	Q9NR33	NA	FALSE	dbSNP	9	NA	NA
chr2	75690035	75690035	-	CACO-2_Common_RNA	G	C	23	PASS	G	1273	1273	1	425	28224	ENSG00000005436.13	nonsynonymous	CAG	GAG	Q	E	GCFC2	GCFC2_p.Q425E	1	1	CACO-2	chr2:75690035_G/C	NA	NA	P16383-1	NA	TRUE	dbSNP	1	NA	NA
chr2	85394936	85394936	-	CACO-2_Common_RNA	T	C	252	PASS	G	1004	1004	1	335	28345	ENSG00000042493.15	nonsynonymous	CAT	CGT	H	R	CAPG	CAPG_p.H335R	1	1	CACO-2	chr2:85394936_T/C	NA	NA	P40121-1	NA	FALSE	dbSNP	9	NA	NA
chr2	85394936	85394936	-	CACO-2_Common_RNA	T	C	252	PASS	G	1004	1004	1	335	28348	ENSG00000042493.15	nonsynonymous	CAT	CGT	H	R	CAPG	CAPG_p.H335R	1	1	CACO-2	chr2:85394936_T/C	NA	NA	P40121-1	NA	FALSE	dbSNP	9	NA	NA
chr2	85394936	85394936	-	CACO-2_Common_RNA	T	C	252	PASS	G	1004	1004	1	335	28349	ENSG00000042493.15	nonsynonymous	CAT	CGT	H	R	CAPG	CAPG_p.H335R	1	1	CACO-2	chr2:85394936_T/C	NA	NA	P40121-1	NA	FALSE	dbSNP	9	NA	NA
chr2	85553413	85553413	-	CACO-2_Common_RNA	C	T	1177	PASS	A	974	974	1	325	28362	ENSG00000115486.11	nonsynonymous	CGA	CAA	R	Q	GGCX	GGCX_p.R325Q	1	1	CACO-2	chr2:85553413_C/T	NA	NA	P38435-1	NA	TRUE	dbSNP	7	Benign	Star
chr2	86089914	86089914	-	CACO-2_Common_RNA	G	C	170	PASS	G	448	448	1	150	28470	ENSG00000068654.15	nonsynonymous	CCC	GCC	P	A	POLR1A	POLR1A_p.P150A	1	1	CACO-2	chr2:86089914_G/C	NA	NA	O95602	NA	FALSE	dbSNP	9	NA	NA
chr2	86173701	86173701	-	CACO-2_Common_RNA	G	A	1393	PASS	T	370	370	1	124	28482	ENSG00000132305.20	nonsynonymous	CCT	TCT	P	S	IMMT	IMMT_p.P124S	1	1	CACO-2	chr2:86173701_G/A	NA	NA	Q16891-1	NA	FALSE	dbSNP	3	NA	NA
chr2	86456519	86456519	+	CACO-2_Common_RNA	A	G	66	PASS	G	634	634	1	212	20564	ENSG00000115548.16	nonsynonymous	ATA	GTA	I	V	KDM3A	KDM3A_p.I212V	1	1	CACO-2	chr2:86456519_A/G	NA	NA	Q9Y4C1	NA	FALSE	dbSNP	10	NA	NA
chr2	86456519	86456519	+	CACO-2_Common_RNA	A	G	66	PASS	G	634	634	1	212	20566	ENSG00000115548.16	nonsynonymous	ATA	GTA	I	V	KDM3A	KDM3A_p.I212V	1	1	CACO-2	chr2:86456519_A/G	NA	NA	Q9Y4C1	NA	FALSE	dbSNP	10	NA	NA
chr2	86456519	86456519	+	CACO-2_Common_RNA	A	G	66	PASS	G	634	634	1	212	20568	ENSG00000115548.16	nonsynonymous	ATA	GTA	I	V	KDM3A	KDM3A_p.I212V	1	1	CACO-2	chr2:86456519_A/G	NA	NA	Q9Y4C1	NA	FALSE	dbSNP	10	NA	NA
chr2	88124547	88124547	-	CACO-2_Common_RNA	T	C	338	PASS	G	280	280	1	94	28564	ENSG00000163586.9	nonsynonymous	ACT	GCT	T	A	FABP1	FABP1_p.T94A	1	1	CACO-2	chr2:88124547_T/C	NA	NA	P07148	NA	FALSE	dbSNP	5	NA	NA
chr2	88173272	88173272	+	CACO-2_Common_RNA	G	A	161	PASS	A	122	122	1	41	20656	ENSG00000144115.16	nonsynonymous	GGG	GAG	G	E	THNSL2	THNSL2_p.G41E	1	1	CACO-2	chr2:88173272_G/A	NA	NA	Q86YJ6-1	NA	TRUE	dbSNP	9	NA	NA
chr2	88575373	88575373	-	CACO-2_Common_RNA	C	A	408	PASS	T	2110	2110	1	704	28574	ENSG00000172071.11	nonsynonymous	GCT	TCT	A	S	EIF2AK3	EIF2AK3_p.A704S	1	1	CACO-2	chr2:88575373_C/A	NA	NA	Q9NZJ5	NA	FALSE	dbSNP	11	Benign	Star
chr2	88595605	88595605	-	CACO-2_Common_RNA	T	C	107	PASS	G	497	497	1	166	28574	ENSG00000172071.11	nonsynonymous	CAA	CGA	Q	R	EIF2AK3	EIF2AK3_p.Q166R	1	1	CACO-2	chr2:88595605_T/C	NA	NA	Q9NZJ5	NA	FALSE	dbSNP	11	Benign	Star
chr2	88613755	88613755	-	CACO-2_Common_RNA	G	C	242	PASS	G	407	407	1	136	28574	ENSG00000172071.11	nonsynonymous	TCC	TGC	S	C	EIF2AK3	EIF2AK3_p.S136C	1	1	CACO-2	chr2:88613755_G/C	NA	NA	Q9NZJ5	NA	FALSE	dbSNP	4	Benign	Star
chr2	96195421	96195421	-	CACO-2_Common_RNA	C	G	2962	PASS	C	419	419	1	140	28731	ENSG00000084090.13	nonsynonymous	CGT	CCT	R	P	STARD7	STARD7_p.R140P	1	1	CACO-2	chr2:96195421_C/G	NA	NA	Q9NQZ5	NA	FALSE	dbSNP	4	NA	NA
chr2	96328019	96328019	+	CACO-2_Common_RNA	C	T	129	PASS	T	1388	1388	1	463	20818	ENSG00000198885.9	nonsynonymous	ACG	ATG	T	M	ITPRIPL1	ITPRIPL1_p.T463M	1	1	CACO-2	chr2:96328019_C/T	NA	NA	Q6GPH6-1	NA	FALSE	dbSNP	4	NA	NA
chr2	96364509	96364509	+	CACO-2_Common_RNA	T	C	882	PASS	C	1616	1616	1	539	20821	ENSG00000121152.9	nonsynonymous	GTA	GCA	V	A	NCAPH	NCAPH_p.V539A	1	1	CACO-2	chr2:96364509_T/C	NA	NA	Q15003-1	NA	FALSE	dbSNP	4	NA	NA
chr2	99195607	99195607	+	CACO-2_Common_RNA	G	A	1752	PASS	A	388	388	1	130	21012	ENSG00000185414.19	nonsynonymous	GCA	ACA	A	T	MRPL30	MRPL30_p.A130T	1	1	CACO-2	chr2:99195607_G/A	NA	NA	Q8TCC3-1	NA	TRUE	dbSNP	9	NA	NA
chr2	99195607	99195607	+	CACO-2_Common_RNA	G	A	1752	PASS	A	388	388	1	130	21016	ENSG00000185414.19	nonsynonymous	GCA	ACA	A	T	MRPL30	MRPL30_p.A130T	1	1	CACO-2	chr2:99195607_G/A	NA	NA	Q8TCC3-1	NA	TRUE	dbSNP	9	NA	NA
chr2	99376359	99376359	+	CACO-2_Common_RNA	A	C	736	PASS	C	1565	1565	1	522	21018	ENSG00000158417.10	nonsynonymous	AAA	ACA	K	T	EIF5B	EIF5B_p.K522T	1	1	CACO-2	chr2:99376359_A/C	NA	NA	O60841	NA	FALSE	dbSNP	9	NA	NA
chr2	99439044	99439044	-	CACO-2_Common_RNA	A	G	151	PASS	C	770	770	1	257	28936	ENSG00000135945.9	nonsynonymous	TTT	TCT	F	S	REV1	REV1_p.F257S	1	1	CACO-2	chr2:99439044_A/G	NA	NA	Q9UBZ9-1	NA	FALSE	dbSNP	9	NA	NA
chr2	100974842	100974842	+	CACO-2_Common_RNA	A	G	88	PASS	G	1180	1180	1	394	21037	ENSG00000170485.16	nonsynonymous	ACA	GCA	T	A	NPAS2	NPAS2_p.T394A	1	1	CACO-2	chr2:100974842_A/G	NA	NA	Q99743	NA	FALSE	dbSNP	9	NA	NA
chr2	101008009	101008009	-	CACO-2_Common_RNA	T	C	351	PASS	G	3235	3235	1	1079	28988	ENSG00000204634.12	nonsynonymous	AGG	GGG	R	G	TBC1D8	TBC1D8_p.R1079G	1	1	CACO-2	chr2:101008009_T/C	NA	NA	O95759-1	NA	FALSE	dbSNP	10	NA	NA
chr2	101040264	101040264	-	CACO-2_Common_RNA	T	C	46	PASS	G	949	949	1	317	28988	ENSG00000204634.12	nonsynonymous	ACG	GCG	T	A	TBC1D8	TBC1D8_p.T317A	1	1	CACO-2	chr2:101040264_T/C	NA	NA	O95759-1	NA	TRUE	dbSNP	10	NA	NA
chr2	101281950	101281950	-	CACO-2_Common_RNA	G	C	2965	PASS	G	1068	1068	1	356	29001	ENSG00000163162.8	nonsynonymous	GAC	GAG	D	E	RNF149	RNF149_p.D356E	1	1	CACO-2	chr2:101281950_G/C	NA	NA	Q8NC42	NA	FALSE	dbSNP	11	NA	NA
chr2	102718982	102718982	-	CACO-2_Common_RNA	A	G	150	PASS	C	863	863	1	288	29019	ENSG00000135953.10	nonsynonymous	ATA	ACA	I	T	MFSD9	MFSD9_p.I288T	1	1	CACO-2	chr2:102718982_A/G	NA	NA	Q8NBP5	NA	FALSE	dbSNP	3	NA	NA
chr2	102814945	102814945	+	CACO-2_Common_RNA	T	C	293	PASS	C	667	667	1	223	21155	ENSG00000170417.15	nonsynonymous	TGG	CGG	W	R	TMEM182	TMEM182_p.W223R	1	1	CACO-2	chr2:102814945_T/C	NA	NA	Q6ZP80-1	NA	FALSE	dbSNP	11	NA	NA
chr2	105269504	105269504	-	CACO-2_Common_RNA	T	C	1202	PASS	G	2174	2174	1	725	29053	ENSG00000135966.12	nonsynonymous	CAT	CGT	H	R	TGFBRAP1	TGFBRAP1_p.H725R	1	1	CACO-2	chr2:105269504_T/C	NA	NA	Q8WUH2	NA	FALSE	dbSNP	10	NA	NA
chr2	105269504	105269504	-	CACO-2_Common_RNA	T	C	1202	PASS	G	2174	2174	1	725	29054	ENSG00000135966.12	nonsynonymous	CAT	CGT	H	R	TGFBRAP1	TGFBRAP1_p.H725R	1	1	CACO-2	chr2:105269504_T/C	NA	NA	Q8WUH2	NA	FALSE	dbSNP	10	NA	NA
chr2	105269504	105269504	-	CACO-2_Common_RNA	T	C	1202	PASS	G	2174	2174	1	725	29055	ENSG00000135966.12	nonsynonymous	CAT	CGT	H	R	TGFBRAP1	TGFBRAP1_p.H725R	1	1	CACO-2	chr2:105269504_T/C	NA	NA	Q8WUH2	NA	FALSE	dbSNP	10	NA	NA
chr2	108483116	108483116	+	CACO-2_Common_RNA	C	G	457	PASS	G	3400	3400	1	1134	21254	ENSG00000135968.20	nonsynonymous	CAA	GAA	Q	E	GCC2	GCC2_p.Q1134E	1	1	CACO-2	chr2:108483116_C/G	NA	NA	Q8IWJ2-1	NA	FALSE	dbSNP	11	NA	NA
chr2	108680724	108680724	+	CACO-2_Common_RNA	G	A	196	PASS	A	817	817	1	273	21269	ENSG00000169756.16	nonsynonymous	GTG	ATG	V	M	LIMS1	LIMS1_p.V273M	1	1	CACO-2	chr2:108680724_G/A	NA	NA	P48059-1	NA	TRUE	dbSNP	2	NA	NA
chr2	108680724	108680724	+	CACO-2_Common_RNA	G	A	196	PASS	A	817	817	1	273	21270	ENSG00000169756.16	nonsynonymous	GTG	ATG	V	M	LIMS1	LIMS1_p.V273M	1	1	CACO-2	chr2:108680724_G/A	NA	NA	P48059-1	NA	TRUE	dbSNP	2	NA	NA
chr2	111929411	111929411	+	CACO-2_Common_RNA	G	A	407	PASS	A	353	353	1	118	21404	ENSG00000153208.16	nonsynonymous	AGT	AAT	S	N	MERTK	MERTK_p.S118N	1	1	CACO-2	chr2:111929411_G/A	NA	NA	Q12866	NA	TRUE	dbSNP	5	Benign	Star
chr2	111929411	111929411	+	CACO-2_Common_RNA	G	A	407	PASS	A	353	353	1	118	21405	ENSG00000153208.16	nonsynonymous	AGT	AAT	S	N	MERTK	MERTK_p.S118N	1	1	CACO-2	chr2:111929411_G/A	NA	NA	Q12866	NA	TRUE	dbSNP	5	Benign	Star
chr2	111994351	111994351	+	CACO-2_Common_RNA	G	A	561	PASS	A	1397	1397	1	466	21404	ENSG00000153208.16	nonsynonymous	AGA	AAA	R	K	MERTK	MERTK_p.R466K	1	1	CACO-2	chr2:111994351_G/A	NA	NA	Q12866	NA	TRUE	dbSNP	9	Benign	Star
chr2	111994351	111994351	+	CACO-2_Common_RNA	G	A	561	PASS	A	1397	1397	1	466	21405	ENSG00000153208.16	nonsynonymous	AGA	AAA	R	K	MERTK	MERTK_p.R466K	1	1	CACO-2	chr2:111994351_G/A	NA	NA	Q12866	NA	TRUE	dbSNP	9	Benign	Star
chr2	111997424	111997424	+	CACO-2_Common_RNA	A	G	479	PASS	G	1552	1552	1	518	21404	ENSG00000153208.16	nonsynonymous	ATT	GTT	I	V	MERTK	MERTK_p.I518V	1	1	CACO-2	chr2:111997424_A/G	NA	NA	Q12866	NA	TRUE	dbSNP	9	Benign	Star
chr2	111997424	111997424	+	CACO-2_Common_RNA	A	G	479	PASS	G	1552	1552	1	518	21405	ENSG00000153208.16	nonsynonymous	ATT	GTT	I	V	MERTK	MERTK_p.I518V	1	1	CACO-2	chr2:111997424_A/G	NA	NA	Q12866	NA	TRUE	dbSNP	9	Benign	Star
chr2	112551896	112551896	+	CACO-2_Common_RNA	C	T	320	PASS	T	884	884	1	295	21434	ENSG00000125630.15	nonsynonymous	TCG	TTG	S	L	POLR1B	POLR1B_p.S295L	1	1	CACO-2	chr2:112551896_C/T	NA	NA	Q9H9Y6-1	NA	TRUE	dbSNP	11	NA	NA
chr2	112740989	112740989	-	CACO-2_Common_RNA	A	G	371	PASS	C	1841	1841	1	614	29287	ENSG00000169607.12	nonsynonymous	TTA	TCA	L	S	CKAP2L	CKAP2L_p.L614S	1	1	CACO-2	chr2:112740989_A/G	NA	NA	Q8IYA6-1	NA	FALSE	dbSNP	8	NA	NA
chr2	112756248	112756248	-	CACO-2_Common_RNA	T	C	854	PASS	G	1123	1123	1	375	29287	ENSG00000169607.12	nonsynonymous	ATA	GTA	I	V	CKAP2L	CKAP2L_p.I375V	1	1	CACO-2	chr2:112756248_T/C	NA	NA	Q8IYA6-1	NA	TRUE	dbSNP	11	NA	NA
chr2	112762552	112762552	-	CACO-2_Common_RNA	G	A	125	PASS	T	55	55	1	19	29287	ENSG00000169607.12	nonsynonymous	CTT	TTT	L	F	CKAP2L	CKAP2L_p.L19F	1	1	CACO-2	chr2:112762552_G/A	NA	NA	Q8IYA6-1	NA	FALSE	dbSNP	1	NA	NA
chr2	117817639	117817639	+	CACO-2_Common_RNA	C	G	1758	PASS	G	281	281	1	94	21608	ENSG00000088205.12	nonsynonymous	ACC	AGC	T	S	DDX18	DDX18_p.T94S	1	1	CACO-2	chr2:117817639_C/G	NA	NA	Q9NVP1	NA	FALSE	dbSNP	7	NA	NA
chr2	117821214	117821214	+	CACO-2_Common_RNA	A	T	626	PASS	T	568	568	1	190	21608	ENSG00000088205.12	nonsynonymous	ACT	TCT	T	S	DDX18	DDX18_p.T190S	1	1	CACO-2	chr2:117821214_A/T	NA	NA	Q9NVP1	COSMIC-CLP	TRUE	dbSNP	1	NA	NA
chr2	117986054	117986054	-	CACO-2_Common_RNA	G	A	92	PASS	T	535	535	1	179	29363	ENSG00000125633.10	nonsynonymous	CGT	TGT	R	C	CCDC93	CCDC93_p.R179C	1	1	CACO-2	chr2:117986054_G/A	NA	NA	Q567U6	NA	FALSE	dbSNP	2	NA	NA
chr2	119680947	119680947	+	CACO-2_Common_RNA	A	G	2965	PASS	G	94	94	1	32	21685	ENSG00000144120.12	nonsynonymous	ATC	GTC	I	V	TMEM177	TMEM177_p.I32V	1	1	CACO-2	chr2:119680947_A/G	NA	NA	Q53S58	NA	TRUE	dbSNP	11	NA	NA
chr2	119680947	119680947	+	CACO-2_Common_RNA	A	G	2965	PASS	G	94	94	1	32	21686	ENSG00000144120.12	nonsynonymous	ATC	GTC	I	V	TMEM177	TMEM177_p.I32V	1	1	CACO-2	chr2:119680947_A/G	NA	NA	Q53S58	NA	TRUE	dbSNP	11	NA	NA
chr2	119680947	119680947	+	CACO-2_Common_RNA	A	G	2965	PASS	G	94	94	1	32	21687	ENSG00000144120.12	nonsynonymous	ATC	GTC	I	V	TMEM177	TMEM177_p.I32V	1	1	CACO-2	chr2:119680947_A/G	NA	NA	Q53S58	NA	TRUE	dbSNP	11	NA	NA
chr2	119681654	119681654	+	CACO-2_Common_RNA	C	G	1679	PASS	G	801	801	1	267	21685	ENSG00000144120.12	nonsynonymous	GAC	GAG	D	E	TMEM177	TMEM177_p.D267E	1	1	CACO-2	chr2:119681654_C/G	NA	NA	Q53S58	NA	FALSE	dbSNP	11	NA	NA
chr2	119681654	119681654	+	CACO-2_Common_RNA	C	G	1679	PASS	G	801	801	1	267	21686	ENSG00000144120.12	nonsynonymous	GAC	GAG	D	E	TMEM177	TMEM177_p.D267E	1	1	CACO-2	chr2:119681654_C/G	NA	NA	Q53S58	NA	FALSE	dbSNP	11	NA	NA
chr2	119681654	119681654	+	CACO-2_Common_RNA	C	G	1679	PASS	G	801	801	1	267	21687	ENSG00000144120.12	nonsynonymous	GAC	GAG	D	E	TMEM177	TMEM177_p.D267E	1	1	CACO-2	chr2:119681654_C/G	NA	NA	Q53S58	NA	FALSE	dbSNP	11	NA	NA
chr2	120127734	120127734	+	CACO-2_Common_RNA	G	A	84	PASS	A	1384	1384	1	462	21704	ENSG00000115109.13	nonsynonymous	GCA	ACA	A	T	EPB41L5	EPB41L5_p.A462T	1	1	CACO-2	chr2:120127734_G/A	NA	NA	Q9HCM4-1	NA	FALSE	dbSNP	10	NA	NA
chr2	120222852	120222852	-	CACO-2_Common_RNA	G	C	2189	PASS	G	125	125	1	42	29395	ENSG00000226479.3	nonsynonymous	GCC	GGC	A	G	TMEM185B	TMEM185B_p.A42G	1	1	CACO-2	chr2:120222852_G/C	NA	NA	Q9H7F4	NA	FALSE	dbSNP	10	NA	NA
chr2	130343161	130343161	+	CACO-2_Common_RNA	G	A	2237	PASS	A	79	79	1	27	21913	ENSG00000136718.9	nonsynonymous	GAG	AAG	E	K	IMP4	IMP4_p.E27K	1	1	CACO-2	chr2:130343161_G/A	NA	NA	Q96G21	NA	FALSE	dbSNP	8	NA	NA
chr2	131263913	131263913	+	CACO-2_Common_RNA	A	G	26	PASS	G	2458	2458	1	820	22005	ENSG00000188219.14	nonsynonymous	ACC	GCC	T	A	POTEE	POTEE_p.T820A	1	1	CACO-2	chr2:131263913_A/G	NA	NA	Q6S8J3-1	NA	FALSE	dbSNP	1	NA	NA
chr2	135817964	135817964	-	CACO-2_Common_RNA	T	C	47	PASS	G	1084	1084	1	362	29749	ENSG00000115850.9	nonsynonymous	ATC	GTC	I	V	LCT	LCT_p.I362V	1	1	CACO-2	chr2:135817964_T/C	NA	NA	P09848	NA	FALSE	dbSNP	11	Benign	Star
chr2	143040620	143040620	+	CACO-2_Common_RNA	A	G	26	PASS	G	1234	1234	1	412	22191	ENSG00000115919.14	nonsynonymous	AAA	GAA	K	E	KYNU	KYNU_p.K412E	1	1	CACO-2	chr2:143040620_A/G	NA	NA	Q16719-1	NA	FALSE	dbSNP	4	NA	NA
chr2	143040620	143040620	+	CACO-2_Common_RNA	A	G	26	PASS	G	1234	1234	1	412	22193	ENSG00000115919.14	nonsynonymous	AAA	GAA	K	E	KYNU	KYNU_p.K412E	1	1	CACO-2	chr2:143040620_A/G	NA	NA	Q16719-1	NA	FALSE	dbSNP	4	NA	NA
chr2	144141992	144141992	-	CACO-2_Common_RNA	C	A	221	PASS	T	411	411	1	137	29818	ENSG00000121964.14	nonsynonymous	ATG	ATT	M	I	GTDC1	GTDC1_p.M137I	1	1	CACO-2	chr2:144141992_C/A	NA	NA	Q4AE62-1	NA	FALSE	dbSNP	9	NA	NA
chr2	144141992	144141992	-	CACO-2_Common_RNA	C	A	221	PASS	T	411	411	1	137	29819	ENSG00000121964.14	nonsynonymous	ATG	ATT	M	I	GTDC1	GTDC1_p.M137I	1	1	CACO-2	chr2:144141992_C/A	NA	NA	Q4AE62-1	NA	FALSE	dbSNP	9	NA	NA
chr2	144141992	144141992	-	CACO-2_Common_RNA	C	A	221	PASS	T	411	411	1	137	29824	ENSG00000121964.14	nonsynonymous	ATG	ATT	M	I	GTDC1	GTDC1_p.M137I	1	1	CACO-2	chr2:144141992_C/A	NA	NA	Q4AE62-1	NA	FALSE	dbSNP	9	NA	NA
chr2	144141992	144141992	-	CACO-2_Common_RNA	C	A	221	PASS	T	411	411	1	137	29825	ENSG00000121964.14	nonsynonymous	ATG	ATT	M	I	GTDC1	GTDC1_p.M137I	1	1	CACO-2	chr2:144141992_C/A	NA	NA	Q4AE62-1	NA	FALSE	dbSNP	9	NA	NA
chr2	151282902	151282902	-	CACO-2_Common_RNA	G	A	161	PASS	T	47	47	1	16	29950	ENSG00000123609.10	nonsynonymous	TCG	TTG	S	L	NMI	NMI_p.S16L	1	1	CACO-2	chr2:151282902_G/A	NA	NA	Q13287	NA	FALSE	dbSNP	8	NA	NA
chr2	151455056	151455056	+	CACO-2_Common_RNA	G	A	654	PASS	A	2506	2506	1	836	22437	ENSG00000080345.17	nonsynonymous	GGC	AGC	G	S	RIF1	RIF1_p.G836S	1	1	CACO-2	chr2:151455056_G/A	NA	NA	Q5UIP0-1	NA	FALSE	dbSNP	9	NA	NA
chr2	151455056	151455056	+	CACO-2_Common_RNA	G	A	654	PASS	A	2506	2506	1	836	22441	ENSG00000080345.17	nonsynonymous	GGC	AGC	G	S	RIF1	RIF1_p.G836S	1	1	CACO-2	chr2:151455056_G/A	NA	NA	Q5UIP0-1	NA	FALSE	dbSNP	9	NA	NA
chr2	151463604	151463604	+	CACO-2_Common_RNA	G	A	732	PASS	A	4084	4084	1	1362	22437	ENSG00000080345.17	nonsynonymous	GTG	ATG	V	M	RIF1	RIF1_p.V1362M	1	1	CACO-2	chr2:151463604_G/A	NA	NA	Q5UIP0-1	NA	FALSE	dbSNP	9	NA	NA
chr2	151463604	151463604	+	CACO-2_Common_RNA	G	A	732	PASS	A	4084	4084	1	1362	22441	ENSG00000080345.17	nonsynonymous	GTG	ATG	V	M	RIF1	RIF1_p.V1362M	1	1	CACO-2	chr2:151463604_G/A	NA	NA	Q5UIP0-1	NA	FALSE	dbSNP	9	NA	NA
chr2	151465581	151465581	+	CACO-2_Common_RNA	A	T	1880	PASS	T	6061	6061	1	2021	22437	ENSG00000080345.17	nonsynonymous	AAT	TAT	N	Y	RIF1	RIF1_p.N2021Y	1	1	CACO-2	chr2:151465581_A/T	NA	NA	Q5UIP0-1	NA	FALSE	dbSNP	9	NA	NA
chr2	151465581	151465581	+	CACO-2_Common_RNA	A	T	1880	PASS	T	6061	6061	1	2021	22441	ENSG00000080345.17	nonsynonymous	AAT	TAT	N	Y	RIF1	RIF1_p.N2021Y	1	1	CACO-2	chr2:151465581_A/T	NA	NA	Q5UIP0-1	NA	FALSE	dbSNP	9	NA	NA
chr2	151474904	151474904	+	CACO-2_Common_RNA	C	G	945	PASS	G	7252	7252	1	2418	22437	ENSG00000080345.17	nonsynonymous	CTG	GTG	L	V	RIF1	RIF1_p.L2418V	1	1	CACO-2	chr2:151474904_C/G	NA	NA	Q5UIP0-1	NA	FALSE	dbSNP	9	NA	NA
chr2	151474904	151474904	+	CACO-2_Common_RNA	C	G	945	PASS	G	7252	7252	1	2418	22441	ENSG00000080345.17	nonsynonymous	CTG	GTG	L	V	RIF1	RIF1_p.L2418V	1	1	CACO-2	chr2:151474904_C/G	NA	NA	Q5UIP0-1	NA	FALSE	dbSNP	9	NA	NA
chr2	156549737	156549737	+	CACO-2_Common_RNA	G	A	544	PASS	A	791	791	1	264	22488	ENSG00000115159.15	nonsynonymous	CGT	CAT	R	H	GPD2	GPD2_p.R264H	1	1	CACO-2	chr2:156549737_G/A	NA	NA	P43304-1	NA	TRUE	dbSNP	11	NA	NA
chr2	156549737	156549737	+	CACO-2_Common_RNA	G	A	544	PASS	A	791	791	1	264	22489	ENSG00000115159.15	nonsynonymous	CGT	CAT	R	H	GPD2	GPD2_p.R264H	1	1	CACO-2	chr2:156549737_G/A	NA	NA	P43304-1	NA	TRUE	dbSNP	11	NA	NA
chr2	156549737	156549737	+	CACO-2_Common_RNA	G	A	544	PASS	A	791	791	1	264	22493	ENSG00000115159.15	nonsynonymous	CGT	CAT	R	H	GPD2	GPD2_p.R264H	1	1	CACO-2	chr2:156549737_G/A	NA	NA	P43304-1	NA	TRUE	dbSNP	11	NA	NA
chr2	159163352	159163352	+	CACO-2_Common_RNA	A	G	393	PASS	G	752	752	1	251	22543	ENSG00000115183.14	nonsynonymous	AAC	AGC	N	S	TANC1	TANC1_p.N251S	1	1	CACO-2	chr2:159163352_A/G	NA	NA	Q9C0D5-1	NA	FALSE	dbSNP	11	NA	NA
chr2	159817015	159817015	-	CACO-2_Common_RNA	A	G	471	PASS	C	4171	4171	1	1391	30206	ENSG00000054219.10	nonsynonymous	TAT	CAT	Y	H	LY75	LY75_p.Y1391H	1	1	CACO-2	chr2:159817015_A/G	NA	NA	O60449-1	NA	FALSE	dbSNP	8	NA	NA
chr2	159819916	159819916	-	CACO-2_Common_RNA	C	A	1150	PASS	T	3963	3963	1	1321	30206	ENSG00000054219.10	nonsynonymous	AAG	AAT	K	N	LY75	LY75_p.K1321N	1	1	CACO-2	chr2:159819916_C/A	NA	NA	O60449-1	NA	FALSE	dbSNP	10	NA	NA
chr2	162267541	162267541	-	CACO-2_Common_RNA	C	T	88	PASS	A	2836	2836	1	946	30290	ENSG00000115267.5	nonsynonymous	GCA	ACA	A	T	IFIH1	IFIH1_p.A946T	1	1	CACO-2	chr2:162267541_C/T	NA	NA	Q9BYX4-1	NA	TRUE	dbSNP	9	Benign	Star
chr2	162272314	162272314	-	CACO-2_Common_RNA	T	C	32	PASS	G	2528	2528	1	843	30290	ENSG00000115267.5	nonsynonymous	CAT	CGT	H	R	IFIH1	IFIH1_p.H843R	1	1	CACO-2	chr2:162272314_T/C	NA	NA	Q9BYX4-1	NA	FALSE	dbSNP	10	Benign	Star
chr2	162352383	162352383	+	CACO-2_Common_RNA	T	G	326	PASS	G	238	238	1	80	22629	ENSG00000115271.10	nonsynonymous	TCT	GCT	S	A	GCA	GCA_p.S80A	1	1	CACO-2	chr2:162352383_T/G	NA	NA	P28676	NA	TRUE	dbSNP	5	NA	NA
chr2	164619743	164619743	-	CACO-2_Common_RNA	A	T	169	PASS	A	268	268	1	90	30304	ENSG00000115290.9	nonsynonymous	TTT	ATT	F	I	GRB14	GRB14_p.F90I	1	1	CACO-2	chr2:164619743_A/T	NA	NA	Q14449-1	NA	TRUE	dbSNP	9	NA	NA
chr2	165931826	165931826	-	CACO-2_Common_RNA	T	C	334	PASS	G	826	826	1	276	30371	ENSG00000123607.14	nonsynonymous	ACA	GCA	T	A	TTC21B	TTC21B_p.T276A	1	1	CACO-2	chr2:165931826_T/C	NA	NA	Q7Z4L5-1	NA	FALSE	dbSNP	11	Benign	Star
chr2	165941136	165941136	-	CACO-2_Common_RNA	C	T	101	PASS	A	601	601	1	201	30371	ENSG00000123607.14	nonsynonymous	GTG	ATG	V	M	TTC21B	TTC21B_p.V201M	1	1	CACO-2	chr2:165941136_C/T	NA	NA	Q7Z4L5-1	NA	FALSE	dbSNP	10	Benign	Star
chr2	168864867	168864867	+	CACO-2_Common_RNA	G	A	125	PASS	A	1418	1418	1	473	22711	ENSG00000163072.15	nonsynonymous	GGA	GAA	G	E	NOSTRIN	NOSTRIN_p.G473E	1	1	CACO-2	chr2:168864867_G/A	NA	NA	Q8IVI9-1	NA	FALSE	dbSNP	11	NA	NA
chr2	169146922	169146922	-	CACO-2_Common_RNA	T	G	1187	PASS	C	12628	12628	1	4210	30450	ENSG00000081479.12	nonsynonymous	ATC	CTC	I	L	LRP2	LRP2_p.I4210L	1	1	CACO-2	chr2:169146922_T/G	NA	NA	P98164	NA	FALSE	dbSNP	11	Benign	Star
chr2	169154475	169154475	-	CACO-2_Common_RNA	T	C	748	PASS	G	12280	12280	1	4094	30450	ENSG00000081479.12	nonsynonymous	AAG	GAG	K	E	LRP2	LRP2_p.K4094E	1	1	CACO-2	chr2:169154475_T/C	NA	NA	P98164	NA	FALSE	dbSNP	10	Benign	Star
chr2	169318824	169318824	-	CACO-2_Common_RNA	T	C	808	PASS	G	248	248	1	83	30450	ENSG00000081479.12	nonsynonymous	AAC	AGC	N	S	LRP2	LRP2_p.N83S	1	1	CACO-2	chr2:169318824_T/C	NA	NA	P98164	NA	TRUE	dbSNP	7	Benign	Star
chr2	169636593	169636593	+	CACO-2_Common_RNA	T	A	2636	PASS	A	1335	1335	1	445	22747	ENSG00000138398.15	nonsynonymous	GAT	GAA	D	E	PPIG	PPIG_p.D445E	1	1	CACO-2	chr2:169636593_T/A	NA	NA	Q13427-1	NA	FALSE	dbSNP	10	NA	NA
chr2	169636593	169636593	+	CACO-2_Common_RNA	T	A	2636	PASS	A	1335	1335	1	445	22752	ENSG00000138398.15	nonsynonymous	GAT	GAA	D	E	PPIG	PPIG_p.D445E	1	1	CACO-2	chr2:169636593_T/A	NA	NA	Q13427-1	NA	FALSE	dbSNP	10	NA	NA
chr2	169637353	169637353	+	CACO-2_Common_RNA	A	G	755	PASS	G	2095	2095	1	699	22747	ENSG00000138398.15	nonsynonymous	AAT	GAT	N	D	PPIG	PPIG_p.N699D	1	1	CACO-2	chr2:169637353_A/G	NA	NA	Q13427-1	NA	FALSE	dbSNP	4	NA	NA
chr2	169637353	169637353	+	CACO-2_Common_RNA	A	G	755	PASS	G	2095	2095	1	699	22752	ENSG00000138398.15	nonsynonymous	AAT	GAT	N	D	PPIG	PPIG_p.N699D	1	1	CACO-2	chr2:169637353_A/G	NA	NA	Q13427-1	NA	FALSE	dbSNP	4	NA	NA
chr2	170716430	170716430	+	CACO-2_Common_RNA	G	A	1022	PASS	A	223	223	1	75	22808	ENSG00000204335.3	nonsynonymous	GCC	ACC	A	T	SP5	SP5_p.A75T	1	1	CACO-2	chr2:170716430_G/A	NA	NA	Q6BEB4	NA	FALSE	dbSNP	6	NA	NA
chr2	171976274	171976274	+	CACO-2_Common_RNA	T	C	2514	PASS	C	941	941	1	314	22893	ENSG00000128708.12	nonsynonymous	GTG	GCG	V	A	HAT1	HAT1_p.V314A	1	1	CACO-2	chr2:171976274_T/C	NA	NA	O14929-1	NA	FALSE	dbSNP	11	NA	NA
chr2	174572212	174572212	-	CACO-2_Common_RNA	G	A	125	PASS	T	593	593	1	198	30678	ENSG00000115935.17	nonsynonymous	CCG	CTG	P	L	WIPF1	WIPF1_p.P198L	1	1	CACO-2	chr2:174572212_G/A	NA	NA	O43516-1	NA	FALSE	dbSNP	11	Benign	Star
chr2	174572212	174572212	-	CACO-2_Common_RNA	G	A	125	PASS	T	593	593	1	198	30680	ENSG00000115935.17	nonsynonymous	CCG	CTG	P	L	WIPF1	WIPF1_p.P198L	1	1	CACO-2	chr2:174572212_G/A	NA	NA	O43516-1	NA	FALSE	dbSNP	11	Benign	Star
chr2	174572212	174572212	-	CACO-2_Common_RNA	G	A	125	PASS	T	593	593	1	198	30681	ENSG00000115935.17	nonsynonymous	CCG	CTG	P	L	WIPF1	WIPF1_p.P198L	1	1	CACO-2	chr2:174572212_G/A	NA	NA	O43516-1	NA	FALSE	dbSNP	11	Benign	Star
chr2	177552414	177552414	-	CACO-2_Common_RNA	C	T	25	PASS	A	350	350	1	117	30831	ENSG00000196659.9	nonsynonymous	CGC	CAC	R	H	TTC30B	TTC30B_p.R117H	1	1	CACO-2	chr2:177552414_C/T	NA	NA	Q8N4P2	NA	FALSE	dbSNP	11	NA	NA
chr2	178527550	178527550	-	CACO-2_Common_RNA	A	G	326	PASS	C	102653	102653	1	34218	30874	ENSG00000155657.26	nonsynonymous	ATG	ACG	M	T	TTN	TTN_p.M34218T	1	1	CACO-2	chr2:178527550_A/G	NA	NA	Q8WZ42-1	NA	FALSE	dbSNP	1	NA	NA
chr2	178759031	178759031	-	CACO-2_Common_RNA	C	T	88	PASS	A	10256	10256	1	3419	30874	ENSG00000155657.26	nonsynonymous	AGT	AAT	S	N	TTN	TTN_p.S3419N	1	1	CACO-2	chr2:178759031_C/T	NA	NA	Q8WZ42-1	NA	FALSE	dbSNP	10	Benign	Star
chr2	182720028	182720028	+	CACO-2_Common_RNA	G	A	1158	PASS	A	226	226	1	76	23257	ENSG00000077232.17	nonsynonymous	GAT	AAT	D	N	DNAJC10	DNAJC10_p.D76N	1	1	CACO-2	chr2:182720028_G/A	NA	NA	Q8IXB1-1	NA	FALSE	dbSNP	11	NA	NA
chr2	186667690	186667690	+	CACO-2_Common_RNA	G	A	1273	PASS	A	2347	2347	1	783	23306	ENSG00000138448.11	nonsynonymous	GTC	ATC	V	I	ITGAV	ITGAV_p.V783I	1	1	CACO-2	chr2:186667690_G/A	NA	Census Gene	P06756-1	NA	FALSE	dbSNP	11	NA	NA
chr2	188999354	188999354	+	CACO-2_Common_RNA	G	A	43	PASS	A	2092	2092	1	698	23341	ENSG00000168542.14	nonsynonymous	GCT	ACT	A	T	COL3A1	COL3A1_p.A698T	1	1	CACO-2	chr2:188999354_G/A	NA	Census Gene	P02461-1	NA	FALSE	dbSNP	5	Benign	Star
chr2	189010695	189010695	+	CACO-2_Common_RNA	T	G	211	PASS	G	4059	4059	1	1353	23341	ENSG00000168542.14	nonsynonymous	CAT	CAG	H	Q	COL3A1	COL3A1_p.H1353Q	1	1	CACO-2	chr2:189010695_T/G	NA	Census Gene	P02461-1	NA	FALSE	dbSNP	11	Benign	Star
chr2	189666700	189666700	+	CACO-2_Common_RNA	G	A	1126	PASS	A	568	568	1	190	23358	ENSG00000138381.9	nonsynonymous	GGA	AGA	G	R	ASNSD1	ASNSD1_p.G190R	1	1	CACO-2	chr2:189666700_G/A	NA	NA	Q9NWL6-1	NA	TRUE	dbSNP	11	NA	NA
chr2	189755490	189755490	-	CACO-2_Common_RNA	C	T	43	PASS	A	292	292	1	98	31036	ENSG00000128694.11	nonsynonymous	GCT	ACT	A	T	OSGEPL1	OSGEPL1_p.A98T	1	1	CACO-2	chr2:189755490_C/T	NA	NA	Q9H4B0-1	NA	FALSE	dbSNP	1	NA	NA
chr2	189755490	189755490	-	CACO-2_Common_RNA	C	T	43	PASS	A	292	292	1	98	31039	ENSG00000128694.11	nonsynonymous	GCT	ACT	A	T	OSGEPL1	OSGEPL1_p.A98T	1	1	CACO-2	chr2:189755490_C/T	NA	NA	Q9H4B0-1	NA	FALSE	dbSNP	1	NA	NA
chr2	190296896	190296896	-	CACO-2_Common_RNA	T	C	188	PASS	G	136	136	1	46	31057	ENSG00000198130.15	nonsynonymous	ACG	GCG	T	A	HIBCH	HIBCH_p.T46A	1	1	CACO-2	chr2:190296896_T/C	NA	NA	Q6NVY1-1	NA	TRUE	dbSNP	8	Benign	Star
chr2	190319749	190319749	-	CACO-2_Common_RNA	A	G	350	PASS	C	2	2	1	1	31057	ENSG00000198130.15	nonsynonymous	ATG	ACG	M	T	HIBCH	HIBCH_p.M1T	1	1	CACO-2	chr2:190319749_A/G	NA	NA	Q6NVY1-1	NA	FALSE	dbSNP	7	Benign	Star
chr2	190436642	190436642	+	CACO-2_Common_RNA	A	G	55	PASS	G	613	613	1	205	23427	ENSG00000151690.14	nonsynonymous	AGG	GGG	R	G	MFSD6	MFSD6_p.R205G	1	1	CACO-2	chr2:190436642_A/G	NA	NA	Q6ZSS7	NA	FALSE	dbSNP	7	NA	NA
chr2	190436642	190436642	+	CACO-2_Common_RNA	A	G	55	PASS	G	613	613	1	205	23429	ENSG00000151690.14	nonsynonymous	AGG	GGG	R	G	MFSD6	MFSD6_p.R205G	1	1	CACO-2	chr2:190436642_A/G	NA	NA	Q6ZSS7	NA	FALSE	dbSNP	7	NA	NA
chr2	200490212	200490212	-	CACO-2_Common_RNA	C	G	324	PASS	C	1169	1169	1	390	31326	ENSG00000155729.12	nonsynonymous	TGC	TCC	C	S	KCTD18	KCTD18_p.C390S	1	1	CACO-2	chr2:200490212_C/G	NA	NA	Q6PI47-1	NA	TRUE	dbSNP	9	NA	NA
chr2	200490212	200490212	-	CACO-2_Common_RNA	C	G	324	PASS	C	1169	1169	1	390	31327	ENSG00000155729.12	nonsynonymous	TGC	TCC	C	S	KCTD18	KCTD18_p.C390S	1	1	CACO-2	chr2:200490212_C/G	NA	NA	Q6PI47-1	NA	TRUE	dbSNP	9	NA	NA
chr2	200871443	200871443	-	CACO-2_Common_RNA	A	C	453	PASS	G	438	438	1	146	31351	ENSG00000240344.8	nonsynonymous	GAT	GAG	D	E	PPIL3	PPIL3_p.D146E	1	1	CACO-2	chr2:200871443_A/C	NA	NA	Q9H2H8-1	NA	FALSE	dbSNP	4	NA	NA
chr2	200903515	200903515	+	CACO-2_Common_RNA	C	T	498	PASS	T	971	971	1	324	23686	ENSG00000196290.14	nonsynonymous	ACT	ATT	T	I	NIF3L1	NIF3L1_p.T324I	1	1	CACO-2	chr2:200903515_C/T	NA	NA	Q9GZT8-1	NA	FALSE	dbSNP	7	NA	NA
chr2	200903515	200903515	+	CACO-2_Common_RNA	C	T	498	PASS	T	971	971	1	324	23688	ENSG00000196290.14	nonsynonymous	ACT	ATT	T	I	NIF3L1	NIF3L1_p.T324I	1	1	CACO-2	chr2:200903515_C/T	NA	NA	Q9GZT8-1	NA	FALSE	dbSNP	7	NA	NA
chr2	201284866	201284866	+	CACO-2_Common_RNA	G	C	765	PASS	C	853	853	1	285	23747	ENSG00000064012.21	nonsynonymous	GAT	CAT	D	H	CASP8	CASP8_p.D285H	1	1	CACO-2	chr2:201284866_G/C	NA	Census Gene	Q14790-1	NA	TRUE	dbSNP	3	Benign	Star
chr2	201380700	201380700	-	CACO-2_Common_RNA	A	T	335	PASS	A	2588	2588	1	863	31423	ENSG00000115993.12	nonsynonymous	ATT	AAT	I	N	TRAK2	TRAK2_p.I863N	1	1	CACO-2	chr2:201380700_A/T	NA	NA	O60296-1	NA	TRUE	dbSNP	3	NA	NA
chr2	201387816	201387816	-	CACO-2_Common_RNA	G	A	404	PASS	T	1583	1583	1	528	31423	ENSG00000115993.12	nonsynonymous	ACA	ATA	T	I	TRAK2	TRAK2_p.T528I	1	1	CACO-2	chr2:201387816_G/A	NA	NA	O60296-1	NA	TRUE	dbSNP	5	NA	NA
chr2	201399433	201399433	-	CACO-2_Common_RNA	C	T	130	PASS	A	424	424	1	142	31423	ENSG00000115993.12	nonsynonymous	GTC	ATC	V	I	TRAK2	TRAK2_p.V142I	1	1	CACO-2	chr2:201399433_C/T	NA	NA	O60296-1	NA	FALSE	dbSNP	11	NA	NA
chr2	201626089	201626089	-	CACO-2_Common_RNA	C	A	206	PASS	T	1096	1096	1	366	31435	ENSG00000155755.18	nonsynonymous	GCT	TCT	A	S	TMEM237	TMEM237_p.A366S	1	1	CACO-2	chr2:201626089_C/A	NA	NA	Q96Q45-1	NA	FALSE	dbSNP	3	Benign	Star
chr2	201760892	201760892	-	CACO-2_Common_RNA	C	T	858	PASS	A	1102	1102	1	368	31460	ENSG00000003393.14	nonsynonymous	GTG	ATG	V	M	ALS2	ALS2_p.V368M	1	1	CACO-2	chr2:201760892_C/T	NA	NA	Q96Q42-1	NA	FALSE	dbSNP	10	Benign	Star
chr2	203197338	203197338	+	CACO-2_Common_RNA	A	G	88	PASS	G	6988	6988	1	2330	23858	ENSG00000144426.18	nonsynonymous	ATC	GTC	I	V	NBEAL1	NBEAL1_p.I2330V	1	1	CACO-2	chr2:203197338_A/G	NA	NA	Q6ZS30-2	NA	FALSE	dbSNP	10	NA	NA
chr2	203289829	203289829	+	CACO-2_Common_RNA	C	T	863	PASS	T	1036	1036	1	346	23869	ENSG00000119004.15	nonsynonymous	CTT	TTT	L	F	CYP20A1	CYP20A1_p.L346F	1	1	CACO-2	chr2:203289829_C/T	NA	NA	Q6UW02-1	NA	FALSE	dbSNP	7	NA	NA
chr2	205047680	205047680	+	CACO-2_Common_RNA	T	C	84	PASS	C	494	494	1	165	23921	ENSG00000116117.17	nonsynonymous	CTG	CCG	L	P	PARD3B	PARD3B_p.L165P	1	1	CACO-2	chr2:205047680_T/C	NA	NA	Q8TEW8-1	NA	FALSE	dbSNP	9	NA	NA
chr2	205104496	205104496	+	CACO-2_Common_RNA	G	A	155	PASS	A	575	575	1	192	23921	ENSG00000116117.17	nonsynonymous	AGA	AAA	R	K	PARD3B	PARD3B_p.R192K	1	1	CACO-2	chr2:205104496_G/A	NA	NA	Q8TEW8-1	NA	FALSE	dbSNP	9	NA	NA
chr2	207613128	207613128	-	CACO-2_Common_RNA	G	A	452	PASS	T	575	575	1	192	31631	ENSG00000144401.14	nonsynonymous	ACT	ATT	T	I	METTL21A	METTL21A_p.T192I	1	1	CACO-2	chr2:207613128_G/A	NA	NA	Q8WXB1-1	NA	FALSE	dbSNP	10	NA	NA
chr2	207613128	207613128	-	CACO-2_Common_RNA	G	A	452	PASS	T	575	575	1	192	31632	ENSG00000144401.14	nonsynonymous	ACT	ATT	T	I	METTL21A	METTL21A_p.T192I	1	1	CACO-2	chr2:207613128_G/A	NA	NA	Q8WXB1-1	NA	FALSE	dbSNP	10	NA	NA
chr2	207613128	207613128	-	CACO-2_Common_RNA	G	A	452	PASS	T	575	575	1	192	31635	ENSG00000144401.14	nonsynonymous	ACT	ATT	T	I	METTL21A	METTL21A_p.T192I	1	1	CACO-2	chr2:207613128_G/A	NA	NA	Q8WXB1-1	NA	FALSE	dbSNP	10	NA	NA
chr2	207613128	207613128	-	CACO-2_Common_RNA	G	A	452	PASS	T	575	575	1	192	31636	ENSG00000144401.14	nonsynonymous	ACT	ATT	T	I	METTL21A	METTL21A_p.T192I	1	1	CACO-2	chr2:207613128_G/A	NA	NA	Q8WXB1-1	NA	FALSE	dbSNP	10	NA	NA
chr2	207613128	207613128	-	CACO-2_Common_RNA	G	A	452	PASS	T	575	575	1	192	31637	ENSG00000144401.14	nonsynonymous	ACT	ATT	T	I	METTL21A	METTL21A_p.T192I	1	1	CACO-2	chr2:207613128_G/A	NA	NA	Q8WXB1-1	NA	FALSE	dbSNP	10	NA	NA
chr2	207768093	207768093	-	CACO-2_Common_RNA	G	A	757	PASS	T	647	647	1	216	31642	ENSG00000163251.3	nonsynonymous	CCC	CTC	P	L	FZD5	FZD5_p.P216L	1	1	CACO-2	chr2:207768093_G/A	NA	NA	Q13467	NA	TRUE	dbSNP	2	NA	NA
chr2	207977552	207977552	-	CACO-2_Common_RNA	C	G	35	PASS	C	645	645	1	215	31643	ENSG00000178385.14	nonsynonymous	AAG	AAC	K	N	PLEKHM3	PLEKHM3_p.K215N	1	1	CACO-2	chr2:207977552_C/G	NA	NA	Q6ZWE6-1	NA	FALSE	dbSNP	1	NA	NA
chr2	208325606	208325606	+	CACO-2_Common_RNA	T	C	457	PASS	C	2795	2795	1	932	24035	ENSG00000115020.16	nonsynonymous	TTG	TCG	L	S	PIKFYVE	PIKFYVE_p.L932S	1	1	CACO-2	chr2:208325606_T/C	NA	NA	Q9Y2I7-1	NA	TRUE	dbSNP	11	Benign	Star
chr2	208326358	208326358	+	CACO-2_Common_RNA	C	A	444	PASS	A	3547	3547	1	1183	24035	ENSG00000115020.16	nonsynonymous	CAA	AAA	Q	K	PIKFYVE	PIKFYVE_p.Q1183K	1	1	CACO-2	chr2:208326358_C/A	NA	NA	Q9Y2I7-1	NA	FALSE	dbSNP	11	Benign	Star
chr2	216013285	216013285	-	CACO-2_Common_RNA	C	G	571	PASS	C	43	43	1	15	31796	ENSG00000118242.15	nonsynonymous	GGG	CGG	G	R	MREG	MREG_p.G15R	1	1	CACO-2	chr2:216013285_C/G	NA	NA	Q8N565-1	NA	TRUE	dbSNP	10	NA	NA
chr2	216013285	216013285	-	CACO-2_Common_RNA	C	G	571	PASS	C	43	43	1	15	31797	ENSG00000118242.15	nonsynonymous	GGG	CGG	G	R	MREG	MREG_p.G15R	1	1	CACO-2	chr2:216013285_C/G	NA	NA	Q8N565-1	NA	TRUE	dbSNP	10	NA	NA
chr2	217809974	217809974	-	CACO-2_Common_RNA	C	T	330	PASS	A	4810	4810	1	1604	31835	ENSG00000079308.17	nonsynonymous	GTC	ATC	V	I	TNS1	TNS1_p.V1604I	1	1	CACO-2	chr2:217809974_C/T	NA	NA	Q9HBL0-1	NA	TRUE	dbSNP	9	NA	NA
chr2	217818431	217818431	-	CACO-2_Common_RNA	A	G	535	PASS	C	3589	3589	1	1197	31835	ENSG00000079308.17	nonsynonymous	TGG	CGG	W	R	TNS1	TNS1_p.W1197R	1	1	CACO-2	chr2:217818431_A/G	NA	NA	Q9HBL0-1	NA	FALSE	dbSNP	9	NA	NA
chr2	218644265	218644265	-	CACO-2_Common_RNA	T	C	485	PASS	G	2251	2251	1	751	31912	ENSG00000115568.15	nonsynonymous	AGT	GGT	S	G	ZNF142	ZNF142_p.S751G	1	1	CACO-2	chr2:218644265_T/C	NA	NA	P52746	NA	FALSE	dbSNP	9	NA	NA
chr2	218644265	218644265	-	CACO-2_Common_RNA	T	C	485	PASS	G	2251	2251	1	751	31913	ENSG00000115568.15	nonsynonymous	AGT	GGT	S	G	ZNF142	ZNF142_p.S751G	1	1	CACO-2	chr2:218644265_T/C	NA	NA	P52746	NA	FALSE	dbSNP	9	NA	NA
chr2	218644895	218644895	-	CACO-2_Common_RNA	C	A	645	PASS	T	1621	1621	1	541	31912	ENSG00000115568.15	nonsynonymous	GCC	TCC	A	S	ZNF142	ZNF142_p.A541S	1	1	CACO-2	chr2:218644895_C/A	NA	NA	P52746	NA	TRUE	dbSNP	9	NA	NA
chr2	218644895	218644895	-	CACO-2_Common_RNA	C	A	645	PASS	T	1621	1621	1	541	31913	ENSG00000115568.15	nonsynonymous	GCC	TCC	A	S	ZNF142	ZNF142_p.A541S	1	1	CACO-2	chr2:218644895_C/A	NA	NA	P52746	NA	TRUE	dbSNP	9	NA	NA
chr2	219172671	219172671	-	CACO-2_Common_RNA	A	G	2965	PASS	C	1148	1148	1	383	31982	ENSG00000115649.15	nonsynonymous	CTC	CCC	L	P	CNPPD1	CNPPD1_p.L383P	1	1	CACO-2	chr2:219172671_A/G	NA	NA	Q9BV87	NA	TRUE	dbSNP	11	NA	NA
chr2	219172671	219172671	-	CACO-2_Common_RNA	A	G	2965	PASS	C	1148	1148	1	383	31983	ENSG00000115649.15	nonsynonymous	CTC	CCC	L	P	CNPPD1	CNPPD1_p.L383P	1	1	CACO-2	chr2:219172671_A/G	NA	NA	Q9BV87	NA	TRUE	dbSNP	11	NA	NA
chr2	219172944	219172944	-	CACO-2_Common_RNA	A	G	2965	PASS	C	875	875	1	292	31982	ENSG00000115649.15	nonsynonymous	CTC	CCC	L	P	CNPPD1	CNPPD1_p.L292P	1	1	CACO-2	chr2:219172944_A/G	NA	NA	Q9BV87	NA	TRUE	dbSNP	9	NA	NA
chr2	219172944	219172944	-	CACO-2_Common_RNA	A	G	2965	PASS	C	875	875	1	292	31983	ENSG00000115649.15	nonsynonymous	CTC	CCC	L	P	CNPPD1	CNPPD1_p.L292P	1	1	CACO-2	chr2:219172944_A/G	NA	NA	Q9BV87	NA	TRUE	dbSNP	9	NA	NA
chr2	219173034	219173034	-	CACO-2_Common_RNA	A	G	2965	PASS	C	785	785	1	262	31982	ENSG00000115649.15	nonsynonymous	ATC	ACC	I	T	CNPPD1	CNPPD1_p.I262T	1	1	CACO-2	chr2:219173034_A/G	NA	NA	Q9BV87	NA	TRUE	dbSNP	8	NA	NA
chr2	219173034	219173034	-	CACO-2_Common_RNA	A	G	2965	PASS	C	785	785	1	262	31983	ENSG00000115649.15	nonsynonymous	ATC	ACC	I	T	CNPPD1	CNPPD1_p.I262T	1	1	CACO-2	chr2:219173034_A/G	NA	NA	Q9BV87	NA	TRUE	dbSNP	8	NA	NA
chr2	219182253	219182253	+	CACO-2_Common_RNA	C	A	2828	PASS	A	1256	1256	1	419	24451	ENSG00000144567.10	nonsynonymous	CCA	CAA	P	Q	FAM134A	FAM134A_p.P419Q	1	1	CACO-2	chr2:219182253_C/A	NA	NA	Q8NC44	NA	TRUE	dbSNP	8	NA	NA
chr2	219540599	219540599	-	CACO-2_Common_RNA	T	C	1388	PASS	G	1112	1112	1	371	32091	ENSG00000123989.13	nonsynonymous	CAG	CGG	Q	R	CHPF	CHPF_p.Q371R	1	1	CACO-2	chr2:219540599_T/C	NA	NA	Q8IZ52-1	NA	FALSE	dbSNP	11	NA	NA
chr2	219556695	219556695	-	CACO-2_Common_RNA	C	G	88	PASS	C	4095	4095	1	1365	32099	ENSG00000124006.14	nonsynonymous	GAG	GAC	E	D	OBSL1	OBSL1_p.E1365D	1	1	CACO-2	chr2:219556695_C/G	NA	NA	O75147-3	NA	FALSE	dbSNP	10	Benign	Star
chr2	219565481	219565481	-	CACO-2_Common_RNA	C	T	2006	PASS	A	2168	2168	1	723	32099	ENSG00000124006.14	nonsynonymous	AGG	AAG	R	K	OBSL1	OBSL1_p.R723K	1	1	CACO-2	chr2:219565481_C/T	NA	NA	O75147-3	NA	FALSE	dbSNP	11	Benign	Star
chr2	219575194	219575194	+	CACO-2_Common_RNA	G	A	131	PASS	A	769	769	1	257	24597	ENSG00000123999.4	nonsynonymous	GCT	ACT	A	T	INHA	INHA_p.A257T	1	1	CACO-2	chr2:219575194_G/A	NA	NA	P05111	NA	TRUE	dbSNP	1	Benign/Likely benign	Star
chr2	219611721	219611721	+	CACO-2_Common_RNA	C	T	123	PASS	T	2222	2222	1	741	24598	ENSG00000144589.21	nonsynonymous	TCT	TTT	S	F	STK11IP	STK11IP_p.S741F	1	1	CACO-2	chr2:219611721_C/T	NA	NA	Q8N1F8	NA	TRUE	dbSNP	10	NA	NA
chr2	219637645	219637645	+	CACO-2_Common_RNA	A	C	134	PASS	C	2600	2600	1	867	24612	ENSG00000114923.16	nonsynonymous	GAT	GCT	D	A	SLC4A3	SLC4A3_p.D867A	1	1	CACO-2	chr2:219637645_A/C	NA	NA	P48751-1	NA	FALSE	dbSNP	9	NA	NA
chr2	219637645	219637645	+	CACO-2_Common_RNA	A	C	134	PASS	C	2600	2600	1	867	24613	ENSG00000114923.16	nonsynonymous	GAT	GCT	D	A	SLC4A3	SLC4A3_p.D867A	1	1	CACO-2	chr2:219637645_A/C	NA	NA	P48751-1	NA	FALSE	dbSNP	9	NA	NA
chr2	219637645	219637645	+	CACO-2_Common_RNA	A	C	134	PASS	C	2600	2600	1	867	24616	ENSG00000114923.16	nonsynonymous	GAT	GCT	D	A	SLC4A3	SLC4A3_p.D867A	1	1	CACO-2	chr2:219637645_A/C	NA	NA	P48751-1	NA	FALSE	dbSNP	9	NA	NA
chr2	222571888	222571888	-	CACO-2_Common_RNA	C	T	1837	PASS	A	1753	1753	1	585	32151	ENSG00000116120.9	nonsynonymous	GTT	ATT	V	I	FARSB	FARSB_p.V585I	1	1	CACO-2	chr2:222571888_C/T	NA	NA	Q9NSD9-1	NA	TRUE	dbSNP	11	NA	NA
chr2	227051116	227051116	-	CACO-2_Common_RNA	G	A	54	PASS	T	3011	3011	1	1004	32229	ENSG00000081052.12	nonsynonymous	CCG	CTG	P	L	COL4A4	COL4A4_p.P1004L	1	1	CACO-2	chr2:227051116_G/A	NA	NA	P53420	NA	FALSE	dbSNP	8	Benign	Star
chr2	227082177	227082177	-	CACO-2_Common_RNA	C	G	108	PASS	C	1634	1634	1	545	32229	ENSG00000081052.12	nonsynonymous	GGT	GCT	G	A	COL4A4	COL4A4_p.G545A	1	1	CACO-2	chr2:227082177_C/G	NA	NA	P53420	NA	FALSE	dbSNP	1	Benign	Star
chr2	227089883	227089883	-	CACO-2_Common_RNA	G	A	73	PASS	T	1444	1444	1	482	32229	ENSG00000081052.12	nonsynonymous	CCA	TCA	P	S	COL4A4	COL4A4_p.P482S	1	1	CACO-2	chr2:227089883_G/A	NA	NA	P53420	NA	TRUE	dbSNP	8	Benign	Star
chr2	231398416	231398416	+	CACO-2_Common_RNA	G	A	129	PASS	A	697	697	1	233	24902	ENSG00000156966.6	nonsynonymous	GTC	ATC	V	I	B3GNT7	B3GNT7_p.V233I	1	1	CACO-2	chr2:231398416_G/A	NA	NA	Q8NFL0	NA	TRUE	dbSNP	4	NA	NA
chr2	232408794	232408794	+	CACO-2_Common_RNA	T	G	84	PASS	G	947	947	1	316	24971	ENSG00000163286.8	nonsynonymous	CTC	CGC	L	R	ALPPL2	ALPPL2_p.L316R	1	1	CACO-2	chr2:232408794_T/G	NA	NA	P10696	NA	FALSE	dbSNP	9	NA	NA
chr2	232484878	232484878	-	CACO-2_Common_RNA	G	A	502	PASS	T	982	982	1	328	32380	ENSG00000171551.11	nonsynonymous	CAT	TAT	H	Y	ECEL1	ECEL1_p.H328Y	1	1	CACO-2	chr2:232484878_G/A	NA	NA	O95672-1	NA	FALSE	dbSNP	11	Benign	Star
chr2	233693023	233693023	+	CACO-2_Common_RNA	T	G	1560	PASS	G	19	19	1	7	25147	ENSG00000167165.18	nonsynonymous	TCA	GCA	S	A	UGT1A6	UGT1A6_p.S7A	1	1	CACO-2	chr2:233693023_T/G	NA	NA	P19224-1	NA	TRUE	dbSNP	5	NA	NA
chr2	233693545	233693545	+	CACO-2_Common_RNA	A	G	1526	PASS	G	541	541	1	181	25147	ENSG00000167165.18	nonsynonymous	ACA	GCA	T	A	UGT1A6	UGT1A6_p.T181A	1	1	CACO-2	chr2:233693545_A/G	NA	NA	P19224-1	NA	TRUE	dbSNP	5	NA	NA
chr2	233693556	233693556	+	CACO-2_Common_RNA	A	C	1623	PASS	C	552	552	1	184	25147	ENSG00000167165.18	nonsynonymous	AGA	AGC	R	S	UGT1A6	UGT1A6_p.R184S	1	1	CACO-2	chr2:233693556_A/C	NA	NA	P19224-1	NA	TRUE	dbSNP	5	NA	NA
chr2	233840708	233840708	-	CACO-2_Common_RNA	G	A	1433	PASS	T	2072	2072	1	691	32443	ENSG00000123485.11	nonsynonymous	TCC	TTC	S	F	HJURP	HJURP_p.S691F	1	1	CACO-2	chr2:233840708_G/A	NA	NA	Q8NCD3-1	NA	FALSE	dbSNP	3	NA	NA
chr2	233841134	233841134	-	CACO-2_Common_RNA	G	C	2150	PASS	G	1646	1646	1	549	32443	ENSG00000123485.11	nonsynonymous	TCT	TGT	S	C	HJURP	HJURP_p.S549C	1	1	CACO-2	chr2:233841134_G/C	NA	NA	Q8NCD3-1	NA	FALSE	dbSNP	3	NA	NA
chr2	233841896	233841896	-	CACO-2_Common_RNA	G	C	1634	PASS	G	884	884	1	295	32443	ENSG00000123485.11	nonsynonymous	TCC	TGC	S	C	HJURP	HJURP_p.S295C	1	1	CACO-2	chr2:233841896_G/C	NA	NA	Q8NCD3-1	NA	FALSE	dbSNP	5	NA	NA
chr2	233842185	233842185	-	CACO-2_Common_RNA	T	C	1318	PASS	G	595	595	1	199	32443	ENSG00000123485.11	nonsynonymous	AGA	GGA	R	G	HJURP	HJURP_p.R199G	1	1	CACO-2	chr2:233842185_T/C	NA	NA	Q8NCD3-1	NA	TRUE	dbSNP	7	NA	NA
chr2	236049178	236049178	+	CACO-2_Common_RNA	G	A	660	PASS	A	2011	2011	1	671	25207	ENSG00000157985.18	nonsynonymous	GTC	ATC	V	I	AGAP1	AGAP1_p.V671I	1	1	CACO-2	chr2:236049178_G/A	NA	NA	Q9UPQ3-1	NA	FALSE	dbSNP	8	NA	NA
chr2	237575086	237575086	-	CACO-2_Common_RNA	A	G	1471	PASS	C	572	572	1	191	32510	ENSG00000124839.12	nonsynonymous	CTA	CCA	L	P	RAB17	RAB17_p.L191P	1	1	CACO-2	chr2:237575086_A/G	NA	NA	Q9H0T7-1	NA	FALSE	dbSNP	3	NA	NA
chr2	238246412	238246412	-	CACO-2_Common_RNA	C	T	225	PASS	A	3731	3731	1	1244	32549	ENSG00000132326.11	nonsynonymous	GGA	GAA	G	E	PER2	PER2_p.G1244E	1	1	CACO-2	chr2:238246412_C/T	NA	NA	O15055-1	NA	FALSE	dbSNP	5	NA	NA
chr2	240466111	240466111	+	CACO-2_Common_RNA	A	G	2965	PASS	G	1498	1498	1	500	25385	ENSG00000063660.8	nonsynonymous	AGC	GGC	S	G	GPC1	GPC1_p.S500G	1	1	CACO-2	chr2:240466111_A/G	NA	NA	P35052-1	NA	TRUE	dbSNP	10	NA	NA
chr2	240524178	240524178	-	CACO-2_Common_RNA	T	C	180	PASS	G	1272	1272	1	424	32611	ENSG00000144504.15	nonsynonymous	ATA	ATG	I	M	ANKMY1	ANKMY1_p.I424M	1	1	CACO-2	chr2:240524178_T/C	NA	NA	Q9P2S6-1	NA	TRUE	dbSNP	5	NA	NA
chr2	240598657	240598657	+	CACO-2_Common_RNA	A	G	936	PASS	G	1996	1996	1	666	25410	ENSG00000142330.19	nonsynonymous	ATC	GTC	I	V	CAPN10	CAPN10_p.I666V	1	1	CACO-2	chr2:240598657_A/G	NA	NA	Q9HC96-1	NA	FALSE	dbSNP	11	NA	NA
chr2	240888617	240888617	-	CACO-2_Common_RNA	A	G	1896	PASS	C	926	926	1	309	32656	ENSG00000172478.17	nonsynonymous	CTG	CCG	L	P	C2orf54	C2orf54_p.L309P	1	1	CACO-2	chr2:240888617_A/G	NA	NA	Q08AI8-1	NA	FALSE	dbSNP	11	NA	NA
chr3	3129108	3129108	+	CACO-2_Common_RNA	C	T	535	PASS	T	68	68	1	23	32865	ENSG00000072756.16	nonsynonymous	CCG	CTG	P	L	TRNT1	TRNT1_p.P23L	1	1	CACO-2	chr3:3129108_C/T	NA	NA	Q96Q11-1	NA	TRUE	dbSNP	11	Benign	Star
chr3	3129108	3129108	+	CACO-2_Common_RNA	C	T	535	PASS	T	68	68	1	23	32869	ENSG00000072756.16	nonsynonymous	CCG	CTG	P	L	TRNT1	TRNT1_p.P23L	1	1	CACO-2	chr3:3129108_C/T	NA	NA	Q96Q11-1	NA	TRUE	dbSNP	11	Benign	Star
chr3	4467058	4467058	-	CACO-2_Common_RNA	C	T	261	PASS	A	188	188	1	63	39162	ENSG00000144455.13	nonsynonymous	AGT	AAT	S	N	SUMF1	SUMF1_p.S63N	1	1	CACO-2	chr3:4467058_C/T	NA	NA	Q8NBK3-1	NA	FALSE	dbSNP	3	Benign	Star
chr3	5187814	5187814	+	CACO-2_Common_RNA	G	C	156	PASS	C	9	9	1	3	32921	ENSG00000134109.10	nonsynonymous	TGG	TGC	W	C	EDEM1	EDEM1_p.W3C	1	1	CACO-2	chr3:5187814_G/C	NA	NA	Q92611-1	NA	FALSE	dbSNP	1	NA	NA
chr3	8633853	8633853	-	CACO-2_Common_RNA	G	A	219	PASS	T	86	86	1	29	39213	ENSG00000125046.14	nonsynonymous	CCG	CTG	P	L	SSUH2	SSUH2_p.P29L	1	1	CACO-2	chr3:8633853_G/A	NA	NA	Q9Y2M2-1	NA	TRUE	dbSNP	4	NA	NA
chr3	8633853	8633853	-	CACO-2_Common_RNA	G	A	219	PASS	T	86	86	1	29	39217	ENSG00000125046.14	nonsynonymous	CCG	CTG	P	L	SSUH2	SSUH2_p.P29L	1	1	CACO-2	chr3:8633853_G/A	NA	NA	Q9Y2M2-1	NA	TRUE	dbSNP	4	NA	NA
chr3	8913705	8913705	-	CACO-2_Common_RNA	C	T	74	PASS	A	905	905	1	302	39234	ENSG00000070950.9	nonsynonymous	CGA	CAA	R	Q	RAD18	RAD18_p.R302Q	1	1	CACO-2	chr3:8913705_C/T	NA	NA	Q9NS91	NA	FALSE	dbSNP	9	NA	NA
chr3	9384540	9384540	+	CACO-2_Common_RNA	G	A	702	PASS	A	1376	1376	1	459	32975	ENSG00000134077.15	nonsynonymous	CGA	CAA	R	Q	THUMPD3	THUMPD3_p.R459Q	1	1	CACO-2	chr3:9384540_G/A	NA	NA	Q9BV44	NA	TRUE	dbSNP	2	NA	NA
chr3	9384540	9384540	+	CACO-2_Common_RNA	G	A	702	PASS	A	1376	1376	1	459	32978	ENSG00000134077.15	nonsynonymous	CGA	CAA	R	Q	THUMPD3	THUMPD3_p.R459Q	1	1	CACO-2	chr3:9384540_G/A	NA	NA	Q9BV44	NA	TRUE	dbSNP	2	NA	NA
chr3	9384540	9384540	+	CACO-2_Common_RNA	G	A	702	PASS	A	1376	1376	1	459	32979	ENSG00000134077.15	nonsynonymous	CGA	CAA	R	Q	THUMPD3	THUMPD3_p.R459Q	1	1	CACO-2	chr3:9384540_G/A	NA	NA	Q9BV44	NA	TRUE	dbSNP	2	NA	NA
chr3	9918386	9918386	+	CACO-2_Common_RNA	C	T	187	PASS	T	545	545	1	182	33125	ENSG00000163702.18	nonsynonymous	TCA	TTA	S	L	IL17RC	IL17RC_p.S182L	1	1	CACO-2	chr3:9918386_C/T	NA	NA	Q8NAC3-1	NA	FALSE	dbSNP	8	NA	NA
chr3	9928347	9928347	+	CACO-2_Common_RNA	A	G	840	PASS	G	1133	1133	1	378	33125	ENSG00000163702.18	nonsynonymous	CAA	CGA	Q	R	IL17RC	IL17RC_p.Q378R	1	1	CACO-2	chr3:9928347_A/G	NA	NA	Q8NAC3-1	NA	FALSE	dbSNP	11	NA	NA
chr3	9934475	9934475	+	CACO-2_Common_RNA	A	G	1282	PASS	G	37	37	1	13	33147	ENSG00000163703.17	nonsynonymous	ATG	GTG	M	V	CRELD1	CRELD1_p.M13V	1	1	CACO-2	chr3:9934475_A/G	NA	NA	Q96HD1-1	NA	FALSE	dbSNP	11	NA	NA
chr3	9934475	9934475	+	CACO-2_Common_RNA	A	G	1282	PASS	G	37	37	1	13	33148	ENSG00000163703.17	nonsynonymous	ATG	GTG	M	V	CRELD1	CRELD1_p.M13V	1	1	CACO-2	chr3:9934475_A/G	NA	NA	Q96HD1-1	NA	FALSE	dbSNP	11	NA	NA
chr3	9934475	9934475	+	CACO-2_Common_RNA	A	G	1282	PASS	G	37	37	1	13	33149	ENSG00000163703.17	nonsynonymous	ATG	GTG	M	V	CRELD1	CRELD1_p.M13V	1	1	CACO-2	chr3:9934475_A/G	NA	NA	Q96HD1-1	NA	FALSE	dbSNP	11	NA	NA
chr3	9949417	9949417	-	CACO-2_Common_RNA	C	G	47	PASS	C	699	699	1	233	39323	ENSG00000163704.11	nonsynonymous	TTG	TTC	L	F	PRRT3	PRRT3_p.L233F	1	1	CACO-2	chr3:9949417_C/G	NA	NA	Q5FWE3-1	NA	FALSE	dbSNP	6	NA	NA
chr3	9949417	9949417	-	CACO-2_Common_RNA	C	G	47	PASS	C	699	699	1	233	39324	ENSG00000163704.11	nonsynonymous	TTG	TTC	L	F	PRRT3	PRRT3_p.L233F	1	1	CACO-2	chr3:9949417_C/G	NA	NA	Q5FWE3-1	NA	FALSE	dbSNP	6	NA	NA
chr3	10234479	10234479	+	CACO-2_Common_RNA	T	A	197	PASS	A	1293	1293	1	431	33185	ENSG00000134070.4	nonsynonymous	GAT	GAA	D	E	IRAK2	IRAK2_p.D431E	1	1	CACO-2	chr3:10234479_T/A	NA	NA	O43187	NA	TRUE	dbSNP	11	NA	NA
chr3	10234501	10234501	+	CACO-2_Common_RNA	C	G	179	PASS	G	1315	1315	1	439	33185	ENSG00000134070.4	nonsynonymous	CTC	GTC	L	V	IRAK2	IRAK2_p.L439V	1	1	CACO-2	chr3:10234501_C/G	NA	NA	O43187	NA	TRUE	dbSNP	1	NA	NA
chr3	10260488	10260488	+	CACO-2_Common_RNA	G	A	722	PASS	A	766	766	1	256	33186	ENSG00000157014.10	nonsynonymous	GTC	ATC	V	I	TATDN2	TATDN2_p.V256I	1	1	CACO-2	chr3:10260488_G/A	NA	NA	Q93075	NA	FALSE	dbSNP	9	NA	NA
chr3	10260488	10260488	+	CACO-2_Common_RNA	G	A	722	PASS	A	766	766	1	256	33187	ENSG00000157014.10	nonsynonymous	GTC	ATC	V	I	TATDN2	TATDN2_p.V256I	1	1	CACO-2	chr3:10260488_G/A	NA	NA	Q93075	NA	FALSE	dbSNP	9	NA	NA
chr3	11601991	11601991	-	CACO-2_Common_RNA	T	C	1474	PASS	G	96	96	1	32	39411	ENSG00000144560.14	nonsynonymous	ATA	ATG	I	M	VGLL4	VGLL4_p.I32M	1	1	CACO-2	chr3:11601991_T/C	NA	NA	Q14135-1	NA	FALSE	dbSNP	10	NA	NA
chr3	12908502	12908502	-	CACO-2_Common_RNA	C	T	350	PASS	A	2644	2644	1	882	39486	ENSG00000144711.14	nonsynonymous	GTC	ATC	V	I	IQSEC1	IQSEC1_p.V882I	1	1	CACO-2	chr3:12908502_C/T	NA	NA	Q6DN90-1	NA	TRUE	dbSNP	1	NA	NA
chr3	13319787	13319787	-	CACO-2_Common_RNA	C	T	1632	PASS	A	5359	5359	1	1787	39494	ENSG00000132182.11	nonsynonymous	GTG	ATG	V	M	NUP210	NUP210_p.V1787M	1	1	CACO-2	chr3:13319787_C/T	NA	NA	Q8TEM1-1	NA	FALSE	dbSNP	8	NA	NA
chr3	13319891	13319891	-	CACO-2_Common_RNA	A	G	2965	PASS	C	5255	5255	1	1752	39494	ENSG00000132182.11	nonsynonymous	TTG	TCG	L	S	NUP210	NUP210_p.L1752S	1	1	CACO-2	chr3:13319891_A/G	NA	NA	Q8TEM1-1	NA	FALSE	dbSNP	9	NA	NA
chr3	13354079	13354079	-	CACO-2_Common_RNA	C	A	1252	PASS	T	2357	2357	1	786	39494	ENSG00000132182.11	nonsynonymous	CGG	CTG	R	L	NUP210	NUP210_p.R786L	1	1	CACO-2	chr3:13354079_C/A	NA	NA	Q8TEM1-1	NA	FALSE	dbSNP	8	NA	NA
chr3	13358286	13358286	-	CACO-2_Common_RNA	G	A	558	PASS	T	2264	2264	1	755	39494	ENSG00000132182.11	nonsynonymous	GCG	GTG	A	V	NUP210	NUP210_p.A755V	1	1	CACO-2	chr3:13358286_G/A	NA	NA	Q8TEM1-1	NA	TRUE	dbSNP	6	NA	NA
chr3	13366056	13366056	-	CACO-2_Common_RNA	T	C	1526	PASS	G	1822	1822	1	608	39494	ENSG00000132182.11	nonsynonymous	ATC	GTC	I	V	NUP210	NUP210_p.I608V	1	1	CACO-2	chr3:13366056_T/C	NA	NA	Q8TEM1-1	NA	TRUE	dbSNP	8	NA	NA
chr3	13379650	13379650	-	CACO-2_Common_RNA	C	T	1760	PASS	A	889	889	1	297	39494	ENSG00000132182.11	nonsynonymous	GCC	ACC	A	T	NUP210	NUP210_p.A297T	1	1	CACO-2	chr3:13379650_C/T	NA	NA	Q8TEM1-1	NA	FALSE	dbSNP	8	NA	NA
chr3	13629036	13629036	+	CACO-2_Common_RNA	A	G	562	PASS	G	2560	2560	1	854	33348	ENSG00000163520.13	nonsynonymous	ACC	GCC	T	A	FBLN2	FBLN2_p.T854A	1	1	CACO-2	chr3:13629036_A/G	NA	Census Gene	P98095-1	NA	TRUE	dbSNP	11	NA	NA
chr3	14145949	14145949	-	CACO-2_Common_RNA	G	T	977	PASS	A	2815	2815	1	939	39508	ENSG00000154767.14	nonsynonymous	CAG	AAG	Q	K	XPC	XPC_p.Q939K	1	1	CACO-2	chr3:14145949_G/T	NA	Census Gene	Q01831-1	NA	FALSE	dbSNP	9	NA	NA
chr3	14158387	14158387	-	CACO-2_Common_RNA	G	A	949	PASS	T	1496	1496	1	499	39508	ENSG00000154767.14	nonsynonymous	GCG	GTG	A	V	XPC	XPC_p.A499V	1	1	CACO-2	chr3:14158387_G/A	NA	Census Gene	Q01831-1	NA	FALSE	dbSNP	6	Benign	Star
chr3	14158408	14158408	-	CACO-2_Common_RNA	C	T	145	PASS	A	1475	1475	1	492	39508	ENSG00000154767.14	nonsynonymous	CGT	CAT	R	H	XPC	XPC_p.R492H	1	1	CACO-2	chr3:14158408_C/T	NA	Census Gene	Q01831-1	NA	FALSE	dbSNP	1	Benign	Star
chr3	32491754	32491754	-	CACO-2_Common_RNA	T	C	670	PASS	G	271	271	1	91	39922	ENSG00000091317.7	nonsynonymous	ACT	GCT	T	A	CMTM6	CMTM6_p.T91A	1	1	CACO-2	chr3:32491754_T/C	NA	NA	Q9NX76	NA	TRUE	dbSNP	3	NA	NA
chr3	33014196	33014196	-	CACO-2_Common_RNA	T	C	2962	PASS	G	1594	1594	1	532	39938	ENSG00000170266.15	nonsynonymous	AGT	GGT	S	G	GLB1	GLB1_p.S532G	1	1	CACO-2	chr3:33014196_T/C	NA	NA	P16278-1	NA	FALSE	dbSNP	3	Benign/Likely benign	Star
chr3	33014229	33014229	-	CACO-2_Common_RNA	A	G	2965	PASS	C	1561	1561	1	521	39938	ENSG00000170266.15	nonsynonymous	TGC	CGC	C	R	GLB1	GLB1_p.C521R	1	1	CACO-2	chr3:33014229_A/G	NA	NA	P16278-1	NA	FALSE	dbSNP	11	Benign	Star
chr3	33836134	33836134	+	CACO-2_Common_RNA	G	A	1473	PASS	A	925	925	1	309	33852	ENSG00000170248.13	nonsynonymous	GCT	ACT	A	T	PDCD6IP	PDCD6IP_p.A309T	1	1	CACO-2	chr3:33836134_G/A	NA	NA	Q8WUM4-1	NA	FALSE	dbSNP	6	NA	NA
chr3	33838278	33838278	+	CACO-2_Common_RNA	G	A	439	PASS	A	1132	1132	1	378	33852	ENSG00000170248.13	nonsynonymous	GTT	ATT	V	I	PDCD6IP	PDCD6IP_p.V378I	1	1	CACO-2	chr3:33838278_G/A	NA	NA	Q8WUM4-1	NA	FALSE	dbSNP	7	NA	NA
chr3	37321862	37321862	+	CACO-2_Common_RNA	G	T	588	PASS	T	1677	1677	1	559	33948	ENSG00000144674.16	nonsynonymous	CAG	CAT	Q	H	GOLGA4	GOLGA4_p.Q559H	1	1	CACO-2	chr3:37321862_G/T	NA	NA	Q13439-1	NA	FALSE	dbSNP	1	NA	NA
chr3	37327267	37327267	+	CACO-2_Common_RNA	T	C	1585	PASS	C	5381	5381	1	1794	33948	ENSG00000144674.16	nonsynonymous	ATA	ACA	I	T	GOLGA4	GOLGA4_p.I1794T	1	1	CACO-2	chr3:37327267_T/C	NA	NA	Q13439-1	NA	FALSE	dbSNP	1	NA	NA
chr3	38011313	38011313	-	CACO-2_Common_RNA	C	T	216	PASS	A	691	691	1	231	40081	ENSG00000187091.13	nonsynonymous	GAT	AAT	D	N	PLCD1	PLCD1_p.D231N	1	1	CACO-2	chr3:38011313_C/T	NA	NA	P51178-1	NA	FALSE	dbSNP	4	NA	NA
chr3	38126634	38126634	-	CACO-2_Common_RNA	A	C	1569	PASS	G	693	693	1	231	40088	ENSG00000060971.17	nonsynonymous	CAT	CAG	H	Q	ACAA1	ACAA1_p.H231Q	1	1	CACO-2	chr3:38126634_A/C	NA	NA	P09110-1	NA	FALSE	dbSNP	2	NA	NA
chr3	38230390	38230390	+	CACO-2_Common_RNA	C	T	280	PASS	T	911	911	1	304	34017	ENSG00000172939.8	nonsynonymous	ACA	ATA	T	I	OXSR1	OXSR1_p.T304I	1	1	CACO-2	chr3:38230390_C/T	NA	NA	O95747	NA	FALSE	dbSNP	3	NA	NA
chr3	39143468	39143468	-	CACO-2_Common_RNA	C	T	210	PASS	A	1357	1357	1	453	40163	ENSG00000144655.14	nonsynonymous	GTC	ATC	V	I	CSRNP1	CSRNP1_p.V453I	1	1	CACO-2	chr3:39143468_C/T	NA	NA	Q96S65	NA	TRUE	dbSNP	8	NA	NA
chr3	39143468	39143468	-	CACO-2_Common_RNA	C	T	210	PASS	A	1357	1357	1	453	40164	ENSG00000144655.14	nonsynonymous	GTC	ATC	V	I	CSRNP1	CSRNP1_p.V453I	1	1	CACO-2	chr3:39143468_C/T	NA	NA	Q96S65	NA	TRUE	dbSNP	8	NA	NA
chr3	41883906	41883906	-	CACO-2_Common_RNA	C	T	47	PASS	A	1624	1624	1	542	40194	ENSG00000168038.10	nonsynonymous	GCT	ACT	A	T	ULK4	ULK4_p.A542T	1	1	CACO-2	chr3:41883906_C/T	NA	NA	Q96C45	NA	FALSE	dbSNP	11	Benign	Star
chr3	42864624	42864624	+	CACO-2_Common_RNA	T	C	64	PASS	C	122	122	1	41	34308	ENSG00000144648.15	nonsynonymous	GTG	GCG	V	A	ACKR2	ACKR2_p.V41A	1	1	CACO-2	chr3:42864624_T/C	NA	NA	O00590	NA	TRUE	dbSNP	3	NA	NA
chr3	42864624	42864624	+	CACO-2_Common_RNA	T	C	64	PASS	C	122	122	1	41	34311	ENSG00000144648.15	nonsynonymous	GTG	GCG	V	A	ACKR2	ACKR2_p.V41A	1	1	CACO-2	chr3:42864624_T/C	NA	NA	O00590	NA	TRUE	dbSNP	3	NA	NA
chr3	43561311	43561311	-	CACO-2_Common_RNA	C	T	781	PASS	A	1385	1385	1	462	40313	ENSG00000160746.12	nonsynonymous	CGG	CAG	R	Q	ANO10	ANO10_p.R462Q	1	1	CACO-2	chr3:43561311_C/T	NA	NA	Q9NW15-1	NA	FALSE	dbSNP	9	Benign	Star
chr3	44448388	44448388	-	CACO-2_Common_RNA	T	C	70	PASS	G	1283	1283	1	428	40339	ENSG00000185219.16	nonsynonymous	TAT	TGT	Y	C	ZNF445	ZNF445_p.Y428C	1	1	CACO-2	chr3:44448388_T/C	NA	NA	P59923	NA	FALSE	dbSNP	3	NA	NA
chr3	44448388	44448388	-	CACO-2_Common_RNA	T	C	70	PASS	G	1283	1283	1	428	40340	ENSG00000185219.16	nonsynonymous	TAT	TGT	Y	C	ZNF445	ZNF445_p.Y428C	1	1	CACO-2	chr3:44448388_T/C	NA	NA	P59923	NA	FALSE	dbSNP	3	NA	NA
chr3	44830013	44830013	+	CACO-2_Common_RNA	A	T	196	PASS	T	2986	2986	1	996	34414	ENSG00000163808.16	nonsynonymous	ACA	TCA	T	S	KIF15	KIF15_p.T996S	1	1	CACO-2	chr3:44830013_A/T	NA	NA	Q9NS87-1	NA	TRUE	dbSNP	3	NA	NA
chr3	45086023	45086023	-	CACO-2_Common_RNA	T	C	1410	PASS	G	2126	2126	1	709	40367	ENSG00000163814.7	nonsynonymous	GAC	GGC	D	G	CDCP1	CDCP1_p.D709G	1	1	CACO-2	chr3:45086023_T/C	NA	NA	Q9H5V8-1	NA	FALSE	dbSNP	11	NA	NA
chr3	45093330	45093330	-	CACO-2_Common_RNA	T	C	122	PASS	G	1574	1574	1	525	40367	ENSG00000163814.7	nonsynonymous	CAA	CGA	Q	R	CDCP1	CDCP1_p.Q525R	1	1	CACO-2	chr3:45093330_T/C	NA	NA	Q9H5V8-1	NA	FALSE	dbSNP	10	NA	NA
chr3	45772602	45772602	-	CACO-2_Common_RNA	G	A	47	PASS	T	596	596	1	199	40377	ENSG00000163817.15	nonsynonymous	ACG	ATG	T	M	SLC6A20	SLC6A20_p.T199M	1	1	CACO-2	chr3:45772602_G/A	NA	NA	Q9NP91-1	NA	TRUE	dbSNP	1	Benign	Star
chr3	45962243	45962243	-	CACO-2_Common_RNA	C	T	64	PASS	A	3419	3419	1	1140	40402	ENSG00000163820.14	nonsynonymous	CGG	CAG	R	Q	FYCO1	FYCO1_p.R1140Q	1	1	CACO-2	chr3:45962243_C/T	NA	NA	Q9BQS8-1	NA	FALSE	dbSNP	1	Benign	Star
chr3	45966354	45966354	-	CACO-2_Common_RNA	C	T	105	PASS	A	2980	2980	1	994	40402	ENSG00000163820.14	nonsynonymous	GAG	AAG	E	K	FYCO1	FYCO1_p.E994K	1	1	CACO-2	chr3:45966354_C/T	NA	NA	Q9BQS8-1	NA	FALSE	dbSNP	1	Benign	Star
chr3	45967491	45967491	-	CACO-2_Common_RNA	G	A	93	PASS	T	1843	1843	1	615	40402	ENSG00000163820.14	nonsynonymous	CGG	TGG	R	W	FYCO1	FYCO1_p.R615W	1	1	CACO-2	chr3:45967491_G/A	NA	NA	Q9BQS8-1	NA	FALSE	dbSNP	1	Benign	Star
chr3	45968585	45968585	-	CACO-2_Common_RNA	C	T	576	PASS	A	749	749	1	250	40402	ENSG00000163820.14	nonsynonymous	CGG	CAG	R	Q	FYCO1	FYCO1_p.R250Q	1	1	CACO-2	chr3:45968585_C/T	NA	NA	Q9BQS8-1	NA	FALSE	dbSNP	10	Benign	Star
chr3	46995266	46995266	+	CACO-2_Common_RNA	C	G	1113	PASS	G	1531	1531	1	511	34534	ENSG00000160796.16	nonsynonymous	CGC	GGC	R	G	NBEAL2	NBEAL2_p.R511G	1	1	CACO-2	chr3:46995266_C/G	NA	NA	Q6ZNJ1-1	NA	TRUE	dbSNP	9	Benign	Star
chr3	47410628	47410628	+	CACO-2_Common_RNA	G	A	1698	PASS	A	2830	2830	1	944	34558	ENSG00000076201.14	nonsynonymous	GCA	ACA	A	T	PTPN23	PTPN23_p.A944T	1	1	CACO-2	chr3:47410628_G/A	NA	NA	Q9H3S7	NA	FALSE	dbSNP	8	NA	NA
chr3	47916506	47916506	-	CACO-2_Common_RNA	C	G	1355	PASS	C	1321	1321	1	441	40535	ENSG00000047849.21	nonsynonymous	GAA	CAA	E	Q	MAP4	MAP4_p.E441Q	1	1	CACO-2	chr3:47916506_C/G	NA	NA	P27816-1	NA	FALSE	dbSNP	2	NA	NA
chr3	47916547	47916547	-	CACO-2_Common_RNA	G	T	1092	PASS	A	1280	1280	1	427	40535	ENSG00000047849.21	nonsynonymous	TCC	TAC	S	Y	MAP4	MAP4_p.S427Y	1	1	CACO-2	chr3:47916547_G/T	NA	NA	P27816-1	NA	FALSE	dbSNP	9	NA	NA
chr3	47998793	47998793	-	CACO-2_Common_RNA	C	T	626	PASS	A	68	68	1	23	40535	ENSG00000047849.21	nonsynonymous	CGG	CAG	R	Q	MAP4	MAP4_p.R23Q	1	1	CACO-2	chr3:47998793_C/T	NA	NA	P27816-1	NA	FALSE	dbSNP	2	NA	NA
chr3	49017259	49017259	-	CACO-2_Common_RNA	T	C	265	PASS	G	896	896	1	299	40755	ENSG00000178149.16	nonsynonymous	CAG	CGG	Q	R	DALRD3	DALRD3_p.Q299R	1	1	CACO-2	chr3:49017259_T/C	NA	NA	Q5D0E6-1	NA	FALSE	dbSNP	11	NA	NA
chr3	49125150	49125150	-	CACO-2_Common_RNA	C	T	670	PASS	A	2740	2740	1	914	40862	ENSG00000172037.13	nonsynonymous	GGG	AGG	G	R	LAMB2	LAMB2_p.G914R	1	1	CACO-2	chr3:49125150_C/T	NA	NA	P55268	NA	TRUE	dbSNP	1	Benign	Star
chr3	49125150	49125150	-	CACO-2_Common_RNA	C	T	670	PASS	A	2740	2740	1	914	40864	ENSG00000172037.13	nonsynonymous	GGG	AGG	G	R	LAMB2	LAMB2_p.G914R	1	1	CACO-2	chr3:49125150_C/T	NA	NA	P55268	NA	TRUE	dbSNP	1	Benign	Star
chr3	49510575	49510575	+	CACO-2_Common_RNA	C	G	2965	PASS	G	41	41	1	14	34724	ENSG00000173402.11	nonsynonymous	TCG	TGG	S	W	DAG1	DAG1_p.S14W	1	1	CACO-2	chr3:49510575_C/G	NA	NA	Q14118	NA	FALSE	dbSNP	11	Benign	Star
chr3	49510575	49510575	+	CACO-2_Common_RNA	C	G	2965	PASS	G	41	41	1	14	34727	ENSG00000173402.11	nonsynonymous	TCG	TGG	S	W	DAG1	DAG1_p.S14W	1	1	CACO-2	chr3:49510575_C/G	NA	NA	Q14118	NA	FALSE	dbSNP	11	Benign	Star
chr3	49510575	49510575	+	CACO-2_Common_RNA	C	G	2965	PASS	G	41	41	1	14	34728	ENSG00000173402.11	nonsynonymous	TCG	TGG	S	W	DAG1	DAG1_p.S14W	1	1	CACO-2	chr3:49510575_C/G	NA	NA	Q14118	NA	FALSE	dbSNP	11	Benign	Star
chr3	49510575	49510575	+	CACO-2_Common_RNA	C	G	2965	PASS	G	41	41	1	14	34729	ENSG00000173402.11	nonsynonymous	TCG	TGG	S	W	DAG1	DAG1_p.S14W	1	1	CACO-2	chr3:49510575_C/G	NA	NA	Q14118	NA	FALSE	dbSNP	11	Benign	Star
chr3	49510575	49510575	+	CACO-2_Common_RNA	C	G	2965	PASS	G	41	41	1	14	34730	ENSG00000173402.11	nonsynonymous	TCG	TGG	S	W	DAG1	DAG1_p.S14W	1	1	CACO-2	chr3:49510575_C/G	NA	NA	Q14118	NA	FALSE	dbSNP	11	Benign	Star
chr3	49510575	49510575	+	CACO-2_Common_RNA	C	G	2965	PASS	G	41	41	1	14	34731	ENSG00000173402.11	nonsynonymous	TCG	TGG	S	W	DAG1	DAG1_p.S14W	1	1	CACO-2	chr3:49510575_C/G	NA	NA	Q14118	NA	FALSE	dbSNP	11	Benign	Star
chr3	49722606	49722606	-	CACO-2_Common_RNA	T	C	707	PASS	G	551	551	1	184	41018	ENSG00000173540.12	nonsynonymous	CAG	CGG	Q	R	GMPPB	GMPPB_p.Q184R	1	1	CACO-2	chr3:49722606_T/C	NA	NA	Q9Y5P6-1	NA	FALSE	dbSNP	11	NA	NA
chr3	49722606	49722606	-	CACO-2_Common_RNA	T	C	707	PASS	G	551	551	1	184	41020	ENSG00000173540.12	nonsynonymous	CAG	CGG	Q	R	GMPPB	GMPPB_p.Q184R	1	1	CACO-2	chr3:49722606_T/C	NA	NA	Q9Y5P6-1	NA	FALSE	dbSNP	11	NA	NA
chr3	49887507	49887507	-	CACO-2_Common_RNA	T	C	1031	PASS	G	4003	4003	1	1335	41080	ENSG00000164078.12	nonsynonymous	AGA	GGA	R	G	MST1R	MST1R_p.R1335G	1	1	CACO-2	chr3:49887507_T/C	NA	NA	Q04912-1	NA	FALSE	dbSNP	9	NA	NA
chr3	49898669	49898669	-	CACO-2_Common_RNA	T	C	822	PASS	G	1568	1568	1	523	41080	ENSG00000164078.12	nonsynonymous	CAA	CGA	Q	R	MST1R	MST1R_p.Q523R	1	1	CACO-2	chr3:49898669_T/C	NA	NA	Q04912-1	NA	TRUE	dbSNP	9	NA	NA
chr3	49902645	49902645	-	CACO-2_Common_RNA	C	T	151	PASS	A	965	965	1	322	41080	ENSG00000164078.12	nonsynonymous	CGG	CAG	R	Q	MST1R	MST1R_p.R322Q	1	1	CACO-2	chr3:49902645_C/T	NA	NA	Q04912-1	NA	FALSE	dbSNP	2	NA	NA
chr3	50185493	50185493	+	CACO-2_Common_RNA	T	A	58	PASS	A	1507	1507	1	503	34834	ENSG00000001617.11	nonsynonymous	TTG	ATG	L	M	SEMA3F	SEMA3F_p.L503M	1	1	CACO-2	chr3:50185493_T/A	NA	NA	Q13275-1	NA	FALSE	dbSNP	10	NA	NA
chr3	50295266	50295266	-	CACO-2_Common_RNA	G	A	403	PASS	T	337	337	1	113	41124	ENSG00000186792.16	nonsynonymous	CAC	TAC	H	Y	HYAL3	HYAL3_p.H113Y	1	1	CACO-2	chr3:50295266_G/A	NA	NA	O43820-1	NA	FALSE	dbSNP	9	NA	NA
chr3	50295266	50295266	-	CACO-2_Common_RNA	G	A	403	PASS	T	337	337	1	113	41125	ENSG00000186792.16	nonsynonymous	CAC	TAC	H	Y	HYAL3	HYAL3_p.H113Y	1	1	CACO-2	chr3:50295266_G/A	NA	NA	O43820-1	NA	FALSE	dbSNP	9	NA	NA
chr3	50302191	50302191	-	CACO-2_Common_RNA	C	T	108	PASS	A	766	766	1	256	41137	ENSG00000114378.16	nonsynonymous	GGG	AGG	G	R	HYAL1	HYAL1_p.G256R	1	1	CACO-2	chr3:50302191_C/T	NA	NA	Q12794-1	NA	FALSE	dbSNP	1	Benign	Star
chr3	50302191	50302191	-	CACO-2_Common_RNA	C	T	108	PASS	A	766	766	1	256	41138	ENSG00000114378.16	nonsynonymous	GGG	AGG	G	R	HYAL1	HYAL1_p.G256R	1	1	CACO-2	chr3:50302191_C/T	NA	NA	Q12794-1	NA	FALSE	dbSNP	1	Benign	Star
chr3	50302191	50302191	-	CACO-2_Common_RNA	C	T	108	PASS	A	766	766	1	256	41139	ENSG00000114378.16	nonsynonymous	GGG	AGG	G	R	HYAL1	HYAL1_p.G256R	1	1	CACO-2	chr3:50302191_C/T	NA	NA	Q12794-1	NA	FALSE	dbSNP	1	Benign	Star
chr3	50302191	50302191	-	CACO-2_Common_RNA	C	T	108	PASS	A	766	766	1	256	41140	ENSG00000114378.16	nonsynonymous	GGG	AGG	G	R	HYAL1	HYAL1_p.G256R	1	1	CACO-2	chr3:50302191_C/T	NA	NA	Q12794-1	NA	FALSE	dbSNP	1	Benign	Star
chr3	50320438	50320438	-	CACO-2_Common_RNA	A	C	355	PASS	G	52	52	1	18	41146	ENSG00000068001.13	nonsynonymous	TCA	GCA	S	A	HYAL2	HYAL2_p.S18A	1	1	CACO-2	chr3:50320438_A/C	NA	NA	Q12891	NA	FALSE	dbSNP	10	NA	NA
chr3	50320438	50320438	-	CACO-2_Common_RNA	A	C	355	PASS	G	52	52	1	18	41147	ENSG00000068001.13	nonsynonymous	TCA	GCA	S	A	HYAL2	HYAL2_p.S18A	1	1	CACO-2	chr3:50320438_A/C	NA	NA	Q12891	NA	FALSE	dbSNP	10	NA	NA
chr3	50320438	50320438	-	CACO-2_Common_RNA	A	C	355	PASS	G	52	52	1	18	41148	ENSG00000068001.13	nonsynonymous	TCA	GCA	S	A	HYAL2	HYAL2_p.S18A	1	1	CACO-2	chr3:50320438_A/C	NA	NA	Q12891	NA	FALSE	dbSNP	10	NA	NA
chr3	50320438	50320438	-	CACO-2_Common_RNA	A	C	355	PASS	G	52	52	1	18	41149	ENSG00000068001.13	nonsynonymous	TCA	GCA	S	A	HYAL2	HYAL2_p.S18A	1	1	CACO-2	chr3:50320438_A/C	NA	NA	Q12891	NA	FALSE	dbSNP	10	NA	NA
chr3	52476576	52476576	+	CACO-2_Common_RNA	G	A	667	PASS	A	895	895	1	299	35098	ENSG00000010322.15	nonsynonymous	GTC	ATC	V	I	NISCH	NISCH_p.V299I	1	1	CACO-2	chr3:52476576_G/A	NA	NA	Q9Y2I1-1	NA	FALSE	dbSNP	11	NA	NA
chr3	52476576	52476576	+	CACO-2_Common_RNA	G	A	667	PASS	A	895	895	1	299	35099	ENSG00000010322.15	nonsynonymous	GTC	ATC	V	I	NISCH	NISCH_p.V299I	1	1	CACO-2	chr3:52476576_G/A	NA	NA	Q9Y2I1-1	NA	FALSE	dbSNP	11	NA	NA
chr3	52487506	52487506	+	CACO-2_Common_RNA	G	A	45	PASS	A	2014	2014	1	672	35098	ENSG00000010322.15	nonsynonymous	GAG	AAG	E	K	NISCH	NISCH_p.E672K	1	1	CACO-2	chr3:52487506_G/A	NA	NA	Q9Y2I1-1	NA	FALSE	dbSNP	1	Likely benign	Star
chr3	52487506	52487506	+	CACO-2_Common_RNA	G	A	45	PASS	A	2014	2014	1	672	35099	ENSG00000010322.15	nonsynonymous	GAG	AAG	E	K	NISCH	NISCH_p.E672K	1	1	CACO-2	chr3:52487506_G/A	NA	NA	Q9Y2I1-1	NA	FALSE	dbSNP	1	Likely benign	Star
chr3	52489389	52489389	+	CACO-2_Common_RNA	C	T	1202	PASS	T	3167	3167	1	1056	35098	ENSG00000010322.15	nonsynonymous	GCG	GTG	A	V	NISCH	NISCH_p.A1056V	1	1	CACO-2	chr3:52489389_C/T	NA	NA	Q9Y2I1-1	NA	FALSE	dbSNP	11	NA	NA
chr3	52489389	52489389	+	CACO-2_Common_RNA	C	T	1202	PASS	T	3167	3167	1	1056	35099	ENSG00000010322.15	nonsynonymous	GCG	GTG	A	V	NISCH	NISCH_p.A1056V	1	1	CACO-2	chr3:52489389_C/T	NA	NA	Q9Y2I1-1	NA	FALSE	dbSNP	11	NA	NA
chr3	52523992	52523992	+	CACO-2_Common_RNA	T	C	88	PASS	C	7517	7517	1	2506	35112	ENSG00000010327.10	nonsynonymous	ATG	ACG	M	T	STAB1	STAB1_p.M2506T	1	1	CACO-2	chr3:52523992_T/C	NA	NA	Q9NY15-1	NA	FALSE	dbSNP	10	NA	NA
chr3	52687289	52687289	+	CACO-2_Common_RNA	G	A	1078	PASS	A	116	116	1	39	35128	ENSG00000163938.16	nonsynonymous	CGG	CAG	R	Q	GNL3	GNL3_p.R39Q	1	1	CACO-2	chr3:52687289_G/A	NA	NA	Q9BVP2-1	NA	FALSE	dbSNP	9	NA	NA
chr3	52693241	52693241	+	CACO-2_Common_RNA	G	A	1227	PASS	A	1099	1099	1	367	35128	ENSG00000163938.16	nonsynonymous	GTG	ATG	V	M	GNL3	GNL3_p.V367M	1	1	CACO-2	chr3:52693241_G/A	NA	NA	Q9BVP2-1	NA	FALSE	dbSNP	9	NA	NA
chr3	52833699	52833699	-	CACO-2_Common_RNA	G	C	84	PASS	G	60	60	1	20	41391	ENSG00000272573.5	nonsynonymous	GAC	GAG	D	E	MUSTN1	MUSTN1_p.D20E	1	1	CACO-2	chr3:52833699_G/C	NA	NA	Q8IVN3	NA	FALSE	dbSNP	11	NA	NA
chr3	53130396	53130396	-	CACO-2_Common_RNA	C	T	226	PASS	A	5	5	1	2	41413	ENSG00000163933.9	nonsynonymous	GGC	GAC	G	D	RFT1	RFT1_p.G2D	1	1	CACO-2	chr3:53130396_C/T	NA	NA	Q96AA3	NA	FALSE	dbSNP	1	NA	NA
chr3	53823776	53823776	-	CACO-2_Common_RNA	A	C	137	PASS	G	233	233	1	78	41442	ENSG00000016391.10	nonsynonymous	CTC	CGC	L	R	CHDH	CHDH_p.L78R	1	1	CACO-2	chr3:53823776_A/C	NA	NA	Q8NE62	NA	FALSE	dbSNP	9	NA	NA
chr3	56593570	56593570	+	CACO-2_Common_RNA	A	G	47	PASS	G	1148	1148	1	383	35242	ENSG00000180376.16	nonsynonymous	CAG	CGG	Q	R	CCDC66	CCDC66_p.Q383R	1	1	CACO-2	chr3:56593570_A/G	NA	NA	A2RUB6-1	NA	TRUE	dbSNP	11	NA	NA
chr3	56594003	56594003	+	CACO-2_Common_RNA	G	A	88	PASS	A	1379	1379	1	460	35242	ENSG00000180376.16	nonsynonymous	CGA	CAA	R	Q	CCDC66	CCDC66_p.R460Q	1	1	CACO-2	chr3:56594003_G/A	NA	NA	A2RUB6-1	NA	FALSE	dbSNP	8	NA	NA
chr3	57269656	57269656	+	CACO-2_Common_RNA	A	G	510	PASS	G	2099	2099	1	700	35266	ENSG00000157500.10	nonsynonymous	GAA	GGA	E	G	APPL1	APPL1_p.E700G	1	1	CACO-2	chr3:57269656_A/G	NA	NA	Q9UKG1	NA	FALSE	dbSNP	4	NA	NA
chr3	66236632	66236632	+	CACO-2_Common_RNA	G	A	229	PASS	A	122	122	1	41	35478	ENSG00000144741.17	nonsynonymous	AGT	AAT	S	N	SLC25A26	SLC25A26_p.S41N	1	1	CACO-2	chr3:66236632_G/A	NA	NA	Q70HW3-1	NA	FALSE	dbSNP	4	Benign	Star
chr3	66369532	66369532	+	CACO-2_Common_RNA	C	T	248	PASS	T	623	623	1	208	35478	ENSG00000144741.17	nonsynonymous	ACG	ATG	T	M	SLC25A26	SLC25A26_p.T208M	1	1	CACO-2	chr3:66369532_C/T	NA	NA	Q70HW3-1	NA	FALSE	dbSNP	8	Benign	Star
chr3	66380387	66380387	-	CACO-2_Common_RNA	T	G	1706	PASS	C	3158	3158	1	1053	41741	ENSG00000144749.13	nonsynonymous	CAG	CCG	Q	P	LRIG1	LRIG1_p.Q1053P	1	1	CACO-2	chr3:66380387_T/G	NA	NA	Q96JA1-1	NA	FALSE	dbSNP	4	Benign	Star
chr3	69180910	69180910	-	CACO-2_Common_RNA	G	A	988	PASS	T	2840	2840	1	947	41793	ENSG00000114541.14	nonsynonymous	TCG	TTG	S	L	FRMD4B	FRMD4B_p.S947L	1	1	CACO-2	chr3:69180910_G/A	NA	NA	Q9Y2L6-1	NA	TRUE	dbSNP	11	NA	NA
chr3	69196303	69196303	-	CACO-2_Common_RNA	T	C	571	PASS	G	1186	1186	1	396	41793	ENSG00000114541.14	nonsynonymous	ACG	GCG	T	A	FRMD4B	FRMD4B_p.T396A	1	1	CACO-2	chr3:69196303_T/C	NA	NA	Q9Y2L6-1	NA	FALSE	dbSNP	11	NA	NA
chr3	69250082	69250082	-	CACO-2_Common_RNA	C	G	663	PASS	C	519	519	1	173	41793	ENSG00000114541.14	nonsynonymous	GAG	GAC	E	D	FRMD4B	FRMD4B_p.E173D	1	1	CACO-2	chr3:69250082_C/G	NA	NA	Q9Y2L6-1	NA	TRUE	dbSNP	7	NA	NA
chr3	72750552	72750552	-	CACO-2_Common_RNA	C	T	131	PASS	A	1466	1466	1	489	41874	ENSG00000144736.13	nonsynonymous	AGT	AAT	S	N	SHQ1	SHQ1_p.S489N	1	1	CACO-2	chr3:72750552_C/T	NA	NA	Q6PI26-1	NA	FALSE	dbSNP	6	NA	NA
chr3	73384218	73384218	-	CACO-2_Common_RNA	G	A	243	PASS	T	2348	2348	1	783	41886	ENSG00000121440.14	nonsynonymous	GCG	GTG	A	V	PDZRN3	PDZRN3_p.A783V	1	1	CACO-2	chr3:73384218_G/A	NA	NA	Q9UPQ7-1	NA	TRUE	dbSNP	6	NA	NA
chr3	111953978	111953978	+	CACO-2_Common_RNA	C	T	294	PASS	T	2821	2821	1	941	36085	ENSG00000144824.20	nonsynonymous	CCC	TCC	P	S	PHLDB2	PHLDB2_p.P941S	1	1	CACO-2	chr3:111953978_C/T	NA	NA	Q86SQ0-1	NA	TRUE	dbSNP	3	NA	NA
chr3	111953978	111953978	+	CACO-2_Common_RNA	C	T	294	PASS	T	2821	2821	1	941	36089	ENSG00000144824.20	nonsynonymous	CCC	TCC	P	S	PHLDB2	PHLDB2_p.P941S	1	1	CACO-2	chr3:111953978_C/T	NA	NA	Q86SQ0-1	NA	TRUE	dbSNP	3	NA	NA
chr3	111991551	111991551	+	CACO-2_Common_RNA	A	G	642	PASS	G	751	751	1	251	36103	ENSG00000144827.8	nonsynonymous	ATT	GTT	I	V	ABHD10	ABHD10_p.I251V	1	1	CACO-2	chr3:111991551_A/G	NA	NA	Q9NUJ1-1	NA	FALSE	dbSNP	3	NA	NA
chr3	112109576	112109576	+	CACO-2_Common_RNA	G	A	1059	PASS	A	430	430	1	144	36120	ENSG00000114529.12	nonsynonymous	GGT	AGT	G	S	C3orf52	C3orf52_p.G144S	1	1	CACO-2	chr3:112109576_G/A	NA	NA	Q5BVD1-1	NA	FALSE	dbSNP	11	NA	NA
chr3	113008337	113008337	-	CACO-2_Common_RNA	A	T	808	PASS	A	1069	1069	1	357	42354	ENSG00000163608.14	nonsynonymous	TTT	ATT	F	I	C3orf17	C3orf17_p.F357I	1	1	CACO-2	chr3:113008337_A/T	NA	NA	Q6NW34-1	NA	FALSE	dbSNP	10	NA	NA
chr3	113954278	113954278	+	CACO-2_Common_RNA	A	G	61	PASS	G	740	740	1	247	36218	ENSG00000184307.14	nonsynonymous	AAG	AGG	K	R	ZDHHC23	ZDHHC23_p.K247R	1	1	CACO-2	chr3:113954278_A/G	NA	NA	Q8IYP9	NA	FALSE	dbSNP	6	NA	NA
chr3	119431989	119431989	-	CACO-2_Common_RNA	C	T	90	PASS	A	1459	1459	1	487	42514	ENSG00000176142.12	nonsynonymous	GCA	ACA	A	T	TMEM39A	TMEM39A_p.A487T	1	1	CACO-2	chr3:119431989_C/T	NA	NA	Q9NV64-1	NA	FALSE	dbSNP	4	NA	NA
chr3	120670469	120670469	-	CACO-2_Common_RNA	T	A	1437	PASS	T	240	240	1	80	42572	ENSG00000113924.11	nonsynonymous	CAA	CAT	Q	H	HGD	HGD_p.Q80H	1	1	CACO-2	chr3:120670469_T/A	NA	NA	Q93099	NA	FALSE	dbSNP	8	Benign	Star
chr3	120781246	120781246	+	CACO-2_Common_RNA	C	T	197	PASS	T	1096	1096	1	366	36378	ENSG00000153767.9	nonsynonymous	CCA	TCA	P	S	GTF2E1	GTF2E1_p.P366S	1	1	CACO-2	chr3:120781246_C/T	NA	NA	P29083	NA	FALSE	dbSNP	3	NA	NA
chr3	121436127	121436127	-	CACO-2_Common_RNA	T	C	204	PASS	G	7538	7538	1	2513	42593	ENSG00000051341.13	nonsynonymous	CAA	CGA	Q	R	POLQ	POLQ_p.Q2513R	1	1	CACO-2	chr3:121436127_T/C	NA	Census Gene	O75417-1	NA	FALSE	dbSNP	8	NA	NA
chr3	121544873	121544873	-	CACO-2_Common_RNA	C	A	88	PASS	T	197	197	1	66	42593	ENSG00000051341.13	nonsynonymous	AGA	ATA	R	I	POLQ	POLQ_p.R66I	1	1	CACO-2	chr3:121544873_C/A	NA	Census Gene	O75417-1	NA	TRUE	dbSNP	11	NA	NA
chr3	121696624	121696624	-	CACO-2_Common_RNA	G	C	134	PASS	G	3884	3884	1	1295	42610	ENSG00000173230.15	nonsynonymous	GCG	GGG	A	G	GOLGB1	GOLGB1_p.A1295G	1	1	CACO-2	chr3:121696624_G/C	NA	NA	Q14789-1	COSMIC-CLP	TRUE	dbSNP	1	NA	NA
chr3	121696763	121696763	-	CACO-2_Common_RNA	G	A	982	PASS	T	3745	3745	1	1249	42610	ENSG00000173230.15	nonsynonymous	CCA	TCA	P	S	GOLGB1	GOLGB1_p.P1249S	1	1	CACO-2	chr3:121696763_G/A	NA	NA	Q14789-1	NA	TRUE	dbSNP	5	NA	NA
chr3	121788384	121788384	-	CACO-2_Common_RNA	A	T	759	PASS	A	1178	1178	1	393	42619	ENSG00000173226.16	nonsynonymous	ATT	AAT	I	N	IQCB1	IQCB1_p.I393N	1	1	CACO-2	chr3:121788384_A/T	NA	NA	Q15051-1	NA	FALSE	dbSNP	1	Benign	Star
chr3	121929321	121929321	+	CACO-2_Common_RNA	G	A	129	PASS	A	1526	1526	1	509	36401	ENSG00000163406.10	nonsynonymous	AGA	AAA	R	K	SLC15A2	SLC15A2_p.R509K	1	1	CACO-2	chr3:121929321_G/A	NA	NA	Q16348-1	NA	FALSE	dbSNP	5	NA	NA
chr3	122415185	122415185	-	CACO-2_Common_RNA	C	T	136	PASS	A	344	344	1	115	42640	ENSG00000196981.3	nonsynonymous	GGA	GAA	G	E	WDR5B	WDR5B_p.G115E	1	1	CACO-2	chr3:122415185_C/T	NA	NA	Q86VZ2	NA	TRUE	dbSNP	1	NA	NA
chr3	122467341	122467341	-	CACO-2_Common_RNA	C	T	1051	PASS	A	218	218	1	73	42642	ENSG00000114030.12	nonsynonymous	AGT	AAT	S	N	KPNA1	KPNA1_p.S73N	1	1	CACO-2	chr3:122467341_C/T	NA	NA	P52294	NA	FALSE	dbSNP	11	NA	NA
chr3	122540759	122540759	-	CACO-2_Common_RNA	T	C	653	PASS	G	1583	1583	1	528	42654	ENSG00000138496.16	nonsynonymous	TAT	TGT	Y	C	PARP9	PARP9_p.Y528C	1	1	CACO-2	chr3:122540759_T/C	NA	NA	Q8IXQ6-1	NA	FALSE	dbSNP	7	NA	NA
chr3	122569363	122569363	+	CACO-2_Common_RNA	G	A	193	PASS	A	1274	1274	1	425	36435	ENSG00000163840.9	nonsynonymous	AGG	AAG	R	K	DTX3L	DTX3L_p.R425K	1	1	CACO-2	chr3:122569363_G/A	NA	NA	Q8TDB6-1	NA	TRUE	dbSNP	7	NA	NA
chr3	123732926	123732926	-	CACO-2_Common_RNA	G	C	88	PASS	G	1486	1486	1	496	42694	ENSG00000065534.18	nonsynonymous	CTG	GTG	L	V	MYLK	MYLK_p.L496V	1	1	CACO-2	chr3:123732926_G/C	NA	NA	Q15746-1	NA	TRUE	dbSNP	11	Benign	Star
chr3	123732926	123732926	-	CACO-2_Common_RNA	G	C	88	PASS	G	1486	1486	1	496	42700	ENSG00000065534.18	nonsynonymous	CTG	GTG	L	V	MYLK	MYLK_p.L496V	1	1	CACO-2	chr3:123732926_G/C	NA	NA	Q15746-1	NA	TRUE	dbSNP	11	Benign	Star
chr3	123739046	123739046	-	CACO-2_Common_RNA	G	A	88	PASS	T	439	439	1	147	42694	ENSG00000065534.18	nonsynonymous	CCA	TCA	P	S	MYLK	MYLK_p.P147S	1	1	CACO-2	chr3:123739046_G/A	NA	NA	Q15746-1	NA	FALSE	dbSNP	11	Benign	Star
chr3	123739046	123739046	-	CACO-2_Common_RNA	G	A	88	PASS	T	439	439	1	147	42700	ENSG00000065534.18	nonsynonymous	CCA	TCA	P	S	MYLK	MYLK_p.P147S	1	1	CACO-2	chr3:123739046_G/A	NA	NA	Q15746-1	NA	FALSE	dbSNP	11	Benign	Star
chr3	124908177	124908177	-	CACO-2_Common_RNA	T	G	277	PASS	C	1509	1509	1	503	42763	ENSG00000173702.7	nonsynonymous	AGA	AGC	R	S	MUC13	MUC13_p.R503S	1	1	CACO-2	chr3:124908177_T/G	NA	NA	Q9H3R2	NA	FALSE	dbSNP	5	NA	NA
chr3	125009782	125009782	-	CACO-2_Common_RNA	A	G	607	PASS	C	3116	3116	1	1039	42768	ENSG00000173706.12	nonsynonymous	ATG	ACG	M	T	HEG1	HEG1_p.M1039T	1	1	CACO-2	chr3:125009782_A/G	NA	NA	Q9ULI3-1	NA	TRUE	dbSNP	10	NA	NA
chr3	125012641	125012641	-	CACO-2_Common_RNA	C	G	628	PASS	C	2938	2938	1	980	42768	ENSG00000173706.12	nonsynonymous	GTG	CTG	V	L	HEG1	HEG1_p.V980L	1	1	CACO-2	chr3:125012641_C/G	NA	NA	Q9ULI3-1	NA	TRUE	dbSNP	8	NA	NA
chr3	125013774	125013774	-	CACO-2_Common_RNA	A	G	781	PASS	C	1805	1805	1	602	42768	ENSG00000173706.12	nonsynonymous	TTT	TCT	F	S	HEG1	HEG1_p.F602S	1	1	CACO-2	chr3:125013774_A/G	NA	NA	Q9ULI3-1	NA	FALSE	dbSNP	7	NA	NA
chr3	125019373	125019373	-	CACO-2_Common_RNA	C	T	128	PASS	A	1477	1477	1	493	42768	ENSG00000173706.12	nonsynonymous	GTA	ATA	V	I	HEG1	HEG1_p.V493I	1	1	CACO-2	chr3:125019373_C/T	NA	NA	Q9ULI3-1	COSMIC-CLP	FALSE	dbSNP	1	NA	NA
chr3	125118840	125118840	-	CACO-2_Common_RNA	T	C	334	PASS	G	841	841	1	281	42776	ENSG00000221955.10	nonsynonymous	ATC	GTC	I	V	SLC12A8	SLC12A8_p.I281V	1	1	CACO-2	chr3:125118840_T/C	NA	NA	A0AV02-1	NA	TRUE	dbSNP	11	NA	NA
chr3	125118840	125118840	-	CACO-2_Common_RNA	T	C	334	PASS	G	841	841	1	281	42779	ENSG00000221955.10	nonsynonymous	ATC	GTC	I	V	SLC12A8	SLC12A8_p.I281V	1	1	CACO-2	chr3:125118840_T/C	NA	NA	A0AV02-1	NA	TRUE	dbSNP	11	NA	NA
chr3	125929513	125929513	-	CACO-2_Common_RNA	T	C	98	PASS	G	403	403	1	135	42838	ENSG00000189366.9	nonsynonymous	AAC	GAC	N	D	ALG1L	ALG1L_p.N135D	1	1	CACO-2	chr3:125929513_T/C	NA	NA	Q6GMV1	NA	FALSE	dbSNP	5	NA	NA
chr3	126068036	126068036	-	CACO-2_Common_RNA	T	C	1518	PASS	G	184	184	1	62	42845	ENSG00000114544.16	nonsynonymous	ACC	GCC	T	A	SLC41A3	SLC41A3_p.T62A	1	1	CACO-2	chr3:126068036_T/C	NA	NA	Q96GZ6-1	NA	FALSE	dbSNP	11	NA	NA
chr3	126461977	126461977	-	CACO-2_Common_RNA	G	A	344	PASS	T	1685	1685	1	562	42888	ENSG00000070476.14	nonsynonymous	CCG	CTG	P	L	ZXDC	ZXDC_p.P562L	1	1	CACO-2	chr3:126461977_G/A	NA	NA	Q2QGD7-1	NA	FALSE	dbSNP	1	NA	NA
chr3	128486108	128486108	-	CACO-2_Common_RNA	C	T	143	PASS	A	490	490	1	164	42956	ENSG00000179348.11	nonsynonymous	GCC	ACC	A	T	GATA2	GATA2_p.A164T	1	1	CACO-2	chr3:128486108_C/T	NA	Census Gene	P23769-1	NA	FALSE	dbSNP	2	Benign	Star
chr3	128486108	128486108	-	CACO-2_Common_RNA	C	T	143	PASS	A	490	490	1	164	42959	ENSG00000179348.11	nonsynonymous	GCC	ACC	A	T	GATA2	GATA2_p.A164T	1	1	CACO-2	chr3:128486108_C/T	NA	Census Gene	P23769-1	NA	FALSE	dbSNP	2	Benign	Star
chr3	129431542	129431542	-	CACO-2_Common_RNA	C	G	312	PASS	C	1702	1702	1	568	43039	ENSG00000129071.9	nonsynonymous	GAC	CAC	D	H	MBD4	MBD4_p.D568H	1	1	CACO-2	chr3:129431542_C/G	NA	NA	O95243-1	NA	FALSE	dbSNP	1	NA	NA
chr3	129574340	129574340	-	CACO-2_Common_RNA	T	C	818	PASS	G	2681	2681	1	894	43048	ENSG00000004399.12	nonsynonymous	CAC	CGC	H	R	PLXND1	PLXND1_p.H894R	1	1	CACO-2	chr3:129574340_T/C	NA	NA	Q9Y4D7-1	NA	TRUE	dbSNP	11	NA	NA
chr3	129827886	129827886	-	CACO-2_Common_RNA	T	C	129	PASS	G	493	493	1	165	43067	ENSG00000172765.16	nonsynonymous	AGC	GGC	S	G	TMCC1	TMCC1_p.S165G	1	1	CACO-2	chr3:129827886_T/C	NA	NA	O94876-1	NA	TRUE	dbSNP	11	NA	NA
chr3	132499779	132499779	+	CACO-2_Common_RNA	G	T	175	PASS	T	4387	4387	1	1463	36823	ENSG00000138246.15	nonsynonymous	GCT	TCT	A	S	DNAJC13	DNAJC13_p.A1463S	1	1	CACO-2	chr3:132499779_G/T	NA	NA	O75165	NA	TRUE	dbSNP	8	NA	NA
chr3	132507256	132507256	+	CACO-2_Common_RNA	A	G	198	PASS	G	5018	5018	1	1673	36823	ENSG00000138246.15	nonsynonymous	TAT	TGT	Y	C	DNAJC13	DNAJC13_p.Y1673C	1	1	CACO-2	chr3:132507256_A/G	NA	NA	O75165	NA	TRUE	dbSNP	1	NA	NA
chr3	132619502	132619502	-	CACO-2_Common_RNA	T	G	207	PASS	C	1241	1241	1	414	43156	ENSG00000240303.7	nonsynonymous	AAG	ACG	K	T	ACAD11	ACAD11_p.K414T	1	1	CACO-2	chr3:132619502_T/G	NA	NA	Q709F0-1	NA	FALSE	dbSNP	2	NA	NA
chr3	133623144	133623144	-	CACO-2_Common_RNA	T	C	407	PASS	G	3125	3125	1	1042	43186	ENSG00000163781.13	nonsynonymous	AAT	AGT	N	S	TOPBP1	TOPBP1_p.N1042S	1	1	CACO-2	chr3:133623144_T/C	NA	NA	Q92547	NA	FALSE	dbSNP	5	NA	NA
chr3	133649518	133649518	-	CACO-2_Common_RNA	T	G	883	PASS	C	1369	1369	1	457	43186	ENSG00000163781.13	nonsynonymous	AAG	CAG	K	Q	TOPBP1	TOPBP1_p.K457Q	1	1	CACO-2	chr3:133649518_T/G	NA	NA	Q92547	NA	FALSE	dbSNP	10	NA	NA
chr3	133766289	133766289	+	CACO-2_Common_RNA	A	G	321	PASS	G	1342	1342	1	448	36884	ENSG00000091513.15	nonsynonymous	ATA	GTA	I	V	TF	TF_p.I448V	1	1	CACO-2	chr3:133766289_A/G	NA	NA	P02787	NA	FALSE	dbSNP	11	NA	NA
chr3	133775510	133775510	+	CACO-2_Common_RNA	C	T	58	PASS	T	1765	1765	1	589	36884	ENSG00000091513.15	nonsynonymous	CCT	TCT	P	S	TF	TF_p.P589S	1	1	CACO-2	chr3:133775510_C/T	NA	NA	P02787	NA	TRUE	dbSNP	4	Benign	Star
chr3	133805873	133805873	+	CACO-2_Common_RNA	G	C	1404	PASS	C	25	25	1	9	36899	ENSG00000144867.11	nonsynonymous	GTG	CTG	V	L	SRPRB	SRPRB_p.V9L	1	1	CACO-2	chr3:133805873_G/C	NA	NA	Q9Y5M8	NA	FALSE	dbSNP	5	NA	NA
chr3	134222476	134222476	-	CACO-2_Common_RNA	C	T	499	PASS	A	296	296	1	99	43213	ENSG00000163785.12	nonsynonymous	AGT	AAT	S	N	RYK	RYK_p.S99N	1	1	CACO-2	chr3:134222476_C/T	NA	NA	P34925-1	NA	FALSE	dbSNP	2	NA	NA
chr3	136001698	136001698	+	CACO-2_Common_RNA	A	G	70	PASS	G	200	200	1	67	36938	ENSG00000073711.10	nonsynonymous	GAT	GGT	D	G	PPP2R3A	PPP2R3A_p.D67G	1	1	CACO-2	chr3:136001698_A/G	NA	NA	Q06190-1	NA	FALSE	dbSNP	3	NA	NA
chr3	136003422	136003422	+	CACO-2_Common_RNA	A	G	216	PASS	G	1924	1924	1	642	36938	ENSG00000073711.10	nonsynonymous	AGT	GGT	S	G	PPP2R3A	PPP2R3A_p.S642G	1	1	CACO-2	chr3:136003422_A/G	NA	NA	Q06190-1	NA	TRUE	dbSNP	3	NA	NA
chr3	136151262	136151262	-	CACO-2_Common_RNA	C	T	53	PASS	A	1619	1619	1	540	43256	ENSG00000174579.3	nonsynonymous	AGT	AAT	S	N	MSL2	MSL2_p.S540N	1	1	CACO-2	chr3:136151262_C/T	NA	NA	Q9HCI7-1	NA	FALSE	dbSNP	1	NA	NA
chr3	138068205	138068205	-	CACO-2_Common_RNA	C	T	38	PASS	A	1778	1778	1	593	43285	ENSG00000158163.14	nonsynonymous	CGC	CAC	R	H	DZIP1L	DZIP1L_p.R593H	1	1	CACO-2	chr3:138068205_C/T	NA	NA	Q8IYY4-1	NA	FALSE	dbSNP	10	NA	NA
chr3	138472390	138472390	+	CACO-2_Common_RNA	G	A	177	PASS	A	1768	1768	1	590	37032	ENSG00000158220.13	nonsynonymous	GGG	AGG	G	R	ESYT3	ESYT3_p.G590R	1	1	CACO-2	chr3:138472390_G/A	NA	NA	A0FGR9-1	NA	FALSE	dbSNP	10	NA	NA
chr3	138570379	138570379	-	CACO-2_Common_RNA	C	T	250	PASS	A	404	404	1	135	43310	ENSG00000114107.8	nonsynonymous	AGT	AAT	S	N	CEP70	CEP70_p.S135N	1	1	CACO-2	chr3:138570379_C/T	NA	NA	Q8NHQ1-1	NA	TRUE	dbSNP	11	NA	NA
chr3	138570379	138570379	-	CACO-2_Common_RNA	C	T	250	PASS	A	404	404	1	135	43312	ENSG00000114107.8	nonsynonymous	AGT	AAT	S	N	CEP70	CEP70_p.S135N	1	1	CACO-2	chr3:138570379_C/T	NA	NA	Q8NHQ1-1	NA	TRUE	dbSNP	11	NA	NA
chr3	140459643	140459643	+	CACO-2_Common_RNA	G	A	516	PASS	A	1096	1096	1	366	37082	ENSG00000158258.16	nonsynonymous	GTC	ATC	V	I	CLSTN2	CLSTN2_p.V366I	1	1	CACO-2	chr3:140459643_G/A	NA	NA	Q9H4D0	NA	FALSE	dbSNP	9	NA	NA
chr3	142459302	142459302	-	CACO-2_Common_RNA	C	T	21	PASS	A	7274	7274	1	2425	43470	ENSG00000175054.14	nonsynonymous	CGA	CAA	R	Q	ATR	ATR_p.R2425Q	1	1	CACO-2	chr3:142459302_C/T	NA	Census Gene	Q13535-1	NA	FALSE	dbSNP	4	Benign	Star
chr3	146199974	146199974	-	CACO-2_Common_RNA	T	C	73	PASS	G	463	463	1	155	43520	ENSG00000114698.14	nonsynonymous	ATT	GTT	I	V	PLSCR4	PLSCR4_p.I155V	1	1	CACO-2	chr3:146199974_T/C	NA	NA	Q9NRQ2-1	NA	FALSE	dbSNP	4	NA	NA
chr3	146199974	146199974	-	CACO-2_Common_RNA	T	C	73	PASS	G	463	463	1	155	43523	ENSG00000114698.14	nonsynonymous	ATT	GTT	I	V	PLSCR4	PLSCR4_p.I155V	1	1	CACO-2	chr3:146199974_T/C	NA	NA	Q9NRQ2-1	NA	FALSE	dbSNP	4	NA	NA
chr3	146199974	146199974	-	CACO-2_Common_RNA	T	C	73	PASS	G	463	463	1	155	43524	ENSG00000114698.14	nonsynonymous	ATT	GTT	I	V	PLSCR4	PLSCR4_p.I155V	1	1	CACO-2	chr3:146199974_T/C	NA	NA	Q9NRQ2-1	NA	FALSE	dbSNP	4	NA	NA
chr3	146220832	146220832	-	CACO-2_Common_RNA	T	C	137	PASS	G	101	101	1	34	43520	ENSG00000114698.14	nonsynonymous	AAT	AGT	N	S	PLSCR4	PLSCR4_p.N34S	1	1	CACO-2	chr3:146220832_T/C	NA	NA	Q9NRQ2-1	NA	FALSE	dbSNP	4	NA	NA
chr3	146220832	146220832	-	CACO-2_Common_RNA	T	C	137	PASS	G	101	101	1	34	43523	ENSG00000114698.14	nonsynonymous	AAT	AGT	N	S	PLSCR4	PLSCR4_p.N34S	1	1	CACO-2	chr3:146220832_T/C	NA	NA	Q9NRQ2-1	NA	FALSE	dbSNP	4	NA	NA
chr3	146220832	146220832	-	CACO-2_Common_RNA	T	C	137	PASS	G	101	101	1	34	43524	ENSG00000114698.14	nonsynonymous	AAT	AGT	N	S	PLSCR4	PLSCR4_p.N34S	1	1	CACO-2	chr3:146220832_T/C	NA	NA	Q9NRQ2-1	NA	FALSE	dbSNP	4	NA	NA
chr3	149750743	149750743	-	CACO-2_Common_RNA	T	G	474	PASS	C	337	337	1	113	43649	ENSG00000114744.8	nonsynonymous	ATT	CTT	I	L	COMMD2	COMMD2_p.I113L	1	1	CACO-2	chr3:149750743_T/G	NA	NA	Q86X83-1	NA	FALSE	dbSNP	5	NA	NA
chr3	154122077	154122077	+	CACO-2_Common_RNA	G	C	457	PASS	C	85	85	1	29	37456	ENSG00000114790.12	nonsynonymous	GTT	CTT	V	L	ARHGEF26	ARHGEF26_p.V29L	1	1	CACO-2	chr3:154122077_G/C	NA	NA	Q96DR7-1	NA	FALSE	dbSNP	11	NA	NA
chr3	154122077	154122077	+	CACO-2_Common_RNA	G	C	457	PASS	C	85	85	1	29	37457	ENSG00000114790.12	nonsynonymous	GTT	CTT	V	L	ARHGEF26	ARHGEF26_p.V29L	1	1	CACO-2	chr3:154122077_G/C	NA	NA	Q96DR7-1	NA	FALSE	dbSNP	11	NA	NA
chr3	158649111	158649111	+	CACO-2_Common_RNA	G	A	1187	PASS	A	643	643	1	215	37581	ENSG00000168827.14	nonsynonymous	GTA	ATA	V	I	GFM1	GFM1_p.V215I	1	1	CACO-2	chr3:158649111_G/A	NA	NA	Q96RP9-1	NA	FALSE	dbSNP	7	Benign	Star
chr3	170360444	170360444	+	CACO-2_Common_RNA	C	T	416	PASS	T	113	113	1	38	37822	ENSG00000136603.13	nonsynonymous	GCA	GTA	A	V	SKIL	SKIL_p.A38V	1	1	CACO-2	chr3:170360444_C/T	NA	NA	P12757-1	NA	FALSE	dbSNP	11	NA	NA
chr3	170360444	170360444	+	CACO-2_Common_RNA	C	T	416	PASS	T	113	113	1	38	37826	ENSG00000136603.13	nonsynonymous	GCA	GTA	A	V	SKIL	SKIL_p.A38V	1	1	CACO-2	chr3:170360444_C/T	NA	NA	P12757-1	NA	FALSE	dbSNP	11	NA	NA
chr3	172251287	172251287	+	CACO-2_Common_RNA	C	G	270	PASS	G	536	536	1	179	37856	ENSG00000075420.12	nonsynonymous	ACC	AGC	T	S	FNDC3B	FNDC3B_p.T179S	1	1	CACO-2	chr3:172251287_C/G	NA	NA	Q53EP0-1	NA	FALSE	dbSNP	9	NA	NA
chr3	172251287	172251287	+	CACO-2_Common_RNA	C	G	270	PASS	G	536	536	1	179	37858	ENSG00000075420.12	nonsynonymous	ACC	AGC	T	S	FNDC3B	FNDC3B_p.T179S	1	1	CACO-2	chr3:172251287_C/G	NA	NA	Q53EP0-1	NA	FALSE	dbSNP	9	NA	NA
chr3	172251287	172251287	+	CACO-2_Common_RNA	C	G	270	PASS	G	536	536	1	179	37860	ENSG00000075420.12	nonsynonymous	ACC	AGC	T	S	FNDC3B	FNDC3B_p.T179S	1	1	CACO-2	chr3:172251287_C/G	NA	NA	Q53EP0-1	NA	FALSE	dbSNP	9	NA	NA
chr3	183037421	183037421	-	CACO-2_Common_RNA	T	G	370	PASS	C	1391	1391	1	464	44412	ENSG00000078070.12	nonsynonymous	CAC	CCC	H	P	MCCC1	MCCC1_p.H464P	1	1	CACO-2	chr3:183037421_T/G	NA	NA	Q96RQ3	NA	FALSE	dbSNP	9	Benign	Star
chr3	183758897	183758897	+	CACO-2_Common_RNA	G	A	490	PASS	A	1588	1588	1	530	38245	ENSG00000163872.15	nonsynonymous	GTC	ATC	V	I	YEATS2	YEATS2_p.V530I	1	1	CACO-2	chr3:183758897_G/A	NA	NA	Q9ULM3	NA	FALSE	dbSNP	8	NA	NA
chr3	183840614	183840614	-	CACO-2_Common_RNA	C	G	1183	PASS	C	784	784	1	262	44462	ENSG00000175193.13	nonsynonymous	GTG	CTG	V	L	PARL	PARL_p.V262L	1	1	CACO-2	chr3:183840614_C/G	NA	NA	Q9H300-1	NA	FALSE	dbSNP	8	NA	NA
chr3	184143455	184143455	+	CACO-2_Common_RNA	A	G	852	PASS	G	1759	1759	1	587	38269	ENSG00000145191.12	nonsynonymous	ATA	GTA	I	V	EIF2B5	EIF2B5_p.I587V	1	1	CACO-2	chr3:184143455_A/G	NA	NA	Q13144	NA	FALSE	dbSNP	6	Benign	Star
chr3	184257577	184257577	+	CACO-2_Common_RNA	C	T	1780	PASS	T	301	301	1	101	38340	ENSG00000284753.1	nonsynonymous	CAT	TAT	H	Y	EEF1AKMT4	EEF1AKMT4_p.H101Y	1	1	CACO-2	chr3:184257577_C/T	NA	NA	P0DPD7	NA	FALSE	dbSNP	11	NA	NA
chr3	184257577	184257577	+	CACO-2_Common_RNA	C	T	1780	PASS	T	301	301	1	101	38341	ENSG00000284917.1	nonsynonymous	CAT	TAT	H	Y	EEF1AKMT4-ECE2	EEF1AKMT4-ECE2_p.H101Y	1	1	CACO-2	chr3:184257577_C/T	NA	NA	P0DPD8	NA	FALSE	dbSNP	11	NA	NA
chr3	184258453	184258453	+	CACO-2_Common_RNA	A	G	488	PASS	G	646	646	1	216	38340	ENSG00000284753.1	nonsynonymous	AAG	GAG	K	E	EEF1AKMT4	EEF1AKMT4_p.K216E	1	1	CACO-2	chr3:184258453_A/G	NA	NA	P0DPD7	NA	FALSE	dbSNP	5	NA	NA
chr3	184319745	184319745	+	CACO-2_Common_RNA	A	G	2965	PASS	G	481	481	1	161	38371	ENSG00000114867.20	nonsynonymous	ACC	GCC	T	A	EIF4G1	EIF4G1_p.T161A	1	1	CACO-2	chr3:184319745_A/G	NA	NA	Q04637-1	NA	FALSE	dbSNP	11	NA	NA
chr3	184321878	184321878	+	CACO-2_Common_RNA	A	G	2962	PASS	G	1294	1294	1	432	38371	ENSG00000114867.20	nonsynonymous	ATG	GTG	M	V	EIF4G1	EIF4G1_p.M432V	1	1	CACO-2	chr3:184321878_A/G	NA	NA	Q04637-1	NA	FALSE	dbSNP	11	Benign	noAssertionProvided
chr3	184386115	184386115	+	CACO-2_Common_RNA	A	C	47	PASS	C	1888	1888	1	630	38435	ENSG00000090539.15	nonsynonymous	ATG	CTG	M	L	CHRD	CHRD_p.M630L	1	1	CACO-2	chr3:184386115_A/C	NA	NA	Q9H2X0-1	NA	FALSE	dbSNP	3	NA	NA
chr3	184711115	184711115	-	CACO-2_Common_RNA	T	G	2965	PASS	C	707	707	1	236	44540	ENSG00000177383.4	nonsynonymous	GAA	GCA	E	A	MAGEF1	MAGEF1_p.E236A	1	1	CACO-2	chr3:184711115_T/G	NA	NA	Q9HAY2	NA	FALSE	dbSNP	11	NA	NA
chr3	184711626	184711626	-	CACO-2_Common_RNA	C	A	2802	PASS	T	196	196	1	66	44540	ENSG00000177383.4	nonsynonymous	GCC	TCC	A	S	MAGEF1	MAGEF1_p.A66S	1	1	CACO-2	chr3:184711626_C/A	NA	NA	Q9HAY2	NA	FALSE	dbSNP	10	NA	NA
chr3	184832713	184832713	+	CACO-2_Common_RNA	A	G	111	PASS	G	247	247	1	83	38467	ENSG00000156931.15	nonsynonymous	ATT	GTT	I	V	VPS8	VPS8_p.I83V	1	1	CACO-2	chr3:184832713_A/G	NA	NA	Q8N3P4-1	NA	FALSE	dbSNP	4	NA	NA
chr3	185192345	185192345	-	CACO-2_Common_RNA	G	T	172	PASS	A	2053	2053	1	685	44543	ENSG00000113790.10	nonsynonymous	CAG	AAG	Q	K	EHHADH	EHHADH_p.Q685K	1	1	CACO-2	chr3:185192345_G/T	NA	NA	Q08426-1	NA	FALSE	dbSNP	3	NA	NA
chr3	186583914	186583914	+	CACO-2_Common_RNA	A	G	1047	PASS	G	790	790	1	264	38539	ENSG00000090520.11	nonsynonymous	ATC	GTC	I	V	DNAJB11	DNAJB11_p.I264V	1	1	CACO-2	chr3:186583914_A/G	NA	NA	Q9UBS4	NA	FALSE	dbSNP	4	NA	NA
chr3	186583914	186583914	+	CACO-2_Common_RNA	A	G	1047	PASS	G	790	790	1	264	38540	ENSG00000090520.11	nonsynonymous	ATC	GTC	I	V	DNAJB11	DNAJB11_p.I264V	1	1	CACO-2	chr3:186583914_A/G	NA	NA	Q9UBS4	NA	FALSE	dbSNP	4	NA	NA
chr3	186619924	186619924	+	CACO-2_Common_RNA	T	C	2460	PASS	C	743	743	1	248	38545	ENSG00000145192.12	nonsynonymous	ATG	ACG	M	T	AHSG	AHSG_p.M248T	1	1	CACO-2	chr3:186619924_T/C	NA	NA	P02765	NA	TRUE	dbSNP	10	Benign	noAssertionProvided
chr3	186620593	186620593	+	CACO-2_Common_RNA	G	C	2965	PASS	C	767	767	1	256	38545	ENSG00000145192.12	nonsynonymous	AGC	ACC	S	T	AHSG	AHSG_p.S256T	1	1	CACO-2	chr3:186620593_G/C	NA	NA	P02765	NA	TRUE	dbSNP	9	Benign	noAssertionProvided
chr3	186725229	186725229	+	CACO-2_Common_RNA	T	C	122	PASS	C	533	533	1	178	38562	ENSG00000113889.12	nonsynonymous	ATG	ACG	M	T	KNG1	KNG1_p.M178T	1	1	CACO-2	chr3:186725229_T/C	NA	NA	P01042-1	NA	FALSE	dbSNP	5	NA	NA
chr3	186725229	186725229	+	CACO-2_Common_RNA	T	C	122	PASS	C	533	533	1	178	38566	ENSG00000113889.12	nonsynonymous	ATG	ACG	M	T	KNG1	KNG1_p.M178T	1	1	CACO-2	chr3:186725229_T/C	NA	NA	P01042-1	NA	FALSE	dbSNP	5	NA	NA
chr3	191380177	191380177	+	CACO-2_Common_RNA	T	C	338	PASS	C	467	467	1	156	38728	ENSG00000152492.14	nonsynonymous	ATG	ACG	M	T	CCDC50	CCDC50_p.M156T	1	1	CACO-2	chr3:191380177_T/C	NA	NA	Q8IVM0-1	NA	FALSE	dbSNP	8	NA	NA
chr3	193617202	193617202	+	CACO-2_Common_RNA	G	A	63	PASS	A	473	473	1	158	38753	ENSG00000198836.9	nonsynonymous	AGT	AAT	S	N	OPA1	OPA1_p.S158N	1	1	CACO-2	chr3:193617202_G/A	NA	NA	O60313-1	NA	FALSE	dbSNP	7	Benign	Star
chr3	193617202	193617202	+	CACO-2_Common_RNA	G	A	63	PASS	A	473	473	1	158	38754	ENSG00000198836.9	nonsynonymous	AGT	AAT	S	N	OPA1	OPA1_p.S158N	1	1	CACO-2	chr3:193617202_G/A	NA	NA	O60313-1	NA	FALSE	dbSNP	7	Benign	Star
chr3	195868079	195868079	-	CACO-2_Common_RNA	G	A	394	PASS	T	2174	2174	1	725	44980	ENSG00000061938.17	nonsynonymous	CCG	CTG	P	L	TNK2	TNK2_p.P725L	1	1	CACO-2	chr3:195868079_G/A	NA	NA	Q07912-1	NA	FALSE	dbSNP	2	Benign	Star
chr3	196073940	196073940	-	CACO-2_Common_RNA	C	T	2965	PASS	A	424	424	1	142	45016	ENSG00000072274.12	nonsynonymous	GGC	AGC	G	S	TFRC	TFRC_p.G142S	1	1	CACO-2	chr3:196073940_C/T	NA	Census Gene	P02786	NA	FALSE	dbSNP	9	NA	NA
chr3	196073940	196073940	-	CACO-2_Common_RNA	C	T	2965	PASS	A	424	424	1	142	45017	ENSG00000072274.12	nonsynonymous	GGC	AGC	G	S	TFRC	TFRC_p.G142S	1	1	CACO-2	chr3:196073940_C/T	NA	Census Gene	P02786	NA	FALSE	dbSNP	9	NA	NA
chr3	196472333	196472333	-	CACO-2_Common_RNA	G	T	130	PASS	A	1202	1202	1	401	45074	ENSG00000163961.4	nonsynonymous	CCA	CAA	P	Q	RNF168	RNF168_p.P401Q	1	1	CACO-2	chr3:196472333_G/T	NA	NA	Q8IYW5	NA	TRUE	dbSNP	7	Benign	Star
chr3	196947878	196947878	-	CACO-2_Common_RNA	C	T	88	PASS	A	1019	1019	1	340	45103	ENSG00000119227.7	nonsynonymous	CGG	CAG	R	Q	PIGZ	PIGZ_p.R340Q	1	1	CACO-2	chr3:196947878_C/T	NA	NA	Q86VD9	NA	FALSE	dbSNP	10	NA	NA
chr3	197768463	197768463	+	CACO-2_Common_RNA	G	A	87	PASS	A	260	260	1	87	39049	ENSG00000122068.12	nonsynonymous	CGT	CAT	R	H	FYTTD1	FYTTD1_p.R87H	1	1	CACO-2	chr3:197768463_G/A	NA	NA	Q96QD9-1	NA	FALSE	dbSNP	9	NA	NA
chr4	130852	130852	+	CACO-2_Common_RNA	C	T	293	PASS	T	68	68	1	23	45213	ENSG00000250312.7	nonsynonymous	ACT	ATT	T	I	ZNF718	ZNF718_p.T23I	1	1	CACO-2	chr4:130852_C/T	NA	NA	Q3SXZ3-1	NA	TRUE	dbSNP	3	NA	NA
chr4	161923	161923	+	CACO-2_Common_RNA	A	G	129	PASS	G	1238	1238	1	413	45213	ENSG00000250312.7	nonsynonymous	CAT	CGT	H	R	ZNF718	ZNF718_p.H413R	1	1	CACO-2	chr4:161923_A/G	NA	NA	Q3SXZ3-1	NA	FALSE	dbSNP	3	NA	NA
chr4	1395368	1395368	+	CACO-2_Common_RNA	T	C	129	PASS	C	857	857	1	286	45373	ENSG00000163945.16	nonsynonymous	ATG	ACG	M	T	UVSSA	UVSSA_p.M286T	1	1	CACO-2	chr4:1395368_T/C	NA	NA	Q8N1N5	NA	TRUE	dbSNP	7	NA	NA
chr4	2941634	2941634	-	CACO-2_Common_RNA	T	C	2599	PASS	G	2147	2147	1	716	49454	ENSG00000087269.15	nonsynonymous	CAA	CGA	Q	R	NOP14	NOP14_p.Q716R	1	1	CACO-2	chr4:2941634_T/C	NA	NA	P78316-1	NA	TRUE	dbSNP	6	NA	NA
chr4	2941634	2941634	-	CACO-2_Common_RNA	T	C	2599	PASS	G	2147	2147	1	716	49455	ENSG00000087269.15	nonsynonymous	CAA	CGA	Q	R	NOP14	NOP14_p.Q716R	1	1	CACO-2	chr4:2941634_T/C	NA	NA	P78316-1	NA	TRUE	dbSNP	6	NA	NA
chr4	2950077	2950077	-	CACO-2_Common_RNA	A	G	2965	PASS	C	1139	1139	1	380	49454	ENSG00000087269.15	nonsynonymous	TTG	TCG	L	S	NOP14	NOP14_p.L380S	1	1	CACO-2	chr4:2950077_A/G	NA	NA	P78316-1	NA	FALSE	dbSNP	6	NA	NA
chr4	2950077	2950077	-	CACO-2_Common_RNA	A	G	2965	PASS	C	1139	1139	1	380	49455	ENSG00000087269.15	nonsynonymous	TTG	TCG	L	S	NOP14	NOP14_p.L380S	1	1	CACO-2	chr4:2950077_A/G	NA	NA	P78316-1	NA	FALSE	dbSNP	6	NA	NA
chr4	3444405	3444405	+	CACO-2_Common_RNA	C	G	47	PASS	G	693	693	1	231	45599	ENSG00000109758.8	nonsynonymous	TTC	TTG	F	L	HGFAC	HGFAC_p.F231L	1	1	CACO-2	chr4:3444405_C/G	NA	NA	Q04756	NA	TRUE	dbSNP	11	NA	NA
chr4	4860018	4860018	+	CACO-2_Common_RNA	C	G	88	PASS	G	119	119	1	40	45648	ENSG00000163132.6	nonsynonymous	GCA	GGA	A	G	MSX1	MSX1_p.A40G	1	1	CACO-2	chr4:4860018_C/G	NA	NA	P28360	NA	FALSE	dbSNP	1	Benign	Star
chr4	6291313	6291313	+	CACO-2_Common_RNA	A	C	1154	PASS	C	577	577	1	193	45671	ENSG00000109501.13	nonsynonymous	AAG	CAG	K	Q	WFS1	WFS1_p.K193Q	1	1	CACO-2	chr4:6291313_A/C	NA	NA	O76024	NA	FALSE	dbSNP	1	Benign/Likely benign	Star
chr4	6291313	6291313	+	CACO-2_Common_RNA	A	C	1154	PASS	C	577	577	1	193	45673	ENSG00000109501.13	nonsynonymous	AAG	CAG	K	Q	WFS1	WFS1_p.K193Q	1	1	CACO-2	chr4:6291313_A/C	NA	NA	O76024	NA	FALSE	dbSNP	1	Benign/Likely benign	Star
chr4	6300792	6300792	+	CACO-2_Common_RNA	G	A	2585	PASS	A	997	997	1	333	45671	ENSG00000109501.13	nonsynonymous	GTC	ATC	V	I	WFS1	WFS1_p.V333I	1	1	CACO-2	chr4:6300792_G/A	NA	NA	O76024	NA	FALSE	dbSNP	10	Benign	Star
chr4	6300792	6300792	+	CACO-2_Common_RNA	G	A	2585	PASS	A	997	997	1	333	45673	ENSG00000109501.13	nonsynonymous	GTC	ATC	V	I	WFS1	WFS1_p.V333I	1	1	CACO-2	chr4:6300792_G/A	NA	NA	O76024	NA	FALSE	dbSNP	10	Benign	Star
chr4	6593220	6593220	+	CACO-2_Common_RNA	A	C	656	PASS	C	728	728	1	243	45677	ENSG00000013288.8	nonsynonymous	CAA	CCA	Q	P	MAN2B2	MAN2B2_p.Q243P	1	1	CACO-2	chr4:6593220_A/C	NA	NA	Q9Y2E5-1	NA	FALSE	dbSNP	5	NA	NA
chr4	6598285	6598285	+	CACO-2_Common_RNA	A	G	646	PASS	G	1336	1336	1	446	45677	ENSG00000013288.8	nonsynonymous	ATG	GTG	M	V	MAN2B2	MAN2B2_p.M446V	1	1	CACO-2	chr4:6598285_A/G	NA	NA	Q9Y2E5-1	NA	FALSE	dbSNP	5	NA	NA
chr4	6605137	6605137	+	CACO-2_Common_RNA	A	G	894	PASS	G	1622	1622	1	541	45677	ENSG00000013288.8	nonsynonymous	AAC	AGC	N	S	MAN2B2	MAN2B2_p.N541S	1	1	CACO-2	chr4:6605137_A/G	NA	NA	Q9Y2E5-1	NA	FALSE	dbSNP	5	NA	NA
chr4	8227004	8227004	+	CACO-2_Common_RNA	T	C	522	PASS	C	1310	1310	1	437	45734	ENSG00000125089.16	nonsynonymous	CTG	CCG	L	P	SH3TC1	SH3TC1_p.L437P	1	1	CACO-2	chr4:8227004_T/C	NA	NA	Q8TE82	NA	TRUE	dbSNP	11	NA	NA
chr4	8228047	8228047	+	CACO-2_Common_RNA	C	T	416	PASS	T	2353	2353	1	785	45734	ENSG00000125089.16	nonsynonymous	CGC	TGC	R	C	SH3TC1	SH3TC1_p.R785C	1	1	CACO-2	chr4:8228047_C/T	NA	NA	Q8TE82	NA	FALSE	dbSNP	11	NA	NA
chr4	8614452	8614452	+	CACO-2_Common_RNA	T	C	264	PASS	C	1457	1457	1	486	45776	ENSG00000109625.18	nonsynonymous	ATA	ACA	I	T	CPZ	CPZ_p.I486T	1	1	CACO-2	chr4:8614452_T/C	NA	NA	Q66K79-1	NA	FALSE	dbSNP	11	NA	NA
chr4	9908299	9908299	-	CACO-2_Common_RNA	G	A	259	PASS	T	1049	1049	1	350	49621	ENSG00000109667.11	nonsynonymous	CCG	CTG	P	L	SLC2A9	SLC2A9_p.P350L	1	1	CACO-2	chr4:9908299_G/A	NA	NA	Q9NRM0-1	NA	FALSE	dbSNP	6	Benign	Star
chr4	13602558	13602558	-	CACO-2_Common_RNA	T	C	566	PASS	G	4342	4342	1	1448	49693	ENSG00000038219.12	nonsynonymous	ACA	GCA	T	A	BOD1L1	BOD1L1_p.T1448A	1	1	CACO-2	chr4:13602558_T/C	NA	NA	Q8NFC6	NA	FALSE	dbSNP	3	NA	NA
chr4	13602794	13602794	-	CACO-2_Common_RNA	G	C	490	PASS	G	4106	4106	1	1369	49693	ENSG00000038219.12	nonsynonymous	GCT	GGT	A	G	BOD1L1	BOD1L1_p.A1369G	1	1	CACO-2	chr4:13602794_G/C	NA	NA	Q8NFC6	NA	FALSE	dbSNP	3	NA	NA
chr4	13604952	13604952	-	CACO-2_Common_RNA	A	T	498	PASS	A	1948	1948	1	650	49693	ENSG00000038219.12	nonsynonymous	TTA	ATA	L	I	BOD1L1	BOD1L1_p.L650I	1	1	CACO-2	chr4:13604952_A/T	NA	NA	Q8NFC6	NA	FALSE	dbSNP	10	NA	NA
chr4	13613550	13613550	-	CACO-2_Common_RNA	G	A	498	PASS	T	1286	1286	1	429	49693	ENSG00000038219.12	nonsynonymous	ACG	ATG	T	M	BOD1L1	BOD1L1_p.T429M	1	1	CACO-2	chr4:13613550_G/A	NA	NA	Q8NFC6	NA	FALSE	dbSNP	3	NA	NA
chr4	17632590	17632590	-	CACO-2_Common_RNA	A	G	198	PASS	C	3125	3125	1	1042	49806	ENSG00000047662.4	nonsynonymous	GTC	GCC	V	A	FAM184B	FAM184B_p.V1042A	1	1	CACO-2	chr4:17632590_A/G	NA	NA	Q9ULE4	NA	FALSE	dbSNP	11	NA	NA
chr4	25030513	25030513	-	CACO-2_Common_RNA	C	T	170	PASS	A	181	181	1	61	49893	ENSG00000153012.11	nonsynonymous	GGC	AGC	G	S	LGI2	LGI2_p.G61S	1	1	CACO-2	chr4:25030513_C/T	NA	NA	Q8N0V4	NA	FALSE	dbSNP	6	NA	NA
chr4	25234395	25234395	+	CACO-2_Common_RNA	T	C	293	PASS	C	232	232	1	78	46063	ENSG00000038210.12	nonsynonymous	TCC	CCC	S	P	PI4K2B	PI4K2B_p.S78P	1	1	CACO-2	chr4:25234395_T/C	NA	NA	Q8TCG2	NA	FALSE	dbSNP	10	NA	NA
chr4	25362279	25362279	+	CACO-2_Common_RNA	T	A	207	PASS	A	1187	1187	1	396	46066	ENSG00000168228.14	nonsynonymous	CTC	CAC	L	H	ZCCHC4	ZCCHC4_p.L396H	1	1	CACO-2	chr4:25362279_T/A	NA	NA	Q9H5U6-1	NA	TRUE	dbSNP	11	NA	NA
chr4	25676577	25676577	+	CACO-2_Common_RNA	A	G	289	PASS	G	1901	1901	1	634	46089	ENSG00000157765.12	nonsynonymous	GAC	GGC	D	G	SLC34A2	SLC34A2_p.D634G	1	1	CACO-2	chr4:25676577_A/G	NA	Census Gene	O95436-1	NA	TRUE	dbSNP	11	Benign	Star
chr4	37590506	37590506	+	CACO-2_Common_RNA	G	A	744	PASS	A	451	451	1	151	46207	ENSG00000154274.14	nonsynonymous	GCC	ACC	A	T	C4orf19	C4orf19_p.A151T	1	1	CACO-2	chr4:37590506_G/A	NA	NA	Q8IY42	NA	TRUE	dbSNP	3	NA	NA
chr4	37590506	37590506	+	CACO-2_Common_RNA	G	A	744	PASS	A	451	451	1	151	46209	ENSG00000154274.14	nonsynonymous	GCC	ACC	A	T	C4orf19	C4orf19_p.A151T	1	1	CACO-2	chr4:37590506_G/A	NA	NA	Q8IY42	NA	TRUE	dbSNP	3	NA	NA
chr4	38014774	38014774	+	CACO-2_Common_RNA	T	G	375	PASS	G	683	683	1	228	46219	ENSG00000065882.15	nonsynonymous	GTG	GGG	V	G	TBC1D1	TBC1D1_p.V228G	1	1	CACO-2	chr4:38014774_T/G	NA	NA	Q86TI0-1	NA	FALSE	dbSNP	5	NA	NA
chr4	39446909	39446909	+	CACO-2_Common_RNA	G	A	135	PASS	A	2183	2183	1	728	46280	ENSG00000134962.6	nonsynonymous	CGG	CAG	R	Q	KLB	KLB_p.R728Q	1	1	CACO-2	chr4:39446909_G/A	NA	NA	Q86Z14	NA	FALSE	dbSNP	3	NA	NA
chr4	40102197	40102197	+	CACO-2_Common_RNA	G	A	170	PASS	A	352	352	1	118	46327	ENSG00000078177.13	nonsynonymous	GAA	AAA	E	K	N4BP2	N4BP2_p.E118K	1	1	CACO-2	chr4:40102197_G/A	NA	Census Gene	Q86UW6-1	NA	FALSE	dbSNP	4	NA	NA
chr4	40119942	40119942	+	CACO-2_Common_RNA	G	A	211	PASS	A	1831	1831	1	611	46327	ENSG00000078177.13	nonsynonymous	GAT	AAT	D	N	N4BP2	N4BP2_p.D611N	1	1	CACO-2	chr4:40119942_G/A	NA	Census Gene	Q86UW6-1	NA	TRUE	dbSNP	10	NA	NA
chr4	40122170	40122170	+	CACO-2_Common_RNA	T	G	1120	PASS	G	4059	4059	1	1353	46327	ENSG00000078177.13	nonsynonymous	AGT	AGG	S	R	N4BP2	N4BP2_p.S1353R	1	1	CACO-2	chr4:40122170_T/G	NA	Census Gene	Q86UW6-1	NA	FALSE	dbSNP	4	NA	NA
chr4	40808646	40808646	+	CACO-2_Common_RNA	A	G	47	PASS	G	1864	1864	1	622	46365	ENSG00000179299.16	nonsynonymous	ACT	GCT	T	A	NSUN7	NSUN7_p.T622A	1	1	CACO-2	chr4:40808646_A/G	NA	NA	Q8NE18-1	NA	TRUE	dbSNP	6	NA	NA
chr4	40808730	40808730	+	CACO-2_Common_RNA	A	G	211	PASS	G	1948	1948	1	650	46365	ENSG00000179299.16	nonsynonymous	AAG	GAG	K	E	NSUN7	NSUN7_p.K650E	1	1	CACO-2	chr4:40808730_A/G	NA	NA	Q8NE18-1	NA	FALSE	dbSNP	11	NA	NA
chr4	40816162	40816162	-	CACO-2_Common_RNA	T	C	1332	PASS	G	2207	2207	1	736	50099	ENSG00000163697.16	nonsynonymous	AAT	AGT	N	S	APBB2	APBB2_p.N736S	1	1	CACO-2	chr4:40816162_T/C	NA	NA	Q92870-1	NA	FALSE	dbSNP	1	NA	NA
chr4	41013882	41013882	-	CACO-2_Common_RNA	C	T	1096	PASS	A	536	536	1	179	50099	ENSG00000163697.16	nonsynonymous	CGA	CAA	R	Q	APBB2	APBB2_p.R179Q	1	1	CACO-2	chr4:41013882_C/T	NA	NA	Q92870-1	NA	FALSE	dbSNP	10	NA	NA
chr4	41257616	41257616	+	CACO-2_Common_RNA	C	A	2965	PASS	A	53	53	1	18	46378	ENSG00000154277.12	nonsynonymous	TCC	TAC	S	Y	UCHL1	UCHL1_p.S18Y	1	1	CACO-2	chr4:41257616_C/A	NA	NA	P09936	NA	FALSE	dbSNP	3	Benign	Star
chr4	41257616	41257616	+	CACO-2_Common_RNA	C	A	2965	PASS	A	53	53	1	18	46379	ENSG00000154277.12	nonsynonymous	TCC	TAC	S	Y	UCHL1	UCHL1_p.S18Y	1	1	CACO-2	chr4:41257616_C/A	NA	NA	P09936	NA	FALSE	dbSNP	3	Benign	Star
chr4	42001654	42001654	+	CACO-2_Common_RNA	A	G	918	PASS	G	148	148	1	50	46424	ENSG00000014824.13	nonsynonymous	ATG	GTG	M	V	SLC30A9	SLC30A9_p.M50V	1	1	CACO-2	chr4:42001654_A/G	NA	NA	Q6PML9	NA	TRUE	dbSNP	10	NA	NA
chr4	47899459	47899459	-	CACO-2_Common_RNA	G	A	334	PASS	T	737	737	1	246	50230	ENSG00000170448.11	nonsynonymous	CCG	CTG	P	L	NFXL1	NFXL1_p.P246L	1	1	CACO-2	chr4:47899459_G/A	NA	NA	Q6ZNB6-1	NA	TRUE	dbSNP	6	NA	NA
chr4	47899459	47899459	-	CACO-2_Common_RNA	G	A	334	PASS	T	737	737	1	246	50232	ENSG00000170448.11	nonsynonymous	CCG	CTG	P	L	NFXL1	NFXL1_p.P246L	1	1	CACO-2	chr4:47899459_G/A	NA	NA	Q6ZNB6-1	NA	TRUE	dbSNP	6	NA	NA
chr4	47899459	47899459	-	CACO-2_Common_RNA	G	A	334	PASS	T	737	737	1	246	50234	ENSG00000170448.11	nonsynonymous	CCG	CTG	P	L	NFXL1	NFXL1_p.P246L	1	1	CACO-2	chr4:47899459_G/A	NA	NA	Q6ZNB6-1	NA	TRUE	dbSNP	6	NA	NA
chr4	56315829	56315829	+	CACO-2_Common_RNA	C	T	629	PASS	T	2327	2327	1	776	46679	ENSG00000109265.14	nonsynonymous	TCG	TTG	S	L	KIAA1211	KIAA1211_p.S776L	1	1	CACO-2	chr4:56315829_C/T	NA	NA	Q6ZU35	NA	FALSE	dbSNP	4	NA	NA
chr4	56315829	56315829	+	CACO-2_Common_RNA	C	T	629	PASS	T	2327	2327	1	776	46680	ENSG00000109265.14	nonsynonymous	TCG	TTG	S	L	KIAA1211	KIAA1211_p.S776L	1	1	CACO-2	chr4:56315829_C/T	NA	NA	Q6ZU35	NA	FALSE	dbSNP	4	NA	NA
chr4	56931184	56931184	+	CACO-2_Common_RNA	C	G	219	PASS	G	2326	2326	1	776	46722	ENSG00000084093.16	nonsynonymous	CCT	GCT	P	A	REST	REST_p.P776A	1	1	CACO-2	chr4:56931184_C/G	NA	NA	Q13127-1	NA	FALSE	dbSNP	1	NA	NA
chr4	56931184	56931184	+	CACO-2_Common_RNA	C	G	219	PASS	G	2326	2326	1	776	46725	ENSG00000084093.16	nonsynonymous	CCT	GCT	P	A	REST	REST_p.P776A	1	1	CACO-2	chr4:56931184_C/G	NA	NA	Q13127-1	NA	FALSE	dbSNP	1	NA	NA
[truncated: 207,808+ more rows]

## Sheet: 23
Cell Line	Tissue	Disease	Age/Sex	MSI status (CCLE)	unique RNA missense	unique exome missense	# total unique missense	unique RNA derived RARE missense	unique exome derived RARE missense	# CCLE missense detected	# missense in CCLE	% CCLE missense detected	# COSMIC-CLP missense detected	# missense in COSMIC-CLP	% CLP missense detected	Average ploidy (COSMIC)	Cell Line	HLA-A	HLA-B	HLA-C
[truncated: 11 more rows]

[truncated: 5 more sheets: 24, 25, 26, 27, 28]
