# Supplementary material for: Chemoproteogenomic stratification of the missense variant cysteinome
Source: Nat Commun. 2024 Oct 28;15:9284. doi: 10.1038/s41467-024-53520-x (PMC11519605; doi:10.1038/s41467-024-53520-x)
Supplement: Supplementary file 7 — Supplementary Data 4 [file 41467_2024_53520_MOESM7_ESM.xlsx]

## Sheet: Table of Contents
Tab	Description
29	Cysteine enrichment data from cell line panel: reference peptides
30	List of highly polymorphic genes
31	Custom database test searches
32	Cysteine enrichment data from cell line panel: variant peptides
33	Variant peptide ID annotations Figure 4 (as=active site, bs=binding site)
34	Domain analysis-Genomics
35	Domain analysis-Proteomics
36	Quantified variant peptides and oxidation states from SP3-Rox re-analysis
37	HLA cysteines detected in this study and CysDB

## Sheet: 29
Peptide	Length	Charges	Probability	Spectral Count	Mods	Fasta Description	Protein	Gene	Protein.Description	Dataset	Start	End	CysPositionInProtein	UniprotID_CysPosition	Number of Cys	Cell Line
AAAACLDK	8	2	0.9992	2	5C(463.2366)	sp|Q9H3U1|UN45A_HUMAN	Q9H3U1	UN45A_HUMAN	Protein unc-45 homolog A	2022-10-19-KB-FAIMS-Caco2-na-HD-2	923	930	927	Q9H3U1_C927	1	CACO-2
AAAAECDVVMAATEPELLDDQEAKR	25	3	1	2	6C(463.2366), N-term(42.0106)	sp|Q99615|DNJC7_HUMAN	Q99615	DNJC7_HUMAN	DnaJ homolog subfamily C member 7	2022-10-19-KB-FAIMS-Caco2-na-HD-2	2	26	7	Q99615_C7	1	CACO-2
AAAAGGPCVR	10	2	0.9957	3	8C(463.2366), N-term(42.0106)	sp|Q5SRE5|NU188_HUMAN	Q5SRE5	NU188_HUMAN	Nucleoporin NUP188 homolog	2022-10-19-KB-FAIMS-Caco2-na-HD-2	2	11	9	Q5SRE5_C9	1	CACO-2
AAAANSGSSLPLFDCPTWAGKPPPGLHLDVVKGDK	35	4	0.9943	1	15C(463.2366), N-term(42.0106)	sp|Q12972|PP1R8_HUMAN	Q12972	PP1R8_HUMAN	Nuclear inhibitor of protein phosphatase 1	2022-10-19-KB-FAIMS-Caco2-na-HD-2	2	36	16	Q12972_C16	1	CACO-2
AAAGEDYKADCPPGNPAPTSNHGPDATEAEEDFVDPWTVQTSSAK	45	4	1	1	11C(463.2366)	sp|P23381|SYWC_HUMAN	P23381	SYWC_HUMAN	Tryptophan--tRNA ligase, cytoplasmic	2022-10-19-KB-FAIMS-Caco2-na-HD-2	52	96	62	P23381_C62	1	CACO-2
AAAGEFADDPCSSVK	15	2	1	3	11C(463.2366)	sp|P35221|CTNA1_HUMAN	P35221	CTNA1_HUMAN	Catenin alpha-1	2022-10-19-KB-FAIMS-Caco2-na-HD-2	106	120	116	P35221_C116	1	CACO-2
AAAHCAHVFTTVSQITAIEAQHLLK	25	4	0.9949	1	5C(463.2366)	sp|P13807|GYS1_HUMAN	P13807	GYS1_HUMAN	Glycogen [starch] synthase, muscle	2022-10-19-KB-FAIMS-Caco2-na-HD-2	247	271	251	P13807_C251	1	CACO-2
AAAIGIDLGTTYSCVGVFQHGK	22	3	1	2	14C(463.2366)	sp|P0DMV8|HS71A_HUMAN	P0DMV8	HS71A_HUMAN	Heat shock 70 kDa protein 1A	2022-10-19-KB-FAIMS-Caco2-na-HD-2	4	25	17	P0DMV8_C17	1	CACO-2
AAAPAPEEEMDECEQALAAEPK	22	3	1	6	13C(463.2366)	sp|P26641|EF1G_HUMAN	P26641	EF1G_HUMAN	Elongation factor 1-gamma	2022-10-19-KB-FAIMS-Caco2-na-HD-2	254	275	266	P26641_C266	1	CACO-2
AAAPAPVSEAVCR	13	2	1	3	12C(463.2366)	sp|P20810|ICAL_HUMAN	P20810	ICAL_HUMAN	Calpastatin	2022-10-19-KB-FAIMS-Caco2-na-HD-2	397	409	408	P20810_C408	1	CACO-2
AAAQCYIDLIIK	12	2	1	4	5C(463.2366)	sp|P53618|COPB_HUMAN	P53618	COPB_HUMAN	Coatomer subunit beta	2022-10-19-KB-FAIMS-Caco2-na-HD-2	280	291	284	P53618_C284	1	CACO-2
AAAQCYIDLIIKESDNNVK	19	3	1	2	5C(463.2366)	sp|P53618|COPB_HUMAN	P53618	COPB_HUMAN	Coatomer subunit beta	2022-10-19-KB-FAIMS-Caco2-na-HD-2	280	298	284	P53618_C284	1	CACO-2
AAASGQPRPEMQCPAEHEEDMYR	23	3	1	2	13C(463.2366)	sp|Q96BN8|OTUL_HUMAN	Q96BN8	OTUL_HUMAN	Ubiquitin thioesterase otulin	2022-10-19-KB-FAIMS-Caco2-na-HD-2	35	57	47	Q96BN8_C47	1	CACO-2
AAASVMCHIEPDDGDDFVR	19	3	0.9992	1	7C(463.2366)	sp|Q5JUR7|TEX30_HUMAN	Q5JUR7	TEX30_HUMAN	Testis-expressed protein 30	2022-10-19-KB-FAIMS-Caco2-na-HD-2	107	125	113	Q5JUR7_C113	1	CACO-2
AAATIVHDTSEAVELCPAYGLYLKPITK	28	3	1	1	16C(463.2366), N-term(42.0106)	sp|Q02040|AK17A_HUMAN	Q02040	AK17A_HUMAN	A-kinase anchor protein 17A	2022-10-19-KB-FAIMS-Caco2-na-HD-2	2	29	17	Q02040_C17	1	CACO-2
AACDLVR	7	2	0.9991	2	3C(463.2366)	sp|P55060|XPO2_HUMAN	P55060	XPO2_HUMAN	Exportin-2	2022-10-19-KB-FAIMS-Caco2-na-HD-2	385	391	387	P55060_C387	1	CACO-2
AACFAIQK	8	2	0.9997	5	3C(463.2366)	sp|O15269|SPTC1_HUMAN	O15269	SPTC1_HUMAN	Serine palmitoyltransferase 1	2022-10-19-KB-FAIMS-Caco2-na-HD-2	190	197	192	O15269_C192	1	CACO-2
AACIAEQYHTVLK	13	3	1	1	3C(463.2366)	sp|O95235|KI20A_HUMAN	O95235	KI20A_HUMAN	Kinesin-like protein KIF20A	2022-10-19-KB-FAIMS-Caco2-na-HD-2	807	819	809	O95235_C809	1	CACO-2
AACLLDGVPVALK	13	2	0.9993	2	3C(463.2366)	sp|Q8TDX7|NEK7_HUMAN	Q8TDX7	NEK7_HUMAN	Serine/threonine-protein kinase Nek7	2022-10-19-KB-FAIMS-Caco2-na-HD-2	51	63	53	Q8TDX7_C53	1	CACO-2
AACLPLPGYR	10	2	1	2	3C(463.2366)	sp|P13796|PLSL_HUMAN	P13796	PLSL_HUMAN	Plastin-2	2022-10-19-KB-FAIMS-Caco2-na-HD-2	40	49	42	P13796_C42	1	CACO-2
AACNLLQR	8	2	1	3	3C(463.2366)	sp|Q01813|PFKAP_HUMAN	Q01813	PFKAP_HUMAN	ATP-dependent 6-phosphofructokinase, platelet type	2022-10-19-KB-FAIMS-Caco2-na-HD-2	110	117	112	Q01813_C112	1	CACO-2
AACSAAAMEEDSEASSSR	18	2	1	4	3C(463.2366)	sp|Q05086|UBE3A_HUMAN	Q05086	UBE3A_HUMAN	Ubiquitin-protein ligase E3A	2022-10-19-KB-FAIMS-Caco2-na-HD-2	196	213	198	Q05086_C198	1	CACO-2
AADCISEPVNR	11	2	0.9986	2	4C(463.2366)	sp|P43304|GPDM_HUMAN	P43304	GPDM_HUMAN	Glycerol-3-phosphate dehydrogenase, mitochondrial	2022-10-19-KB-FAIMS-Caco2-na-HD-2	42	52	45	P43304_C45	1	CACO-2
AADCISEPVNREPPSR	16	3	1	1	4C(463.2366)	sp|P43304|GPDM_HUMAN	P43304	GPDM_HUMAN	Glycerol-3-phosphate dehydrogenase, mitochondrial	2022-10-19-KB-FAIMS-Caco2-na-HD-2	42	57	45	P43304_C45	1	CACO-2
AADISESSGADCK	13	2	1	3	12C(463.2366), N-term(42.0106)	sp|O43583|DENR_HUMAN	O43583	DENR_HUMAN	Density-regulated protein	2022-10-19-KB-FAIMS-Caco2-na-HD-2	2	14	13	O43583_C13	1	CACO-2
AADISESSGADCKGDPR	17	2	0.9836	4	12C(463.2366), N-term(42.0106)	sp|O43583|DENR_HUMAN	O43583	DENR_HUMAN	Density-regulated protein	2022-10-19-KB-FAIMS-Caco2-na-HD-2	2	18	13	O43583_C13	1	CACO-2
AADLLYAMCDR	11	2	1	2	9C(463.2366)	sp|O95782|AP2A1_HUMAN	O95782	AP2A1_HUMAN	AP-2 complex subunit alpha-1	2022-10-19-KB-FAIMS-Caco2-na-HD-2	389	399	397	O95782_C397	1	CACO-2
AADSTSQCGK	10	2	0.9723	2	8C(463.2366)	sp|Q6VMQ6|MCAF1_HUMAN	Q6VMQ6	MCAF1_HUMAN	Activating transcription factor 7-interacting protein 1	2022-10-19-KB-FAIMS-Caco2-na-HD-2	948	957	955	Q6VMQ6_C955	1	CACO-2
AAEACARPHGPPPDLAAR	18	3	1	1	5C(463.2366)	sp|Q3KQV9|UAP1L_HUMAN	Q3KQV9	UAP1L_HUMAN	UDP-N-acetylhexosamine pyrophosphorylase-like protein 1	2022-10-19-KB-FAIMS-Caco2-na-HD-2	53	70	57	Q3KQV9_C57	1	CACO-2
AAECAGK	7	2	0.9983	1	4C(463.2366)	sp|P53992|SC24C_HUMAN	P53992	SC24C_HUMAN	Protein transport protein Sec24C	2022-10-19-KB-FAIMS-Caco2-na-HD-2	632	638	635	P53992_C635	1	CACO-2
AAECNIVVTQPR	12	2	1	6	4C(463.2366)	sp|Q08211|DHX9_HUMAN	Q08211	DHX9_HUMAN	ATP-dependent RNA helicase A	2022-10-19-KB-FAIMS-Caco2-na-HD-2	435	446	438	Q08211_C438	1	CACO-2
AAEEPQQQKQEPLGSDSEGVNCLAYDEAIMAQQDR	35	3	1	2	22C(463.2366), N-term(42.0106)	sp|Q96FW1|OTUB1_HUMAN	Q96FW1	OTUB1_HUMAN	Ubiquitin thioesterase OTUB1	2022-10-19-KB-FAIMS-Caco2-na-HD-2	2	36	23	Q96FW1_C23	1	CACO-2
AAEGGLSSPEFSELCIWLGSQIK	23	3	0.9903	1	15C(463.2366)	sp|Q52LJ0|FA98B_HUMAN	Q52LJ0	FA98B_HUMAN	Protein FAM98B	2022-10-19-KB-FAIMS-Caco2-na-HD-2	38	60	52	Q52LJ0_C52	1	CACO-2
AAENNVFHLVATVCSQEEPVQPLLR	25	3	1	3	14C(463.2366)	sp|Q96CW6|S7A6O_HUMAN	Q96CW6	S7A6O_HUMAN	Probable RNA polymerase II nuclear localization protein SLC7A6	2022-10-19-KB-FAIMS-Caco2-na-HD-2	49	73	62	Q96CW6_C62	1	CACO-2
AAETCQEPK	9	2	0.9999	3	5C(463.2366)	sp|Q9P032|NDUF4_HUMAN	Q9P032	NDUF4_HUMAN	NADH dehydrogenase [ubiquinone] 1 alpha subcomplex assembly factor 4	2022-10-19-KB-FAIMS-Caco2-na-HD-2	83	91	87	Q9P032_C87	1	CACO-2
AAFLQYCR	8	2	0.9999	2	7C(463.2366)	sp|Q8WUM0|NU133_HUMAN	Q8WUM0	NU133_HUMAN	Nuclear pore complex protein Nup133	2022-10-19-KB-FAIMS-Caco2-na-HD-2	524	531	530	Q8WUM0_C530	1	CACO-2
AAFPLHDCK	9	2	0.9995	1	8C(463.2366)	sp|Q4KMQ2|ANO6_HUMAN	Q4KMQ2	ANO6_HUMAN	Anoctamin-6	2022-10-19-KB-FAIMS-Caco2-na-HD-2	243	251	250	Q4KMQ2_C250	1	CACO-2
AAFTCIK	7	2	0.9994	2	5C(463.2366)	sp|Q7Z6Z7|HUWE1_HUMAN	Q7Z6Z7	HUWE1_HUMAN	E3 ubiquitin-protein ligase HUWE1	2022-10-19-KB-FAIMS-Caco2-na-HD-2	1248	1254	1252	Q7Z6Z7_C1252	1	CACO-2
AAGCDFTNVVK	11	2	1	2	4C(463.2366)	sp|P52758|RIDA_HUMAN	P52758	RIDA_HUMAN	2-iminobutanoate/2-iminopropanoate deaminase	2022-10-19-KB-FAIMS-Caco2-na-HD-2	68	78	71	P52758_C71	1	CACO-2
AAGCNIPVASVAAGFPAGQTHLK	23	3	1	1	4C(463.2366)	sp|Q9Y315|DEOC_HUMAN	Q9Y315	DEOC_HUMAN	Deoxyribose-phosphate aldolase	2022-10-19-KB-FAIMS-Caco2-na-HD-2	115	137	118	Q9Y315_C118	1	CACO-2
AAGIIHLGATSCYVGDNTDLIILR	24	3	1	1	12C(463.2366)	sp|P30566|PUR8_HUMAN	P30566	PUR8_HUMAN	Adenylosuccinate lyase	2022-10-19-KB-FAIMS-Caco2-na-HD-2	102	125	113	P30566_C113	1	CACO-2
AAGNPGSLAAPIDHKPCSAPLEPK	24	4	1	1	17C(463.2366)	sp|Q14676|MDC1_HUMAN	Q14676	MDC1_HUMAN	Mediator of DNA damage checkpoint protein 1	2022-10-19-KB-FAIMS-Caco2-na-HD-2	1726	1749	1742	Q14676_C1742	1	CACO-2
AAGPELQADCDQIVKR	16	3	1	1	10C(463.2366)	sp|Q460N5|PAR14_HUMAN	Q460N5	PAR14_HUMAN	Poly [ADP-ribose] polymerase 14	2022-10-19-KB-FAIMS-Caco2-na-HD-2	840	855	849	Q460N5_C849	1	CACO-2
AAGSPHLTLEFCNYPSSMR	19	3	1	3	12C(463.2366)	sp|Q96GM8|TOE1_HUMAN	Q96GM8	TOE1_HUMAN	Target of EGR1 protein 1	2022-10-19-KB-FAIMS-Caco2-na-HD-2	260	278	271	Q96GM8_C271	1	CACO-2
AAGTDSFNGHPPQGCASTPVAR	22	3	0.9968	1	15C(463.2366)	sp|Q9NVU0|RPC5_HUMAN	Q9NVU0	RPC5_HUMAN	DNA-directed RNA polymerase III subunit RPC5	2022-10-19-KB-FAIMS-Caco2-na-HD-2	539	560	553	Q9NVU0_C553	1	CACO-2
AAGVDCGDGVGAR	13	2	0.9997	2	6C(463.2366), N-term(42.0106)	sp|Q5TBB1|RNH2B_HUMAN	Q5TBB1	RNH2B_HUMAN	Ribonuclease H2 subunit B	2022-10-19-KB-FAIMS-Caco2-na-HD-2	2	14	7	Q5TBB1_C7	1	CACO-2
AAGVPCR	7	2	0.9943	1	6C(463.2366)	sp|Q96T60|PNKP_HUMAN	Q96T60	PNKP_HUMAN	Bifunctional polynucleotide phosphatase/kinase	2022-10-19-KB-FAIMS-Caco2-na-HD-2	440	446	445	Q96T60_C445	1	CACO-2
AAHGCVTAVSGK	12	2	1	2	5C(463.2366)	sp|O75410|TACC1_HUMAN	O75410	TACC1_HUMAN	Transforming acidic coiled-coil-containing protein 1	2022-10-19-KB-FAIMS-Caco2-na-HD-2	170	181	174	O75410_C174	1	CACO-2
AAHIFFTDTCPEPLFSELGR	20	3	1	6	10C(463.2366)	sp|Q15833|STXB2_HUMAN	Q15833	STXB2_HUMAN	Syntaxin-binding protein 2	2022-10-19-KB-FAIMS-Caco2-na-HD-2	101	120	110	Q15833_C110	1	CACO-2
AAHIFNEALVCHQIR	15	3	1	2	11C(463.2366)	sp|O43795|MYO1B_HUMAN	O43795	MYO1B_HUMAN	Unconventional myosin-Ib	2022-10-19-KB-FAIMS-Caco2-na-HD-2	603	617	613	O43795_C613	1	CACO-2
AAHLCAEAALR	11	2, 3	1	7	5C(463.2366)	sp|Q9UQ80|PA2G4_HUMAN	Q9UQ80	PA2G4_HUMAN	Proliferation-associated protein 2G4	2022-10-19-KB-FAIMS-Caco2-na-HD-2	145	155	149	Q9UQ80_C149	1	CACO-2
AAHYCHSTLKR	11	3	1	1	5C(463.2366)	sp|Q96EK5|KBP_HUMAN	Q96EK5	KBP_HUMAN	KIF1-binding protein	2022-10-19-KB-FAIMS-Caco2-na-HD-2	227	237	231	Q96EK5_C231	1	CACO-2
AAICQNLQHVLAVVR	15	3	1	1	4C(463.2366)	sp|Q96HA7|TONSL_HUMAN	Q96HA7	TONSL_HUMAN	Tonsoku-like protein	2022-10-19-KB-FAIMS-Caco2-na-HD-2	280	294	283	Q96HA7_C283	1	CACO-2
AAISDSADCSLSPDVDPVLAFQR	23	3	1	4	9C(463.2366)	sp|Q8TEW0|PARD3_HUMAN	Q8TEW0	PARD3_HUMAN	Partitioning defective 3 homolog	2022-10-19-KB-FAIMS-Caco2-na-HD-2	798	820	806	Q8TEW0_C806	1	CACO-2
AALANLCIGDVITAIDGENTSNMTHLEAQNR	31	3	1	6	23M(15.9949), 7C(463.2366)	sp|O00151|PDLI1_HUMAN	O00151	PDLI1_HUMAN	PDZ and LIM domain protein 1	2022-10-19-KB-FAIMS-Caco2-na-HD-2	39	69	45	O00151_C45	1	CACO-2
AALCAVHVIR	10	2	1	3	4C(463.2366)	sp|O43747|AP1G1_HUMAN	O43747	AP1G1_HUMAN	AP-1 complex subunit gamma-1	2022-10-19-KB-FAIMS-Caco2-na-HD-2	157	166	160	O43747_C160	1	CACO-2
AALDCSTSHLDEFYSDPHAVAGALK	25	3, 4	1	2	5C(463.2366)	sp|Q68EM7|RHG17_HUMAN	Q68EM7	RHG17_HUMAN	Rho GTPase-activating protein 17	2022-10-19-KB-FAIMS-Caco2-na-HD-2	301	325	305	Q68EM7_C305	1	CACO-2
AALEACHKGWGVSVVVGVAASGEEIATRPFQLVTGR	36	4	0.5489	1	6C(463.2366)	sp|P11766|ADHX_HUMAN	P11766	ADHX_HUMAN	Alcohol dehydrogenase class-3	2022-10-19-KB-FAIMS-Caco2-na-HD-2	277	312	282	P11766_C282	1	CACO-2
AALEALGSCLNNKYSEGYPGKR	22	3	1	3	9C(463.2366)	sp|P34897|GLYM_HUMAN	P34897	GLYM_HUMAN	Serine hydroxymethyltransferase, mitochondrial	2022-10-19-KB-FAIMS-Caco2-na-HD-2	83	104	91	P34897_C91	1	CACO-2
AALETDENLLLCAPTGAGK	19	3	0.856	1	12C(463.2366)	sp|O75643|U520_HUMAN	O75643	U520_HUMAN	U5 small nuclear ribonucleoprotein 200 kDa helicase	2022-10-19-KB-FAIMS-Caco2-na-HD-2	491	509	502	O75643_C502	1	CACO-2
AALGHLAGEAAAAPGPGTPCASR	23	3	1	1	20C(463.2366), N-term(42.0106)	sp|Q9H7E9|CH033_HUMAN	Q9H7E9	CH033_HUMAN	UPF0488 protein C8orf33	2022-10-19-KB-FAIMS-Caco2-na-HD-2	2	24	21	Q9H7E9_C21	1	CACO-2
AALQEELQLCK	11	2	1	3	10C(463.2366)	sp|P49327|FAS_HUMAN	P49327	FAS_HUMAN	Fatty acid synthase	2022-10-19-KB-FAIMS-Caco2-na-HD-2	1132	1142	1141	P49327_C1141	1	CACO-2
AALYLECSAK	10	2	1	2	7C(463.2366)	sp|Q9HBH0|RHOF_HUMAN	Q9HBH0	RHOF_HUMAN	Rho-related GTP-binding protein RhoF	2022-10-19-KB-FAIMS-Caco2-na-HD-2	167	176	173	Q9HBH0_C173	1	CACO-2
AAMDFCMNMNTK	12	2	0.9962	2	6C(463.2366)	sp|Q9HAU5|RENT2_HUMAN	Q9HAU5	RENT2_HUMAN	Regulator of nonsense transcripts 2	2022-10-19-KB-FAIMS-Caco2-na-HD-2	587	598	592	Q9HAU5_C592	1	CACO-2
AANPGCSLEDFVR	13	2	1	3	6C(463.2366)	sp|Q15042|RB3GP_HUMAN	Q15042	RB3GP_HUMAN	Rab3 GTPase-activating protein catalytic subunit	2022-10-19-KB-FAIMS-Caco2-na-HD-2	688	700	693	Q15042_C693	1	CACO-2
AAPAGGFQNIACLR	14	2	0.9998	2	12C(463.2366)	sp|Q9UBP6|TRMB_HUMAN	Q9UBP6	TRMB_HUMAN	tRNA (guanine-N(7)-)-methyltransferase	2022-10-19-KB-FAIMS-Caco2-na-HD-2	125	138	136	Q9UBP6_C136	1	CACO-2
AAPLDSIHSLAAYYIDCIR	19	3	1	2	17C(463.2366)	sp|P49327|FAS_HUMAN	P49327	FAS_HUMAN	Fatty acid synthase	2022-10-19-KB-FAIMS-Caco2-na-HD-2	2276	2294	2292	P49327_C2292	1	CACO-2
AAQDFFSTCR	10	2	1	3	9C(463.2366)	sp|P06132|DCUP_HUMAN	P06132	DCUP_HUMAN	Uroporphyrinogen decarboxylase	2022-10-19-KB-FAIMS-Caco2-na-HD-2	51	60	59	P06132_C59	1	CACO-2
AAQDLCEEALR	11	2	1	3	6C(463.2366)	sp|O94906|PRP6_HUMAN	O94906	PRP6_HUMAN	Pre-mRNA-processing factor 6	2022-10-19-KB-FAIMS-Caco2-na-HD-2	693	703	698	O94906_C698	1	CACO-2
AAQHGVCSVLK	11	2	0.9745	3	7C(463.2366)	sp|Q5JTH9|RRP12_HUMAN	Q5JTH9	RRP12_HUMAN	RRP12-like protein	2022-10-19-KB-FAIMS-Caco2-na-HD-2	255	265	261	Q5JTH9_C261	1	CACO-2
AAQLCGAGLAAIVEKR	16	3	1	1	5C(463.2366)	sp|Q2TB90|HKDC1_HUMAN	Q2TB90	HKDC1_HUMAN	Putative hexokinase HKDC1	2022-10-19-KB-FAIMS-Caco2-na-HD-2	829	844	833	Q2TB90_C833	1	CACO-2
AAQLCGAGMAAVVDK	15	2	0.9688	1	5C(463.2366)	sp|P19367|HXK1_HUMAN	P19367	HXK1_HUMAN	Hexokinase-1	2022-10-19-KB-FAIMS-Caco2-na-HD-2	830	844	834	P19367_C834	1	CACO-2
AAQLFLCSLGLK	12	2	1	2	7C(463.2366)	sp|Q9UPY3|DICER_HUMAN	Q9UPY3	DICER_HUMAN	Endoribonuclease Dicer	2022-10-19-KB-FAIMS-Caco2-na-HD-2	1578	1589	1584	Q9UPY3_C1584	1	CACO-2
AASCPAAK	8	2	0.9989	1	4C(463.2366)	sp|Q9ULI0|ATD2B_HUMAN	Q9ULI0	ATD2B_HUMAN	ATPase family AAA domain-containing protein 2B	2022-10-19-KB-FAIMS-Caco2-na-HD-2	50	57	53	Q9ULI0_C53	1	CACO-2
AASCVLLHTGQK	12	2	0.999	2	4C(463.2366), N-term(42.0106)	sp|P14550|AK1A1_HUMAN	P14550	AK1A1_HUMAN	Alcohol dehydrogenase [NADP(+)]	2022-10-19-KB-FAIMS-Caco2-na-HD-2	2	13	5	P14550_C5	1	CACO-2
AASGLLSIGLCK	12	2	1	3	11C(463.2366)	sp|Q96CM8|ACSF2_HUMAN	Q96CM8	ACSF2_HUMAN	Acyl-CoA synthetase family member 2, mitochondrial	2022-10-19-KB-FAIMS-Caco2-na-HD-2	112	123	122	Q96CM8_C122	1	CACO-2
AASLGCNNKPAFPELDFR	18	3	0.9982	2	6C(463.2366)	sp|Q8IYB1|M21D2_HUMAN	Q8IYB1	M21D2_HUMAN	Protein MB21D2	2022-10-19-KB-FAIMS-Caco2-na-HD-2	11	28	16	Q8IYB1_C16	1	CACO-2
AASPSELTCPPGWEWEDDAWSYDINR	26	3	1	2	9C(463.2366)	sp|Q9NZM1|MYOF_HUMAN	Q9NZM1	MYOF_HUMAN	Myoferlin	2022-10-19-KB-FAIMS-Caco2-na-HD-2	961	986	969	Q9NZM1_C969	1	CACO-2
AATFFGCIGIDK	12	2	1	1	7C(463.2366)	sp|P55263|ADK_HUMAN	P55263	ADK_HUMAN	Adenosine kinase	2022-10-19-KB-FAIMS-Caco2-na-HD-2	100	111	106	P55263_C106	1	CACO-2
AATFFGCIGIDKFGEILK	18	3	1	4	7C(463.2366)	sp|P55263|ADK_HUMAN	P55263	ADK_HUMAN	Adenosine kinase	2022-10-19-KB-FAIMS-Caco2-na-HD-2	100	117	106	P55263_C106	1	CACO-2
AATFFGCIGIDKFGEILKR	19	3	1	2	7C(463.2366)	sp|P55263|ADK_HUMAN	P55263	ADK_HUMAN	Adenosine kinase	2022-10-19-KB-FAIMS-Caco2-na-HD-2	100	118	106	P55263_C106	1	CACO-2
AATGEEVSAEDLGGADLHCR	20	3	1	2	19C(463.2366)	sp|Q9HCC0|MCCB_HUMAN	Q9HCC0	MCCB_HUMAN	Methylcrotonoyl-CoA carboxylase beta chain, mitochondrial	2022-10-19-KB-FAIMS-Caco2-na-HD-2	249	268	267	Q9HCC0_C267	1	CACO-2
AATGEEVSAEDLGGADLHCRK	21	3	1	1	19C(463.2366)	sp|Q9HCC0|MCCB_HUMAN	Q9HCC0	MCCB_HUMAN	Methylcrotonoyl-CoA carboxylase beta chain, mitochondrial	2022-10-19-KB-FAIMS-Caco2-na-HD-2	249	269	267	Q9HCC0_C267	1	CACO-2
AATTVEHLAIQCHWSQRPAVIGDVLQVYSGSEGR	34	4	0.9991	1	12C(463.2366)	sp|Q9BQ39|DDX50_HUMAN	Q9BQ39	DDX50_HUMAN	ATP-dependent RNA helicase DDX50	2022-10-19-KB-FAIMS-Caco2-na-HD-2	358	391	369	Q9BQ39_C369	1	CACO-2
AAVACLR	7	2	0.9987	1	5C(463.2366)	sp|Q9P2D3|HTR5B_HUMAN	Q9P2D3	HTR5B_HUMAN	HEAT repeat-containing protein 5B	2022-10-19-KB-FAIMS-Caco2-na-HD-2	1085	1091	1089	Q9P2D3_C1089	1	CACO-2
AAVEEGIVLGGGCALLR	17	2, 3	1	9	13C(463.2366)	sp|P10809|CH60_HUMAN	P10809	CH60_HUMAN	60 kDa heat shock protein, mitochondrial	2022-10-19-KB-FAIMS-Caco2-na-HD-2	430	446	442	P10809_C442	1	CACO-2
AAVETLGVPCFLGGMAR	17	2, 3	1	3	10C(463.2366)	sp|A1L0T0|ILVBL_HUMAN	A1L0T0	ILVBL_HUMAN	Acetolactate synthase-like protein	2022-10-19-KB-FAIMS-Caco2-na-HD-2	306	322	315	A1L0T0_C315	1	CACO-2
AAVLYVMDLSEQCGHGLR	18	3	1	2	13C(463.2366)	sp|Q9BZE4|NOG1_HUMAN	Q9BZE4	NOG1_HUMAN	Nucleolar GTP-binding protein 1	2022-10-19-KB-FAIMS-Caco2-na-HD-2	249	266	261	Q9BZE4_C261	1	CACO-2
AAYEAFCR	8	2	1	3	7C(463.2366)	sp|P51649|SSDH_HUMAN	P51649	SSDH_HUMAN	Succinate-semialdehyde dehydrogenase, mitochondrial	2022-10-19-KB-FAIMS-Caco2-na-HD-2	104	111	110	P51649_C110	1	CACO-2
AAYSNFWCGMTSQGYYKR	18	3	1	2	8C(463.2366)	sp|Q8NBJ5|GT251_HUMAN	Q8NBJ5	GT251_HUMAN	Procollagen galactosyltransferase 1	2022-10-19-KB-FAIMS-Caco2-na-HD-2	196	213	203	Q8NBJ5_C203	1	CACO-2
ACAAQTK	7	2	0.9993	4	2C(463.2366)	sp|P17980|PRS6A_HUMAN	P17980	PRS6A_HUMAN	26S proteasome regulatory subunit 6A	2022-10-19-KB-FAIMS-Caco2-na-HD-2	239	245	240	P17980_C240	1	CACO-2
ACADATLSQITNNIDPVGR	19	3	1	1	2C(463.2366)	sp|P62873|GBB1_HUMAN	P62873	GBB1_HUMAN	Guanine nucleotide-binding protein G(I)/G(S)/G(T) subunit beta-1	2022-10-19-KB-FAIMS-Caco2-na-HD-2	24	42	25	P62873_C25	1	CACO-2
ACADGGANR	9	2	0.9997	2	2C(463.2366)	sp|Q9H3S4|TPK1_HUMAN	Q9H3S4	TPK1_HUMAN	Thiamin pyrophosphokinase 1	2022-10-19-KB-FAIMS-Caco2-na-HD-2	43	51	44	Q9H3S4_C44	1	CACO-2
ACAEIAAQR	9	2	1	2	2C(463.2366)	sp|Q5T4S7|UBR4_HUMAN	Q5T4S7	UBR4_HUMAN	E3 ubiquitin-protein ligase UBR4	2022-10-19-KB-FAIMS-Caco2-na-HD-2	3278	3286	3279	Q5T4S7_C3279	1	CACO-2
ACARPLISVYSEK	13	2	1	5	2C(463.2366), N-term(42.0106)	sp|P36578|RL4_HUMAN	P36578	RL4_HUMAN	60S ribosomal protein L4	2022-10-19-KB-FAIMS-Caco2-na-HD-2	2	14	3	P36578_C3	1	CACO-2
ACARPLISVYSEKGESSGK	19	3	1	2	2C(463.2366), N-term(42.0106)	sp|P36578|RL4_HUMAN	P36578	RL4_HUMAN	60S ribosomal protein L4	2022-10-19-KB-FAIMS-Caco2-na-HD-2	2	20	3	P36578_C3	1	CACO-2
ACDELELHQR	10	3	0.9038	1	2C(463.2366)	sp|Q15326|ZMY11_HUMAN	Q15326	ZMY11_HUMAN	Zinc finger MYND domain-containing protein 11	2022-10-19-KB-FAIMS-Caco2-na-HD-2	346	355	347	Q15326_C347	1	CACO-2
ACDESFQPLGDIMK	14	2	0.9998	2	2C(463.2366)	sp|Q6Y7W6|GGYF2_HUMAN	Q6Y7W6	GGYF2_HUMAN	GRB10-interacting GYF protein 2	2022-10-19-KB-FAIMS-Caco2-na-HD-2	572	585	573	Q6Y7W6_C573	1	CACO-2
ACDFLLSR	8	2	0.9999	3	2C(463.2366)	sp|P48449|ERG7_HUMAN	P48449	ERG7_HUMAN	Lanosterol synthase	2022-10-19-KB-FAIMS-Caco2-na-HD-2	615	622	616	P48449_C616	1	CACO-2
ACDILAIDK	9	2	1	2	2C(463.2366)	sp|O00273|DFFA_HUMAN	O00273	DFFA_HUMAN	DNA fragmentation factor subunit alpha	2022-10-19-KB-FAIMS-Caco2-na-HD-2	46	54	47	O00273_C47	1	CACO-2
ACDLPAWVHFPDTER	15	3	1	3	2C(463.2366)	sp|A0FGR8|ESYT2_HUMAN	A0FGR8	ESYT2_HUMAN	Extended synaptotagmin-2	2022-10-19-KB-FAIMS-Caco2-na-HD-2	180	194	181	A0FGR8_C181	1	CACO-2
ACDPAAR	7	2	0.8662	1	2C(463.2366)	sp|P26358|DNMT1_HUMAN	P26358	DNMT1_HUMAN	DNA (cytosine-5)-methyltransferase 1	2022-10-19-KB-FAIMS-Caco2-na-HD-2	1484	1490	1485	P26358_C1485	1	CACO-2
ACDSAEVK	8	2	0.9954	1	2C(463.2366)	sp|P04035|HMDH_HUMAN	P04035	HMDH_HUMAN	3-hydroxy-3-methylglutaryl-coenzyme A reductase	2022-10-19-KB-FAIMS-Caco2-na-HD-2	599	606	600	P04035_C600	1	CACO-2
ACDSVTSNVLPLLLEQFHK	19	3	1	1	2C(463.2366)	sp|Q96T76|MMS19_HUMAN	Q96T76	MMS19_HUMAN	MMS19 nucleotide excision repair protein homolog	2022-10-19-KB-FAIMS-Caco2-na-HD-2	385	403	386	Q96T76_C386	1	CACO-2
ACEAITVGKVDLSSWR	16	3	1	1	2C(463.2366)	sp|P36915|GNL1_HUMAN	P36915	GNL1_HUMAN	Guanine nucleotide-binding protein-like 1	2022-10-19-KB-FAIMS-Caco2-na-HD-2	293	308	294	P36915_C294	1	CACO-2
ACEFAGFQCQIQFGPHNEQK	20	3	1	1	2C(463.2366), 9C(57.0215)	sp|Q9Y490|TLN1_HUMAN	Q9Y490	TLN1_HUMAN	Talin-1	2022-10-19-KB-FAIMS-Caco2-na-HD-2	235	254	236	Q9Y490_C236,243	2	CACO-2
ACEFAGFQCQIQFGPHNEQK	20	3	1	1	2C(463.2366), 9C(57.0215)	sp|Q9Y490|TLN1_HUMAN	Q9Y490	TLN1_HUMAN	Talin-1	2022-10-19-KB-FAIMS-Caco2-na-HD-2	235	254	243	Q9Y490_C236,243	2	CACO-2
ACELFLR	7	2	0.9993	2	2C(463.2366)	sp|Q8IYI6|EXOC8_HUMAN	Q8IYI6	EXOC8_HUMAN	Exocyst complex component 8	2022-10-19-KB-FAIMS-Caco2-na-HD-2	427	433	428	Q8IYI6_C428	1	CACO-2
ACELWEQILQDHPTDMLALK	20	3	1	2	2C(463.2366)	sp|Q5R3I4|TTC38_HUMAN	Q5R3I4	TTC38_HUMAN	Tetratricopeptide repeat protein 38	2022-10-19-KB-FAIMS-Caco2-na-HD-2	127	146	128	Q5R3I4_C128	1	CACO-2
ACFGGLFANLIRPGDAK	17	3	1	1	2C(463.2366)	sp|Q9NR09|BIRC6_HUMAN	Q9NR09	BIRC6_HUMAN	Baculoviral IAP repeat-containing protein 6	2022-10-19-KB-FAIMS-Caco2-na-HD-2	2891	2907	2892	Q9NR09_C2892	1	CACO-2
ACFGTFLPEEK	11	2	1	2	2C(463.2366)	sp|Q9NRP4|SDHF3_HUMAN	Q9NRP4	SDHF3_HUMAN	Succinate dehydrogenase assembly factor 3, mitochondrial	2022-10-19-KB-FAIMS-Caco2-na-HD-2	79	89	80	Q9NRP4_C80	1	CACO-2
ACFHCETCK	9	2	0.9999	2	2C(57.0215), 5C(463.2366), 8C(57.0215)	sp|Q14847|LASP1_HUMAN	Q14847	LASP1_HUMAN	LIM and SH3 domain protein 1	2022-10-19-KB-FAIMS-Caco2-na-HD-2	28	36	29	Q14847_C29,32,35	3	CACO-2
ACFHCETCK	9	2	0.9999	2	2C(57.0215), 5C(463.2366), 8C(57.0215)	sp|Q14847|LASP1_HUMAN	Q14847	LASP1_HUMAN	LIM and SH3 domain protein 1	2022-10-19-KB-FAIMS-Caco2-na-HD-2	28	36	32	Q14847_C29,32,35	3	CACO-2
ACFHCETCK	9	2	0.9999	2	2C(57.0215), 5C(463.2366), 8C(57.0215)	sp|Q14847|LASP1_HUMAN	Q14847	LASP1_HUMAN	LIM and SH3 domain protein 1	2022-10-19-KB-FAIMS-Caco2-na-HD-2	28	36	35	Q14847_C29,32,35	3	CACO-2
ACFLGATVK	9	2	1	2	2C(463.2366)	sp|Q9H9P8|L2HDH_HUMAN	Q9H9P8	L2HDH_HUMAN	L-2-hydroxyglutarate dehydrogenase, mitochondrial	2022-10-19-KB-FAIMS-Caco2-na-HD-2	375	383	376	Q9H9P8_C376	1	CACO-2
ACFLMAHNGWVMGDDPLR	18	3	1	2	2C(463.2366)	sp|P35573|GDE_HUMAN	P35573	GDE_HUMAN	Glycogen debranching enzyme	2022-10-19-KB-FAIMS-Caco2-na-HD-2	452	469	453	P35573_C453	1	CACO-2
ACFQVGTSEEMK	12	2	1	4	2C(463.2366)	sp|P35658|NU214_HUMAN	P35658	NU214_HUMAN	Nuclear pore complex protein Nup214	2022-10-19-KB-FAIMS-Caco2-na-HD-2	727	738	728	P35658_C728	1	CACO-2
ACFTMDPK	8	2	1	2	2C(463.2366)	sp|P26640|SYVC_HUMAN	P26640	SYVC_HUMAN	Valine--tRNA ligase	2022-10-19-KB-FAIMS-Caco2-na-HD-2	443	450	444	P26640_C444	1	CACO-2
ACFYNLDK	8	2	1	3	2C(463.2366)	sp|Q96I25|SPF45_HUMAN	Q96I25	SPF45_HUMAN	Splicing factor 45	2022-10-19-KB-FAIMS-Caco2-na-HD-2	384	391	385	Q96I25_C385	1	CACO-2
ACFYNLDKFR	10	3	1	2	2C(463.2366)	sp|Q96I25|SPF45_HUMAN	Q96I25	SPF45_HUMAN	Splicing factor 45	2022-10-19-KB-FAIMS-Caco2-na-HD-2	384	393	385	Q96I25_C385	1	CACO-2
ACGDVLVTAELILR	14	2	0.9953	3	2C(463.2366)	sp|Q9NZM1|MYOF_HUMAN	Q9NZM1	MYOF_HUMAN	Myoferlin	2022-10-19-KB-FAIMS-Caco2-na-HD-2	1259	1272	1260	Q9NZM1_C1260	1	CACO-2
ACGLIIFR	8	2	0.9993	2	2C(463.2366)	sp|P50583|AP4A_HUMAN	P50583	AP4A_HUMAN	Bis(5'-nucleosyl)-tetraphosphatase [asymmetrical]	2022-10-19-KB-FAIMS-Caco2-na-HD-2	5	12	6	P50583_C6	1	CACO-2
ACGLNFADLMAR	12	2	0.9999	3	2C(463.2366)	sp|Q99536|VAT1_HUMAN	Q99536	VAT1_HUMAN	Synaptic vesicle membrane protein VAT-1 homolog	2022-10-19-KB-FAIMS-Caco2-na-HD-2	85	96	86	Q99536_C86	1	CACO-2
ACGLSFSVFR	10	2	0.9995	1	2C(463.2366)	sp|Q969K3|RNF34_HUMAN	Q969K3	RNF34_HUMAN	E3 ubiquitin-protein ligase RNF34	2022-10-19-KB-FAIMS-Caco2-na-HD-2	64	73	65	Q969K3_C65	1	CACO-2
ACGNFGIPCELR	12	2	1	3	2C(463.2366), 9C(57.0215)	sp|P22234|PUR6_HUMAN	P22234	PUR6_HUMAN	Multifunctional protein ADE2	2022-10-19-KB-FAIMS-Caco2-na-HD-2	287	298	288	P22234_C288,295	2	CACO-2
ACGNFGIPCELR	12	2	1	3	2C(463.2366), 9C(57.0215)	sp|P22234|PUR6_HUMAN	P22234	PUR6_HUMAN	Multifunctional protein ADE2	2022-10-19-KB-FAIMS-Caco2-na-HD-2	287	298	295	P22234_C288,295	2	CACO-2
ACGNMFGLMHGTCPETSGGLLICLPR	26	3	1	2	13C(57.0215), 23C(57.0215), 2C(463.2366)	sp|P49903|SPS1_HUMAN	P49903	SPS1_HUMAN	Selenide, water dikinase 1	2022-10-19-KB-FAIMS-Caco2-na-HD-2	305	330	306	P49903_C306,317,327	3	CACO-2
ACGNMFGLMHGTCPETSGGLLICLPR	26	3	1	2	13C(57.0215), 23C(57.0215), 2C(463.2366)	sp|P49903|SPS1_HUMAN	P49903	SPS1_HUMAN	Selenide, water dikinase 1	2022-10-19-KB-FAIMS-Caco2-na-HD-2	305	330	317	P49903_C306,317,327	3	CACO-2
ACGNMFGLMHGTCPETSGGLLICLPR	26	3	1	2	13C(57.0215), 23C(57.0215), 2C(463.2366)	sp|P49903|SPS1_HUMAN	P49903	SPS1_HUMAN	Selenide, water dikinase 1	2022-10-19-KB-FAIMS-Caco2-na-HD-2	305	330	327	P49903_C306,317,327	3	CACO-2
ACGQIFCGK	9	2	0.9988	2	2C(463.2366), 7C(57.0215)	sp|O14964|HGS_HUMAN	O14964	HGS_HUMAN	Hepatocyte growth factor-regulated tyrosine kinase substrate	2022-10-19-KB-FAIMS-Caco2-na-HD-2	184	192	185	O14964_C185,190	2	CACO-2
ACGQIFCGK	9	2	0.9988	2	2C(463.2366), 7C(57.0215)	sp|O14964|HGS_HUMAN	O14964	HGS_HUMAN	Hepatocyte growth factor-regulated tyrosine kinase substrate	2022-10-19-KB-FAIMS-Caco2-na-HD-2	184	192	190	O14964_C185,190	2	CACO-2
ACGSEIMQK	9	2	1	4	2C(463.2366)	sp|P15924|DESP_HUMAN	P15924	DESP_HUMAN	Desmoplakin	2022-10-19-KB-FAIMS-Caco2-na-HD-2	1279	1287	1280	P15924_C1280	1	CACO-2
ACGVDYEVK	9	2	1	3	2C(463.2366)	sp|P49407|ARRB1_HUMAN	P49407	ARRB1_HUMAN	Beta-arrestin-1	2022-10-19-KB-FAIMS-Caco2-na-HD-2	139	147	140	P49407_C140	1	CACO-2
ACGVSRPVIACSVTIK	16	3	1	5	11C(463.2366), 2C(463.2366), 2C(57.0215)	sp|P55769|NH2L1_HUMAN	P55769	NH2L1_HUMAN	NHP2-like protein 1	2022-10-19-KB-FAIMS-Caco2-na-HD-2	92	107	93	P55769_C93,102	2	CACO-2
ACGVSRPVIACSVTIK	16	3	1	5	11C(463.2366), 2C(463.2366), 2C(57.0215)	sp|P55769|NH2L1_HUMAN	P55769	NH2L1_HUMAN	NHP2-like protein 1	2022-10-19-KB-FAIMS-Caco2-na-HD-2	92	107	102	P55769_C93,102	2	CACO-2
ACGYDSLQHLINQNSDYLVNGISLNLR	27	3	0.9889	1	2C(463.2366)	sp|O43156|TTI1_HUMAN	O43156	TTI1_HUMAN	TELO2-interacting protein 1 homolog	2022-10-19-KB-FAIMS-Caco2-na-HD-2	681	707	682	O43156_C682	1	CACO-2
ACIPVGLLGK	10	2	0.9998	3	2C(463.2366)	sp|Q96GQ7|DDX27_HUMAN	Q96GQ7	DDX27_HUMAN	Probable ATP-dependent RNA helicase DDX27	2022-10-19-KB-FAIMS-Caco2-na-HD-2	247	256	248	Q96GQ7_C248	1	CACO-2
ACIPYLK	7	2	0.9992	4	2C(463.2366)	sp|Q6YN16|HSDL2_HUMAN	Q6YN16	HSDL2_HUMAN	Hydroxysteroid dehydrogenase-like protein 2	2022-10-19-KB-FAIMS-Caco2-na-HD-2	135	141	136	Q6YN16_C136	1	CACO-2
ACIPYLKK	8	2	0.9981	1	2C(463.2366)	sp|Q6YN16|HSDL2_HUMAN	Q6YN16	HSDL2_HUMAN	Hydroxysteroid dehydrogenase-like protein 2	2022-10-19-KB-FAIMS-Caco2-na-HD-2	135	142	136	Q6YN16_C136	1	CACO-2
ACISFNK	7	2	0.9911	2	2C(463.2366)	sp|Q6PD62|CTR9_HUMAN	Q6PD62	CTR9_HUMAN	RNA polymerase-associated protein CTR9 homolog	2022-10-19-KB-FAIMS-Caco2-na-HD-2	170	176	171	Q6PD62_C171	1	CACO-2
ACISFNKK	8	2	0.9992	4	2C(463.2366)	sp|Q6PD62|CTR9_HUMAN	Q6PD62	CTR9_HUMAN	RNA polymerase-associated protein CTR9 homolog	2022-10-19-KB-FAIMS-Caco2-na-HD-2	170	177	171	Q6PD62_C171	1	CACO-2
ACLDTAVENMPSLK	14	2	1	3	2C(463.2366)	sp|P49327|FAS_HUMAN	P49327	FAS_HUMAN	Fatty acid synthase	2022-10-19-KB-FAIMS-Caco2-na-HD-2	1226	1239	1227	P49327_C1227	1	CACO-2
ACLIFFDEIDAIGGAR	16	2	1	4	2C(463.2366)	sp|P35998|PRS7_HUMAN	P35998	PRS7_HUMAN	26S proteasome regulatory subunit 7	2022-10-19-KB-FAIMS-Caco2-na-HD-2	269	284	270	P35998_C270	1	CACO-2
ACLILTTQREPK	12	3	1	2	2C(463.2366)	sp|P42345|MTOR_HUMAN	P42345	MTOR_HUMAN	Serine/threonine-protein kinase mTOR	2022-10-19-KB-FAIMS-Caco2-na-HD-2	215	226	216	P42345_C216	1	CACO-2
ACLISLGYDVENDR	14	2	1	4	2C(463.2366)	sp|O43707|ACTN4_HUMAN	O43707	ACTN4_HUMAN	Alpha-actinin-4	2022-10-19-KB-FAIMS-Caco2-na-HD-2	792	805	793	O43707_C793	1	CACO-2
ACLISLGYDVENDRQGEAEFNR	22	3	1	2	2C(463.2366)	sp|O43707|ACTN4_HUMAN	O43707	ACTN4_HUMAN	Alpha-actinin-4	2022-10-19-KB-FAIMS-Caco2-na-HD-2	792	813	793	O43707_C793	1	CACO-2
ACLKYPEWK	9	3	1	1	2C(463.2366)	sp|Q9Y365|STA10_HUMAN	Q9Y365	STA10_HUMAN	START domain-containing protein 10	2022-10-19-KB-FAIMS-Caco2-na-HD-2	218	226	219	Q9Y365_C219	1	CACO-2
ACLLETPIR	9	2	0.9911	1	2C(463.2366), N-term(42.0106)	sp|Q8IUR7|ARMC8_HUMAN	Q8IUR7	ARMC8_HUMAN	Armadillo repeat-containing protein 8	2022-10-19-KB-FAIMS-Caco2-na-HD-2	2	10	3	Q8IUR7_C3	1	CACO-2
ACLPDAK	7	2	0.9966	1	2C(463.2366)	sp|O15091|MRPP3_HUMAN	O15091	MRPP3_HUMAN	Mitochondrial ribonuclease P catalytic subunit	2022-10-19-KB-FAIMS-Caco2-na-HD-2	506	512	507	O15091_C507	1	CACO-2
ACLQDSYDNLQEIMKFEIDQLSR	23	3	1	1	2C(463.2366)	sp|Q9NS87|KIF15_HUMAN	Q9NS87	KIF15_HUMAN	Kinesin-like protein KIF15	2022-10-19-KB-FAIMS-Caco2-na-HD-2	861	883	862	Q9NS87_C862	1	CACO-2
ACLSALSEVK	10	2	0.9998	4	2C(463.2366)	sp|P42356|PI4KA_HUMAN	P42356	PI4KA_HUMAN	Phosphatidylinositol 4-kinase alpha	2022-10-19-KB-FAIMS-Caco2-na-HD-2	1760	1769	1761	P42356_C1761	1	CACO-2
ACLSGGTQR	9	2	0.9981	1	2C(463.2366)	sp|Q96AA3|RFT1_HUMAN	Q96AA3	RFT1_HUMAN	Protein RFT1 homolog	2022-10-19-KB-FAIMS-Caco2-na-HD-2	69	77	70	Q96AA3_C70	1	CACO-2
ACLVHNELLEKEFTEK	16	3	1	1	2C(463.2366)	sp|Q9UK61|TASOR_HUMAN	Q9UK61	TASOR_HUMAN	Protein TASOR	2022-10-19-KB-FAIMS-Caco2-na-HD-2	148	163	149	Q9UK61_C149	1	CACO-2
ACLYAGVK	8	2	0.9813	1	2C(463.2366)	sp|P15104|GLNA_HUMAN	P15104	GLNA_HUMAN	Glutamine synthetase	2022-10-19-KB-FAIMS-Caco2-na-HD-2	182	189	183	P15104_C183	1	CACO-2
ACMLTTATAHDGDVNVISWSR	21	3	1	2	2C(463.2366)	sp|Q9BQ67|GRWD1_HUMAN	Q9BQ67	GRWD1_HUMAN	Glutamate-rich WD repeat-containing protein 1	2022-10-19-KB-FAIMS-Caco2-na-HD-2	298	318	299	Q9BQ67_C299	1	CACO-2
ACMPFGLHR	9	3	0.9987	1	2C(463.2366)	sp|O95602|RPA1_HUMAN	O95602	RPA1_HUMAN	DNA-directed RNA polymerase I subunit RPA1	2022-10-19-KB-FAIMS-Caco2-na-HD-2	879	887	880	O95602_C880	1	CACO-2
ACNLTDTQK	9	2	1	2	2C(463.2366)	sp|Q7LBC6|KDM3B_HUMAN	Q7LBC6	KDM3B_HUMAN	Lysine-specific demethylase 3B	2022-10-19-KB-FAIMS-Caco2-na-HD-2	1356	1364	1357	Q7LBC6_C1357	1	CACO-2
ACNQLGQFLQHR	12	3	1	2	2C(463.2366)	sp|O95782|AP2A1_HUMAN	O95782	AP2A1_HUMAN	AP-2 complex subunit alpha-1	2022-10-19-KB-FAIMS-Caco2-na-HD-2	330	341	331	O95782_C331	1	CACO-2
ACPEEPAAPSPEPR	14	2	0.9999	2	2C(463.2366)	sp|O94819|KBTBB_HUMAN	O94819	KBTBB_HUMAN	Kelch repeat and BTB domain-containing protein 11	2022-10-19-KB-FAIMS-Caco2-na-HD-2	98	111	99	O94819_C99	1	CACO-2
ACPESGHPR	9	3	0.9959	1	2C(463.2366)	sp|Q8NBJ9|SIDT2_HUMAN	Q8NBJ9	SIDT2_HUMAN	SID1 transmembrane family member 2	2022-10-19-KB-FAIMS-Caco2-na-HD-2	334	342	335	Q8NBJ9_C335	1	CACO-2
ACPQIVTALTLLNR	14	2	1	2	2C(463.2366)	sp|Q14146|URB2_HUMAN	Q14146	URB2_HUMAN	Unhealthy ribosome biogenesis protein 2 homolog	2022-10-19-KB-FAIMS-Caco2-na-HD-2	1293	1306	1294	Q14146_C1294	1	CACO-2
ACPRPEGLNFQDLK	14	2	0.9984	1	2C(463.2366)	sp|P15927|RFA2_HUMAN	P15927	RFA2_HUMAN	Replication protein A 32 kDa subunit	2022-10-19-KB-FAIMS-Caco2-na-HD-2	218	231	219	P15927_C219	1	CACO-2
ACQAATTDSELLK	13	2	1	2	2C(463.2366)	sp|Q9Y4G6|TLN2_HUMAN	Q9Y4G6	TLN2_HUMAN	Talin-2	2022-10-19-KB-FAIMS-Caco2-na-HD-2	756	768	757	Q9Y4G6_C757	1	CACO-2
ACQIFVR	7	2	0.9008	1	2C(463.2366)	sp|P52272|HNRPM_HUMAN	P52272	HNRPM_HUMAN	Heterogeneous nuclear ribonucleoprotein M	2022-10-19-KB-FAIMS-Caco2-na-HD-2	652	658	653	P52272_C653	1	CACO-2
ACQIIASILVGKDEK	15	3	1	1	2C(463.2366)	sp|O14802|RPC1_HUMAN	O14802	RPC1_HUMAN	DNA-directed RNA polymerase III subunit RPC1	2022-10-19-KB-FAIMS-Caco2-na-HD-2	564	578	565	O14802_C565	1	CACO-2
ACQLSVVVDDKK	12	3	1	1	2C(463.2366)	sp|P26358|DNMT1_HUMAN	P26358	DNMT1_HUMAN	DNA (cytosine-5)-methyltransferase 1	2022-10-19-KB-FAIMS-Caco2-na-HD-2	1338	1349	1339	P26358_C1339	1	CACO-2
ACQSIYPLHDVFVR	14	3	1	5	2C(463.2366)	sp|P61247|RS3A_HUMAN	P61247	RS3A_HUMAN	40S ribosomal protein S3a	2022-10-19-KB-FAIMS-Caco2-na-HD-2	200	213	201	P61247_C201	1	CACO-2
ACQSIYPLHDVFVRK	15	3	1	2	2C(463.2366)	sp|P61247|RS3A_HUMAN	P61247	RS3A_HUMAN	40S ribosomal protein S3a	2022-10-19-KB-FAIMS-Caco2-na-HD-2	200	214	201	P61247_C201	1	CACO-2
ACQVTQSR	8	2	0.9718	1	2C(463.2366)	sp|Q14919|NC2A_HUMAN	Q14919	NC2A_HUMAN	Dr1-associated corepressor	2022-10-19-KB-FAIMS-Caco2-na-HD-2	53	60	54	Q14919_C54	1	CACO-2
ACSEQEGR	8	2	0.996	2	2C(463.2366)	sp|O14662|STX16_HUMAN	O14662	STX16_HUMAN	Syntaxin-16	2022-10-19-KB-FAIMS-Caco2-na-HD-2	149	156	150	O14662_C150	1	CACO-2
ACSLLGK	7	2	0.999	2	2C(463.2366)	sp|Q6PI48|SYDM_HUMAN	Q6PI48	SYDM_HUMAN	Aspartate--tRNA ligase, mitochondrial	2022-10-19-KB-FAIMS-Caco2-na-HD-2	448	454	449	Q6PI48_C449	1	CACO-2
ACTIAIR	7	2	0.9994	2	2C(463.2366)	sp|Q15067|ACOX1_HUMAN	Q15067	ACOX1_HUMAN	Peroxisomal acyl-coenzyme A oxidase 1	2022-10-19-KB-FAIMS-Caco2-na-HD-2	296	302	297	Q15067_C297	1	CACO-2
ACTILLR	7	2	0.9997	3	2C(463.2366)	sp|P49368|TCPG_HUMAN	P49368	TCPG_HUMAN	T-complex protein 1 subunit gamma	2022-10-19-KB-FAIMS-Caco2-na-HD-2	371	377	372	P49368_C372	1	CACO-2
ACTQLVDNLVEHILK	15	3	1	2	2C(463.2366)	sp|Q6KC79|NIPBL_HUMAN	Q6KC79	NIPBL_HUMAN	Nipped-B-like protein	2022-10-19-KB-FAIMS-Caco2-na-HD-2	1970	1984	1971	Q6KC79_C1971	1	CACO-2
ACTQPRPNYASNFSVIGAR	19	3	1	2	2C(463.2366)	sp|O14976|GAK_HUMAN	O14976	GAK_HUMAN	Cyclin-G-associated kinase	2022-10-19-KB-FAIMS-Caco2-na-HD-2	1141	1159	1142	O14976_C1142	1	CACO-2
ACTTEAHK	8	2	0.9988	1	2C(463.2366)	sp|Q16514|TAF12_HUMAN	Q16514	TAF12_HUMAN	Transcription initiation factor TFIID subunit 12	2022-10-19-KB-FAIMS-Caco2-na-HD-2	142	149	143	Q16514_C143	1	CACO-2
ACTTEEDQEK	10	2	1	4	2C(463.2366)	sp|P49915|GUAA_HUMAN	P49915	GUAA_HUMAN	GMP synthase [glutamine-hydrolyzing]	2022-10-19-KB-FAIMS-Caco2-na-HD-2	488	497	489	P49915_C489	1	CACO-2
ACVEAPK	7	2	0.9585	1	2C(463.2366)	sp|O15067|PUR4_HUMAN	O15067	PUR4_HUMAN	Phosphoribosylformylglycinamidine synthase	2022-10-19-KB-FAIMS-Caco2-na-HD-2	501	507	502	O15067_C502	1	CACO-2
ACVGNAYHK	9	3	0.8733	1	2C(463.2366)	sp|Q9UKX7|NUP50_HUMAN	Q9UKX7	NUP50_HUMAN	Nuclear pore complex protein Nup50	2022-10-19-KB-FAIMS-Caco2-na-HD-2	150	158	151	Q9UKX7_C151	1	CACO-2
ACVMMQGR	8	2	0.9991	2	2C(463.2366)	sp|P00491|PNPH_HUMAN	P00491	PNPH_HUMAN	Purine nucleoside phosphorylase	2022-10-19-KB-FAIMS-Caco2-na-HD-2	77	84	78	P00491_C78	1	CACO-2
ACVQVLDPK	9	2	1	2	2C(463.2366)	sp|Q9BWS9|CHID1_HUMAN	Q9BWS9	CHID1_HUMAN	Chitinase domain-containing protein 1	2022-10-19-KB-FAIMS-Caco2-na-HD-2	280	288	281	Q9BWS9_C281	1	CACO-2
ACVVHGSDLK	10	2	0.9952	1	2C(463.2366)	sp|P05023|AT1A1_HUMAN	P05023	AT1A1_HUMAN	Sodium/potassium-transporting ATPase subunit alpha-1	2022-10-19-KB-FAIMS-Caco2-na-HD-2	662	671	663	P05023_C663	1	CACO-2
ACVVHGSDLKDMTSEQLDDILK	22	3	1	1	2C(463.2366)	sp|P05023|AT1A1_HUMAN	P05023	AT1A1_HUMAN	Sodium/potassium-transporting ATPase subunit alpha-1	2022-10-19-KB-FAIMS-Caco2-na-HD-2	662	683	663	P05023_C663	1	CACO-2
ACYALENFVENLGPK	15	2	1	3	2C(463.2366)	sp|Q8TEX9|IPO4_HUMAN	Q8TEX9	IPO4_HUMAN	Importin-4	2022-10-19-KB-FAIMS-Caco2-na-HD-2	458	472	459	Q8TEX9_C459	1	CACO-2
ACYGVLR	7	2	0.9968	2	2C(463.2366)	sp|P23396|RS3_HUMAN	P23396	RS3_HUMAN	40S ribosomal protein S3	2022-10-19-KB-FAIMS-Caco2-na-HD-2	118	124	119	P23396_C119	1	CACO-2
ACYLSINPQKDETLETEKAQYYLPDGSTIEIGPSR	35	3, 4	1	2	2C(463.2366)	sp|P61163|ACTZ_HUMAN	P61163	ACTZ_HUMAN	Alpha-centractin	2022-10-19-KB-FAIMS-Caco2-na-HD-2	221	255	222	P61163_C222	1	CACO-2
ADCASGIFLAAEK	13	2	1	3	3C(463.2366)	sp|O43747|AP1G1_HUMAN	O43747	AP1G1_HUMAN	AP-1 complex subunit gamma-1	2022-10-19-KB-FAIMS-Caco2-na-HD-2	398	410	400	O43747_C400	1	CACO-2
ADCDISR	7	2	0.9977	1	3C(463.2366)	sp|Q6WCQ1|MPRIP_HUMAN	Q6WCQ1	MPRIP_HUMAN	Myosin phosphatase Rho-interacting protein	2022-10-19-KB-FAIMS-Caco2-na-HD-2	955	961	957	Q6WCQ1_C957	1	CACO-2
ADCILYYGFGDIFR	14	2	1	4	3C(463.2366)	sp|P46063|RECQ1_HUMAN	P46063	RECQ1_HUMAN	ATP-dependent DNA helicase Q1	2022-10-19-KB-FAIMS-Caco2-na-HD-2	412	425	414	P46063_C414	1	CACO-2
ADCLMGEFK	9	2	1	1	3C(463.2366)	sp|Q9NZM1|MYOF_HUMAN	Q9NZM1	MYOF_HUMAN	Myoferlin	2022-10-19-KB-FAIMS-Caco2-na-HD-2	273	281	275	Q9NZM1_C275	1	CACO-2
ADCLVPR	7	2	0.9925	1	3C(463.2366)	sp|Q14571|ITPR2_HUMAN	Q14571	ITPR2_HUMAN	Inositol 1,4,5-trisphosphate receptor type 2	2022-10-19-KB-FAIMS-Caco2-na-HD-2	377	383	379	Q14571_C379	1	CACO-2
ADDLDFETGDAGASATFPMQCSALRK	26	3	1	2	21C(463.2366), N-term(42.0106)	sp|P63241|IF5A1_HUMAN	P63241	IF5A1_HUMAN	Eukaryotic translation initiation factor 5A-1	2022-10-19-KB-FAIMS-Caco2-na-HD-2	2	27	22	P63241_C22	1	CACO-2
ADEASELACPTPK	13	2	1	1	9C(463.2366)	sp|P49327|FAS_HUMAN	P49327	FAS_HUMAN	Fatty acid synthase	2022-10-19-KB-FAIMS-Caco2-na-HD-2	2194	2206	2202	P49327_C2202	1	CACO-2
ADEASELACPTPKEDGLAQQQTQLNLR	27	3	1	1	9C(463.2366)	sp|P49327|FAS_HUMAN	P49327	FAS_HUMAN	Fatty acid synthase	2022-10-19-KB-FAIMS-Caco2-na-HD-2	2194	2220	2202	P49327_C2202	1	CACO-2
ADETKDEQFEQCVQNFNK	18	3	1	4	12C(463.2366)	sp|O00499|BIN1_HUMAN	O00499	BIN1_HUMAN	Myc box-dependent-interacting protein 1	2022-10-19-KB-FAIMS-Caco2-na-HD-2	36	53	47	O00499_C47	1	CACO-2
ADFCIIHYAGK	11	2	1	4	4C(463.2366)	sp|P35579|MYH9_HUMAN	P35579	MYH9_HUMAN	Myosin-9	2022-10-19-KB-FAIMS-Caco2-na-HD-2	566	576	569	P35579_C569	1	CACO-2
ADFCIIHYAGKVDYK	15	3	1	3	4C(463.2366)	sp|P35579|MYH9_HUMAN	P35579	MYH9_HUMAN	Myosin-9	2022-10-19-KB-FAIMS-Caco2-na-HD-2	566	580	569	P35579_C569	1	CACO-2
ADHVQSLAQLENLCK	15	3	1	3	14C(463.2366), N-term(42.0106)	sp|Q9UIA9|XPO7_HUMAN	Q9UIA9	XPO7_HUMAN	Exportin-7	2022-10-19-KB-FAIMS-Caco2-na-HD-2	2	16	15	Q9UIA9_C15	1	CACO-2
ADHWMLYECESPWAGGSR	18	3	1	1	9C(463.2366)	sp|O14734|ACOT8_HUMAN	O14734	ACOT8_HUMAN	Acyl-coenzyme A thioesterase 8	2022-10-19-KB-FAIMS-Caco2-na-HD-2	267	284	275	O14734_C275	1	CACO-2
ADIDVSGPKVDVECPDVNIEGPEGK	25	3	1	2	14C(463.2366)	sp|Q09666|AHNK_HUMAN	Q09666	AHNK_HUMAN	Neuroblast differentiation-associated protein AHNAK	2022-10-19-KB-FAIMS-Caco2-na-HD-2	2793	2817	2806	Q09666_C2806	1	CACO-2
ADIIHACDIVEDAAIAYGYNNIQMTLPK	28	3	0.9233	1	7C(463.2366)	sp|Q9NSD9|SYFB_HUMAN	Q9NSD9	SYFB_HUMAN	Phenylalanine--tRNA ligase beta subunit	2022-10-19-KB-FAIMS-Caco2-na-HD-2	356	383	362	Q9NSD9_C362	1	CACO-2
ADIITGRLPCSFVTHALLGSYAVQAELGDYDAEEHVGNYVSELR	44	4	0.601	1	10C(463.2366)	sp|Q9H4G0|E41L1_HUMAN	Q9H4G0	E41L1_HUMAN	Band 4.1-like protein 1	2022-10-19-KB-FAIMS-Caco2-na-HD-2	198	241	207	Q9H4G0_C207	1	CACO-2
ADLAECNIK	9	2	1	2	6C(463.2366), N-term(42.0106)	sp|P33176|KINH_HUMAN	P33176	KINH_HUMAN	Kinesin-1 heavy chain	2022-10-19-KB-FAIMS-Caco2-na-HD-2	2	10	7	P33176_C7	1	CACO-2
ADMGGAATICSAIVSAAK	18	2	1	4	10C(463.2366)	sp|P28838|AMPL_HUMAN	P28838	AMPL_HUMAN	Cytosol aminopeptidase	2022-10-19-KB-FAIMS-Caco2-na-HD-2	304	321	313	P28838_C313	1	CACO-2
ADPAIKEPLPVEDVCPK	17	3	1	3	15C(463.2366)	sp|Q92667|AKAP1_HUMAN	Q92667	AKAP1_HUMAN	A-kinase anchor protein 1, mitochondrial	2022-10-19-KB-FAIMS-Caco2-na-HD-2	50	66	64	Q92667_C64	1	CACO-2
ADPDCSNGQPQAAPTPGAPQNRK	23	3	0.9991	1	5C(463.2366)	sp|Q9BW85|YJU2_HUMAN	Q9BW85	YJU2_HUMAN	YJU2 splicing factor homolog	2022-10-19-KB-FAIMS-Caco2-na-HD-2	271	293	275	Q9BW85_C275	1	CACO-2
ADPDGPEAQAEACSGER	17	2	0.9875	2	13C(463.2366)	sp|Q9NX24|NHP2_HUMAN	Q9NX24	NHP2_HUMAN	H/ACA ribonucleoprotein complex subunit 2	2022-10-19-KB-FAIMS-Caco2-na-HD-2	6	22	18	Q9NX24_C18	1	CACO-2
ADPNHLVDDLLTPCSPGDPGAIEMTWMDVPGDK	33	3	0.9928	1	14C(463.2366)	sp|O75351|VPS4B_HUMAN	O75351	VPS4B_HUMAN	Vacuolar protein sorting-associated protein 4B	2022-10-19-KB-FAIMS-Caco2-na-HD-2	371	403	384	O75351_C384	1	CACO-2
ADQELLMYSHDNIICGITSVAFSR	24	3	1	3	15C(463.2366)	sp|P62879|GBB2_HUMAN	P62879	GBB2_HUMAN	Guanine nucleotide-binding protein G(I)/G(S)/G(T) subunit beta-2	2022-10-19-KB-FAIMS-Caco2-na-HD-2	257	280	271	P62879_C271	1	CACO-2
ADQELMTYSHDNIICGITSVSFSK	24	3	0.9986	3	15C(463.2366)	sp|P62873|GBB1_HUMAN	P62873	GBB1_HUMAN	Guanine nucleotide-binding protein G(I)/G(S)/G(T) subunit beta-1	2022-10-19-KB-FAIMS-Caco2-na-HD-2	257	280	271	P62873_C271	1	CACO-2
ADQQYECVAEIGEGAYGK	18	2	0.9698	2	7C(463.2366)	sp|Q00534|CDK6_HUMAN	Q00534	CDK6_HUMAN	Cyclin-dependent kinase 6	2022-10-19-KB-FAIMS-Caco2-na-HD-2	9	26	15	Q00534_C15	1	CACO-2
ADSINKPFAQQCQDLVK	17	3	1	1	12C(463.2366)	sp|Q9NXE4|NSMA3_HUMAN	Q9NXE4	NSMA3_HUMAN	Sphingomyelin phosphodiesterase 4	2022-10-19-KB-FAIMS-Caco2-na-HD-2	57	73	68	Q9NXE4_C68	1	CACO-2
ADSVVVLLCR	10	2	1	2	9C(463.2366)	sp|Q92900|RENT1_HUMAN	Q92900	RENT1_HUMAN	Regulator of nonsense transcripts 1	2022-10-19-KB-FAIMS-Caco2-na-HD-2	201	210	209	Q92900_C209	1	CACO-2
ADTSQEICSPR	11	2	1	2	8C(463.2366)	sp|P52948|NUP98_HUMAN	P52948	NUP98_HUMAN	Nuclear pore complex protein Nup98-Nup96	2022-10-19-KB-FAIMS-Caco2-na-HD-2	1020	1030	1027	P52948_C1027	1	CACO-2
ADVEDGEETCALASHSGSSGSK	22	3	0.999	1	10C(463.2366), N-term(42.0106)	sp|Q9UBF6|RBX2_HUMAN	Q9UBF6	RBX2_HUMAN	RING-box protein 2	2022-10-19-KB-FAIMS-Caco2-na-HD-2	2	23	11	Q9UBF6_C11	1	CACO-2
ADVIQATGDAICIFR	15	2, 3	1	3	12C(463.2366)	sp|Q08945|SSRP1_HUMAN	Q08945	SSRP1_HUMAN	FACT complex subunit SSRP1	2022-10-19-KB-FAIMS-Caco2-na-HD-2	189	203	200	Q08945_C200	1	CACO-2
AEAEKDGVKVPTTLAEYCIK	20	3, 4	1	2	18C(463.2366)	sp|Q712K3|UB2R2_HUMAN	Q712K3	UB2R2_HUMAN	Ubiquitin-conjugating enzyme E2 R2	2022-10-19-KB-FAIMS-Caco2-na-HD-2	174	193	191	Q712K3_C191	1	CACO-2
AEAELCAEAEETR	13	2	1	1	6C(463.2366)	sp|Q7Z406|MYH14_HUMAN	Q7Z406	MYH14_HUMAN	Myosin-14	2022-10-19-KB-FAIMS-Caco2-na-HD-2	915	927	920	Q7Z406_C920	1	CACO-2
AEAGEAGQATAEAECHR	17	3	0.8273	1	15C(463.2366)	sp|O95671|ASML_HUMAN	O95671	ASML_HUMAN	N-acetylserotonin O-methyltransferase-like protein	2022-10-19-KB-FAIMS-Caco2-na-HD-2	260	276	274	O95671_C274	1	CACO-2
AEASWDSAVHGCPQLSR	17	3	0.802	1	12C(463.2366)	sp|Q9NQT8|KI13B_HUMAN	Q9NQT8	KI13B_HUMAN	Kinesin-like protein KIF13B	2022-10-19-KB-FAIMS-Caco2-na-HD-2	1223	1239	1234	Q9NQT8_C1234	1	CACO-2
AEAVESAQAGDKCDFTGTLIVVPDVSK	27	3	1	4	13C(463.2366)	sp|Q14566|MCM6_HUMAN	Q14566	MCM6_HUMAN	DNA replication licensing factor MCM6	2022-10-19-KB-FAIMS-Caco2-na-HD-2	230	256	242	Q14566_C242	1	CACO-2
AECEILMMVGLPAAGK	16	2	1	2	3C(463.2366)	sp|Q9BUJ2|HNRL1_HUMAN	Q9BUJ2	HNRL1_HUMAN	Heterogeneous nuclear ribonucleoprotein U-like protein 1	2022-10-19-KB-FAIMS-Caco2-na-HD-2	419	434	421	Q9BUJ2_C421	1	CACO-2
AECLAMLGR	9	2	0.9998	2	3C(463.2366)	sp|Q99615|DNJC7_HUMAN	Q99615	DNJC7_HUMAN	DnaJ homolog subfamily C member 7	2022-10-19-KB-FAIMS-Caco2-na-HD-2	183	191	185	Q99615_C185	1	CACO-2
AECLAMLGRYPEAQSVASDILR	22	3	1	2	3C(463.2366)	sp|Q99615|DNJC7_HUMAN	Q99615	DNJC7_HUMAN	DnaJ homolog subfamily C member 7	2022-10-19-KB-FAIMS-Caco2-na-HD-2	183	204	185	Q99615_C185	1	CACO-2
AECLEKFPVIQHFK	14	3	1	1	3C(463.2366)	sp|Q15257|PTPA_HUMAN	Q15257	PTPA_HUMAN	Serine/threonine-protein phosphatase 2A activator	2022-10-19-KB-FAIMS-Caco2-na-HD-2	332	345	334	Q15257_C334	1	CACO-2
AECSIRLPK	9	2	0.9989	3	3C(463.2366)	sp|O94776|MTA2_HUMAN	O94776	MTA2_HUMAN	Metastasis-associated protein MTA2	2022-10-19-KB-FAIMS-Caco2-na-HD-2	493	501	495	O94776_C495	1	CACO-2
AEDMAELTCLNEASVLHNLR	20	3	1	2	9C(463.2366)	sp|Q7Z406|MYH14_HUMAN	Q7Z406	MYH14_HUMAN	Myosin-14	2022-10-19-KB-FAIMS-Caco2-na-HD-2	107	126	115	Q7Z406_C115	1	CACO-2
AEDSICLADSKPLPHQNVTNHVGK	24	4	1	1	6C(463.2366)	sp|Q7Z5K2|WAPL_HUMAN	Q7Z5K2	WAPL_HUMAN	Wings apart-like protein homolog	2022-10-19-KB-FAIMS-Caco2-na-HD-2	901	924	906	Q7Z5K2_C906	1	CACO-2
AEEDVEPECIMEK	13	2	0.9999	4	9C(463.2366)	sp|Q9UJU6|DBNL_HUMAN	Q9UJU6	DBNL_HUMAN	Drebrin-like protein	2022-10-19-KB-FAIMS-Caco2-na-HD-2	119	131	127	Q9UJU6_C127	1	CACO-2
AEENKKEPLCR	11	3	1	1	10C(463.2366)	sp|O14562|UBFD1_HUMAN	O14562	UBFD1_HUMAN	Ubiquitin domain-containing protein UBFD1	2022-10-19-KB-FAIMS-Caco2-na-HD-2	176	186	185	O14562_C185	1	CACO-2
AEFAAPSTDAPDKGYVVPNVDLPPLCSSR	29	3	1	2	26C(463.2366)	sp|Q96B26|EXOS8_HUMAN	Q96B26	EXOS8_HUMAN	Exosome complex component RRP43	2022-10-19-KB-FAIMS-Caco2-na-HD-2	64	92	89	Q96B26_C89	1	CACO-2
AEGGGCR	7	2	0.9757	1	6C(463.2366), N-term(42.0106)	sp|Q13107|UBP4_HUMAN	Q13107	UBP4_HUMAN	Ubiquitin carboxyl-terminal hydrolase 4	2022-10-19-KB-FAIMS-Caco2-na-HD-2	2	8	7	Q13107_C7	1	CACO-2
AEGSDVANAVLDGADCIMLSGETAK	25	2, 3	1	7	16C(463.2366)	sp|P14618|KPYM_HUMAN	P14618	KPYM_HUMAN	Pyruvate kinase PKM	2022-10-19-KB-FAIMS-Caco2-na-HD-2	343	367	358	P14618_C358	1	CACO-2
AEGSDVANAVLDGADCIMLSGETAKGDYPLEAVR	34	3, 4	1	7	16C(463.2366)	sp|P14618|KPYM_HUMAN	P14618	KPYM_HUMAN	Pyruvate kinase PKM	2022-10-19-KB-FAIMS-Caco2-na-HD-2	343	376	358	P14618_C358	1	CACO-2
AEIEKLCEK	9	2	1	1	7C(463.2366)	sp|Q8ND24|RN214_HUMAN	Q8ND24	RN214_HUMAN	RING finger protein 214	2022-10-19-KB-FAIMS-Caco2-na-HD-2	309	317	315	Q8ND24_C315	1	CACO-2
AEIISLCK	8	2	0.9997	6	7C(463.2366)	sp|Q9BXP5|SRRT_HUMAN	Q9BXP5	SRRT_HUMAN	Serrate RNA effector molecule homolog	2022-10-19-KB-FAIMS-Caco2-na-HD-2	435	442	441	Q9BXP5_C441	1	CACO-2
AEIISLCKR	9	2	0.9958	2	7C(463.2366)	sp|Q9BXP5|SRRT_HUMAN	Q9BXP5	SRRT_HUMAN	Serrate RNA effector molecule homolog	2022-10-19-KB-FAIMS-Caco2-na-HD-2	435	443	441	Q9BXP5_C441	1	CACO-2
AEINILLCGDPGTSK	15	2	1	3	8C(463.2366)	sp|P33991|MCM4_HUMAN	P33991	MCM4_HUMAN	DNA replication licensing factor MCM4	2022-10-19-KB-FAIMS-Caco2-na-HD-2	502	516	509	P33991_C509	1	CACO-2
AEIPCEDEQEQEHNGPLDNK	20	3	1	3	5C(463.2366)	sp|Q96SB4|SRPK1_HUMAN	Q96SB4	SRPK1_HUMAN	SRSF protein kinase 1	2022-10-19-KB-FAIMS-Caco2-na-HD-2	451	470	455	Q96SB4_C455	1	CACO-2
AEISCIDNK	9	2	1	4	5C(463.2366)	sp|O75369|FLNB_HUMAN	O75369	FLNB_HUMAN	Filamin-B	2022-10-19-KB-FAIMS-Caco2-na-HD-2	1864	1872	1868	O75369_C1868	1	CACO-2
AEISCIDNKDGTCTVTYLPTLPGDYSILVK	30	3	1	2	13C(463.2366), 5C(57.0215)	sp|O75369|FLNB_HUMAN	O75369	FLNB_HUMAN	Filamin-B	2022-10-19-KB-FAIMS-Caco2-na-HD-2	1864	1893	1868	O75369_C1868,1876	2	CACO-2
AEISCIDNKDGTCTVTYLPTLPGDYSILVK	30	3	1	2	13C(463.2366), 5C(57.0215)	sp|O75369|FLNB_HUMAN	O75369	FLNB_HUMAN	Filamin-B	2022-10-19-KB-FAIMS-Caco2-na-HD-2	1864	1893	1876	O75369_C1868,1876	2	CACO-2
AEISCTDNQDGTCSVSYLPVLPGDYSILVK	30	3	0.9993	1	13C(463.2366), 5C(57.0215)	sp|P21333|FLNA_HUMAN	P21333	FLNA_HUMAN	Filamin-A	2022-10-19-KB-FAIMS-Caco2-na-HD-2	1908	1937	1912	P21333_C1912,1920	2	CACO-2
AEISCTDNQDGTCSVSYLPVLPGDYSILVK	30	3	0.9993	1	13C(463.2366), 5C(57.0215)	sp|P21333|FLNA_HUMAN	P21333	FLNA_HUMAN	Filamin-A	2022-10-19-KB-FAIMS-Caco2-na-HD-2	1908	1937	1920	P21333_C1912,1920	2	CACO-2
AEISFVLCK	9	2	1	2	8C(463.2366)	sp|Q8N9N8|EIF1A_HUMAN	Q8N9N8	EIF1A_HUMAN	Probable RNA-binding protein EIF1AD	2022-10-19-KB-FAIMS-Caco2-na-HD-2	82	90	89	Q8N9N8_C89	1	CACO-2
AELFTQSCADLDKWLHGLESQIQSDDYGK	29	3, 4	1	6	8C(463.2366)	sp|Q01082|SPTB2_HUMAN	Q01082	SPTB2_HUMAN	Spectrin beta chain, non-erythrocytic 1	2022-10-19-KB-FAIMS-Caco2-na-HD-2	1382	1410	1389	Q01082_C1389	1	CACO-2
AELMEQVPHIALFCQENRPSIPYAFSK	27	3	0.9754	2	14C(463.2366)	sp|Q8TF05|PP4R1_HUMAN	Q8TF05	PP4R1_HUMAN	Serine/threonine-protein phosphatase 4 regulatory subunit 1	2022-10-19-KB-FAIMS-Caco2-na-HD-2	104	130	117	Q8TF05_C117	1	CACO-2
AELTCNGVR	9	2	0.9985	1	5C(463.2366)	sp|Q9NWK9|BCD1_HUMAN	Q9NWK9	BCD1_HUMAN	Box C/D snoRNA protein 1	2022-10-19-KB-FAIMS-Caco2-na-HD-2	250	258	254	Q9NWK9_C254	1	CACO-2
AENGLLMTPCYTANFVAPEVLK	22	3	1	3	10C(463.2366)	sp|P51812|KS6A3_HUMAN	P51812	KS6A3_HUMAN	Ribosomal protein S6 kinase alpha-3	2022-10-19-KB-FAIMS-Caco2-na-HD-2	570	591	579	P51812_C579	1	CACO-2
AENGLLMTPCYTANFVAPEVLKR	23	3	1	5	10C(463.2366), 7M(15.9949)	sp|P51812|KS6A3_HUMAN	P51812	KS6A3_HUMAN	Ribosomal protein S6 kinase alpha-3	2022-10-19-KB-FAIMS-Caco2-na-HD-2	570	592	579	P51812_C579	1	CACO-2
AEPFLSEYQHQPQTSNCTGAAAVQEELNPERPPGAEERVPEEDSR	45	4	1	7	17C(463.2366), N-term(42.0106)	sp|O94992|HEXI1_HUMAN	O94992	HEXI1_HUMAN	Protein HEXIM1	2022-10-19-KB-FAIMS-Caco2-na-HD-2	2	46	18	O94992_C18	1	CACO-2
AEPPQCTSLAWSADGQTLFAGYTDNLVR	28	3	1	5	6C(463.2366)	sp|P63244|RACK1_HUMAN	P63244	RACK1_HUMAN	Receptor of activated protein C kinase 1	2022-10-19-KB-FAIMS-Caco2-na-HD-2	281	308	286	P63244_C286	1	CACO-2
AEPQPPSGGLTDEAALSCCSDADPSTKDFLLQQTMLR	37	3	1	3	18C(57.0215), 19C(463.2366), N-term(42.0106)	sp|Q04760|LGUL_HUMAN	Q04760	LGUL_HUMAN	Lactoylglutathione lyase	2022-10-19-KB-FAIMS-Caco2-na-HD-2	2	38	19	Q04760_C19,20	2	CACO-2
AEPQPPSGGLTDEAALSCCSDADPSTKDFLLQQTMLR	37	3	1	3	18C(57.0215), 19C(463.2366), N-term(42.0106)	sp|Q04760|LGUL_HUMAN	Q04760	LGUL_HUMAN	Lactoylglutathione lyase	2022-10-19-KB-FAIMS-Caco2-na-HD-2	2	38	20	Q04760_C19,20	2	CACO-2
AEPYCSVLPGFTFIQHLPLSER	22	3	1	4	5C(463.2366)	sp|Q9BUJ2|HNRL1_HUMAN	Q9BUJ2	HNRL1_HUMAN	Heterogeneous nuclear ribonucleoprotein U-like protein 1	2022-10-19-KB-FAIMS-Caco2-na-HD-2	387	408	391	Q9BUJ2_C391	1	CACO-2
AEQFYCGDTEGKK	13	2, 3	1	2	6C(463.2366)	sp|Q02218|ODO1_HUMAN	Q02218	ODO1_HUMAN	2-oxoglutarate dehydrogenase, mitochondrial	2022-10-19-KB-FAIMS-Caco2-na-HD-2	390	402	395	Q02218_C395	1	CACO-2
AESPEEVACR	10	2	0.9999	2	9C(463.2366)	sp|Q7Z6Z7|HUWE1_HUMAN	Q7Z6Z7	HUWE1_HUMAN	E3 ubiquitin-protein ligase HUWE1	2022-10-19-KB-FAIMS-Caco2-na-HD-2	1393	1402	1401	Q7Z6Z7_C1401	1	CACO-2
AESQLLECK	9	2	1	3	8C(463.2366)	sp|P12270|TPR_HUMAN	P12270	TPR_HUMAN	Nucleoprotein TPR	2022-10-19-KB-FAIMS-Caco2-na-HD-2	1120	1128	1127	P12270_C1127	1	CACO-2
AESSQTCHSEQGDK	14	2	0.9992	2	7C(463.2366)	sp|P46063|RECQ1_HUMAN	P46063	RECQ1_HUMAN	ATP-dependent DNA helicase Q1	2022-10-19-KB-FAIMS-Caco2-na-HD-2	600	613	606	P46063_C606	1	CACO-2
AESSQTCHSEQGDKK	15	3	1	3	7C(463.2366)	sp|P46063|RECQ1_HUMAN	P46063	RECQ1_HUMAN	ATP-dependent DNA helicase Q1	2022-10-19-KB-FAIMS-Caco2-na-HD-2	600	614	606	P46063_C606	1	CACO-2
AETACFR	7	2	0.9913	1	5C(463.2366)	sp|Q9Y5S2|MRCKB_HUMAN	Q9Y5S2	MRCKB_HUMAN	Serine/threonine-protein kinase MRCK beta	2022-10-19-KB-FAIMS-Caco2-na-HD-2	116	122	120	Q9Y5S2_C120	1	CACO-2
AETEKPANQKEPTTCHTVK	19	3, 4	0.9921	2	15C(463.2366)	sp|Q9Y4C8|RBM19_HUMAN	Q9Y4C8	RBM19_HUMAN	Probable RNA-binding protein 19	2022-10-19-KB-FAIMS-Caco2-na-HD-2	279	297	293	Q9Y4C8_C293	1	CACO-2
AETGKCPALYWLSGLTCTEQNFISK	25	3	1	2	17C(463.2366), 6C(57.0215)	sp|P10768|ESTD_HUMAN	P10768	ESTD_HUMAN	S-formylglutathione hydrolase	2022-10-19-KB-FAIMS-Caco2-na-HD-2	40	64	45	P10768_C45,56	2	CACO-2
AETGKCPALYWLSGLTCTEQNFISK	25	3	1	2	17C(463.2366), 6C(57.0215)	sp|P10768|ESTD_HUMAN	P10768	ESTD_HUMAN	S-formylglutathione hydrolase	2022-10-19-KB-FAIMS-Caco2-na-HD-2	40	64	56	P10768_C45,56	2	CACO-2
AEVAAEFLNDRVPNCNVVPHFNK	23	3	0.9997	1	15C(463.2366)	sp|Q8TBC4|UBA3_HUMAN	Q8TBC4	UBA3_HUMAN	NEDD8-activating enzyme E1 catalytic subunit	2022-10-19-KB-FAIMS-Caco2-na-HD-2	125	147	139	Q8TBC4_C139	1	CACO-2
AEVLISTVGPEDCVVPFLTRPK	22	3	1	4	13C(463.2366)	sp|P56192|SYMC_HUMAN	P56192	SYMC_HUMAN	Methionine--tRNA ligase, cytoplasmic	2022-10-19-KB-FAIMS-Caco2-na-HD-2	26	47	38	P56192_C38	1	CACO-2
AEYLASIFGTEKDKVNCSFYFK	22	3	1	6	17C(463.2366), N-term(42.0106)	sp|P0DN76|U2AF5_HUMAN	P0DN76	U2AF5_HUMAN	Splicing factor U2AF 35 kDa subunit-like protein	2022-10-19-KB-FAIMS-Caco2-na-HD-2	2	23	18	P0DN76_C18	1	CACO-2
AEYLGSCLLHK	11	2	1	4	7C(463.2366)	sp|Q9ULC5|ACSL5_HUMAN	Q9ULC5	ACSL5_HUMAN	Long-chain-fatty-acid--CoA ligase 5	2022-10-19-KB-FAIMS-Caco2-na-HD-2	115	125	121	Q9ULC5_C121	1	CACO-2
AFAETYPAASSLPNGDCGRPR	21	3	1	3	17C(463.2366), N-term(42.0106)	sp|P30520|PURA2_HUMAN	P30520	PURA2_HUMAN	Adenylosuccinate synthetase isozyme 2	2022-10-19-KB-FAIMS-Caco2-na-HD-2	2	22	18	P30520_C18	1	CACO-2
AFAFVTFADDQIAQSLCGEDLIIK	24	3	1	1	17C(463.2366)	sp|Q13148|TADBP_HUMAN	Q13148	TADBP_HUMAN	TAR DNA-binding protein 43	2022-10-19-KB-FAIMS-Caco2-na-HD-2	228	251	244	Q13148_C244	1	CACO-2
AFAIDSSHPWLHECMIR	17	3	1	3	14C(463.2366)	sp|Q9BXJ9|NAA15_HUMAN	Q9BXJ9	NAA15_HUMAN	N-alpha-acetyltransferase 15, NatA auxiliary subunit	2022-10-19-KB-FAIMS-Caco2-na-HD-2	698	714	711	Q9BXJ9_C711	1	CACO-2
AFAWMMGDGVLYGALDCGRPDSLLSEER	28	3	0.6079	1	17C(463.2366)	sp|Q9P253|VPS18_HUMAN	Q9P253	VPS18_HUMAN	Vacuolar protein sorting-associated protein 18 homolog	2022-10-19-KB-FAIMS-Caco2-na-HD-2	283	310	299	Q9P253_C299	1	CACO-2
AFCADQLDVFLQK	13	2	1	3	3C(463.2366)	sp|Q9P2N5|RBM27_HUMAN	Q9P2N5	RBM27_HUMAN	RNA-binding protein 27	2022-10-19-KB-FAIMS-Caco2-na-HD-2	47	59	49	Q9P2N5_C49	1	CACO-2
AFCAENLEEK	10	2	0.9996	3	3C(463.2366)	sp|P49407|ARRB1_HUMAN	P49407	ARRB1_HUMAN	Beta-arrestin-1	2022-10-19-KB-FAIMS-Caco2-na-HD-2	148	157	150	P49407_C150	1	CACO-2
AFCAGGDIR	9	2	0.9999	5	3C(463.2366)	sp|Q6NVY1|HIBCH_HUMAN	Q6NVY1	HIBCH_HUMAN	3-hydroxyisobutyryl-CoA hydrolase, mitochondrial	2022-10-19-KB-FAIMS-Caco2-na-HD-2	93	101	95	Q6NVY1_C95	1	CACO-2
AFCGFEDPR	9	2	1	2	3C(463.2366)	sp|Q15149|PLEC_HUMAN	Q15149	PLEC_HUMAN	Plectin	2022-10-19-KB-FAIMS-Caco2-na-HD-2	4492	4500	4494	Q15149_C4494	1	CACO-2
AFDKHMNLILCDCDEFR	17	3	1	1	11C(463.2366), 13C(57.0215)	sp|P14678|RSMB_HUMAN	P14678	RSMB_HUMAN	Small nuclear ribonucleoprotein-associated proteins B and B'	2022-10-19-KB-FAIMS-Caco2-na-HD-2	33	49	43	P14678_C43,45	2	CACO-2
AFDKHMNLILCDCDEFR	17	3	1	1	11C(463.2366), 13C(57.0215)	sp|P14678|RSMB_HUMAN	P14678	RSMB_HUMAN	Small nuclear ribonucleoprotein-associated proteins B and B'	2022-10-19-KB-FAIMS-Caco2-na-HD-2	33	49	45	P14678_C43,45	2	CACO-2
AFDTAGNGYCR	11	2	0.8566	1	10C(463.2366)	sp|P49327|FAS_HUMAN	P49327	FAS_HUMAN	Fatty acid synthase	2022-10-19-KB-FAIMS-Caco2-na-HD-2	214	224	223	P49327_C223	1	CACO-2
AFFPCFDTPAVK	12	2	1	5	5C(463.2366)	sp|Q9H4A4|AMPB_HUMAN	Q9H4A4	AMPB_HUMAN	Aminopeptidase B	2022-10-19-KB-FAIMS-Caco2-na-HD-2	177	188	181	Q9H4A4_C181	1	CACO-2
AFGDVTAHLLQPCLVLR	17	3	1	2	13C(463.2366)	sp|Q14146|URB2_HUMAN	Q14146	URB2_HUMAN	Unhealthy ribosome biogenesis protein 2 homolog	2022-10-19-KB-FAIMS-Caco2-na-HD-2	193	209	205	Q14146_C205	1	CACO-2
AFGPGLEPTGCIVDKPAEFTIDAR	24	3	1	1	11C(463.2366)	sp|Q14315|FLNC_HUMAN	Q14315	FLNC_HUMAN	Filamin-C	2022-10-19-KB-FAIMS-Caco2-na-HD-2	672	695	682	Q14315_C682	1	CACO-2
AFGSPFGLEEPQWVPDKECR	20	3	0.9984	1	19C(463.2366)	sp|Q9BQ24|ZFY21_HUMAN	Q9BQ24	ZFY21_HUMAN	Zinc finger FYVE domain-containing protein 21	2022-10-19-KB-FAIMS-Caco2-na-HD-2	29	48	47	Q9BQ24_C47	1	CACO-2
AFHLFCLRPALYEVPDGEWQCPACQPATAR	30	4	0.9029	2	21C(463.2366), 24C(57.0215), 6C(463.2366)	sp|Q9UIG0|BAZ1B_HUMAN	Q9UIG0	BAZ1B_HUMAN	Tyrosine-protein kinase BAZ1B	2022-10-19-KB-FAIMS-Caco2-na-HD-2	1208	1237	1213	Q9UIG0_C1213,1228,1231	3	CACO-2
AFHLFCLRPALYEVPDGEWQCPACQPATAR	30	4	0.9029	2	21C(463.2366), 24C(57.0215), 6C(463.2366)	sp|Q9UIG0|BAZ1B_HUMAN	Q9UIG0	BAZ1B_HUMAN	Tyrosine-protein kinase BAZ1B	2022-10-19-KB-FAIMS-Caco2-na-HD-2	1208	1237	1228	Q9UIG0_C1213,1228,1231	3	CACO-2
AFHLFCLRPALYEVPDGEWQCPACQPATAR	30	4	0.9029	2	21C(463.2366), 24C(57.0215), 6C(463.2366)	sp|Q9UIG0|BAZ1B_HUMAN	Q9UIG0	BAZ1B_HUMAN	Tyrosine-protein kinase BAZ1B	2022-10-19-KB-FAIMS-Caco2-na-HD-2	1208	1237	1231	Q9UIG0_C1213,1228,1231	3	CACO-2
AFIHWVSQPLMCEVR	15	3	1	2	12C(463.2366)	sp|P47897|SYQ_HUMAN	P47897	SYQ_HUMAN	Glutamine--tRNA ligase	2022-10-19-KB-FAIMS-Caco2-na-HD-2	676	690	687	P47897_C687	1	CACO-2
AFLDNPGILSELCGTLSR	18	3	1	3	13C(463.2366)	sp|Q6NXE6|ARMC6_HUMAN	Q6NXE6	ARMC6_HUMAN	Armadillo repeat-containing protein 6	2022-10-19-KB-FAIMS-Caco2-na-HD-2	285	302	297	Q6NXE6_C297	1	CACO-2
AFLHYPDSAAAQQAVSCLQGLR	22	3	1	1	17C(463.2366)	sp|Q2M296|MTHSD_HUMAN	Q2M296	MTHSD_HUMAN	Methenyltetrahydrofolate synthase domain-containing protein	2022-10-19-KB-FAIMS-Caco2-na-HD-2	345	366	361	Q2M296_C361	1	CACO-2
AFMAVCIETAKR	12	3	1	2	6C(463.2366)	sp|Q5T4S7|UBR4_HUMAN	Q5T4S7	UBR4_HUMAN	E3 ubiquitin-protein ligase UBR4	2022-10-19-KB-FAIMS-Caco2-na-HD-2	4308	4319	4313	Q5T4S7_C4313	1	CACO-2
AFMECQKR	8	2	0.9983	1	5C(463.2366)	sp|Q12789|TF3C1_HUMAN	Q12789	TF3C1_HUMAN	General transcription factor 3C polypeptide 1	2022-10-19-KB-FAIMS-Caco2-na-HD-2	1467	1474	1471	Q12789_C1471	1	CACO-2
AFPANAACFLGFEVAMK	17	2	0.9971	1	8C(463.2366)	sp|O43772|MCAT_HUMAN	O43772	MCAT_HUMAN	Mitochondrial carnitine/acylcarnitine carrier protein	2022-10-19-KB-FAIMS-Caco2-na-HD-2	276	292	283	O43772_C283	1	CACO-2
AFPCWDEPAIK	11	2	0.9999	4	4C(463.2366)	sp|P55786|PSA_HUMAN	P55786	PSA_HUMAN	Puromycin-sensitive aminopeptidase	2022-10-19-KB-FAIMS-Caco2-na-HD-2	187	197	190	P55786_C190	1	CACO-2
AFQCLSK	7	2	0.9668	1	4C(463.2366)	sp|Q6P3X3|TTC27_HUMAN	Q6P3X3	TTC27_HUMAN	Tetratricopeptide repeat protein 27	2022-10-19-KB-FAIMS-Caco2-na-HD-2	733	739	736	Q6P3X3_C736	1	CACO-2
AFQLEEGEETEPDCK	15	2	0.998	2	14C(463.2366)	sp|P38432|COIL_HUMAN	P38432	COIL_HUMAN	Coilin	2022-10-19-KB-FAIMS-Caco2-na-HD-2	113	127	126	P38432_C126	1	CACO-2
AFQYVETHGEVCPANWTPDSPTIKPSPAASK	31	3, 4	1	4	12C(463.2366)	sp|P30048|PRDX3_HUMAN	P30048	PRDX3_HUMAN	Thioredoxin-dependent peroxide reductase, mitochondrial	2022-10-19-KB-FAIMS-Caco2-na-HD-2	218	248	229	P30048_C229	1	CACO-2
AFSQVQCLDDNHVNWR	16	3	1	1	7C(463.2366), N-term(42.0106)	sp|A6ND36|FA83G_HUMAN	A6ND36	FA83G_HUMAN	Protein FAM83G	2022-10-19-KB-FAIMS-Caco2-na-HD-2	2	17	8	A6ND36_C8	1	CACO-2
AFTELFQVACAKPPPLGLCDYPSSR	25	3	1	1	10C(463.2366), 19C(57.0215)	sp|Q14166|TTL12_HUMAN	Q14166	TTL12_HUMAN	Tubulin--tyrosine ligase-like protein 12	2022-10-19-KB-FAIMS-Caco2-na-HD-2	554	578	563	Q14166_C563,572	2	CACO-2
AFTELFQVACAKPPPLGLCDYPSSR	25	3	1	1	10C(463.2366), 19C(57.0215)	sp|Q14166|TTL12_HUMAN	Q14166	TTL12_HUMAN	Tubulin--tyrosine ligase-like protein 12	2022-10-19-KB-FAIMS-Caco2-na-HD-2	554	578	572	Q14166_C563,572	2	CACO-2
AFTKPEEACSFILSADFPALVVK	23	3	1	4	9C(463.2366)	sp|P22102|PUR2_HUMAN	P22102	PUR2_HUMAN	Trifunctional purine biosynthetic protein adenosine-3	2022-10-19-KB-FAIMS-Caco2-na-HD-2	126	148	134	P22102_C134	1	CACO-2
AFTMDCITLEGDQVSHR	17	3	1	1	6C(463.2366)	sp|Q9UQE7|SMC3_HUMAN	Q9UQE7	SMC3_HUMAN	Structural maintenance of chromosomes protein 3	2022-10-19-KB-FAIMS-Caco2-na-HD-2	645	661	650	Q9UQE7_C650	1	CACO-2
AFVFDVIHEGCLVTPPELLR	20	3	1	2	11C(463.2366)	sp|Q9UKG9|OCTC_HUMAN	Q9UKG9	OCTC_HUMAN	Peroxisomal carnitine O-octanoyltransferase	2022-10-19-KB-FAIMS-Caco2-na-HD-2	200	219	210	Q9UKG9_C210	1	CACO-2
AFYNNVLGEYEEYITKLFNYHKVLPMNTGVEAGETACK	38	5	1	1	37C(463.2366)	sp|P04181|OAT_HUMAN	P04181	OAT_HUMAN	Ornithine aminotransferase, mitochondrial	2022-10-19-KB-FAIMS-Caco2-na-HD-2	114	151	150	P04181_C150	1	CACO-2
AGADIELGCSTPLMEAAQEGHLELVK	26	3	1	2	9C(463.2366)	sp|O75179|ANR17_HUMAN	O75179	ANR17_HUMAN	Ankyrin repeat domain-containing protein 17	2022-10-19-KB-FAIMS-Caco2-na-HD-2	556	581	564	O75179_C564	1	CACO-2
AGADIELGCSTPLMEASQEGHLELVK	26	3	0.8629	1	9C(463.2366)	sp|Q8IWZ3|ANKH1_HUMAN	Q8IWZ3	ANKH1_HUMAN	Ankyrin repeat and KH domain-containing protein 1	2022-10-19-KB-FAIMS-Caco2-na-HD-2	527	552	535	Q8IWZ3_C535	1	CACO-2
AGAFDAVPCYHWSVGGK	17	3	1	1	9C(463.2366)	sp|Q6UB35|C1TM_HUMAN	Q6UB35	C1TM_HUMAN	Monofunctional C1-tetrahydrofolate synthase, mitochondrial	2022-10-19-KB-FAIMS-Caco2-na-HD-2	820	836	828	Q6UB35_C828	1	CACO-2
AGAGLSSLCLVLSTRPHS	18	3	1	2	9C(463.2366)	sp|O95865|DDAH2_HUMAN	O95865	DDAH2_HUMAN	N(G),N(G)-dimethylarginine dimethylaminohydrolase 2	2022-10-19-KB-FAIMS-Caco2-na-HD-2	268	285	276	O95865_C276	1	CACO-2
AGAIAPCEVTVPAQNTGLGPEK	22	2, 3	1	11	7C(463.2366)	sp|P05388|RLA0_HUMAN	P05388	RLA0_HUMAN	60S acidic ribosomal protein P0	2022-10-19-KB-FAIMS-Caco2-na-HD-2	113	134	119	P05388_C119	1	CACO-2
AGAIAPCEVTVPAQNTGLGPEKTSFFQALGITTK	34	3	0.9738	2	7C(463.2366)	sp|P05388|RLA0_HUMAN	P05388	RLA0_HUMAN	60S acidic ribosomal protein P0	2022-10-19-KB-FAIMS-Caco2-na-HD-2	113	146	119	P05388_C119	1	CACO-2
AGALQCSPSDAYTKK	15	3	1	2	6C(463.2366)	sp|Q9Y490|TLN1_HUMAN	Q9Y490	TLN1_HUMAN	Talin-1	2022-10-19-KB-FAIMS-Caco2-na-HD-2	1934	1948	1939	Q9Y490_C1939	1	CACO-2
AGAQPGVHALQLKPVCVSDSLKK	23	4	0.9988	1	16C(463.2366), N-term(42.0106)	sp|Q9NQ66|PLCB1_HUMAN	Q9NQ66	PLCB1_HUMAN	1-phosphatidylinositol 4,5-bisphosphate phosphodiesterase beta-1	2022-10-19-KB-FAIMS-Caco2-na-HD-2	2	24	17	Q9NQ66_C17	1	CACO-2
AGCAVTSLLASELTK	15	2	1	3	3C(463.2366)	sp|O60610|DIAP1_HUMAN	O60610	DIAP1_HUMAN	Protein diaphanous homolog 1	2022-10-19-KB-FAIMS-Caco2-na-HD-2	1225	1239	1227	O60610_C1227	1	CACO-2
AGCAVTSLLASELTKDDAMAAVPAK	25	3	1	2	3C(463.2366)	sp|O60610|DIAP1_HUMAN	O60610	DIAP1_HUMAN	Protein diaphanous homolog 1	2022-10-19-KB-FAIMS-Caco2-na-HD-2	1225	1249	1227	O60610_C1227	1	CACO-2
AGCECLNESDEHGFDNCLR	19	3	1	1	17C(57.0215), 3C(463.2366), 5C(57.0215)	sp|O43396|TXNL1_HUMAN	O43396	TXNL1_HUMAN	Thioredoxin-like protein 1	2022-10-19-KB-FAIMS-Caco2-na-HD-2	133	151	135	O43396_C135,137,149	3	CACO-2
AGCECLNESDEHGFDNCLR	19	3	1	1	17C(57.0215), 3C(463.2366), 5C(57.0215)	sp|O43396|TXNL1_HUMAN	O43396	TXNL1_HUMAN	Thioredoxin-like protein 1	2022-10-19-KB-FAIMS-Caco2-na-HD-2	133	151	137	O43396_C135,137,149	3	CACO-2
AGCECLNESDEHGFDNCLR	19	3	1	1	17C(57.0215), 3C(463.2366), 5C(57.0215)	sp|O43396|TXNL1_HUMAN	O43396	TXNL1_HUMAN	Thioredoxin-like protein 1	2022-10-19-KB-FAIMS-Caco2-na-HD-2	133	151	149	O43396_C135,137,149	3	CACO-2
AGCQLLTVHGR	11	3	1	1	3C(463.2366)	sp|Q6P1R4|DUS1L_HUMAN	Q6P1R4	DUS1L_HUMAN	tRNA-dihydrouridine(16/17) synthase [NAD(P)(+)]-like	2022-10-19-KB-FAIMS-Caco2-na-HD-2	167	177	169	Q6P1R4_C169	1	CACO-2
AGDELTKMEDEDEQGWCK	18	3	1	1	17C(463.2366)	sp|Q9UNF0|PACN2_HUMAN	Q9UNF0	PACN2_HUMAN	Protein kinase C and casein kinase substrate in neurons protein 2	2022-10-19-KB-FAIMS-Caco2-na-HD-2	449	466	465	Q9UNF0_C465	1	CACO-2
AGDKDDITEPAVCALR	16	3	1	1	13C(463.2366)	sp|P14923|PLAK_HUMAN	P14923	PLAK_HUMAN	Junction plakoglobin	2022-10-19-KB-FAIMS-Caco2-na-HD-2	445	460	457	P14923_C457	1	CACO-2
AGDRDPLGNDCPEQDRLPQR	20	3	0.9999	2	11C(463.2366)	sp|Q9Y5Z9|UBIA1_HUMAN	Q9Y5Z9	UBIA1_HUMAN	UbiA prenyltransferase domain-containing protein 1	2022-10-19-KB-FAIMS-Caco2-na-HD-2	21	40	31	Q9Y5Z9_C31	1	CACO-2
AGDREDITEPAICALR	16	3	1	2	13C(463.2366)	sp|P35222|CTNB1_HUMAN	P35222	CTNB1_HUMAN	Catenin beta-1	2022-10-19-KB-FAIMS-Caco2-na-HD-2	454	469	466	P35222_C466	1	CACO-2
AGDWQCPNPGCGNQNFAWR	19	3	1	3	11C(57.0215), 6C(463.2366)	sp|Q01844|EWS_HUMAN	Q01844	EWS_HUMAN	RNA-binding protein EWS	2022-10-19-KB-FAIMS-Caco2-na-HD-2	519	537	524	Q01844_C524,529	2	CACO-2
AGDWQCPNPGCGNQNFAWR	19	3	1	3	11C(57.0215), 6C(463.2366)	sp|Q01844|EWS_HUMAN	Q01844	EWS_HUMAN	RNA-binding protein EWS	2022-10-19-KB-FAIMS-Caco2-na-HD-2	519	537	529	Q01844_C524,529	2	CACO-2
AGEEHYNCISALHK	14	3	1	2	8C(463.2366)	sp|Q96S55|WRIP1_HUMAN	Q96S55	WRIP1_HUMAN	ATPase WRNIP1	2022-10-19-KB-FAIMS-Caco2-na-HD-2	495	508	502	Q96S55_C502	1	CACO-2
AGEGTYALDSESCMEK	16	2	1	3	13C(463.2366)	sp|O00541|PESC_HUMAN	O00541	PESC_HUMAN	Pescadillo homolog	2022-10-19-KB-FAIMS-Caco2-na-HD-2	260	275	272	O00541_C272	1	CACO-2
AGEMELKPFNGEDYTCITFQPDLSK	25	3	1	5	16C(463.2366)	sp|P11388|TOP2A_HUMAN	P11388	TOP2A_HUMAN	DNA topoisomerase 2-alpha	2022-10-19-KB-FAIMS-Caco2-na-HD-2	201	225	216	P11388_C216	1	CACO-2
AGEMELKPFNGEDYTCITFQPDLSKFK	27	3	1	1	16C(463.2366)	sp|P11388|TOP2A_HUMAN	P11388	TOP2A_HUMAN	DNA topoisomerase 2-alpha	2022-10-19-KB-FAIMS-Caco2-na-HD-2	201	227	216	P11388_C216	1	CACO-2
AGENRWGTDEDKFTEILCLR	20	3	0.9755	1	18C(463.2366)	sp|P12429|ANXA3_HUMAN	P12429	ANXA3_HUMAN	Annexin A3	2022-10-19-KB-FAIMS-Caco2-na-HD-2	185	204	202	P12429_C202	1	CACO-2
AGEPNSPDAEEANSPDVTAGCDPAGVHPPR	30	3	1	2	21C(463.2366)	sp|Q08J23|NSUN2_HUMAN	Q08J23	NSUN2_HUMAN	tRNA (cytosine(34)-C(5))-methyltransferase	2022-10-19-KB-FAIMS-Caco2-na-HD-2	738	767	758	Q08J23_C758	1	CACO-2
AGEVVPPAMYQFSQYVCQQTGLQIPQLPAPPK	32	3	0.9681	1	17C(463.2366)	sp|Q5XKP0|MIC13_HUMAN	Q5XKP0	MIC13_HUMAN	MIC	2022-10-19-KB-FAIMS-Caco2-na-HD-2	44	75	60	Q5XKP0_C60	1	CACO-2
AGGGCVMTIGEMLR	14	2	0.9999	1	5C(463.2366)	sp|Q5VTL8|PR38B_HUMAN	Q5VTL8	PR38B_HUMAN	Pre-mRNA-splicing factor 38B	2022-10-19-KB-FAIMS-Caco2-na-HD-2	192	205	196	Q5VTL8_C196	1	CACO-2
AGGGPTLQCPPPSSPEK	17	2	0.9999	2	9C(463.2366)	sp|Q96N66|MBOA7_HUMAN	Q96N66	MBOA7_HUMAN	Lysophospholipid acyltransferase 7	2022-10-19-KB-FAIMS-Caco2-na-HD-2	272	288	280	Q96N66_C280	1	CACO-2
AGGIETIANEFSDRCTPSVISFGSK	25	3	1	1	15C(463.2366)	sp|Q92598|HS105_HUMAN	Q92598	HS105_HUMAN	Heat shock protein 105 kDa	2022-10-19-KB-FAIMS-Caco2-na-HD-2	20	44	34	Q92598_C34	1	CACO-2
AGGIETIANEYSDRCTPACISFGPK	25	3	1	2	15C(463.2366), 19C(57.0215)	sp|P34932|HSP74_HUMAN	P34932	HSP74_HUMAN	Heat shock 70 kDa protein 4	2022-10-19-KB-FAIMS-Caco2-na-HD-2	20	44	34	P34932_C34,38	2	CACO-2
AGGIETIANEYSDRCTPACISFGPK	25	3	1	2	15C(463.2366), 19C(57.0215)	sp|P34932|HSP74_HUMAN	P34932	HSP74_HUMAN	Heat shock 70 kDa protein 4	2022-10-19-KB-FAIMS-Caco2-na-HD-2	20	44	38	P34932_C34,38	2	CACO-2
AGGILQEDISEACLILGVK	19	3	0.9951	1	13C(463.2366)	sp|Q9UDR5|AASS_HUMAN	Q9UDR5	AASS_HUMAN	Alpha-aminoadipic semialdehyde synthase, mitochondrial	2022-10-19-KB-FAIMS-Caco2-na-HD-2	75	93	87	Q9UDR5_C87	1	CACO-2
AGIICQLNAR	10	2	1	8	5C(463.2366)	sp|P33991|MCM4_HUMAN	P33991	MCM4_HUMAN	DNA replication licensing factor MCM4	2022-10-19-KB-FAIMS-Caco2-na-HD-2	601	610	605	P33991_C605	1	CACO-2
AGKPPCGATK	10	2	0.9604	3	6C(463.2366)	sp|Q9BY42|RTF2_HUMAN	Q9BY42	RTF2_HUMAN	Protein RTF2 homolog	2022-10-19-KB-FAIMS-Caco2-na-HD-2	257	266	262	Q9BY42_C262	1	CACO-2
AGKPVICATQMLESMIK	17	2, 3	1	7	11M(15.9949), 7C(463.2366)	sp|P14618|KPYM_HUMAN	P14618	KPYM_HUMAN	Pyruvate kinase PKM	2022-10-19-KB-FAIMS-Caco2-na-HD-2	320	336	326	P14618_C326	1	CACO-2
AGLEDECK	8	2	0.9802	2	7C(463.2366)	sp|Q5JRA6|TGO1_HUMAN	Q5JRA6	TGO1_HUMAN	Transport and Golgi organization protein 1 homolog	2022-10-19-KB-FAIMS-Caco2-na-HD-2	1507	1514	1513	Q5JRA6_C1513	1	CACO-2
AGLNCSTENMPIK	13	2	0.9999	3	5C(463.2366)	sp|P05198|IF2A_HUMAN	P05198	IF2A_HUMAN	Eukaryotic translation initiation factor 2 subunit 1	2022-10-19-KB-FAIMS-Caco2-na-HD-2	214	226	218	P05198_C218	1	CACO-2
AGLPCQDLEFVQFHPTGIYGAGCLITEGCR	30	3, 4	1	4	23C(57.0215), 29C(463.2366), 5C(57.0215)	sp|P31040|SDHA_HUMAN	P31040	SDHA_HUMAN	Succinate dehydrogenase [ubiquinone] flavoprotein subunit, mitochondrial	2022-10-19-KB-FAIMS-Caco2-na-HD-2	283	312	287	P31040_C287,305,311	3	CACO-2
AGLPCQDLEFVQFHPTGIYGAGCLITEGCR	30	3, 4	1	4	23C(57.0215), 29C(463.2366), 5C(57.0215)	sp|P31040|SDHA_HUMAN	P31040	SDHA_HUMAN	Succinate dehydrogenase [ubiquinone] flavoprotein subunit, mitochondrial	2022-10-19-KB-FAIMS-Caco2-na-HD-2	283	312	305	P31040_C287,305,311	3	CACO-2
AGLPCQDLEFVQFHPTGIYGAGCLITEGCR	30	3, 4	1	4	23C(57.0215), 29C(463.2366), 5C(57.0215)	sp|P31040|SDHA_HUMAN	P31040	SDHA_HUMAN	Succinate dehydrogenase [ubiquinone] flavoprotein subunit, mitochondrial	2022-10-19-KB-FAIMS-Caco2-na-HD-2	283	312	311	P31040_C287,305,311	3	CACO-2
AGLPCQDLEFVQFHPTGIYGAGCLITEGCRGEGGILINSQGER	43	4	1	1	23C(57.0215), 29C(463.2366), 5C(57.0215)	sp|P31040|SDHA_HUMAN	P31040	SDHA_HUMAN	Succinate dehydrogenase [ubiquinone] flavoprotein subunit, mitochondrial	2022-10-19-KB-FAIMS-Caco2-na-HD-2	283	325	287	P31040_C287,305,311	3	CACO-2
AGLPCQDLEFVQFHPTGIYGAGCLITEGCRGEGGILINSQGER	43	4	1	1	23C(57.0215), 29C(463.2366), 5C(57.0215)	sp|P31040|SDHA_HUMAN	P31040	SDHA_HUMAN	Succinate dehydrogenase [ubiquinone] flavoprotein subunit, mitochondrial	2022-10-19-KB-FAIMS-Caco2-na-HD-2	283	325	305	P31040_C287,305,311	3	CACO-2
AGLPCQDLEFVQFHPTGIYGAGCLITEGCRGEGGILINSQGER	43	4	1	1	23C(57.0215), 29C(463.2366), 5C(57.0215)	sp|P31040|SDHA_HUMAN	P31040	SDHA_HUMAN	Succinate dehydrogenase [ubiquinone] flavoprotein subunit, mitochondrial	2022-10-19-KB-FAIMS-Caco2-na-HD-2	283	325	311	P31040_C287,305,311	3	CACO-2
AGMAAVASPTGNCDLER	17	2	0.998	1	13C(463.2366)	sp|Q6P1M0|S27A4_HUMAN	Q6P1M0	S27A4_HUMAN	Long-chain fatty acid transport protein 4	2022-10-19-KB-FAIMS-Caco2-na-HD-2	548	564	560	Q6P1M0_C560	1	CACO-2
AGNEKEEGETADTVGCCSLR	20	3	1	4	16C(463.2366), 17C(57.0215)	sp|P11387|TOP1_HUMAN	P11387	TOP1_HUMAN	DNA topoisomerase 1	2022-10-19-KB-FAIMS-Caco2-na-HD-2	489	508	504	P11387_C504,505	2	CACO-2
AGNEKEEGETADTVGCCSLR	20	3	1	4	16C(463.2366), 17C(57.0215)	sp|P11387|TOP1_HUMAN	P11387	TOP1_HUMAN	DNA topoisomerase 1	2022-10-19-KB-FAIMS-Caco2-na-HD-2	489	508	505	P11387_C504,505	2	CACO-2
AGQATEGHCPR	11	2	1	4	9C(463.2366)	sp|P57772|SELB_HUMAN	P57772	SELB_HUMAN	Selenocysteine-specific elongation factor	2022-10-19-KB-FAIMS-Caco2-na-HD-2	398	408	406	P57772_C406	1	CACO-2
AGQTTYSGVIDCFR	14	2	1	2	12C(463.2366)	sp|Q9UJS0|CMC2_HUMAN	Q9UJS0	CMC2_HUMAN	Calcium-binding mitochondrial carrier protein Aralar2	2022-10-19-KB-FAIMS-Caco2-na-HD-2	554	567	565	Q9UJS0_C565	1	CACO-2
AGQTTYSGVIDCFRK	15	3	1	2	12C(463.2366)	sp|Q9UJS0|CMC2_HUMAN	Q9UJS0	CMC2_HUMAN	Calcium-binding mitochondrial carrier protein Aralar2	2022-10-19-KB-FAIMS-Caco2-na-HD-2	554	568	565	Q9UJS0_C565	1	CACO-2
AGRLPACVVDCGTGYTK	17	2, 3	1	3	11C(463.2366), 7C(57.0215), N-term(42.0106)	sp|P61158|ARP3_HUMAN	P61158	ARP3_HUMAN	Actin-related protein 3	2022-10-19-KB-FAIMS-Caco2-na-HD-2	2	18	8	P61158_C8,12	2	CACO-2
AGRLPACVVDCGTGYTK	17	2, 3	1	3	11C(463.2366), 7C(57.0215), N-term(42.0106)	sp|P61158|ARP3_HUMAN	P61158	ARP3_HUMAN	Actin-related protein 3	2022-10-19-KB-FAIMS-Caco2-na-HD-2	2	18	12	P61158_C8,12	2	CACO-2
AGSDGESIGNCPFSQR	16	2	1	3	11C(463.2366)	sp|Q9Y696|CLIC4_HUMAN	Q9Y696	CLIC4_HUMAN	Chloride intracellular channel protein 4	2022-10-19-KB-FAIMS-Caco2-na-HD-2	25	40	35	Q9Y696_C35	1	CACO-2
AGSNMLLIGVHGPTTPCEEVSMK	23	3	1	2	17C(463.2366)	sp|O75369|FLNB_HUMAN	O75369	FLNB_HUMAN	Filamin-B	2022-10-19-KB-FAIMS-Caco2-na-HD-2	2540	2562	2556	O75369_C2556	1	CACO-2
AGSSGNSCITYQPSVSGEHK	20	3	1	2	8C(463.2366)	sp|Q99755|PI51A_HUMAN	Q99755	PI51A_HUMAN	Phosphatidylinositol 4-phosphate 5-kinase type-1 alpha	2022-10-19-KB-FAIMS-Caco2-na-HD-2	473	492	480	Q99755_C480	1	CACO-2
AGTAGWNEPQMVFPNIVNYLPCK	23	3	1	4	22C(463.2366)	sp|Q9H568|ACTL8_HUMAN	Q9H568	ACTL8_HUMAN	Actin-like protein 8	2022-10-19-KB-FAIMS-Caco2-na-HD-2	17	39	38	Q9H568_C38	1	CACO-2
AGTAGWNEPQMVFPNIVNYLPCKENPGPSYAR	32	3	1	2	22C(463.2366)	sp|Q9H568|ACTL8_HUMAN	Q9H568	ACTL8_HUMAN	Actin-like protein 8	2022-10-19-KB-FAIMS-Caco2-na-HD-2	17	48	38	Q9H568_C38	1	CACO-2
AGVGLLEVVLEPDMSCGEEAATAVR	25	3	0.7331	1	16C(463.2366)	sp|O75879|GATB_HUMAN	O75879	GATB_HUMAN	Glutamyl-tRNA(Gln) amidotransferase subunit B, mitochondrial	2022-10-19-KB-FAIMS-Caco2-na-HD-2	213	237	228	O75879_C228	1	CACO-2
AGVSGCFSTFQPTTGHR	17	3	1	2	6C(463.2366)	sp|Q96EK4|THA11_HUMAN	Q96EK4	THA11_HUMAN	THAP domain-containing protein 11	2022-10-19-KB-FAIMS-Caco2-na-HD-2	43	59	48	Q96EK4_C48	1	CACO-2
AGVTCIVLPAENKK	14	3	1	3	5C(463.2366)	sp|P36776|LONM_HUMAN	P36776	LONM_HUMAN	Lon protease homolog, mitochondrial	2022-10-19-KB-FAIMS-Caco2-na-HD-2	905	918	909	P36776_C909	1	CACO-2
AGWACPGQDPGPEPR	15	2	0.999	3	5C(463.2366)	sp|Q9H9F9|ARP5_HUMAN	Q9H9F9	ARP5_HUMAN	Actin-related protein 5	2022-10-19-KB-FAIMS-Caco2-na-HD-2	44	58	48	Q9H9F9_C48	1	CACO-2
AGWNAYIDNLMADGTCQDAAIVGYKDSPSVWAAVPGK	37	3	0.5567	1	16C(463.2366), N-term(42.0106)	sp|P07737|PROF1_HUMAN	P07737	PROF1_HUMAN	Profilin-1	2022-10-19-KB-FAIMS-Caco2-na-HD-2	2	38	17	P07737_C17	1	CACO-2
AGYAGEDCPK	10	2	0.9999	5	8C(463.2366)	sp|O96019|ACL6A_HUMAN	O96019	ACL6A_HUMAN	Actin-like protein 6A	2022-10-19-KB-FAIMS-Caco2-na-HD-2	25	34	32	O96019_C32	1	CACO-2
AGYPQYVSEILEKVTCER	18	3	0.806	1	16C(463.2366)	sp|P42704|LPPRC_HUMAN	P42704	LPPRC_HUMAN	Leucine-rich PPR motif-containing protein, mitochondrial	2022-10-19-KB-FAIMS-Caco2-na-HD-2	315	332	330	P42704_C330	1	CACO-2
AHAAQVTCVAASPHK	15	3	1	2	8C(463.2366)	sp|Q9BQA1|MEP50_HUMAN	Q9BQA1	MEP50_HUMAN	Methylosome protein 50	2022-10-19-KB-FAIMS-Caco2-na-HD-2	165	179	172	Q9BQA1_C172	1	CACO-2
AHALSDETWGLVECHPHLALER	22	4	1	2	14C(463.2366)	sp|Q14451|GRB7_HUMAN	Q14451	GRB7_HUMAN	Growth factor receptor-bound protein 7	2022-10-19-KB-FAIMS-Caco2-na-HD-2	135	156	148	Q14451_C148	1	CACO-2
AHCVTLVQLSISCDHLIDK	19	3	1	2	13C(57.0215), 3C(463.2366), N-term(42.0106)	sp|Q99829|CPNE1_HUMAN	Q99829	CPNE1_HUMAN	Copine-1	2022-10-19-KB-FAIMS-Caco2-na-HD-2	2	20	4	Q99829_C4,14	2	CACO-2
AHCVTLVQLSISCDHLIDK	19	3	1	2	13C(57.0215), 3C(463.2366), N-term(42.0106)	sp|Q99829|CPNE1_HUMAN	Q99829	CPNE1_HUMAN	Copine-1	2022-10-19-KB-FAIMS-Caco2-na-HD-2	2	20	14	Q99829_C4,14	2	CACO-2
AHCVTLVQLSISCDHLIDKDIGSK	24	4	1	9	13C(463.2366), 13C(57.0215), 3C(463.2366), N-term(42.0106)	sp|Q99829|CPNE1_HUMAN	Q99829	CPNE1_HUMAN	Copine-1	2022-10-19-KB-FAIMS-Caco2-na-HD-2	2	25	4	Q99829_C4,14	2	CACO-2
AHCVTLVQLSISCDHLIDKDIGSK	24	4	1	9	13C(463.2366), 13C(57.0215), 3C(463.2366), N-term(42.0106)	sp|Q99829|CPNE1_HUMAN	Q99829	CPNE1_HUMAN	Copine-1	2022-10-19-KB-FAIMS-Caco2-na-HD-2	2	25	14	Q99829_C4,14	2	CACO-2
AHDGSVFTLCQMR	13	3	1	2	10C(463.2366)	sp|Q9HC35|EMAL4_HUMAN	Q9HC35	EMAL4_HUMAN	Echinoderm microtubule-associated protein-like 4	2022-10-19-KB-FAIMS-Caco2-na-HD-2	507	519	516	Q9HC35_C516	1	CACO-2
AHEACGPMEIDSALNTVQTLK	21	3	1	1	5C(463.2366)	sp|Q9Y4G6|TLN2_HUMAN	Q9Y4G6	TLN2_HUMAN	Talin-2	2022-10-19-KB-FAIMS-Caco2-na-HD-2	1043	1063	1047	Q9Y4G6_C1047	1	CACO-2
AHEILPNLVCCSAK	14	2, 3	1	7	10C(463.2366), 10C(57.0215), 11C(463.2366), 11C(57.0215)	sp|P50990|TCPQ_HUMAN	P50990	TCPQ_HUMAN	T-complex protein 1 subunit theta	2022-10-19-KB-FAIMS-Caco2-na-HD-2	139	152	148	P50990_C148,149	2	CACO-2
AHEILPNLVCCSAK	14	2, 3	1	7	10C(463.2366), 10C(57.0215), 11C(463.2366), 11C(57.0215)	sp|P50990|TCPQ_HUMAN	P50990	TCPQ_HUMAN	T-complex protein 1 subunit theta	2022-10-19-KB-FAIMS-Caco2-na-HD-2	139	152	149	P50990_C148,149	2	CACO-2
AHEPTYFTVDCAEAGQGDVSIGIK	24	3	1	4	11C(463.2366)	sp|P21333|FLNA_HUMAN	P21333	FLNA_HUMAN	Filamin-A	2022-10-19-KB-FAIMS-Caco2-na-HD-2	786	809	796	P21333_C796	1	CACO-2
AHFDYDPSDDPYVPCR	16	3	1	1	15C(463.2366)	sp|Q8N3R9|MPP5_HUMAN	Q8N3R9	MPP5_HUMAN	MAGUK p55 subfamily member 5	2022-10-19-KB-FAIMS-Caco2-na-HD-2	352	367	366	Q8N3R9_C366	1	CACO-2
AHFFLGQCQLEMESYDEAIANLQR	24	3	0.999	3	8C(463.2366)	sp|Q9UNE7|CHIP_HUMAN	Q9UNE7	CHIP_HUMAN	E3 ubiquitin-protein ligase CHIP	2022-10-19-KB-FAIMS-Caco2-na-HD-2	96	119	103	Q9UNE7_C103	1	CACO-2
AHFPLGANPFLERPQSFISPQSCDAQGQR	29	4	1	2	23C(463.2366)	sp|Q9Y6W3|CAN7_HUMAN	Q9Y6W3	CAN7_HUMAN	Calpain-7	2022-10-19-KB-FAIMS-Caco2-na-HD-2	175	203	197	Q9Y6W3_C197	1	CACO-2
AHFVYGIACDNGCIWDLK	18	3	0.925	1	13C(463.2366), 9C(57.0215)	sp|Q8WUA4|TF3C2_HUMAN	Q8WUA4	TF3C2_HUMAN	General transcription factor 3C polypeptide 2	2022-10-19-KB-FAIMS-Caco2-na-HD-2	457	474	465	Q8WUA4_C465,469	2	CACO-2
AHFVYGIACDNGCIWDLK	18	3	0.925	1	13C(463.2366), 9C(57.0215)	sp|Q8WUA4|TF3C2_HUMAN	Q8WUA4	TF3C2_HUMAN	General transcription factor 3C polypeptide 2	2022-10-19-KB-FAIMS-Caco2-na-HD-2	457	474	469	Q8WUA4_C465,469	2	CACO-2
AHGHCLHEIFLLR	13	3	1	2	5C(463.2366)	sp|O00116|ADAS_HUMAN	O00116	ADAS_HUMAN	Alkyldihydroxyacetonephosphate synthase, peroxisomal	2022-10-19-KB-FAIMS-Caco2-na-HD-2	186	198	190	O00116_C190	1	CACO-2
AHHEVCPK	8	2	0.9999	4	6C(463.2366)	sp|Q12933|TRAF2_HUMAN	Q12933	TRAF2_HUMAN	TNF receptor-associated factor 2	2022-10-19-KB-FAIMS-Caco2-na-HD-2	177	184	182	Q12933_C182	1	CACO-2
AHIANPSGASTECFVTDNADGTYQVEYTPFEK	32	3	1	4	13C(463.2366)	sp|O75369|FLNB_HUMAN	O75369	FLNB_HUMAN	Filamin-B	2022-10-19-KB-FAIMS-Caco2-na-HD-2	1268	1299	1280	O75369_C1280	1	CACO-2
AHIAQLCEK	9	2	0.9783	1	7C(463.2366)	sp|Q00610|CLH1_HUMAN	Q00610	CLH1_HUMAN	Clathrin heavy chain 1	2022-10-19-KB-FAIMS-Caco2-na-HD-2	611	619	617	Q00610_C617	1	CACO-2
AHLGIVSQEPILFDCSIAENIAYGDNSR	28	3	1	1	15C(463.2366)	sp|P08183|MDR1_HUMAN	P08183	MDR1_HUMAN	Multidrug resistance protein 1	2022-10-19-KB-FAIMS-Caco2-na-HD-2	1111	1138	1125	P08183_C1125	1	CACO-2
AHLLAEVIENLECDPR	16	3	1	5	13C(463.2366)	sp|Q96C86|DCPS_HUMAN	Q96C86	DCPS_HUMAN	m7GpppX diphosphatase	2022-10-19-KB-FAIMS-Caco2-na-HD-2	295	310	307	Q96C86_C307	1	CACO-2
AHQCGDDDK	9	2	0.9997	4	4C(463.2366)	sp|Q9BQ61|TRIR_HUMAN	Q9BQ61	TRIR_HUMAN	Telomerase RNA component interacting RNase	2022-10-19-KB-FAIMS-Caco2-na-HD-2	162	170	165	Q9BQ61_C165	1	CACO-2
AHQCGDDDKTRPLVK	15	3	1	1	4C(463.2366)	sp|Q9BQ61|TRIR_HUMAN	Q9BQ61	TRIR_HUMAN	Telomerase RNA component interacting RNase	2022-10-19-KB-FAIMS-Caco2-na-HD-2	162	176	165	Q9BQ61_C165	1	CACO-2
AHQLVMEGYNWCHDR	15	3	1	2	12C(463.2366)	sp|P67775|PP2AA_HUMAN	P67775	PP2AA_HUMAN	Serine/threonine-protein phosphatase 2A catalytic subunit alpha isoform	2022-10-19-KB-FAIMS-Caco2-na-HD-2	240	254	251	P67775_C251	1	CACO-2
AHSLFLASAEFCNILSR	17	3	1	3	12C(463.2366)	sp|Q9UER7|DAXX_HUMAN	Q9UER7	DAXX_HUMAN	Death domain-associated protein 6	2022-10-19-KB-FAIMS-Caco2-na-HD-2	95	111	106	Q9UER7_C106	1	CACO-2
AHSNPDFLPVDNCLQSVLGQR	21	3	1	2	13C(463.2366)	sp|Q5VSL9|STRP1_HUMAN	Q5VSL9	STRP1_HUMAN	Striatin-interacting protein 1	2022-10-19-KB-FAIMS-Caco2-na-HD-2	786	806	798	Q5VSL9_C798	1	CACO-2
AHTVLAASCAR	11	2	1	3	9C(463.2366)	sp|Q8WUY1|THEM6_HUMAN	Q8WUY1	THEM6_HUMAN	Protein THEM6	2022-10-19-KB-FAIMS-Caco2-na-HD-2	96	106	104	Q8WUY1_C104	1	CACO-2
AHVSPHEMLQAVVLCSK	17	4	1	1	15C(463.2366)	sp|Q53GS9|SNUT2_HUMAN	Q53GS9	SNUT2_HUMAN	U4/U6.U5 tri-snRNP-associated protein 2	2022-10-19-KB-FAIMS-Caco2-na-HD-2	292	308	306	Q53GS9_C306	1	CACO-2
AHVVPCFDASK	11	2	1	8	6C(463.2366)	sp|P21333|FLNA_HUMAN	P21333	FLNA_HUMAN	Filamin-A	2022-10-19-KB-FAIMS-Caco2-na-HD-2	1152	1162	1157	P21333_C1157	1	CACO-2
AIACLLFGGSR	11	2	1	2	4C(463.2366)	sp|P33992|MCM5_HUMAN	P33992	MCM5_HUMAN	DNA replication licensing factor MCM5	2022-10-19-KB-FAIMS-Caco2-na-HD-2	352	362	355	P33992_C355	1	CACO-2
AIACLLFGGSRK	12	3	1	3	4C(463.2366)	sp|P33992|MCM5_HUMAN	P33992	MCM5_HUMAN	DNA replication licensing factor MCM5	2022-10-19-KB-FAIMS-Caco2-na-HD-2	352	363	355	P33992_C355	1	CACO-2
AIACQLSR	8	2	0.9982	1	4C(463.2366)	sp|Q5T160|SYRM_HUMAN	Q5T160	SYRM_HUMAN	Probable arginine--tRNA ligase, mitochondrial	2022-10-19-KB-FAIMS-Caco2-na-HD-2	8	15	11	Q5T160_C11	1	CACO-2
AIAESLNSCRPSDASATR	18	3	1	2	9C(463.2366)	sp|Q96RL1|UIMC1_HUMAN	Q96RL1	UIMC1_HUMAN	BRCA1-A complex subunit RAP80	2022-10-19-KB-FAIMS-Caco2-na-HD-2	113	130	121	Q96RL1_C121	1	CACO-2
AIAHPYSQALIQYVCGLGPR	20	3	1	2	15C(463.2366)	sp|Q7KZ85|SPT6H_HUMAN	Q7KZ85	SPT6H_HUMAN	Transcription elongation factor SPT6	2022-10-19-KB-FAIMS-Caco2-na-HD-2	976	995	990	Q7KZ85_C990	1	CACO-2
AIANECQANFISIK	14	2	0.989	2	6C(463.2366)	sp|P55072|TERA_HUMAN	P55072	TERA_HUMAN	Transitional endoplasmic reticulum ATPase	2022-10-19-KB-FAIMS-Caco2-na-HD-2	530	543	535	P55072_C535	1	CACO-2
AIANECQANFISIKGPELLTMWFGESEANVR	31	3	0.9879	5	21M(15.9949), 6C(463.2366)	sp|P55072|TERA_HUMAN	P55072	TERA_HUMAN	Transitional endoplasmic reticulum ATPase	2022-10-19-KB-FAIMS-Caco2-na-HD-2	530	560	535	P55072_C535	1	CACO-2
AIASASASASGPCVHQQPPGQPPPPQLSSHR	31	3	1	2	13C(463.2366)	sp|P78381|S35A2_HUMAN	P78381	S35A2_HUMAN	UDP-galactose translocator	2022-10-19-KB-FAIMS-Caco2-na-HD-2	347	377	359	P78381_C359	1	CACO-2
AICDHVR	7	2	0.9997	2	3C(463.2366)	sp|P40925|MDHC_HUMAN	P40925	MDHC_HUMAN	Malate dehydrogenase, cytoplasmic	2022-10-19-KB-FAIMS-Caco2-na-HD-2	249	255	251	P40925_C251	1	CACO-2
AICGLTPGRR	10	3	1	1	3C(463.2366)	sp|Q02241|KIF23_HUMAN	Q02241	KIF23_HUMAN	Kinesin-like protein KIF23	2022-10-19-KB-FAIMS-Caco2-na-HD-2	445	454	447	Q02241_C447	1	CACO-2
AICIDPAYSK	10	2	1	6	3C(463.2366)	sp|O43765|SGTA_HUMAN	O43765	SGTA_HUMAN	Small glutamine-rich tetratricopeptide repeat-containing protein alpha	2022-10-19-KB-FAIMS-Caco2-na-HD-2	151	160	153	O43765_C153	1	CACO-2
AICIEEIGIWMK	12	2	1	1	3C(463.2366)	sp|Q8N3U4|STAG2_HUMAN	Q8N3U4	STAG2_HUMAN	Cohesin subunit SA-2	2022-10-19-KB-FAIMS-Caco2-na-HD-2	306	317	308	Q8N3U4_C308	1	CACO-2
AICIPEGAK	9	2	0.9999	1	3C(463.2366)	sp|Q6PI48|SYDM_HUMAN	Q6PI48	SYDM_HUMAN	Aspartate--tRNA ligase, mitochondrial	2022-10-19-KB-FAIMS-Caco2-na-HD-2	369	377	371	Q6PI48_C371	1	CACO-2
AICLDHAK	8	2	0.9982	2	3C(463.2366)	sp|Q93008|USP9X_HUMAN	Q93008	USP9X_HUMAN	Probable ubiquitin carboxyl-terminal hydrolase FAF-X	2022-10-19-KB-FAIMS-Caco2-na-HD-2	1059	1066	1061	Q93008_C1061	1	CACO-2
AICSGFFR	8	2	0.9992	3	3C(463.2366)	sp|Q14562|DHX8_HUMAN	Q14562	DHX8_HUMAN	ATP-dependent RNA helicase DHX8	2022-10-19-KB-FAIMS-Caco2-na-HD-2	1106	1113	1108	Q14562_C1108	1	CACO-2
AICSSIDKLDK	11	2	1	2	3C(463.2366)	sp|P49590|SYHM_HUMAN	P49590	SYHM_HUMAN	Probable histidine--tRNA ligase, mitochondrial	2022-10-19-KB-FAIMS-Caco2-na-HD-2	234	244	236	P49590_C236	1	CACO-2
AICTEAGLMALR	12	2	1	4	3C(463.2366)	sp|P62191|PRS4_HUMAN	P62191	PRS4_HUMAN	26S proteasome regulatory subunit 4	2022-10-19-KB-FAIMS-Caco2-na-HD-2	397	408	399	P62191_C399	1	CACO-2
AIDMCPK	7	2	0.9993	4	5C(463.2366)	sp|Q99615|DNJC7_HUMAN	Q99615	DNJC7_HUMAN	DnaJ homolog subfamily C member 7	2022-10-19-KB-FAIMS-Caco2-na-HD-2	54	60	58	Q99615_C58	1	CACO-2
AIECYTR	7	2	0.9981	2	4C(463.2366)	sp|Q9H6T3|RPAP3_HUMAN	Q9H6T3	RPAP3_HUMAN	RNA polymerase II-associated protein 3	2022-10-19-KB-FAIMS-Caco2-na-HD-2	301	307	304	Q9H6T3_C304	1	CACO-2
AIEICGDHGWVDMLIDIAR	19	3	0.9863	1	5C(463.2366)	sp|Q9HBG6|IF122_HUMAN	Q9HBG6	IF122_HUMAN	Intraflagellar transport protein 122 homolog	2022-10-19-KB-FAIMS-Caco2-na-HD-2	780	798	784	Q9HBG6_C784	1	CACO-2
AIEIDNKCDFAYETMGTIEVQR	22	3	1	1	8C(463.2366)	sp|O94826|TOM70_HUMAN	O94826	TOM70_HUMAN	Mitochondrial import receptor subunit TOM70	2022-10-19-KB-FAIMS-Caco2-na-HD-2	537	558	544	O94826_C544	1	CACO-2
AIELNPANAVYFCNR	15	2, 3	1	6	13C(463.2366)	sp|O43765|SGTA_HUMAN	O43765	SGTA_HUMAN	Small glutamine-rich tetratricopeptide repeat-containing protein alpha	2022-10-19-KB-FAIMS-Caco2-na-HD-2	117	131	129	O43765_C129	1	CACO-2
AIELQPHFPDAYCNLANALK	20	3	1	1	13C(463.2366)	sp|O15294|OGT1_HUMAN	O15294	OGT1_HUMAN	UDP-N-acetylglucosamine--peptide N-acetylglucosaminyltransferase 110 kDa subunit	2022-10-19-KB-FAIMS-Caco2-na-HD-2	285	304	297	O15294_C297	1	CACO-2
AIELWYHDPACTTPVLK	17	3	1	2	11C(463.2366)	sp|Q9UIA9|XPO7_HUMAN	Q9UIA9	XPO7_HUMAN	Exportin-7	2022-10-19-KB-FAIMS-Caco2-na-HD-2	757	773	767	Q9UIA9_C767	1	CACO-2
AIETALDCLK	10	2	1	2	8C(463.2366)	sp|Q9Y4A5|TRRAP_HUMAN	Q9Y4A5	TRRAP_HUMAN	Transformation/transcription domain-associated protein	2022-10-19-KB-FAIMS-Caco2-na-HD-2	942	951	949	Q9Y4A5_C949	1	CACO-2
AIETQCYVVAAAQCGR	16	2	0.9991	2	14C(57.0215), 6C(463.2366)	sp|Q86X76|NIT1_HUMAN	Q86X76	NIT1_HUMAN	Deaminated glutathione amidase	2022-10-19-KB-FAIMS-Caco2-na-HD-2	246	261	251	Q86X76_C251,259	2	CACO-2
AIETQCYVVAAAQCGR	16	2	0.9991	2	14C(57.0215), 6C(463.2366)	sp|Q86X76|NIT1_HUMAN	Q86X76	NIT1_HUMAN	Deaminated glutathione amidase	2022-10-19-KB-FAIMS-Caco2-na-HD-2	246	261	259	Q86X76_C251,259	2	CACO-2
AIIFCETK	8	2	0.9986	1	5C(463.2366)	sp|Q9BQ39|DDX50_HUMAN	Q9BQ39	DDX50_HUMAN	ATP-dependent RNA helicase DDX50	2022-10-19-KB-FAIMS-Caco2-na-HD-2	392	399	396	Q9BQ39_C396	1	CACO-2
AIIFCETKK	9	2	0.9978	1	5C(463.2366)	sp|Q9BQ39|DDX50_HUMAN	Q9BQ39	DDX50_HUMAN	ATP-dependent RNA helicase DDX50	2022-10-19-KB-FAIMS-Caco2-na-HD-2	392	400	396	Q9BQ39_C396	1	CACO-2
AIITICR	7	2	0.9976	2	6C(463.2366)	sp|P82675|RT05_HUMAN	P82675	RT05_HUMAN	28S ribosomal protein S5, mitochondrial	2022-10-19-KB-FAIMS-Caco2-na-HD-2	319	325	324	P82675_C324	1	CACO-2
AILCAIQNLEER	12	2	1	3	4C(463.2366)	sp|Q9NU22|MDN1_HUMAN	Q9NU22	MDN1_HUMAN	Midasin	2022-10-19-KB-FAIMS-Caco2-na-HD-2	4514	4525	4517	Q9NU22_C4517	1	CACO-2
AILCLLLGGVER	12	2	1	6	4C(463.2366)	sp|P25205|MCM3_HUMAN	P25205	MCM3_HUMAN	DNA replication licensing factor MCM3	2022-10-19-KB-FAIMS-Caco2-na-HD-2	316	327	319	P25205_C319	1	CACO-2
AILCNDGLVK	10	2	0.9999	2	4C(463.2366)	sp|Q9NRD5|PICK1_HUMAN	Q9NRD5	PICK1_HUMAN	PRKCA-binding protein	2022-10-19-KB-FAIMS-Caco2-na-HD-2	142	151	145	Q9NRD5_C145	1	CACO-2
AILFSQPLQITDTQQGCIAPVELR	24	3	1	2	17C(463.2366)	sp|Q8NBF2|NHLC2_HUMAN	Q8NBF2	NHLC2_HUMAN	NHL repeat-containing protein 2	2022-10-19-KB-FAIMS-Caco2-na-HD-2	700	723	716	Q8NBF2_C716	1	CACO-2
AILGVQEDNGMWSCLPLTR	19	3	0.835	1	14C(463.2366)	sp|Q9P2J9|PDP2_HUMAN	Q9P2J9	PDP2_HUMAN	[Pyruvate dehydrogenase [acetyl-transferring]]-phosphatase 2, mitochondrial	2022-10-19-KB-FAIMS-Caco2-na-HD-2	289	307	302	Q9P2J9_C302	1	CACO-2
AILPCIK	7	2	0.9945	3	5C(463.2366)	sp|P60842|IF4A1_HUMAN	P60842	IF4A1_HUMAN	Eukaryotic initiation factor 4A-I	2022-10-19-KB-FAIMS-Caco2-na-HD-2	62	68	66	P60842_C66	1	CACO-2
AILPCIKGYDVIAQAQSGTGK	21	3	1	1	5C(463.2366)	sp|P60842|IF4A1_HUMAN	P60842	IF4A1_HUMAN	Eukaryotic initiation factor 4A-I	2022-10-19-KB-FAIMS-Caco2-na-HD-2	62	82	66	P60842_C66	1	CACO-2
AILPCQDTPSVK	12	2	1	2	5C(463.2366)	sp|P09960|LKHA4_HUMAN	P09960	LKHA4_HUMAN	Leukotriene A-4 hydrolase	2022-10-19-KB-FAIMS-Caco2-na-HD-2	143	154	147	P09960_C147	1	CACO-2
AILQHLGLESTCDDSIIVK	19	3	1	2	12C(463.2366)	sp|P52789|HXK2_HUMAN	P52789	HXK2_HUMAN	Hexokinase-2	2022-10-19-KB-FAIMS-Caco2-na-HD-2	802	820	813	P52789_C813	1	CACO-2
AIMGSGKEDYTGKDVLILGGGDGGILCEIVK	31	4	1	1	27C(463.2366)	sp|P52788|SPSY_HUMAN	P52788	SPSY_HUMAN	Spermine synthase	2022-10-19-KB-FAIMS-Caco2-na-HD-2	180	210	206	P52788_C206	1	CACO-2
AIMMASQSLMCGHQDVMVAGGMESMSNVPYVMNR	34	3	1	2	10M(15.9949), 11C(463.2366), 4M(15.9949)	sp|P24752|THIL_HUMAN	P24752	THIL_HUMAN	Acetyl-CoA acetyltransferase, mitochondrial	2022-10-19-KB-FAIMS-Caco2-na-HD-2	132	165	142	P24752_C142	1	CACO-2
AINCATSGVVGLVNCLR	17	2, 3	1	4	15C(463.2366), 15C(57.0215), 4C(463.2366)	sp|P49327|FAS_HUMAN	P49327	FAS_HUMAN	Fatty acid synthase	2022-10-19-KB-FAIMS-Caco2-na-HD-2	1445	1461	1448	P49327_C1448,1459	2	CACO-2
AINCATSGVVGLVNCLR	17	2, 3	1	4	15C(463.2366), 15C(57.0215), 4C(463.2366)	sp|P49327|FAS_HUMAN	P49327	FAS_HUMAN	Fatty acid synthase	2022-10-19-KB-FAIMS-Caco2-na-HD-2	1445	1461	1459	P49327_C1448,1459	2	CACO-2
AINCATSGVVGLVNCLRR	18	3	1	1	15C(463.2366), 4C(463.2366)	sp|P49327|FAS_HUMAN	P49327	FAS_HUMAN	Fatty acid synthase	2022-10-19-KB-FAIMS-Caco2-na-HD-2	1445	1462	1448	P49327_C1448,1459	2	CACO-2
AINCATSGVVGLVNCLRR	18	3	1	1	15C(463.2366), 4C(463.2366)	sp|P49327|FAS_HUMAN	P49327	FAS_HUMAN	Fatty acid synthase	2022-10-19-KB-FAIMS-Caco2-na-HD-2	1445	1462	1459	P49327_C1448,1459	2	CACO-2
AIPLVLVSGNHDIGNTPTAETVEEFCR	27	3	1	2	26C(463.2366)	sp|Q9BRF8|CPPED_HUMAN	Q9BRF8	CPPED_HUMAN	Serine/threonine-protein phosphatase CPPED1	2022-10-19-KB-FAIMS-Caco2-na-HD-2	118	144	143	Q9BRF8_C143	1	CACO-2
AIRDMCLEKDTLGLFLR	17	3	1	1	6C(463.2366)	sp|O75643|U520_HUMAN	O75643	U520_HUMAN	U5 small nuclear ribonucleoprotein 200 kDa helicase	2022-10-19-KB-FAIMS-Caco2-na-HD-2	737	753	742	O75643_C742	1	CACO-2
AISEPNFSVAYANMCR	16	3	1	2	15C(463.2366)	sp|Q04637|IF4G1_HUMAN	Q04637	IF4G1_HUMAN	Eukaryotic translation initiation factor 4 gamma 1	2022-10-19-KB-FAIMS-Caco2-na-HD-2	805	820	819	Q04637_C819	1	CACO-2
AISEQTGKELLYKFICTTSAIQNR	24	3	0.9755	1	16C(463.2366)	sp|P53396|ACLY_HUMAN	P53396	ACLY_HUMAN	ATP-citrate synthase	2022-10-19-KB-FAIMS-Caco2-na-HD-2	5	28	20	P53396_C20	1	CACO-2
AISVHSTPEGCSSACK	16	3	1	2	11C(463.2366), 15C(463.2366), 15C(57.0215)	sp|Q9NZI8|IF2B1_HUMAN	Q9NZI8	IF2B1_HUMAN	Insulin-like growth factor 2 mRNA-binding protein 1	2022-10-19-KB-FAIMS-Caco2-na-HD-2	243	258	253	Q9NZI8_C253,257	2	CACO-2
AISVHSTPEGCSSACK	16	3	1	2	11C(463.2366), 15C(463.2366), 15C(57.0215)	sp|Q9NZI8|IF2B1_HUMAN	Q9NZI8	IF2B1_HUMAN	Insulin-like growth factor 2 mRNA-binding protein 1	2022-10-19-KB-FAIMS-Caco2-na-HD-2	243	258	257	Q9NZI8_C253,257	2	CACO-2
AITIAGIPQSIIECVK	16	3	0.9885	1	14C(463.2366)	sp|Q15366|PCBP2_HUMAN	Q15366	PCBP2_HUMAN	Poly(rC)-binding protein 2	2022-10-19-KB-FAIMS-Caco2-na-HD-2	145	160	158	Q15366_C158	1	CACO-2
AITIAGVPQSVTECVK	16	3	1	1	14C(463.2366)	sp|Q15365|PCBP1_HUMAN	Q15365	PCBP1_HUMAN	Poly(rC)-binding protein 1	2022-10-19-KB-FAIMS-Caco2-na-HD-2	145	160	158	Q15365_C158	1	CACO-2
AIVDALPPPCESACTVPTDVDKWFHHQK	28	4	1	5	10C(463.2366), 10C(57.0215), 14C(463.2366)	sp|Q15181|IPYR_HUMAN	Q15181	IPYR_HUMAN	Inorganic pyrophosphatase	2022-10-19-KB-FAIMS-Caco2-na-HD-2	261	288	270	Q15181_C270,274	2	CACO-2
AIVDALPPPCESACTVPTDVDKWFHHQK	28	4	1	5	10C(463.2366), 10C(57.0215), 14C(463.2366)	sp|Q15181|IPYR_HUMAN	Q15181	IPYR_HUMAN	Inorganic pyrophosphatase	2022-10-19-KB-FAIMS-Caco2-na-HD-2	261	288	274	Q15181_C270,274	2	CACO-2
AIVDALPPPCESACTVPTDVDKWFHHQKN	29	4	1	6	10C(463.2366), 10C(57.0215), 14C(463.2366)	sp|Q15181|IPYR_HUMAN	Q15181	IPYR_HUMAN	Inorganic pyrophosphatase	2022-10-19-KB-FAIMS-Caco2-na-HD-2	261	289	270	Q15181_C270,274	2	CACO-2
AIVDALPPPCESACTVPTDVDKWFHHQKN	29	4	1	6	10C(463.2366), 10C(57.0215), 14C(463.2366)	sp|Q15181|IPYR_HUMAN	Q15181	IPYR_HUMAN	Inorganic pyrophosphatase	2022-10-19-KB-FAIMS-Caco2-na-HD-2	261	289	274	Q15181_C270,274	2	CACO-2
AIVDCGFEHPSEVQHECIPQAILGMDVLCQAK	32	4, 5	1	12	17C(463.2366), 17C(57.0215), 29C(463.2366), 29C(57.0215), 5C(463.2366), 5C(57.0215)	sp|O00148|DX39A_HUMAN	O00148	DX39A_HUMAN	ATP-dependent RNA helicase DDX39A	2022-10-19-KB-FAIMS-Caco2-na-HD-2	58	89	62	O00148_C62,74,86	3	CACO-2
AIVDCGFEHPSEVQHECIPQAILGMDVLCQAK	32	4, 5	1	12	17C(463.2366), 17C(57.0215), 29C(463.2366), 29C(57.0215), 5C(463.2366), 5C(57.0215)	sp|O00148|DX39A_HUMAN	O00148	DX39A_HUMAN	ATP-dependent RNA helicase DDX39A	2022-10-19-KB-FAIMS-Caco2-na-HD-2	58	89	74	O00148_C62,74,86	3	CACO-2
AIVDCGFEHPSEVQHECIPQAILGMDVLCQAK	32	4, 5	1	12	17C(463.2366), 17C(57.0215), 29C(463.2366), 29C(57.0215), 5C(463.2366), 5C(57.0215)	sp|O00148|DX39A_HUMAN	O00148	DX39A_HUMAN	ATP-dependent RNA helicase DDX39A	2022-10-19-KB-FAIMS-Caco2-na-HD-2	58	89	86	O00148_C62,74,86	3	CACO-2
AIVESVESCEISLRPLLVSHVMACGGNTLYPGFTK	35	4	1	3	24C(463.2366), 9C(463.2366), 9C(57.0215)	sp|Q9H568|ACTL8_HUMAN	Q9H568	ACTL8_HUMAN	Actin-like protein 8	2022-10-19-KB-FAIMS-Caco2-na-HD-2	275	309	283	Q9H568_C283,298	2	CACO-2
AIVESVESCEISLRPLLVSHVMACGGNTLYPGFTK	35	4	1	3	24C(463.2366), 9C(463.2366), 9C(57.0215)	sp|Q9H568|ACTL8_HUMAN	Q9H568	ACTL8_HUMAN	Actin-like protein 8	2022-10-19-KB-FAIMS-Caco2-na-HD-2	275	309	298	Q9H568_C283,298	2	CACO-2
AIVESVESCEISLRPLLVSHVMACGGNTLYPGFTKR	36	5	1	1	24C(463.2366), 9C(463.2366)	sp|Q9H568|ACTL8_HUMAN	Q9H568	ACTL8_HUMAN	Actin-like protein 8	2022-10-19-KB-FAIMS-Caco2-na-HD-2	275	310	283	Q9H568_C283,298	2	CACO-2
AIVESVESCEISLRPLLVSHVMACGGNTLYPGFTKR	36	5	1	1	24C(463.2366), 9C(463.2366)	sp|Q9H568|ACTL8_HUMAN	Q9H568	ACTL8_HUMAN	Actin-like protein 8	2022-10-19-KB-FAIMS-Caco2-na-HD-2	275	310	298	Q9H568_C283,298	2	CACO-2
AIVFSGCGR	9	2	0.9992	2	7C(463.2366)	sp|Q9BUL9|RPP25_HUMAN	Q9BUL9	RPP25_HUMAN	Ribonuclease P protein subunit p25	2022-10-19-KB-FAIMS-Caco2-na-HD-2	64	72	70	Q9BUL9_C70	1	CACO-2
AIVICPTDEDLKDR	14	3	1	4	5C(463.2366)	sp|Q9BUJ2|HNRL1_HUMAN	Q9BUJ2	HNRL1_HUMAN	Heterogeneous nuclear ribonucleoprotein U-like protein 1	2022-10-19-KB-FAIMS-Caco2-na-HD-2	528	541	532	Q9BUJ2_C532	1	CACO-2
AIVQDQGCLPGLILFMDHPNPPVVHSALLALR	32	4	1	3	8C(463.2366)	sp|Q9NVT9|ARMC1_HUMAN	Q9NVT9	ARMC1_HUMAN	Armadillo repeat-containing protein 1	2022-10-19-KB-FAIMS-Caco2-na-HD-2	33	64	40	Q9NVT9_C40	1	CACO-2
AIYDTPCIQAESEKWQQALK	20	3	1	2	7C(463.2366)	sp|O00232|PSD12_HUMAN	O00232	PSD12_HUMAN	26S proteasome non-ATPase regulatory subunit 12	2022-10-19-KB-FAIMS-Caco2-na-HD-2	249	268	255	O00232_C255	1	CACO-2
AIYHSLGMTGIPIINVNNNCATGSTALFMAR	31	3	1	3	20C(463.2366)	sp|P22307|NLTP_HUMAN	P22307	NLTP_HUMAN	Non-specific lipid-transfer protein	2022-10-19-KB-FAIMS-Caco2-na-HD-2	75	105	94	P22307_C94	1	CACO-2
AIYQCFVWSGTAEAR	15	2	1	3	5C(463.2366)	sp|Q9UPT9|UBP22_HUMAN	Q9UPT9	UBP22_HUMAN	Ubiquitin carboxyl-terminal hydrolase 22	2022-10-19-KB-FAIMS-Caco2-na-HD-2	40	54	44	Q9UPT9_C44	1	CACO-2
AKADALYPVVSAASICAK	18	3	1	2	16C(463.2366)	sp|O75792|RNH2A_HUMAN	O75792	RNH2A_HUMAN	Ribonuclease H2 subunit A	2022-10-19-KB-FAIMS-Caco2-na-HD-2	166	183	181	O75792_C181	1	CACO-2
AKADPDCSNGQPQAAPTPGAPQNRK	25	4	1	1	7C(463.2366)	sp|Q9BW85|YJU2_HUMAN	Q9BW85	YJU2_HUMAN	YJU2 splicing factor homolog	2022-10-19-KB-FAIMS-Caco2-na-HD-2	269	293	275	Q9BW85_C275	1	CACO-2
AKASLNGADIYSGCCTLK	18	3	1	1	14C(57.0215), 15C(463.2366)	sp|P14866|HNRPL_HUMAN	P14866	HNRPL_HUMAN	Heterogeneous nuclear ribonucleoprotein L	2022-10-19-KB-FAIMS-Caco2-na-HD-2	247	264	260	P14866_C260,261	2	CACO-2
AKASLNGADIYSGCCTLK	18	3	1	1	14C(57.0215), 15C(463.2366)	sp|P14866|HNRPL_HUMAN	P14866	HNRPL_HUMAN	Heterogeneous nuclear ribonucleoprotein L	2022-10-19-KB-FAIMS-Caco2-na-HD-2	247	264	261	P14866_C260,261	2	CACO-2
AKCDVDETVSSATLSEETEKPK	22	3	0.6518	1	3C(463.2366)	sp|O14981|BTAF1_HUMAN	O14981	BTAF1_HUMAN	TATA-binding protein-associated factor 172	2022-10-19-KB-FAIMS-Caco2-na-HD-2	1540	1561	1542	O14981_C1542	1	CACO-2
AKCELSSSVQTDINLPYLTMDSSGPK	26	3	1	14	20M(15.9949), 3C(463.2366)	sp|P38646|GRP75_HUMAN	P38646	GRP75_HUMAN	Stress-70 protein, mitochondrial	2022-10-19-KB-FAIMS-Caco2-na-HD-2	315	340	317	P38646_C317	1	CACO-2
AKEEITKVPENLLPFAVQCR	20	4	1	1	19C(463.2366)	sp|Q14139|UBE4A_HUMAN	Q14139	UBE4A_HUMAN	Ubiquitin conjugation factor E4 A	2022-10-19-KB-FAIMS-Caco2-na-HD-2	184	203	202	Q14139_C202	1	CACO-2
AKEGISINCGLLALGNVISALGDK	24	3	1	2	9C(463.2366)	sp|Q7Z4S6|KI21A_HUMAN	Q7Z4S6	KI21A_HUMAN	Kinesin-like protein KIF21A	2022-10-19-KB-FAIMS-Caco2-na-HD-2	291	314	299	Q7Z4S6_C299	1	CACO-2
AKENDENCGPTTTVFVGNISEK	22	3	1	3	8C(463.2366)	sp|P49756|RBM25_HUMAN	P49756	RBM25_HUMAN	RNA-binding protein 25	2022-10-19-KB-FAIMS-Caco2-na-HD-2	76	97	83	P49756_C83	1	CACO-2
AKEVLEEISCYPENNDAK	18	3	1	2	10C(463.2366)	sp|O14936|CSKP_HUMAN	O14936	CSKP_HUMAN	Peripheral plasma membrane protein CASK	2022-10-19-KB-FAIMS-Caco2-na-HD-2	409	426	418	O14936_C418	1	CACO-2
AKFEEYGPVIECDIVK	16	3	1	1	12C(463.2366)	sp|Q9BWF3|RBM4_HUMAN	Q9BWF3	RBM4_HUMAN	RNA-binding protein 4	2022-10-19-KB-FAIMS-Caco2-na-HD-2	96	111	107	Q9BWF3_C107	1	CACO-2
AKFEEYGPVIECDIVKDYAFVHMER	25	4	1	5	12C(463.2366)	sp|Q9BWF3|RBM4_HUMAN	Q9BWF3	RBM4_HUMAN	RNA-binding protein 4	2022-10-19-KB-FAIMS-Caco2-na-HD-2	96	120	107	Q9BWF3_C107	1	CACO-2
AKFENLCK	8	2	0.9985	4	7C(463.2366)	sp|P08238|HS90B_HUMAN	P08238	HS90B_HUMAN	Heat shock protein HSP 90-beta	2022-10-19-KB-FAIMS-Caco2-na-HD-2	558	565	564	P08238_C564	1	CACO-2
AKHTQENCETWGVNGETGTLVDMK	24	3	1	2	8C(463.2366)	sp|P49368|TCPG_HUMAN	P49368	TCPG_HUMAN	T-complex protein 1 subunit gamma	2022-10-19-KB-FAIMS-Caco2-na-HD-2	468	491	475	P49368_C475	1	CACO-2
AKIGLIQFCLSAPK	14	3	1	2	9C(463.2366)	sp|P50991|TCPD_HUMAN	P50991	TCPD_HUMAN	T-complex protein 1 subunit delta	2022-10-19-KB-FAIMS-Caco2-na-HD-2	244	257	252	P50991_C252	1	CACO-2
AKINEAVECLLSLK	14	2	0.9923	1	9C(463.2366)	sp|P07814|SYEP_HUMAN	P07814	SYEP_HUMAN	Bifunctional glutamate/proline--tRNA ligase	2022-10-19-KB-FAIMS-Caco2-na-HD-2	848	861	856	P07814_C856	1	CACO-2
AKLDLVQSMMDCLYAK	16	3	1	2	12C(463.2366)	sp|Q9Y324|FCF1_HUMAN	Q9Y324	FCF1_HUMAN	rRNA-processing protein FCF1 homolog	2022-10-19-KB-FAIMS-Caco2-na-HD-2	82	97	93	Q9Y324_C93	1	CACO-2
AKLQPIALSCVLNIGACK	18	3	1	2	10C(463.2366), 17C(57.0215)	sp|Q08752|PPID_HUMAN	Q08752	PPID_HUMAN	Peptidyl-prolyl cis-trans isomerase D	2022-10-19-KB-FAIMS-Caco2-na-HD-2	266	283	275	Q08752_C275,282	2	CACO-2
AKLQPIALSCVLNIGACK	18	3	1	2	10C(463.2366), 17C(57.0215)	sp|Q08752|PPID_HUMAN	Q08752	PPID_HUMAN	Peptidyl-prolyl cis-trans isomerase D	2022-10-19-KB-FAIMS-Caco2-na-HD-2	266	283	282	Q08752_C275,282	2	CACO-2
AKPPPPDEFLDCFQK	15	3	0.9728	1	12C(463.2366)	sp|Q12929|EPS8_HUMAN	Q12929	EPS8_HUMAN	Epidermal growth factor receptor kinase substrate 8	2022-10-19-KB-FAIMS-Caco2-na-HD-2	320	334	331	Q12929_C331	1	CACO-2
AKPVATAPIPGTPWCVVWTGDER	23	3	1	3	15C(463.2366)	sp|O14776|TCRG1_HUMAN	O14776	TCRG1_HUMAN	Transcription elongation regulator 1	2022-10-19-KB-FAIMS-Caco2-na-HD-2	521	543	535	O14776_C535	1	CACO-2
AKPYEGSILEADCDILIPAASEK	23	3	1	4	13C(463.2366)	sp|P00367|DHE3_HUMAN	P00367	DHE3_HUMAN	Glutamate dehydrogenase 1, mitochondrial	2022-10-19-KB-FAIMS-Caco2-na-HD-2	364	386	376	P00367_C376	1	CACO-2
AKVDEFPLCGHMVSDEYEQLSSEALEAAR	29	3	1	6	12M(15.9949), 9C(463.2366)	sp|P27635|RL10_HUMAN	P27635	RL10_HUMAN	60S ribosomal protein L10	2022-10-19-KB-FAIMS-Caco2-na-HD-2	41	69	49	P27635_C49	1	CACO-2
AKWDACANMK	10	2	0.9351	2	6C(463.2366)	sp|Q6P1A2|MBOA5_HUMAN	Q6P1A2	MBOA5_HUMAN	Lysophospholipid acyltransferase 5	2022-10-19-KB-FAIMS-Caco2-na-HD-2	311	320	316	Q6P1A2_C316	1	CACO-2
AKYTGVLTELKLPCEMDFSGK	21	3	1	2	14C(463.2366)	sp|P23378|GCSP_HUMAN	P23378	GCSP_HUMAN	Glycine dehydrogenase (decarboxylating), mitochondrial	2022-10-19-KB-FAIMS-Caco2-na-HD-2	237	257	250	P23378_C250	1	CACO-2
ALAGCDFLTISPK	13	2	1	7	5C(463.2366)	sp|P37837|TALDO_HUMAN	P37837	TALDO_HUMAN	Transaldolase	2022-10-19-KB-FAIMS-Caco2-na-HD-2	246	258	250	P37837_C250	1	CACO-2
ALAIMCR	7	2	0.9993	3	6C(463.2366)	sp|Q9UHX1|PUF60_HUMAN	Q9UHX1	PUF60_HUMAN	Poly(U)-binding-splicing factor PUF60	2022-10-19-KB-FAIMS-Caco2-na-HD-2	124	130	129	Q9UHX1_C129	1	CACO-2
ALALECER	8	2	0.9999	1	6C(463.2366)	sp|Q9BZF9|UACA_HUMAN	Q9BZF9	UACA_HUMAN	Uveal autoantigen with coiled-coil domains and ankyrin repeats	2022-10-19-KB-FAIMS-Caco2-na-HD-2	476	483	481	Q9BZF9_C481	1	CACO-2
ALALEYALCLTGDGLAHLQATDPQQLLR	28	3	0.9045	1	9C(463.2366)	sp|Q9HD20|AT131_HUMAN	Q9HD20	AT131_HUMAN	Manganese-transporting ATPase 13A1	2022-10-19-KB-FAIMS-Caco2-na-HD-2	802	829	810	Q9HD20_C810	1	CACO-2
ALALNCFAPINDQEGAEAKDWR	22	3	1	2	6C(463.2366)	sp|Q96T88|UHRF1_HUMAN	Q96T88	UHRF1_HUMAN	E3 ubiquitin-protein ligase UHRF1	2022-10-19-KB-FAIMS-Caco2-na-HD-2	507	528	512	Q96T88_C512	1	CACO-2
ALANSLACQGK	11	2	0.9975	2	8C(463.2366)	sp|P04075|ALDOA_HUMAN	P04075	ALDOA_HUMAN	Fructose-bisphosphate aldolase A	2022-10-19-KB-FAIMS-Caco2-na-HD-2	332	342	339	P04075_C339	1	CACO-2
ALANSLACQGKYTPSGQAGAAASESLFVSNHAY	33	3	0.9817	1	8C(463.2366)	sp|P04075|ALDOA_HUMAN	P04075	ALDOA_HUMAN	Fructose-bisphosphate aldolase A	2022-10-19-KB-FAIMS-Caco2-na-HD-2	332	364	339	P04075_C339	1	CACO-2
ALANVNIGSLICNVGAGGPAPAAGAAPAGGPAPSTAAAPAEEK	43	3	1	1	12C(463.2366)	sp|P05386|RLA1_HUMAN	P05386	RLA1_HUMAN	60S acidic ribosomal protein P1	2022-10-19-KB-FAIMS-Caco2-na-HD-2	50	92	61	P05386_C61	1	CACO-2
ALAPLLLAFVTKPNSALESCSFAR	24	3, 4	1	5	20C(463.2366)	sp|P46060|RAGP1_HUMAN	P46060	RAGP1_HUMAN	Ran GTPase-activating protein 1	2022-10-19-KB-FAIMS-Caco2-na-HD-2	554	577	573	P46060_C573	1	CACO-2
ALASCHSLMQLDDGTLVGDPLEK	23	3	1	2	5C(463.2366)	sp|Q9HD20|AT131_HUMAN	Q9HD20	AT131_HUMAN	Manganese-transporting ATPase 13A1	2022-10-19-KB-FAIMS-Caco2-na-HD-2	570	592	574	Q9HD20_C574	1	CACO-2
ALCAEADR	8	2	0.9991	5	3C(463.2366)	sp|Q13813|SPTN1_HUMAN	Q13813	SPTN1_HUMAN	Spectrin alpha chain, non-erythrocytic 1	2022-10-19-KB-FAIMS-Caco2-na-HD-2	313	320	315	Q13813_C315	1	CACO-2
ALCATRQEPLLIGSTK	16	3	1	2	3C(463.2366)	sp|P49327|FAS_HUMAN	P49327	FAS_HUMAN	Fatty acid synthase	2022-10-19-KB-FAIMS-Caco2-na-HD-2	311	326	313	P49327_C313	1	CACO-2
ALCDNVDTR	9	2	0.9993	1	3C(463.2366)	sp|P49589|SYCC_HUMAN	P49589	SYCC_HUMAN	Cysteine--tRNA ligase, cytoplasmic	2022-10-19-KB-FAIMS-Caco2-na-HD-2	504	512	506	P49589_C506	1	CACO-2
ALCDYKQDQK	10	3	1	1	3C(463.2366)	sp|P15924|DESP_HUMAN	P15924	DESP_HUMAN	Desmoplakin	2022-10-19-KB-FAIMS-Caco2-na-HD-2	465	474	467	P15924_C467	1	CACO-2
ALCIDQLDVFLQK	13	2	1	2	3C(463.2366)	sp|Q5T8P6|RBM26_HUMAN	Q5T8P6	RBM26_HUMAN	RNA-binding protein 26	2022-10-19-KB-FAIMS-Caco2-na-HD-2	51	63	53	Q5T8P6_C53	1	CACO-2
ALCNGDSK	8	2	1	3	3C(463.2366), N-term(42.0106)	sp|P49915|GUAA_HUMAN	P49915	GUAA_HUMAN	GMP synthase [glutamine-hydrolyzing]	2022-10-19-KB-FAIMS-Caco2-na-HD-2	2	9	4	P49915_C4	1	CACO-2
ALCNIVNNK	9	2	1	2	3C(463.2366)	sp|O60921|HUS1_HUMAN	O60921	HUS1_HUMAN	Checkpoint protein HUS1	2022-10-19-KB-FAIMS-Caco2-na-HD-2	251	259	253	O60921_C253	1	CACO-2
ALCSFVTEDEVEWMR	15	2	1	3	3C(463.2366)	sp|P82933|RT09_HUMAN	P82933	RT09_HUMAN	28S ribosomal protein S9, mitochondrial	2022-10-19-KB-FAIMS-Caco2-na-HD-2	351	365	353	P82933_C353	1	CACO-2
ALCTGEK	7	2	0.973	2	3C(463.2366)	sp|P49792|RBP2_HUMAN	P49792	RBP2_HUMAN	E3 SUMO-protein ligase RanBP2	2022-10-19-KB-FAIMS-Caco2-na-HD-2	3098	3104	3100	P49792_C3100	1	CACO-2
ALCYLVLK	8	2	0.9999	3	3C(463.2366)	sp|Q15785|TOM34_HUMAN	Q15785	TOM34_HUMAN	Mitochondrial import receptor subunit TOM34	2022-10-19-KB-FAIMS-Caco2-na-HD-2	234	241	236	Q15785_C236	1	CACO-2
ALDCSSSIR	9	2	0.9996	3	4C(463.2366)	sp|O94776|MTA2_HUMAN	O94776	MTA2_HUMAN	Metastasis-associated protein MTA2	2022-10-19-KB-FAIMS-Caco2-na-HD-2	206	214	209	O94776_C209	1	CACO-2
ALDCSSSVR	9	2	0.9988	2	4C(463.2366)	sp|Q9BTC8|MTA3_HUMAN	Q9BTC8	MTA3_HUMAN	Metastasis-associated protein MTA3	2022-10-19-KB-FAIMS-Caco2-na-HD-2	209	217	212	Q9BTC8_C212	1	CACO-2
ALDDKNCWEK	10	2	0.9561	2	7C(463.2366)	sp|P53621|COPA_HUMAN	P53621	COPA_HUMAN	Coatomer subunit alpha	2022-10-19-KB-FAIMS-Caco2-na-HD-2	667	676	673	P53621_C673	1	CACO-2
ALDLDSSCK	9	2	1	4	8C(463.2366)	sp|P31948|STIP1_HUMAN	P31948	STIP1_HUMAN	Stress-induced-phosphoprotein 1	2022-10-19-KB-FAIMS-Caco2-na-HD-2	454	462	461	P31948_C461	1	CACO-2
ALDLDSSCKEAADGYQR	17	3	1	4	8C(463.2366)	sp|P31948|STIP1_HUMAN	P31948	STIP1_HUMAN	Stress-induced-phosphoprotein 1	2022-10-19-KB-FAIMS-Caco2-na-HD-2	454	470	461	P31948_C461	1	CACO-2
ALEATIECIKQELTVFQSK	19	3	0.9998	1	8C(463.2366)	sp|Q9Y4G6|TLN2_HUMAN	Q9Y4G6	TLN2_HUMAN	Talin-2	2022-10-19-KB-FAIMS-Caco2-na-HD-2	2146	2164	2153	Q9Y4G6_C2153	1	CACO-2
ALECFCQAASEVGKEEFLDR	20	3	1	1	4C(57.0215), 6C(463.2366)	sp|Q12769|NU160_HUMAN	Q12769	NU160_HUMAN	Nuclear pore complex protein Nup160	2022-10-19-KB-FAIMS-Caco2-na-HD-2	926	945	929	Q12769_C929,931	2	CACO-2
ALECFCQAASEVGKEEFLDR	20	3	1	1	4C(57.0215), 6C(463.2366)	sp|Q12769|NU160_HUMAN	Q12769	NU160_HUMAN	Nuclear pore complex protein Nup160	2022-10-19-KB-FAIMS-Caco2-na-HD-2	926	945	931	Q12769_C929,931	2	CACO-2
ALEEGLTPQEICDKYHIIHADIYR	24	4	1	2	12C(463.2366)	sp|P56192|SYMC_HUMAN	P56192	SYMC_HUMAN	Methionine--tRNA ligase, cytoplasmic	2022-10-19-KB-FAIMS-Caco2-na-HD-2	322	345	333	P56192_C333	1	CACO-2
ALEFAPACHR	10	2	0.9999	2	8C(463.2366)	sp|Q99615|DNJC7_HUMAN	Q99615	DNJC7_HUMAN	DnaJ homolog subfamily C member 7	2022-10-19-KB-FAIMS-Caco2-na-HD-2	168	177	175	Q99615_C175	1	CACO-2
ALEIPGEELPGVCSAR	16	2	1	3	13C(463.2366)	sp|P22570|ADRO_HUMAN	P22570	ADRO_HUMAN	NADPH:adrenodoxin oxidoreductase, mitochondrial	2022-10-19-KB-FAIMS-Caco2-na-HD-2	140	155	152	P22570_C152	1	CACO-2
ALELCEILAK	10	2	1	6	5C(463.2366)	sp|P49354|FNTA_HUMAN	P49354	FNTA_HUMAN	Protein farnesyltransferase/geranylgeranyltransferase type-1 subunit alpha	2022-10-19-KB-FAIMS-Caco2-na-HD-2	337	346	341	P49354_C341	1	CACO-2
ALENNKDNPEIWCHYLR	17	3	1	2	13C(463.2366)	sp|O60293|ZC3H1_HUMAN	O60293	ZC3H1_HUMAN	Zinc finger C3H1 domain-containing protein	2022-10-19-KB-FAIMS-Caco2-na-HD-2	1393	1409	1405	O60293_C1405	1	CACO-2
ALEQKPDDAQYYCQR	15	2, 3	1	3	13C(463.2366)	sp|Q9Y2Z0|SGT1_HUMAN	Q9Y2Z0	SGT1_HUMAN	Protein SGT1 homolog	2022-10-19-KB-FAIMS-Caco2-na-HD-2	37	51	49	Q9Y2Z0_C49	1	CACO-2
ALETCGGDLK	10	2	0.9999	2	5C(463.2366)	sp|P43897|EFTS_HUMAN	P43897	EFTS_HUMAN	Elongation factor Ts, mitochondrial	2022-10-19-KB-FAIMS-Caco2-na-HD-2	67	76	71	P43897_C71	1	CACO-2
ALEYSNGIFDCQSPTSPFMGSLR	23	3	1	3	11C(463.2366)	sp|Q86W92|LIPB1_HUMAN	Q86W92	LIPB1_HUMAN	Liprin-beta-1	2022-10-19-KB-FAIMS-Caco2-na-HD-2	25	47	35	Q86W92_C35	1	CACO-2
ALGALVDSCAPGLCPDWDSWDASKPVTNAR	30	3	1	2	14C(463.2366), 9C(463.2366), 9C(57.0215)	sp|P21333|FLNA_HUMAN	P21333	FLNA_HUMAN	Filamin-A	2022-10-19-KB-FAIMS-Caco2-na-HD-2	197	226	205	P21333_C205,210	2	CACO-2
ALGALVDSCAPGLCPDWDSWDASKPVTNAR	30	3	1	2	14C(463.2366), 9C(463.2366), 9C(57.0215)	sp|P21333|FLNA_HUMAN	P21333	FLNA_HUMAN	Filamin-A	2022-10-19-KB-FAIMS-Caco2-na-HD-2	197	226	210	P21333_C205,210	2	CACO-2
ALGALVDSCAPGLCPDWESWDPQKPVDNAR	30	3	1	2	14C(463.2366), 9C(57.0215)	sp|O75369|FLNB_HUMAN	O75369	FLNB_HUMAN	Filamin-B	2022-10-19-KB-FAIMS-Caco2-na-HD-2	170	199	178	O75369_C178,183	2	CACO-2
ALGALVDSCAPGLCPDWESWDPQKPVDNAR	30	3	1	2	14C(463.2366), 9C(57.0215)	sp|O75369|FLNB_HUMAN	O75369	FLNB_HUMAN	Filamin-B	2022-10-19-KB-FAIMS-Caco2-na-HD-2	170	199	183	O75369_C178,183	2	CACO-2
ALGFPEGLVIQAYFACEK	18	3	0.9995	1	16C(463.2366)	sp|P54727|RD23B_HUMAN	P54727	RD23B_HUMAN	UV excision repair protein RAD23 homolog B	2022-10-19-KB-FAIMS-Caco2-na-HD-2	375	392	390	P54727_C390	1	CACO-2
ALHLEQYTGLFEQHGLVWATECQGLSDTR	29	4	1	3	22C(463.2366)	sp|Q96P48|ARAP1_HUMAN	Q96P48	ARAP1_HUMAN	Arf-GAP with Rho-GAP domain, ANK repeat and PH domain-containing protein 1	2022-10-19-KB-FAIMS-Caco2-na-HD-2	17	45	38	Q96P48_C38	1	CACO-2
ALIHSACVK	9	2	1	2	7C(463.2366)	sp|Q08257|QOR_HUMAN	Q08257	QOR_HUMAN	Quinone oxidoreductase	2022-10-19-KB-FAIMS-Caco2-na-HD-2	139	147	145	Q08257_C145	1	CACO-2
ALIQLATCHFALGEYR	16	3	1	1	8C(463.2366)	sp|Q9NVR2|INT10_HUMAN	Q9NVR2	INT10_HUMAN	Integrator complex subunit 10	2022-10-19-KB-FAIMS-Caco2-na-HD-2	495	510	502	Q9NVR2_C502	1	CACO-2
ALIVGHCMPGPR	12	2	1	2	7C(463.2366)	sp|Q6P1L8|RM14_HUMAN	Q6P1L8	RM14_HUMAN	39S ribosomal protein L14, mitochondrial	2022-10-19-KB-FAIMS-Caco2-na-HD-2	84	95	90	Q6P1L8_C90	1	CACO-2
ALKDENLPPVICQDVENLQK	20	3	1	2	12C(463.2366)	sp|Q9BVL2|NUP58_HUMAN	Q9BVL2	NUP58_HUMAN	Nucleoporin p58/p45	2022-10-19-KB-FAIMS-Caco2-na-HD-2	241	260	252	Q9BVL2_C252	1	CACO-2
ALLAMYTNQAEQCRK	15	3	0.9991	1	13C(463.2366)	sp|O76094|SRP72_HUMAN	O76094	SRP72_HUMAN	Signal recognition particle subunit SRP72	2022-10-19-KB-FAIMS-Caco2-na-HD-2	311	325	323	O76094_C323	1	CACO-2
ALLCYNR	7	2	0.9998	2	4C(463.2366), N-term(42.0106)	sp|Q9UHD1|CHRD1_HUMAN	Q9UHD1	CHRD1_HUMAN	Cysteine and histidine-rich domain-containing protein 1	2022-10-19-KB-FAIMS-Caco2-na-HD-2	2	8	5	Q9UHD1_C5	1	CACO-2
ALLEKVPAELICLDPR	16	3	1	1	12C(463.2366)	sp|O15213|WDR46_HUMAN	O15213	WDR46_HUMAN	WD repeat-containing protein 46	2022-10-19-KB-FAIMS-Caco2-na-HD-2	504	519	515	O15213_C515	1	CACO-2
ALLGYADNQCK	11	2	1	1	10C(463.2366)	sp|Q9HC38|GLOD4_HUMAN	Q9HC38	GLOD4_HUMAN	Glyoxalase domain-containing protein 4	2022-10-19-KB-FAIMS-Caco2-na-HD-2	188	198	197	Q9HC38_C197	1	CACO-2
ALLLLCGEDD	10	2	0.9991	7	6C(463.2366)	sp|P08758|ANXA5_HUMAN	P08758	ANXA5_HUMAN	Annexin A5	2022-10-19-KB-FAIMS-Caco2-na-HD-2	311	320	316	P08758_C316	1	CACO-2
ALLPHVLCK	9	2	1	6	8C(463.2366)	sp|Q1KMD3|HNRL2_HUMAN	Q1KMD3	HNRL2_HUMAN	Heterogeneous nuclear ribonucleoprotein U-like protein 2	2022-10-19-KB-FAIMS-Caco2-na-HD-2	398	406	405	Q1KMD3_C405	1	CACO-2
ALLVTASQCQQPAENK	16	2, 3	1	5	9C(463.2366)	sp|Q01518|CAP1_HUMAN	Q01518	CAP1_HUMAN	Adenylyl cyclase-associated protein 1	2022-10-19-KB-FAIMS-Caco2-na-HD-2	85	100	93	Q01518_C93	1	CACO-2
ALLVTASQCQQPAENKLSDLLAPISEQIK	29	3	1	1	9C(463.2366)	sp|Q01518|CAP1_HUMAN	Q01518	CAP1_HUMAN	Adenylyl cyclase-associated protein 1	2022-10-19-KB-FAIMS-Caco2-na-HD-2	85	113	93	Q01518_C93	1	CACO-2
ALLYLCGGDD	10	2	1	3	6C(463.2366)	sp|P07355|ANXA2_HUMAN	P07355	ANXA2_HUMAN	Annexin A2	2022-10-19-KB-FAIMS-Caco2-na-HD-2	330	339	335	P07355_C335	1	CACO-2
ALMCVLR	7	2	0.9947	1	4C(463.2366)	sp|Q9H2K0|IF3M_HUMAN	Q9H2K0	IF3M_HUMAN	Translation initiation factor IF-3, mitochondrial	2022-10-19-KB-FAIMS-Caco2-na-HD-2	235	241	238	Q9H2K0_C238	1	CACO-2
ALMGLYHGQVLCK	13	3	1	4	12C(463.2366), 3M(15.9949)	sp|P40939|ECHA_HUMAN	P40939	ECHA_HUMAN	Trifunctional enzyme subunit alpha, mitochondrial	2022-10-19-KB-FAIMS-Caco2-na-HD-2	338	350	349	P40939_C349	1	CACO-2
ALMGLYHGQVLCKK	14	3	1	1	12C(463.2366)	sp|P40939|ECHA_HUMAN	P40939	ECHA_HUMAN	Trifunctional enzyme subunit alpha, mitochondrial	2022-10-19-KB-FAIMS-Caco2-na-HD-2	338	351	349	P40939_C349	1	CACO-2
ALNALCDGLIDELNQALK	18	2	1	4	6C(463.2366)	sp|P30084|ECHM_HUMAN	P30084	ECHM_HUMAN	Enoyl-CoA hydratase, mitochondrial	2022-10-19-KB-FAIMS-Caco2-na-HD-2	57	74	62	P30084_C62	1	CACO-2
ALNGFTPLHIACKK	14	3	1	1	12C(463.2366)	sp|Q12955|ANK3_HUMAN	Q12955	ANK3_HUMAN	Ankyrin-3	2022-10-19-KB-FAIMS-Caco2-na-HD-2	397	410	408	Q12955_C408	1	CACO-2
ALPCIVDVR	9	2	0.9982	4	4C(463.2366)	sp|Q6YN16|HSDL2_HUMAN	Q6YN16	HSDL2_HUMAN	Hydroxysteroid dehydrogenase-like protein 2	2022-10-19-KB-FAIMS-Caco2-na-HD-2	68	76	71	Q6YN16_C71	1	CACO-2
ALPCIVDVRDEQQISAAVEK	20	3	1	4	4C(463.2366)	sp|Q6YN16|HSDL2_HUMAN	Q6YN16	HSDL2_HUMAN	Hydroxysteroid dehydrogenase-like protein 2	2022-10-19-KB-FAIMS-Caco2-na-HD-2	68	87	71	Q6YN16_C71	1	CACO-2
ALPVEAPPPGPEGAPSAPRPVPGACFTR	28	3	1	1	25C(463.2366)	sp|Q9BVL4|SELO_HUMAN	Q9BVL4	SELO_HUMAN	Selenoprotein O	2022-10-19-KB-FAIMS-Caco2-na-HD-2	57	84	81	Q9BVL4_C81	1	CACO-2
ALQECPNSGILWSEAIFLEARPQR	24	3	1	2	5C(463.2366)	sp|O94906|PRP6_HUMAN	O94906	PRP6_HUMAN	Pre-mRNA-processing factor 6	2022-10-19-KB-FAIMS-Caco2-na-HD-2	803	826	807	O94906_C807	1	CACO-2
ALQEGAEIVVCTPGR	15	2	1	3	11C(463.2366)	sp|Q86XP3|DDX42_HUMAN	Q86XP3	DDX42_HUMAN	ATP-dependent RNA helicase DDX42	2022-10-19-KB-FAIMS-Caco2-na-HD-2	372	386	382	Q86XP3_C382	1	CACO-2
ALQENDNVCAQLSAGSTDPGKK	22	3	1	2	9C(463.2366)	sp|Q9H9A5|CNO10_HUMAN	Q9H9A5	CNO10_HUMAN	CCR4-NOT transcription complex subunit 10	2022-10-19-KB-FAIMS-Caco2-na-HD-2	319	340	327	Q9H9A5_C327	1	CACO-2
ALQIFCR	7	2	0.9963	3	6C(463.2366)	sp|Q12769|NU160_HUMAN	Q12769	NU160_HUMAN	Nuclear pore complex protein Nup160	2022-10-19-KB-FAIMS-Caco2-na-HD-2	475	481	480	Q12769_C480	1	CACO-2
ALQIGAQCVPVSPGQLPWLAR	21	3	1	2	8C(463.2366)	sp|Q9C091|GRB1L_HUMAN	Q9C091	GRB1L_HUMAN	GREB1-like protein	2022-10-19-KB-FAIMS-Caco2-na-HD-2	492	512	499	Q9C091_C499	1	CACO-2
ALQLLQMYYEGRFPCLEEK	19	2, 3	0.9987	3	15C(463.2366)	sp|Q9H0A0|NAT10_HUMAN	Q9H0A0	NAT10_HUMAN	RNA cytidine acetyltransferase	2022-10-19-KB-FAIMS-Caco2-na-HD-2	644	662	658	Q9H0A0_C658	1	CACO-2
ALQSLACGKPTQR	13	2, 3	1	6	7C(463.2366)	sp|Q13618|CUL3_HUMAN	Q13618	CUL3_HUMAN	Cullin-3	2022-10-19-KB-FAIMS-Caco2-na-HD-2	630	642	636	Q13618_C636	1	CACO-2
ALQVGCLLR	9	2	0.9997	2	6C(463.2366)	sp|O95782|AP2A1_HUMAN	O95782	AP2A1_HUMAN	AP-2 complex subunit alpha-1	2022-10-19-KB-FAIMS-Caco2-na-HD-2	936	944	941	O95782_C941	1	CACO-2
ALRLDVGNFSWGSECCTR	18	3	1	2	15C(463.2366), 15C(57.0215), 16C(463.2366)	sp|P62241|RS8_HUMAN	P62241	RS8_HUMAN	40S ribosomal protein S8	2022-10-19-KB-FAIMS-Caco2-na-HD-2	57	74	71	P62241_C71,72	2	CACO-2
ALRLDVGNFSWGSECCTR	18	3	1	2	15C(463.2366), 15C(57.0215), 16C(463.2366)	sp|P62241|RS8_HUMAN	P62241	RS8_HUMAN	40S ribosomal protein S8	2022-10-19-KB-FAIMS-Caco2-na-HD-2	57	74	72	P62241_C71,72	2	CACO-2
ALRLDVGNFSWGSECCTRK	19	3	0.9873	1	15C(463.2366), 16C(463.2366)	sp|P62241|RS8_HUMAN	P62241	RS8_HUMAN	40S ribosomal protein S8	2022-10-19-KB-FAIMS-Caco2-na-HD-2	57	75	71	P62241_C71,72	2	CACO-2
ALRLDVGNFSWGSECCTRK	19	3	0.9873	1	15C(463.2366), 16C(463.2366)	sp|P62241|RS8_HUMAN	P62241	RS8_HUMAN	40S ribosomal protein S8	2022-10-19-KB-FAIMS-Caco2-na-HD-2	57	75	72	P62241_C71,72	2	CACO-2
ALSDHHIYLEGTLLKPNMVTPGHACTQK	28	5	1	2	18M(15.9949), 25C(463.2366)	sp|P04075|ALDOA_HUMAN	P04075	ALDOA_HUMAN	Fructose-bisphosphate aldolase A	2022-10-19-KB-FAIMS-Caco2-na-HD-2	216	243	240	P04075_C240	1	CACO-2
ALSELAALCYLIAFQVPRPK	20	3	1	2	9C(463.2366)	sp|P49792|RBP2_HUMAN	P49792	RBP2_HUMAN	E3 SUMO-protein ligase RanBP2	2022-10-19-KB-FAIMS-Caco2-na-HD-2	311	330	319	P49792_C319	1	CACO-2
ALSGGLYPVSAVLCDDDIMLTIKPGEHGSTYGGNPLGCR	39	4	1	4	14C(463.2366), 14C(57.0215), 38C(463.2366)	sp|P04181|OAT_HUMAN	P04181	OAT_HUMAN	Ornithine aminotransferase, mitochondrial	2022-10-19-KB-FAIMS-Caco2-na-HD-2	293	331	306	P04181_C306,330	2	CACO-2
ALSGGLYPVSAVLCDDDIMLTIKPGEHGSTYGGNPLGCR	39	4	1	4	14C(463.2366), 14C(57.0215), 38C(463.2366)	sp|P04181|OAT_HUMAN	P04181	OAT_HUMAN	Ornithine aminotransferase, mitochondrial	2022-10-19-KB-FAIMS-Caco2-na-HD-2	293	331	330	P04181_C306,330	2	CACO-2
ALSGYCGFMAANLYAR	16	2	1	4	6C(463.2366)	sp|P53618|COPB_HUMAN	P53618	COPB_HUMAN	Coatomer subunit beta	2022-10-19-KB-FAIMS-Caco2-na-HD-2	883	898	888	P53618_C888	1	CACO-2
ALSVGNIDDALQCYSEAIKLDPHNHVLYSNR	31	5	1	1	13C(463.2366)	sp|P31948|STIP1_HUMAN	P31948	STIP1_HUMAN	Stress-induced-phosphoprotein 1	2022-10-19-KB-FAIMS-Caco2-na-HD-2	14	44	26	P31948_C26	1	CACO-2
ALTCFSVLFLPK	12	2	0.9993	2	4C(463.2366)	sp|Q9UII4|HERC5_HUMAN	Q9UII4	HERC5_HUMAN	E3 ISG15--protein ligase HERC5	2022-10-19-KB-FAIMS-Caco2-na-HD-2	991	1002	994	Q9UII4_C994	1	CACO-2
ALTCTLLR	8	2	0.9993	4	4C(463.2366)	sp|Q86W50|MET16_HUMAN	Q86W50	MET16_HUMAN	U6 small nuclear RNA (adenine-(43)-N(6))-methyltransferase	2022-10-19-KB-FAIMS-Caco2-na-HD-2	54	61	57	Q86W50_C57	1	CACO-2
ALTNLPHTDFTLCK	14	3	1	2	13C(463.2366)	sp|Q9UBQ5|EIF3K_HUMAN	Q9UBQ5	EIF3K_HUMAN	Eukaryotic translation initiation factor 3 subunit K	2022-10-19-KB-FAIMS-Caco2-na-HD-2	73	86	85	Q9UBQ5_C85	1	CACO-2
ALTVAHELLCNKPEEEK	17	3	1	1	10C(463.2366)	sp|Q03701|CEBPZ_HUMAN	Q03701	CEBPZ_HUMAN	CCAAT/enhancer-binding protein zeta	2022-10-19-KB-FAIMS-Caco2-na-HD-2	365	381	374	Q03701_C374	1	CACO-2
ALVDGPCTQVR	11	2	1	6	7C(463.2366)	sp|P50914|RL14_HUMAN	P50914	RL14_HUMAN	60S ribosomal protein L14	2022-10-19-KB-FAIMS-Caco2-na-HD-2	36	46	42	P50914_C42	1	CACO-2
ALVDGPCTQVRR	12	3	1	1	7C(463.2366)	sp|P50914|RL14_HUMAN	P50914	RL14_HUMAN	60S ribosomal protein L14	2022-10-19-KB-FAIMS-Caco2-na-HD-2	36	47	42	P50914_C42	1	CACO-2
ALVDHENVISCPHLGASTK	19	3	1	5	11C(463.2366)	sp|O43175|SERA_HUMAN	O43175	SERA_HUMAN	D-3-phosphoglycerate dehydrogenase	2022-10-19-KB-FAIMS-Caco2-na-HD-2	271	289	281	O43175_C281	1	CACO-2
ALVDPGPDFVVCDEGHILK	19	3	1	1	12C(463.2366)	sp|P46100|ATRX_HUMAN	P46100	ATRX_HUMAN	Transcriptional regulator ATRX	2022-10-19-KB-FAIMS-Caco2-na-HD-2	1707	1725	1718	P46100_C1718	1	CACO-2
ALVDTSCSSNR	11	2	1	4	7C(463.2366)	sp|Q5T5P2|SKT_HUMAN	Q5T5P2	SKT_HUMAN	Sickle tail protein homolog	2022-10-19-KB-FAIMS-Caco2-na-HD-2	1687	1697	1693	Q5T5P2_C1693	1	CACO-2
ALVLDCHYPEDEVGQEDEAESDIFSIR	27	3	1	2	6C(463.2366)	sp|Q07021|C1QBP_HUMAN	Q07021	C1QBP_HUMAN	Complement component 1 Q subcomponent-binding protein, mitochondrial	2022-10-19-KB-FAIMS-Caco2-na-HD-2	181	207	186	Q07021_C186	1	CACO-2
ALVPCQVLR	9	2	0.9986	2	5C(463.2366)	sp|Q9NVV5|AIG1_HUMAN	Q9NVV5	AIG1_HUMAN	Androgen-induced gene 1 protein	2022-10-19-KB-FAIMS-Caco2-na-HD-2	2	10	6	Q9NVV5_C6	1	CACO-2
ALWCSEDKQILSADDK	16	3	1	1	4C(463.2366)	sp|Q9Y3F4|STRAP_HUMAN	Q9Y3F4	STRAP_HUMAN	Serine-threonine kinase receptor-associated protein	2022-10-19-KB-FAIMS-Caco2-na-HD-2	149	164	152	Q9Y3F4_C152	1	CACO-2
ALYDTFSAFGNILSCK	16	2	0.9993	2	15C(463.2366)	sp|P11940|PABP1_HUMAN	P11940	PABP1_HUMAN	Polyadenylate-binding protein 1	2022-10-19-KB-FAIMS-Caco2-na-HD-2	114	129	128	P11940_C128	1	CACO-2
ALYEGYATVTDAPPECFLTLR	21	3	0.9951	2	16C(463.2366)	sp|Q9NY33|DPP3_HUMAN	Q9NY33	DPP3_HUMAN	Dipeptidyl peptidase 3	2022-10-19-KB-FAIMS-Caco2-na-HD-2	639	659	654	Q9NY33_C654	1	CACO-2
AMEEMHGQCLGPNDTKPIK	19	3	1	3	9C(463.2366)	sp|Q8IUH3|RBM45_HUMAN	Q8IUH3	RBM45_HUMAN	RNA-binding protein 45	2022-10-19-KB-FAIMS-Caco2-na-HD-2	82	100	90	Q8IUH3_C90	1	CACO-2
AMEVDSSQYSLELIQMVHSCLDQDPEQRPTADELLDRPLLR	41	4	0.7862	1	20C(463.2366)	sp|Q8TD19|NEK9_HUMAN	Q8TD19	NEK9_HUMAN	Serine/threonine-protein kinase Nek9	2022-10-19-KB-FAIMS-Caco2-na-HD-2	269	309	288	Q8TD19_C288	1	CACO-2
AMFEEAYSNYCK	12	2	0.9997	2	11C(463.2366)	sp|Q8NI60|COQ8A_HUMAN	Q8NI60	COQ8A_HUMAN	Atypical kinase COQ8A, mitochondrial	2022-10-19-KB-FAIMS-Caco2-na-HD-2	631	642	641	Q8NI60_C641	1	CACO-2
AMHQAQTMEGCSSPMVVK	18	3	1	3	11C(463.2366), 2M(15.9949)	sp|Q92879|CELF1_HUMAN	Q92879	CELF1_HUMAN	CUGBP Elav-like family member 1	2022-10-19-KB-FAIMS-Caco2-na-HD-2	167	184	177	Q92879_C177	1	CACO-2
AMLPCPDYDTDTK	13	2	0.9291	1	5C(463.2366)	sp|Q8N3C0|ASCC3_HUMAN	Q8N3C0	ASCC3_HUMAN	Activating signal cointegrator 1 complex subunit 3	2022-10-19-KB-FAIMS-Caco2-na-HD-2	1902	1914	1906	Q8N3C0_C1906	1	CACO-2
AMMQELQAFLESCPPDLR	18	3	0.9688	2	13C(463.2366)	sp|O75843|AP1G2_HUMAN	O75843	AP1G2_HUMAN	AP-1 complex subunit gamma-like 2	2022-10-19-KB-FAIMS-Caco2-na-HD-2	381	398	393	O75843_C393	1	CACO-2
AMNYNAKDEVDGGPPCAPGGTAK	23	3	0.8295	1	16C(463.2366), N-term(42.0106)	sp|Q9NV96|CC50A_HUMAN	Q9NV96	CC50A_HUMAN	Cell cycle control protein 50A	2022-10-19-KB-FAIMS-Caco2-na-HD-2	2	24	17	Q9NV96_C17	1	CACO-2
AMSTLVPQGGPVLCR	15	2	1	2	14C(463.2366)	sp|O94776|MTA2_HUMAN	O94776	MTA2_HUMAN	Metastasis-associated protein MTA2	2022-10-19-KB-FAIMS-Caco2-na-HD-2	248	262	261	O94776_C261	1	CACO-2
AMTEDGFLAVCSEAK	15	2	0.9623	1	11C(463.2366)	sp|P08243|ASNS_HUMAN	P08243	ASNS_HUMAN	Asparagine synthetase [glutamine-hydrolyzing]	2022-10-19-KB-FAIMS-Caco2-na-HD-2	148	162	158	P08243_C158	1	CACO-2
ANACNSVIK	9	2	1	2	4C(463.2366)	sp|P16615|AT2A2_HUMAN	P16615	AT2A2_HUMAN	Sarcoplasmic/endoplasmic reticulum calcium ATPase 2	2022-10-19-KB-FAIMS-Caco2-na-HD-2	468	476	471	P16615_C471	1	CACO-2
ANAPCVIFIDELDSVGGKR	19	3	1	1	5C(463.2366)	sp|Q96TA2|YMEL1_HUMAN	Q96TA2	YMEL1_HUMAN	ATP-dependent zinc metalloprotease YME1L1	2022-10-19-KB-FAIMS-Caco2-na-HD-2	429	447	433	Q96TA2_C433	1	CACO-2
ANASICFAVPDPLMPDPSK	19	3	0.7634	2	6C(463.2366)	sp|O75569|PRKRA_HUMAN	O75569	PRKRA_HUMAN	Interferon-inducible double-stranded RNA-dependent protein kinase activator A	2022-10-19-KB-FAIMS-Caco2-na-HD-2	101	119	106	O75569_C106	1	CACO-2
ANASICFAVPDPLMPDPSKQPK	22	3	1	2	6C(463.2366)	sp|O75569|PRKRA_HUMAN	O75569	PRKRA_HUMAN	Interferon-inducible double-stranded RNA-dependent protein kinase activator A	2022-10-19-KB-FAIMS-Caco2-na-HD-2	101	122	106	O75569_C106	1	CACO-2
ANCEAAR	7	2	0.9999	2	3C(463.2366)	sp|Q00341|VIGLN_HUMAN	Q00341	VIGLN_HUMAN	Vigilin	2022-10-19-KB-FAIMS-Caco2-na-HD-2	634	640	636	Q00341_C636	1	CACO-2
ANCIDSTASAEAVFASEVKK	20	3	1	1	3C(463.2366)	sp|P22087|FBRL_HUMAN	P22087	FBRL_HUMAN	rRNA 2'-O-methyltransferase fibrillarin	2022-10-19-KB-FAIMS-Caco2-na-HD-2	266	285	268	P22087_C268	1	CACO-2
ANCPYIVQFGSTDDPFLPWKEQQEVADRLETK	32	4	1	3	3C(463.2366)	sp|O75884|RBBP9_HUMAN	O75884	RBBP9_HUMAN	Putative hydrolase RBBP9	2022-10-19-KB-FAIMS-Caco2-na-HD-2	125	156	127	O75884_C127	1	CACO-2
ANDQEPCGWWLAK	13	2	1	2	7C(463.2366)	sp|P51114|FXR1_HUMAN	P51114	FXR1_HUMAN	Fragile X mental retardation syndrome-related protein 1	2022-10-19-KB-FAIMS-Caco2-na-HD-2	71	83	77	P51114_C77	1	CACO-2
ANEAYPCPCDIGHR	14	2	0.9984	4	7C(463.2366), 9C(57.0215), N-term(42.0106)	sp|Q96DG6|CMBL_HUMAN	Q96DG6	CMBL_HUMAN	Carboxymethylenebutenolidase homolog	2022-10-19-KB-FAIMS-Caco2-na-HD-2	2	15	8	Q96DG6_C8,10	2	CACO-2
ANEAYPCPCDIGHR	14	2	0.9984	4	7C(463.2366), 9C(57.0215), N-term(42.0106)	sp|Q96DG6|CMBL_HUMAN	Q96DG6	CMBL_HUMAN	Carboxymethylenebutenolidase homolog	2022-10-19-KB-FAIMS-Caco2-na-HD-2	2	15	10	Q96DG6_C8,10	2	CACO-2
ANEAYPCPCDIGHRLEYGGLGR	22	3	1	3	7C(463.2366), 9C(57.0215), N-term(42.0106)	sp|Q96DG6|CMBL_HUMAN	Q96DG6	CMBL_HUMAN	Carboxymethylenebutenolidase homolog	2022-10-19-KB-FAIMS-Caco2-na-HD-2	2	23	8	Q96DG6_C8,10	2	CACO-2
ANEAYPCPCDIGHRLEYGGLGR	22	3	1	3	7C(463.2366), 9C(57.0215), N-term(42.0106)	sp|Q96DG6|CMBL_HUMAN	Q96DG6	CMBL_HUMAN	Carboxymethylenebutenolidase homolog	2022-10-19-KB-FAIMS-Caco2-na-HD-2	2	23	10	Q96DG6_C8,10	2	CACO-2
ANEFHDVNCEVVAVSVDSHFSHLAWINTPR	30	4	1	4	9C(463.2366)	sp|P30048|PRDX3_HUMAN	P30048	PRDX3_HUMAN	Thioredoxin-dependent peroxide reductase, mitochondrial	2022-10-19-KB-FAIMS-Caco2-na-HD-2	119	148	127	P30048_C127	1	CACO-2
ANEPTHFTVDCTEAGEGDVSVGIK	24	3	1	2	11C(463.2366)	sp|O75369|FLNB_HUMAN	O75369	FLNB_HUMAN	Filamin-B	2022-10-19-KB-FAIMS-Caco2-na-HD-2	759	782	769	O75369_C769	1	CACO-2
ANFIEADKYFLPFELACQSK	20	3	1	2	17C(463.2366)	sp|Q9Y6D5|BIG2_HUMAN	Q9Y6D5	BIG2_HUMAN	Brefeldin A-inhibited guanine nucleotide-exchange protein 2	2022-10-19-KB-FAIMS-Caco2-na-HD-2	60	79	76	Q9Y6D5_C76	1	CACO-2
ANFSLPEKCDYMDEVTYGELEKEEAQPIVTK	31	4	0.9581	1	12M(15.9949), 9C(463.2366)	sp|Q1KMD3|HNRL2_HUMAN	Q1KMD3	HNRL2_HUMAN	Heterogeneous nuclear ribonucleoprotein U-like protein 2	2022-10-19-KB-FAIMS-Caco2-na-HD-2	594	624	602	Q1KMD3_C602	1	CACO-2
ANGCVANGEVR	11	2	0.9993	2	4C(463.2366)	sp|O15270|SPTC2_HUMAN	O15270	SPTC2_HUMAN	Serine palmitoyltransferase 2	2022-10-19-KB-FAIMS-Caco2-na-HD-2	16	26	19	O15270_C19	1	CACO-2
ANGLQSCVIIIR	12	2	1	1	7C(463.2366)	sp|Q96KR1|ZFR_HUMAN	Q96KR1	ZFR_HUMAN	Zinc finger RNA-binding protein	2022-10-19-KB-FAIMS-Caco2-na-HD-2	916	927	922	Q96KR1_C922	1	CACO-2
ANNGICFLR	9	2	1	4	6C(463.2366)	sp|P47897|SYQ_HUMAN	P47897	SYQ_HUMAN	Glutamine--tRNA ligase	2022-10-19-KB-FAIMS-Caco2-na-HD-2	293	301	298	P47897_C298	1	CACO-2
ANPQVGVAFPHIKHNYECLVYVQLPFMEDLR	31	4	0.9977	1	18C(463.2366)	sp|P13010|XRCC5_HUMAN	P13010	XRCC5_HUMAN	X-ray repair cross-complementing protein 5	2022-10-19-KB-FAIMS-Caco2-na-HD-2	401	431	418	P13010_C418	1	CACO-2
ANSIQGCK	8	2	0.9986	1	7C(463.2366)	sp|Q86WR0|CCD25_HUMAN	Q86WR0	CCD25_HUMAN	Coiled-coil domain-containing protein 25	2022-10-19-KB-FAIMS-Caco2-na-HD-2	77	84	83	Q86WR0_C83	1	CACO-2
ANVPNKVIQCFAETGQVQK	19	3	1	1	10C(463.2366)	sp|Q00610|CLH1_HUMAN	Q00610	CLH1_HUMAN	Clathrin heavy chain 1	2022-10-19-KB-FAIMS-Caco2-na-HD-2	482	500	491	Q00610_C491	1	CACO-2
APAALPALCDLLASAADPQIR	21	2, 3	0.9996	2	9C(463.2366)	sp|Q8TEX9|IPO4_HUMAN	Q8TEX9	IPO4_HUMAN	Importin-4	2022-10-19-KB-FAIMS-Caco2-na-HD-2	34	54	42	Q8TEX9_C42	1	CACO-2
APCIVYIDEIDAVGK	15	2	0.9997	2	3C(463.2366)	sp|Q9UQ90|SPG7_HUMAN	Q9UQ90	SPG7_HUMAN	Paraplegin	2022-10-19-KB-FAIMS-Caco2-na-HD-2	401	415	403	Q9UQ90_C403	1	CACO-2
APCQAGDLR	9	2	0.9998	2	3C(463.2366)	sp|P48431|SOX2_HUMAN	P48431	SOX2_HUMAN	Transcription factor SOX-2	2022-10-19-KB-FAIMS-Caco2-na-HD-2	263	271	265	P48431_C265	1	CACO-2
APECMALK	8	2	0.9992	1	4C(463.2366)	sp|Q96SB8|SMC6_HUMAN	Q96SB8	SMC6_HUMAN	Structural maintenance of chromosomes protein 6	2022-10-19-KB-FAIMS-Caco2-na-HD-2	343	350	346	Q96SB8_C346	1	CACO-2
APFLCER	7	2	0.9984	2	5C(463.2366)	sp|O14530|TXND9_HUMAN	O14530	TXND9_HUMAN	Thioredoxin domain-containing protein 9	2022-10-19-KB-FAIMS-Caco2-na-HD-2	131	137	135	O14530_C135	1	CACO-2
APGQPELWNALLAACR	16	3	1	1	15C(463.2366)	sp|Q9H8Y5|ANKZ1_HUMAN	Q9H8Y5	ANKZ1_HUMAN	Ankyrin repeat and zinc finger domain-containing protein 1	2022-10-19-KB-FAIMS-Caco2-na-HD-2	488	503	502	Q9H8Y5_C502	1	CACO-2
APHAMISSCGTIPGNPYPK	19	3	1	2	9C(463.2366)	sp|Q86XN7|PRSR1_HUMAN	Q86XN7	PRSR1_HUMAN	Proline and serine-rich protein 1	2022-10-19-KB-FAIMS-Caco2-na-HD-2	131	149	139	Q86XN7_C139	1	CACO-2
APIICVLGHVDTGK	14	2, 3	1	5	5C(463.2366)	sp|O60841|IF2P_HUMAN	O60841	IF2P_HUMAN	Eukaryotic translation initiation factor 5B	2022-10-19-KB-FAIMS-Caco2-na-HD-2	631	644	635	O60841_C635	1	CACO-2
APIPCEVVK	9	2	0.9999	2	5C(463.2366)	sp|Q68CP9|ARID2_HUMAN	Q68CP9	ARID2_HUMAN	AT-rich interactive domain-containing protein 2	2022-10-19-KB-FAIMS-Caco2-na-HD-2	707	715	711	Q68CP9_C711	1	CACO-2
APLQQCAEDR	10	2	0.9829	2	6C(463.2366)	sp|Q15003|CND2_HUMAN	Q15003	CND2_HUMAN	Condensin complex subunit 2	2022-10-19-KB-FAIMS-Caco2-na-HD-2	304	313	309	Q15003_C309	1	CACO-2
APLSQLYFCR	10	2	1	2	9C(463.2366)	sp|Q9UJW0|DCTN4_HUMAN	Q9UJW0	DCTN4_HUMAN	Dynactin subunit 4	2022-10-19-KB-FAIMS-Caco2-na-HD-2	22	31	30	Q9UJW0_C30	1	CACO-2
APMILNGVCVIWK	13	2	0.6376	1	9C(463.2366)	sp|Q13951|PEBB_HUMAN	Q13951	PEBB_HUMAN	Core-binding factor subunit beta	2022-10-19-KB-FAIMS-Caco2-na-HD-2	99	111	107	Q13951_C107	1	CACO-2
APNYSCVMTGSWDK	14	2	0.9824	1	6C(463.2366)	sp|P78406|RAE1L_HUMAN	P78406	RAE1L_HUMAN	mRNA export factor	2022-10-19-KB-FAIMS-Caco2-na-HD-2	138	151	143	P78406_C143	1	CACO-2
APPCEYKDWLTK	12	3	1	2	4C(463.2366)	sp|P78527|PRKDC_HUMAN	P78527	PRKDC_HUMAN	DNA-dependent protein kinase catalytic subunit	2022-10-19-KB-FAIMS-Caco2-na-HD-2	3834	3845	3837	P78527_C3837	1	CACO-2
APPGGCEER	9	2	0.9971	2	6C(463.2366)	sp|Q5RKV6|EXOS6_HUMAN	Q5RKV6	EXOS6_HUMAN	Exosome complex component MTR3	2022-10-19-KB-FAIMS-Caco2-na-HD-2	112	120	117	Q5RKV6_C117	1	CACO-2
APPPSLTDCIGTVDSR	16	2	1	3	9C(463.2366)	sp|Q9NZZ3|CHMP5_HUMAN	Q9NZZ3	CHMP5_HUMAN	Charged multivesicular body protein 5	2022-10-19-KB-FAIMS-Caco2-na-HD-2	12	27	20	Q9NZZ3_C20	1	CACO-2
APPPVFYNKPPEIDITCWDADPVPEEEEGFEGGD	34	3	1	2	17C(463.2366)	sp|Q16643|DREB_HUMAN	Q16643	DREB_HUMAN	Drebrin	2022-10-19-KB-FAIMS-Caco2-na-HD-2	616	649	632	Q16643_C632	1	CACO-2
APPWVPAMGFTLAPSLGCFVGSR	23	3	1	4	18C(463.2366), 8M(15.9949)	sp|P30536|TSPO_HUMAN	P30536	TSPO_HUMAN	Translocator protein	2022-10-19-KB-FAIMS-Caco2-na-HD-2	2	24	19	P30536_C19	1	CACO-2
APQCLGK	7	2	0.9999	4	4C(463.2366)	sp|Q00839|HNRPU_HUMAN	Q00839	HNRPU_HUMAN	Heterogeneous nuclear ribonucleoprotein U	2022-10-19-KB-FAIMS-Caco2-na-HD-2	559	565	562	Q00839_C562	1	CACO-2
APQCLGKFIEIAAR	14	3	1	2	4C(463.2366)	sp|Q00839|HNRPU_HUMAN	Q00839	HNRPU_HUMAN	Heterogeneous nuclear ribonucleoprotein U	2022-10-19-KB-FAIMS-Caco2-na-HD-2	559	572	562	Q00839_C562	1	CACO-2
APQCYPSSVNSAR	13	2	1	3	4C(463.2366)	sp|Q9H9A5|CNO10_HUMAN	Q9H9A5	CNO10_HUMAN	CCR4-NOT transcription complex subunit 10	2022-10-19-KB-FAIMS-Caco2-na-HD-2	630	642	633	Q9H9A5_C633	1	CACO-2
APSCLEAFRDPQFQGLFQYLLRPK	24	4	1	2	4C(463.2366)	sp|O43299|AP5Z1_HUMAN	O43299	AP5Z1_HUMAN	AP-5 complex subunit zeta-1	2022-10-19-KB-FAIMS-Caco2-na-HD-2	502	525	505	O43299_C505	1	CACO-2
APSGNEEPCLLK	12	2	0.8786	1	9C(463.2366)	sp|Q14315|FLNC_HUMAN	Q14315	FLNC_HUMAN	Filamin-C	2022-10-19-KB-FAIMS-Caco2-na-HD-2	1983	1994	1991	Q14315_C1991	1	CACO-2
APSGRDEPCLLK	12	3	1	2	9C(463.2366)	sp|O75369|FLNB_HUMAN	O75369	FLNB_HUMAN	Filamin-B	2022-10-19-KB-FAIMS-Caco2-na-HD-2	1944	1955	1952	O75369_C1952	1	CACO-2
APSVANVGSHCDLSLK	16	3	1	2	11C(463.2366)	sp|P21333|FLNA_HUMAN	P21333	FLNA_HUMAN	Filamin-A	2022-10-19-KB-FAIMS-Caco2-na-HD-2	2150	2165	2160	P21333_C2160	1	CACO-2
APSVATVGSICDLNLK	16	2	1	4	11C(463.2366)	sp|O75369|FLNB_HUMAN	O75369	FLNB_HUMAN	Filamin-B	2022-10-19-KB-FAIMS-Caco2-na-HD-2	2105	2120	2115	O75369_C2115	1	CACO-2
APSVATVGSICDLNLKIPEINSSDMSAHVTSPSGR	35	4	1	3	11C(463.2366)	sp|O75369|FLNB_HUMAN	O75369	FLNB_HUMAN	Filamin-B	2022-10-19-KB-FAIMS-Caco2-na-HD-2	2105	2139	2115	O75369_C2115	1	CACO-2
APTLASLENCMK	12	2	0.9834	1	10C(463.2366)	sp|Q9UGP8|SEC63_HUMAN	Q9UGP8	SEC63_HUMAN	Translocation protein SEC63 homolog	2022-10-19-KB-FAIMS-Caco2-na-HD-2	357	368	366	Q9UGP8_C366	1	CACO-2
APTYFCGQTLTFR	13	2	1	3	6C(463.2366)	sp|Q8IUI8|CRLF3_HUMAN	Q8IUI8	CRLF3_HUMAN	Cytokine receptor-like factor 3	2022-10-19-KB-FAIMS-Caco2-na-HD-2	308	320	313	Q8IUI8_C313	1	CACO-2
APVAGTCYQAEWDDYVPK	18	2, 3	1	3	7C(463.2366)	sp|P30086|PEBP1_HUMAN	P30086	PEBP1_HUMAN	Phosphatidylethanolamine-binding protein 1	2022-10-19-KB-FAIMS-Caco2-na-HD-2	162	179	168	P30086_C168	1	CACO-2
APVAGTCYQAEWDDYVPKLYEQLSGK	26	3	0.9752	1	7C(463.2366)	sp|P30086|PEBP1_HUMAN	P30086	PEBP1_HUMAN	Phosphatidylethanolamine-binding protein 1	2022-10-19-KB-FAIMS-Caco2-na-HD-2	162	187	168	P30086_C168	1	CACO-2
APVPSTCSSTFPEELSPPSHQAK	23	3	1	2	7C(463.2366)	sp|Q14980|NUMA1_HUMAN	Q14980	NUMA1_HUMAN	Nuclear mitotic apparatus protein 1	2022-10-19-KB-FAIMS-Caco2-na-HD-2	154	176	160	Q14980_C160	1	CACO-2
APVTCTPGQPGQQR	14	2	0.8419	3	5C(463.2366)	sp|Q9H4K7|MTG2_HUMAN	Q9H4K7	MTG2_HUMAN	Mitochondrial ribosome-associated GTPase 2	2022-10-19-KB-FAIMS-Caco2-na-HD-2	202	215	206	Q9H4K7_C206	1	CACO-2
AQAAKPCILFFDEFESIAPR	20	3	1	2	7C(463.2366)	sp|O43933|PEX1_HUMAN	O43933	PEX1_HUMAN	Peroxisome biogenesis factor 1	2022-10-19-KB-FAIMS-Caco2-na-HD-2	929	948	935	O43933_C935	1	CACO-2
AQALCSWTAK	10	2	0.9781	2	5C(463.2366)	sp|Q9NZM3|ITSN2_HUMAN	Q9NZM3	ITSN2_HUMAN	Intersectin-2	2022-10-19-KB-FAIMS-Caco2-na-HD-2	903	912	907	Q9NZM3_C907	1	CACO-2
AQAWCYSK	8	2	0.9997	5	5C(463.2366)	sp|P51149|RAB7A_HUMAN	P51149	RAB7A_HUMAN	Ras-related protein Rab-7a	2022-10-19-KB-FAIMS-Caco2-na-HD-2	139	146	143	P51149_C143	1	CACO-2
AQCPIVER	8	2	0.9965	3	3C(463.2366)	sp|P46782|RS5_HUMAN	P46782	RS5_HUMAN	40S ribosomal protein S5	2022-10-19-KB-FAIMS-Caco2-na-HD-2	64	71	66	P46782_C66	1	CACO-2
AQDITLPHLCSVLLAFAR	18	3	1	3	10C(463.2366)	sp|Q969Z0|FAKD4_HUMAN	Q969Z0	FAKD4_HUMAN	FAST kinase domain-containing protein 4	2022-10-19-KB-FAIMS-Caco2-na-HD-2	361	378	370	Q969Z0_C370	1	CACO-2
AQEIAMQNRLPCIYLVDSGGAYLPR	25	3	1	2	12C(463.2366)	sp|Q9HCC0|MCCB_HUMAN	Q9HCC0	MCCB_HUMAN	Methylcrotonoyl-CoA carboxylase beta chain, mitochondrial	2022-10-19-KB-FAIMS-Caco2-na-HD-2	156	180	167	Q9HCC0_C167	1	CACO-2
AQELSALLGCEVDADQVILSHSPMK	25	3	1	3	10C(463.2366)	sp|Q9BXW7|HDHD5_HUMAN	Q9BXW7	HDHD5_HUMAN	Haloacid dehalogenase-like hydrolase domain-containing 5	2022-10-19-KB-FAIMS-Caco2-na-HD-2	100	124	109	Q9BXW7_C109	1	CACO-2
AQEPLVDGCSGGGR	14	2	1	3	9C(463.2366)	sp|Q7Z2K6|ERMP1_HUMAN	Q7Z2K6	ERMP1_HUMAN	Endoplasmic reticulum metallopeptidase 1	2022-10-19-KB-FAIMS-Caco2-na-HD-2	35	48	43	Q7Z2K6_C43	1	CACO-2
AQEWCDR	7	2	0.9946	1	5C(463.2366)	sp|Q96L91|EP400_HUMAN	Q96L91	EP400_HUMAN	E1A-binding protein p400	2022-10-19-KB-FAIMS-Caco2-na-HD-2	2003	2009	2007	Q96L91_C2007	1	CACO-2
AQEWCIK	7	2	0.9939	2	5C(463.2366)	sp|Q6PD74|AAGAB_HUMAN	Q6PD74	AAGAB_HUMAN	Alpha- and gamma-adaptin-binding protein p34	2022-10-19-KB-FAIMS-Caco2-na-HD-2	127	133	131	Q6PD74_C131	1	CACO-2
AQFEYDPAKDDLIPCKEAGIR	21	3	1	2	15C(463.2366)	sp|O14936|CSKP_HUMAN	O14936	CSKP_HUMAN	Peripheral plasma membrane protein CASK	2022-10-19-KB-FAIMS-Caco2-na-HD-2	619	639	633	O14936_C633	1	CACO-2
AQGHISQKDPNGTSSLPTGSSLLQEVEVQNEEMAAFCR	38	4	0.9975	1	37C(463.2366)	sp|O00443|P3C2A_HUMAN	O00443	P3C2A_HUMAN	Phosphatidylinositol 4-phosphate 3-kinase C2 domain-containing subunit alpha	2022-10-19-KB-FAIMS-Caco2-na-HD-2	349	386	385	O00443_C385	1	CACO-2
AQHELHFQAATYLCLLR	17	4	1	1	14C(463.2366)	sp|Q96HJ9|FMC1_HUMAN	Q96HJ9	FMC1_HUMAN	Protein FMC1 homolog	2022-10-19-KB-FAIMS-Caco2-na-HD-2	55	71	68	Q96HJ9_C68	1	CACO-2
AQHFSLAACDVVGFDLDHTLCR	22	3	1	1	21C(57.0215), 9C(463.2366), N-term(42.0106)	sp|Q5TFE4|NT5D1_HUMAN	Q5TFE4	NT5D1_HUMAN	5'-nucleotidase domain-containing protein 1	2022-10-19-KB-FAIMS-Caco2-na-HD-2	2	23	10	Q5TFE4_C10,22	2	CACO-2
AQHFSLAACDVVGFDLDHTLCR	22	3	1	1	21C(57.0215), 9C(463.2366), N-term(42.0106)	sp|Q5TFE4|NT5D1_HUMAN	Q5TFE4	NT5D1_HUMAN	5'-nucleotidase domain-containing protein 1	2022-10-19-KB-FAIMS-Caco2-na-HD-2	2	23	22	Q5TFE4_C10,22	2	CACO-2
AQIIELLCIVEALKK	15	3	1	2	8C(463.2366)	sp|Q9Y5K6|CD2AP_HUMAN	Q9Y5K6	CD2AP_HUMAN	CD2-associated protein	2022-10-19-KB-FAIMS-Caco2-na-HD-2	588	602	595	Q9Y5K6_C595	1	CACO-2
AQILPIRFQEHLQLQNLGINPANIGFSTLTMESDKFICIR	40	4	0.9886	1	38C(463.2366), N-term(42.0106)	sp|Q00610|CLH1_HUMAN	Q00610	CLH1_HUMAN	Clathrin heavy chain 1	2022-10-19-KB-FAIMS-Caco2-na-HD-2	2	41	39	Q00610_C39	1	CACO-2
AQIMLCGEITHPK	13	3	1	3	4M(15.9949), 6C(463.2366)	sp|Q9NUQ6|SPS2L_HUMAN	Q9NUQ6	SPS2L_HUMAN	SPATS2-like protein	2022-10-19-KB-FAIMS-Caco2-na-HD-2	346	358	351	Q9NUQ6_C351	1	CACO-2
AQISSNSGFKECPSSHPEPTR	21	3	1	2	12C(463.2366), N-term(42.0106)	sp|O00443|P3C2A_HUMAN	O00443	P3C2A_HUMAN	Phosphatidylinositol 4-phosphate 3-kinase C2 domain-containing subunit alpha	2022-10-19-KB-FAIMS-Caco2-na-HD-2	2	22	13	O00443_C13	1	CACO-2
AQLNIGNVLPVGTMPEGTIVCCLEEKPGDR	30	3, 4	1	7	21C(463.2366), 21C(57.0215), 22C(463.2366), 22C(57.0215)	sp|P62917|RL8_HUMAN	P62917	RL8_HUMAN	60S ribosomal protein L8	2022-10-19-KB-FAIMS-Caco2-na-HD-2	94	123	114	P62917_C114,115	2	CACO-2
AQLNIGNVLPVGTMPEGTIVCCLEEKPGDR	30	3, 4	1	7	21C(463.2366), 21C(57.0215), 22C(463.2366), 22C(57.0215)	sp|P62917|RL8_HUMAN	P62917	RL8_HUMAN	60S ribosomal protein L8	2022-10-19-KB-FAIMS-Caco2-na-HD-2	94	123	115	P62917_C114,115	2	CACO-2
AQLNIGNVLPVGTMPEGTIVCCLEEKPGDRGK	32	4	1	2	21C(57.0215), 22C(463.2366)	sp|P62917|RL8_HUMAN	P62917	RL8_HUMAN	60S ribosomal protein L8	2022-10-19-KB-FAIMS-Caco2-na-HD-2	94	125	114	P62917_C114,115	2	CACO-2
AQLNIGNVLPVGTMPEGTIVCCLEEKPGDRGK	32	4	1	2	21C(57.0215), 22C(463.2366)	sp|P62917|RL8_HUMAN	P62917	RL8_HUMAN	60S ribosomal protein L8	2022-10-19-KB-FAIMS-Caco2-na-HD-2	94	125	115	P62917_C114,115	2	CACO-2
AQLSGLQLQPCLYK	14	2	0.613	1	11C(463.2366)	sp|O43159|RRP8_HUMAN	O43159	RRP8_HUMAN	Ribosomal RNA-processing protein 8	2022-10-19-KB-FAIMS-Caco2-na-HD-2	441	454	451	O43159_C451	1	CACO-2
AQLTQLFLASVLECPFYKGPK	21	3	0.869	1	14C(463.2366)	sp|Q14CZ7|FAKD3_HUMAN	Q14CZ7	FAKD3_HUMAN	FAST kinase domain-containing protein 3, mitochondrial	2022-10-19-KB-FAIMS-Caco2-na-HD-2	491	511	504	Q14CZ7_C504	1	CACO-2
AQMEVYCSDFHAER	14	3	1	1	7C(463.2366)	sp|Q96CV9|OPTN_HUMAN	Q96CV9	OPTN_HUMAN	Optineurin	2022-10-19-KB-FAIMS-Caco2-na-HD-2	466	479	472	Q96CV9_C472	1	CACO-2
AQNTWGCGNSLR	12	2	1	3	7C(463.2366)	sp|P02545|LMNA_HUMAN	P02545	LMNA_HUMAN	Prelamin-A/C	2022-10-19-KB-FAIMS-Caco2-na-HD-2	516	527	522	P02545_C522	1	CACO-2
AQPDDPESQMACHVFR	16	3	1	2	12C(463.2366)	sp|O60343|TBCD4_HUMAN	O60343	TBCD4_HUMAN	TBC1 domain family member 4	2022-10-19-KB-FAIMS-Caco2-na-HD-2	145	160	156	O60343_C156	1	CACO-2
AQPLEDLAGLKELFQTPVCTDKPTTHEK	28	4	0.98	1	19C(463.2366)	sp|P46013|KI67_HUMAN	P46013	KI67_HUMAN	Proliferation marker protein Ki-67	2022-10-19-KB-FAIMS-Caco2-na-HD-2	1461	1488	1479	P46013_C1479	1	CACO-2
AQQACIEAK	9	2	0.9999	3	5C(463.2366)	sp|Q9UNE7|CHIP_HUMAN	Q9UNE7	CHIP_HUMAN	E3 ubiquitin-protein ligase CHIP	2022-10-19-KB-FAIMS-Caco2-na-HD-2	195	203	199	Q9UNE7_C199	1	CACO-2
AQQEQLLLQKQLQQQQQQPPSQLCTAPASSHER	33	3	0.9977	1	24C(463.2366)	sp|Q9Y2D5|AKAP2_HUMAN	Q9Y2D5	AKAP2_HUMAN	A-kinase anchor protein 2	2022-10-19-KB-FAIMS-Caco2-na-HD-2	273	305	296	Q9Y2D5_C296	1	CACO-2
AQRIEYDCELVPR	13	3	0.9994	1	8C(463.2366)	sp|Q9P258|RCC2_HUMAN	Q9P258	RCC2_HUMAN	Protein RCC2	2022-10-19-KB-FAIMS-Caco2-na-HD-2	298	310	305	Q9P258_C305	1	CACO-2
AQTGAPCLSFDIVR	14	2	1	4	7C(463.2366)	sp|Q9BQ67|GRWD1_HUMAN	Q9BQ67	GRWD1_HUMAN	Glutamate-rich WD repeat-containing protein 1	2022-10-19-KB-FAIMS-Caco2-na-HD-2	60	73	66	Q9BQ67_C66	1	CACO-2
AQTGAPCLSFDIVRDHLGDNR	21	4	1	1	7C(463.2366)	sp|Q9BQ67|GRWD1_HUMAN	Q9BQ67	GRWD1_HUMAN	Glutamate-rich WD repeat-containing protein 1	2022-10-19-KB-FAIMS-Caco2-na-HD-2	60	80	66	Q9BQ67_C66	1	CACO-2
AQTPESCGSLTPER	14	2	1	2	7C(463.2366)	sp|Q4L180|FIL1L_HUMAN	Q4L180	FIL1L_HUMAN	Filamin A-interacting protein 1-like	2022-10-19-KB-FAIMS-Caco2-na-HD-2	984	997	990	Q4L180_C990	1	CACO-2
AQVAFECDEDKDER	14	3	1	1	7C(463.2366)	sp|Q96RT1|ERBIN_HUMAN	Q96RT1	ERBIN_HUMAN	Erbin	2022-10-19-KB-FAIMS-Caco2-na-HD-2	458	471	464	Q96RT1_C464	1	CACO-2
AQVCLISSSK	10	2	0.9537	1	4C(463.2366)	sp|Q9Y5Q9|TF3C3_HUMAN	Q9Y5Q9	TF3C3_HUMAN	General transcription factor 3C polypeptide 3	2022-10-19-KB-FAIMS-Caco2-na-HD-2	571	580	574	Q9Y5Q9_C574	1	CACO-2
AQVCQQAEHSFAGMPCGIMDQFISLMGQK	29	3, 4	0.9967	2	16C(463.2366), 4C(463.2366)	sp|P51570|GALK1_HUMAN	P51570	GALK1_HUMAN	Galactokinase	2022-10-19-KB-FAIMS-Caco2-na-HD-2	167	195	170	P51570_C170,182	2	CACO-2
AQVCQQAEHSFAGMPCGIMDQFISLMGQK	29	3, 4	0.9967	2	16C(463.2366), 4C(463.2366)	sp|P51570|GALK1_HUMAN	P51570	GALK1_HUMAN	Galactokinase	2022-10-19-KB-FAIMS-Caco2-na-HD-2	167	195	182	P51570_C170,182	2	CACO-2
AQVFSCPACR	10	2	0.9999	2	6C(57.0215), 9C(463.2366)	sp|Q96T88|UHRF1_HUMAN	Q96T88	UHRF1_HUMAN	E3 ubiquitin-protein ligase UHRF1	2022-10-19-KB-FAIMS-Caco2-na-HD-2	754	763	759	Q96T88_C759,762	2	CACO-2
AQVFSCPACR	10	2	0.9999	2	6C(57.0215), 9C(463.2366)	sp|Q96T88|UHRF1_HUMAN	Q96T88	UHRF1_HUMAN	E3 ubiquitin-protein ligase UHRF1	2022-10-19-KB-FAIMS-Caco2-na-HD-2	754	763	762	Q96T88_C759,762	2	CACO-2
AQVPGSSPGLLSLSLNQQPAAPECK	25	3	1	2	24C(463.2366)	sp|Q86W42|THOC6_HUMAN	Q86W42	THOC6_HUMAN	THO complex subunit 6 homolog	2022-10-19-KB-FAIMS-Caco2-na-HD-2	291	315	314	Q86W42_C314	1	CACO-2
AQYQHDTSLPHCR	13	3	0.9925	1	12C(463.2366)	sp|P18074|ERCC2_HUMAN	P18074	ERCC2_HUMAN	General transcription and DNA repair factor IIH helicase subunit XPD	2022-10-19-KB-FAIMS-Caco2-na-HD-2	144	156	155	P18074_C155	1	CACO-2
ARDCLIPMGITSENVAER	18	3	1	1	4C(463.2366)	sp|P09110|THIK_HUMAN	P09110	THIK_HUMAN	3-ketoacyl-CoA thiolase, peroxisomal	2022-10-19-KB-FAIMS-Caco2-na-HD-2	174	191	177	P09110_C177	1	CACO-2
ARFEELCSDLFR	12	2, 3	1	6	7C(463.2366)	sp|P0DMV8|HS71A_HUMAN	P0DMV8	HS71A_HUMAN	Heat shock 70 kDa protein 1A	2022-10-19-KB-FAIMS-Caco2-na-HD-2	300	311	306	P0DMV8_C306	1	CACO-2
ARFELLCSPLFNK	13	3	0.9987	1	7C(463.2366)	sp|Q0VDF9|HSP7E_HUMAN	Q0VDF9	HSP7E_HUMAN	Heat shock 70 kDa protein 14	2022-10-19-KB-FAIMS-Caco2-na-HD-2	298	310	304	Q0VDF9_C304	1	CACO-2
ARHGFCGIPITDTGR	15	3	1	1	6C(463.2366)	sp|P12268|IMDH2_HUMAN	P12268	IMDH2_HUMAN	Inosine-5'-monophosphate dehydrogenase 2	2022-10-19-KB-FAIMS-Caco2-na-HD-2	135	149	140	P12268_C140	1	CACO-2
ARHGGEDYVFSLLTGYCEPPTGVSLR	26	3	0.9955	2	17C(463.2366)	sp|P08574|CY1_HUMAN	P08574	CY1_HUMAN	Cytochrome c1, heme protein, mitochondrial	2022-10-19-KB-FAIMS-Caco2-na-HD-2	203	228	219	P08574_C219	1	CACO-2
ARPASAAVLVPLCSVR	16	3	1	1	13C(463.2366)	sp|Q8WV74|NUDT8_HUMAN	Q8WV74	NUDT8_HUMAN	Nucleoside diphosphate-linked moiety X motif 8	2022-10-19-KB-FAIMS-Caco2-na-HD-2	27	42	39	Q8WV74_C39	1	CACO-2
ARPPSEGEFIDCFQK	15	3	1	1	12C(463.2366)	sp|Q9H6S3|ES8L2_HUMAN	Q9H6S3	ES8L2_HUMAN	Epidermal growth factor receptor kinase substrate 8-like protein 2	2022-10-19-KB-FAIMS-Caco2-na-HD-2	306	320	317	Q9H6S3_C317	1	CACO-2
ARPSPGHCLPEDEDPEER	18	3	0.5848	1	8C(463.2366)	sp|Q9BWH6|RPAP1_HUMAN	Q9BWH6	RPAP1_HUMAN	RNA polymerase II-associated protein 1	2022-10-19-KB-FAIMS-Caco2-na-HD-2	77	94	84	Q9BWH6_C84	1	CACO-2
ARQYPWGVVQVENENHCDFVK	21	3	1	1	17C(463.2366)	sp|Q9P0V9|SEP10_HUMAN	Q9P0V9	SEP10_HUMAN	Septin-10	2022-10-19-KB-FAIMS-Caco2-na-HD-2	277	297	293	Q9P0V9_C293	1	CACO-2
ARVECQSHR	9	2	0.9524	2	5C(463.2366)	sp|O14818|PSA7_HUMAN	O14818	PSA7_HUMAN	Proteasome subunit alpha type-7	2022-10-19-KB-FAIMS-Caco2-na-HD-2	87	95	91	O14818_C91	1	CACO-2
ARVPQTFTVDCSQAGR	16	3	0.9329	1	11C(463.2366)	sp|Q14315|FLNC_HUMAN	Q14315	FLNC_HUMAN	Filamin-C	2022-10-19-KB-FAIMS-Caco2-na-HD-2	1459	1474	1469	Q14315_C1469	1	CACO-2
ASAALNCLK	9	2	0.7889	1	7C(463.2366)	sp|Q6R327|RICTR_HUMAN	Q6R327	RICTR_HUMAN	Rapamycin-insensitive companion of mTOR	2022-10-19-KB-FAIMS-Caco2-na-HD-2	469	477	475	Q6R327_C475	1	CACO-2
ASAGGEDCESPAPEADRPHQRPFLIGVSGGTASGK	35	4	0.9886	1	8C(463.2366), N-term(42.0106)	sp|Q9HA47|UCK1_HUMAN	Q9HA47	UCK1_HUMAN	Uridine-cytidine kinase 1	2022-10-19-KB-FAIMS-Caco2-na-HD-2	2	36	9	Q9HA47_C9	1	CACO-2
ASAGPQPLLVQSCK	14	2, 3	1	3	13C(463.2366)	sp|Q9Y490|TLN1_HUMAN	Q9Y490	TLN1_HUMAN	Talin-1	2022-10-19-KB-FAIMS-Caco2-na-HD-2	944	957	956	Q9Y490_C956	1	CACO-2
ASALACLK	8	2	0.696	1	6C(463.2366)	sp|P10515|ODP2_HUMAN	P10515	ODP2_HUMAN	Dihydrolipoyllysine-residue acetyltransferase component of pyruvate dehydrogenase complex, mitochondrial	2022-10-19-KB-FAIMS-Caco2-na-HD-2	483	490	488	P10515_C488	1	CACO-2
ASALACLKVPEANSSWMDTVIR	22	3	1	5	6C(463.2366)	sp|P10515|ODP2_HUMAN	P10515	ODP2_HUMAN	Dihydrolipoyllysine-residue acetyltransferase component of pyruvate dehydrogenase complex, mitochondrial	2022-10-19-KB-FAIMS-Caco2-na-HD-2	483	504	488	P10515_C488	1	CACO-2
ASALCDR	7	2	0.9939	2	5C(463.2366)	sp|P63151|2ABA_HUMAN	P63151	2ABA_HUMAN	Serine/threonine-protein phosphatase 2A 55 kDa regulatory subunit B alpha isoform	2022-10-19-KB-FAIMS-Caco2-na-HD-2	258	264	262	P63151_C262	1	CACO-2
ASALVFFSCR	10	2	1	1	9C(463.2366)	sp|P17050|NAGAB_HUMAN	P17050	NAGAB_HUMAN	Alpha-N-acetylgalactosaminidase	2022-10-19-KB-FAIMS-Caco2-na-HD-2	335	344	343	P17050_C343	1	CACO-2
ASAPSPNAQVACDHCLK	17	3	0.9995	1	12C(463.2366), 15C(57.0215)	sp|Q14258|TRI25_HUMAN	Q14258	TRI25_HUMAN	E3 ubiquitin/ISG15 ligase TRIM25	2022-10-19-KB-FAIMS-Caco2-na-HD-2	96	112	107	Q14258_C107,110	2	CACO-2
ASAPSPNAQVACDHCLK	17	3	0.9995	1	12C(463.2366), 15C(57.0215)	sp|Q14258|TRI25_HUMAN	Q14258	TRI25_HUMAN	E3 ubiquitin/ISG15 ligase TRIM25	2022-10-19-KB-FAIMS-Caco2-na-HD-2	96	112	110	Q14258_C107,110	2	CACO-2
ASAQQENSSTCIGSAIK	17	2	0.9991	2	11C(463.2366)	sp|Q9NXV6|CARF_HUMAN	Q9NXV6	CARF_HUMAN	CDKN2A-interacting protein	2022-10-19-KB-FAIMS-Caco2-na-HD-2	168	184	178	Q9NXV6_C178	1	CACO-2
ASATGMIIMDGVEVPEENVLPGASSLGGPFGCLNNAR	37	3	0.9965	1	32C(463.2366)	sp|Q92947|GCDH_HUMAN	Q92947	GCDH_HUMAN	Glutaryl-CoA dehydrogenase, mitochondrial	2022-10-19-KB-FAIMS-Caco2-na-HD-2	258	294	289	Q92947_C289	1	CACO-2
ASAYVFASPGCK	12	2	1	3	11C(463.2366)	sp|O95861|BPNT1_HUMAN	O95861	BPNT1_HUMAN	3'(2'),5'-bisphosphate nucleotidase 1	2022-10-19-KB-FAIMS-Caco2-na-HD-2	233	244	243	O95861_C243	1	CACO-2
ASCASIDIEDATQHLR	16	3	1	1	3C(463.2366), N-term(42.0106)	sp|Q6P2E9|EDC4_HUMAN	Q6P2E9	EDC4_HUMAN	Enhancer of mRNA-decapping protein 4	2022-10-19-KB-FAIMS-Caco2-na-HD-2	2	17	4	Q6P2E9_C4	1	CACO-2
ASCILQLVK	9	2	1	3	3C(463.2366)	sp|O14617|AP3D1_HUMAN	O14617	AP3D1_HUMAN	AP-3 complex subunit delta-1	2022-10-19-KB-FAIMS-Caco2-na-HD-2	572	580	574	O14617_C574	1	CACO-2
ASCQPQPLER	10	2	0.9999	3	3C(463.2366)	sp|Q9H1P3|OSBL2_HUMAN	Q9H1P3	OSBL2_HUMAN	Oxysterol-binding protein-related protein 2	2022-10-19-KB-FAIMS-Caco2-na-HD-2	120	129	122	Q9H1P3_C122	1	CACO-2
ASCTSSTSGSKR	12	2	0.998	2	3C(463.2366)	sp|P13807|GYS1_HUMAN	P13807	GYS1_HUMAN	Glycogen [starch] synthase, muscle	2022-10-19-KB-FAIMS-Caco2-na-HD-2	697	708	699	P13807_C699	1	CACO-2
ASEDPLLNLVSPLGCEVDVEEGDLGR	26	3	0.9959	2	15C(463.2366)	sp|Q8NDH3|PEPL1_HUMAN	Q8NDH3	PEPL1_HUMAN	Probable aminopeptidase NPEPL1	2022-10-19-KB-FAIMS-Caco2-na-HD-2	490	515	504	Q8NDH3_C504	1	CACO-2
ASEIVCLAVPPPDTHGFEHTFEVYTEGER	29	4	1	1	6C(463.2366)	sp|Q96P48|ARAP1_HUMAN	Q96P48	ARAP1_HUMAN	Arf-GAP with Rho-GAP domain, ANK repeat and PH domain-containing protein 1	2022-10-19-KB-FAIMS-Caco2-na-HD-2	798	826	803	Q96P48_C803	1	CACO-2
ASENPVLQNIQADPTIVCTSFKK	23	3	1	1	18C(463.2366)	sp|Q96BP3|PPWD1_HUMAN	Q96BP3	PPWD1_HUMAN	Peptidylprolyl isomerase domain and WD repeat-containing protein 1	2022-10-19-KB-FAIMS-Caco2-na-HD-2	423	445	440	Q96BP3_C440	1	CACO-2
ASFENNCEIGCFAK	14	2, 3	1	4	11C(463.2366), 7C(57.0215)	sp|P56537|IF6_HUMAN	P56537	IF6_HUMAN	Eukaryotic translation initiation factor 6	2022-10-19-KB-FAIMS-Caco2-na-HD-2	5	18	11	P56537_C11,15	2	CACO-2
ASFENNCEIGCFAK	14	2, 3	1	4	11C(463.2366), 7C(57.0215)	sp|P56537|IF6_HUMAN	P56537	IF6_HUMAN	Eukaryotic translation initiation factor 6	2022-10-19-KB-FAIMS-Caco2-na-HD-2	5	18	15	P56537_C11,15	2	CACO-2
ASGCEGEDVVTLLK	14	2	1	4	4C(463.2366)	sp|P52789|HXK2_HUMAN	P52789	HXK2_HUMAN	Hexokinase-2	2022-10-19-KB-FAIMS-Caco2-na-HD-2	625	638	628	P52789_C628	1	CACO-2
ASGGGGCSASER	12	2	1	2	7C(463.2366), N-term(42.0106)	sp|Q13596|SNX1_HUMAN	Q13596	SNX1_HUMAN	Sorting nexin-1	2022-10-19-KB-FAIMS-Caco2-na-HD-2	2	13	8	Q13596_C8	1	CACO-2
ASGPDGECDSNGPGFYLYDLGSTHGTFLNK	30	3	0.9994	2	8C(463.2366)	sp|Q9BWU0|NADAP_HUMAN	Q9BWU0	NADAP_HUMAN	Kanadaptin	2022-10-19-KB-FAIMS-Caco2-na-HD-2	217	246	224	Q9BWU0_C224	1	CACO-2
ASGQPAGPDNKENCPVPGKPGEAVAAR	27	4	1	2	14C(463.2366)	sp|P04183|KITH_HUMAN	P04183	KITH_HUMAN	Thymidine kinase, cytosolic	2022-10-19-KB-FAIMS-Caco2-na-HD-2	193	219	206	P04183_C206	1	CACO-2
ASGVQVADEVCRIFYDMKVR	20	3	1	1	11C(463.2366), N-term(42.0106)	sp|P60981|DEST_HUMAN	P60981	DEST_HUMAN	Destrin	2022-10-19-KB-FAIMS-Caco2-na-HD-2	2	21	12	P60981_C12	1	CACO-2
ASHLLETLLCK	11	2	1	3	10C(463.2366)	sp|Q03701|CEBPZ_HUMAN	Q03701	CEBPZ_HUMAN	CCAAT/enhancer-binding protein zeta	2022-10-19-KB-FAIMS-Caco2-na-HD-2	402	412	411	Q03701_C411	1	CACO-2
ASHLLETLLCKHPNMK	16	3	0.9993	2	10C(463.2366)	sp|Q03701|CEBPZ_HUMAN	Q03701	CEBPZ_HUMAN	CCAAT/enhancer-binding protein zeta	2022-10-19-KB-FAIMS-Caco2-na-HD-2	402	417	411	Q03701_C411	1	CACO-2
ASHNNTQIQVVSASNEPLAFASCGTEGFR	29	3	1	4	23C(463.2366)	sp|P82912|RT11_HUMAN	P82912	RT11_HUMAN	28S ribosomal protein S11, mitochondrial	2022-10-19-KB-FAIMS-Caco2-na-HD-2	90	118	112	P82912_C112	1	CACO-2
ASILWLIGENCERVPK	16	3	1	1	11C(463.2366)	sp|O00203|AP3B1_HUMAN	O00203	AP3B1_HUMAN	AP-3 complex subunit beta-1	2022-10-19-KB-FAIMS-Caco2-na-HD-2	497	512	507	O00203_C507	1	CACO-2
ASIQECILPDSPLYHNK	17	3	1	1	6C(463.2366)	sp|Q9NXE4|NSMA3_HUMAN	Q9NXE4	NSMA3_HUMAN	Sphingomyelin phosphodiesterase 4	2022-10-19-KB-FAIMS-Caco2-na-HD-2	159	175	164	Q9NXE4_C164	1	CACO-2
ASLACGPMVK	10	2	1	3	5C(463.2366)	sp|Q14204|DYHC1_HUMAN	Q14204	DYHC1_HUMAN	Cytoplasmic dynein 1 heavy chain 1	2022-10-19-KB-FAIMS-Caco2-na-HD-2	3385	3394	3389	Q14204_C3389	1	CACO-2
ASLCISTK	8	2	0.7177	1	4C(463.2366)	sp|P09874|PARP1_HUMAN	P09874	PARP1_HUMAN	Poly [ADP-ribose] polymerase 1	2022-10-19-KB-FAIMS-Caco2-na-HD-2	426	433	429	P09874_C429	1	CACO-2
ASLCISTKK	9	2	1	3	4C(463.2366)	sp|P09874|PARP1_HUMAN	P09874	PARP1_HUMAN	Poly [ADP-ribose] polymerase 1	2022-10-19-KB-FAIMS-Caco2-na-HD-2	426	434	429	P09874_C429	1	CACO-2
ASLCNLYNWR	10	2	1	3	4C(463.2366)	sp|O60306|AQR_HUMAN	O60306	AQR_HUMAN	RNA helicase aquarius	2022-10-19-KB-FAIMS-Caco2-na-HD-2	1141	1150	1144	O60306_C1144	1	CACO-2
ASLLLCGSDLPLHK	14	3	0.937	1	6C(463.2366)	sp|Q8WXH0|SYNE2_HUMAN	Q8WXH0	SYNE2_HUMAN	Nesprin-2	2022-10-19-KB-FAIMS-Caco2-na-HD-2	1230	1243	1235	Q8WXH0_C1235	1	CACO-2
ASLLSAPPCR	10	2	1	2	9C(463.2366)	sp|Q9NZM1|MYOF_HUMAN	Q9NZM1	MYOF_HUMAN	Myoferlin	2022-10-19-KB-FAIMS-Caco2-na-HD-2	1417	1426	1425	Q9NZM1_C1425	1	CACO-2
ASLNGADIYSGCCTLK	16	2, 3	1	5	12C(463.2366), 13C(57.0215)	sp|P14866|HNRPL_HUMAN	P14866	HNRPL_HUMAN	Heterogeneous nuclear ribonucleoprotein L	2022-10-19-KB-FAIMS-Caco2-na-HD-2	249	264	260	P14866_C260,261	2	CACO-2
ASLNGADIYSGCCTLK	16	2, 3	1	5	12C(463.2366), 13C(57.0215)	sp|P14866|HNRPL_HUMAN	P14866	HNRPL_HUMAN	Heterogeneous nuclear ribonucleoprotein L	2022-10-19-KB-FAIMS-Caco2-na-HD-2	249	264	261	P14866_C260,261	2	CACO-2
ASLNGADIYSGCCTLKIEYAKPTR	24	4	0.9986	2	12C(463.2366), 13C(463.2366)	sp|P14866|HNRPL_HUMAN	P14866	HNRPL_HUMAN	Heterogeneous nuclear ribonucleoprotein L	2022-10-19-KB-FAIMS-Caco2-na-HD-2	249	272	260	P14866_C260,261	2	CACO-2
ASLNGADIYSGCCTLKIEYAKPTR	24	4	0.9986	2	12C(463.2366), 13C(463.2366)	sp|P14866|HNRPL_HUMAN	P14866	HNRPL_HUMAN	Heterogeneous nuclear ribonucleoprotein L	2022-10-19-KB-FAIMS-Caco2-na-HD-2	249	272	261	P14866_C260,261	2	CACO-2
ASPQLCR	7	2	0.998	2	6C(463.2366), N-term(42.0106)	sp|P25325|THTM_HUMAN	P25325	THTM_HUMAN	3-mercaptopyruvate sulfurtransferase	2022-10-19-KB-FAIMS-Caco2-na-HD-2	2	8	7	P25325_C7	1	CACO-2
ASPSCSSPTR	10	2	0.9944	2	5C(463.2366)	sp|Q8N5I9|CL045_HUMAN	Q8N5I9	CL045_HUMAN	Uncharacterized protein C12orf45	2022-10-19-KB-FAIMS-Caco2-na-HD-2	9	18	13	Q8N5I9_C13	1	CACO-2
ASSCGLSAWR	10	2	0.6127	1	4C(463.2366)	sp|A2RRP1|NBAS_HUMAN	A2RRP1	NBAS_HUMAN	Neuroblastoma-amplified sequence	2022-10-19-KB-FAIMS-Caco2-na-HD-2	266	275	269	A2RRP1_C269	1	CACO-2
ASSGDDACSFSGFRPATLTVTNFFK	25	3	0.9774	1	8C(463.2366)	sp|Q96HP0|DOCK6_HUMAN	Q96HP0	DOCK6_HUMAN	Dedicator of cytokinesis protein 6	2022-10-19-KB-FAIMS-Caco2-na-HD-2	437	461	444	Q96HP0_C444	1	CACO-2
ASSTCPLTFENVKVPEANILGQIGHGYK	28	4	1	2	5C(463.2366)	sp|P45954|ACDSB_HUMAN	P45954	ACDSB_HUMAN	Short/branched chain specific acyl-CoA dehydrogenase, mitochondrial	2022-10-19-KB-FAIMS-Caco2-na-HD-2	257	284	261	P45954_C261	1	CACO-2
ASTTTCTR	8	2	0.9995	3	6C(463.2366), N-term(42.0106)	sp|Q13557|KCC2D_HUMAN	Q13557	KCC2D_HUMAN	Calcium/calmodulin-dependent protein kinase type II subunit delta	2022-10-19-KB-FAIMS-Caco2-na-HD-2	2	9	7	Q13557_C7	1	CACO-2
ASVGECPAPVPVK	13	2	0.9999	4	6C(463.2366), N-term(42.0106)	sp|P56134|ATPK_HUMAN	P56134	ATPK_HUMAN	ATP synthase subunit f, mitochondrial	2022-10-19-KB-FAIMS-Caco2-na-HD-2	2	14	7	P56134_C7	1	CACO-2
ASVGECPAPVPVKDK	15	2	1	3	6C(463.2366), N-term(42.0106)	sp|P56134|ATPK_HUMAN	P56134	ATPK_HUMAN	ATP synthase subunit f, mitochondrial	2022-10-19-KB-FAIMS-Caco2-na-HD-2	2	16	7	P56134_C7	1	CACO-2
ASVGECPAPVPVKDKK	16	3	1	2	6C(463.2366), N-term(42.0106)	sp|P56134|ATPK_HUMAN	P56134	ATPK_HUMAN	ATP synthase subunit f, mitochondrial	2022-10-19-KB-FAIMS-Caco2-na-HD-2	2	17	7	P56134_C7	1	CACO-2
ASVGFGGSCFQK	12	2	0.9984	2	9C(463.2366)	sp|O60701|UGDH_HUMAN	O60701	UGDH_HUMAN	UDP-glucose 6-dehydrogenase	2022-10-19-KB-FAIMS-Caco2-na-HD-2	268	279	276	O60701_C276	1	CACO-2
ASYDTLCVLDGDKDSVNCAR	20	3	0.9992	2	18C(463.2366), 7C(57.0215)	sp|Q93008|USP9X_HUMAN	Q93008	USP9X_HUMAN	Probable ubiquitin carboxyl-terminal hydrolase FAF-X	2022-10-19-KB-FAIMS-Caco2-na-HD-2	825	844	831	Q93008_C831,842	2	CACO-2
ASYDTLCVLDGDKDSVNCAR	20	3	0.9992	2	18C(463.2366), 7C(57.0215)	sp|Q93008|USP9X_HUMAN	Q93008	USP9X_HUMAN	Probable ubiquitin carboxyl-terminal hydrolase FAF-X	2022-10-19-KB-FAIMS-Caco2-na-HD-2	825	844	842	Q93008_C831,842	2	CACO-2
ASYNYCR	7	2	0.6779	1	6C(463.2366)	sp|Q6P158|DHX57_HUMAN	Q6P158	DHX57_HUMAN	Putative ATP-dependent RNA helicase DHX57	2022-10-19-KB-FAIMS-Caco2-na-HD-2	1141	1147	1146	Q6P158_C1146	1	CACO-2
ASYPCMSLHGGIDQYDR	17	3	1	2	5C(463.2366)	sp|Q7L014|DDX46_HUMAN	Q7L014	DDX46_HUMAN	Probable ATP-dependent RNA helicase DDX46	2022-10-19-KB-FAIMS-Caco2-na-HD-2	642	658	646	Q7L014_C646	1	CACO-2
ASYPCMSLHGGIDQYDRDSIINDFK	25	4	1	2	5C(463.2366)	sp|Q7L014|DDX46_HUMAN	Q7L014	DDX46_HUMAN	Probable ATP-dependent RNA helicase DDX46	2022-10-19-KB-FAIMS-Caco2-na-HD-2	642	666	646	Q7L014_C646	1	CACO-2
ATAVDPTCAR	10	2	0.9978	1	8C(463.2366)	sp|Q8IY26|PLPP6_HUMAN	Q8IY26	PLPP6_HUMAN	Phospholipid phosphatase 6	2022-10-19-KB-FAIMS-Caco2-na-HD-2	48	57	55	Q8IY26_C55	1	CACO-2
ATAVSRPCAGR	11	2	0.9371	3	8C(463.2366), N-term(42.0106)	sp|Q9BTX1|NDC1_HUMAN	Q9BTX1	NDC1_HUMAN	Nucleoporin NDC1	2022-10-19-KB-FAIMS-Caco2-na-HD-2	2	12	9	Q9BTX1_C9	1	CACO-2
ATCAPQHGAPGPGPADASK	19	3	1	3	3C(463.2366)	sp|P21333|FLNA_HUMAN	P21333	FLNA_HUMAN	Filamin-A	2022-10-19-KB-FAIMS-Caco2-na-HD-2	2541	2559	2543	P21333_C2543	1	CACO-2
ATCGTVGDDNEEAKR	15	3	1	1	3C(463.2366)	sp|P38432|COIL_HUMAN	P38432	COIL_HUMAN	Coilin	2022-10-19-KB-FAIMS-Caco2-na-HD-2	168	182	170	P38432_C170	1	CACO-2
ATCIEMVTSLAYTHHGR	17	4	1	2	3C(463.2366)	sp|Q16401|PSMD5_HUMAN	Q16401	PSMD5_HUMAN	26S proteasome non-ATPase regulatory subunit 5	2022-10-19-KB-FAIMS-Caco2-na-HD-2	225	241	227	Q16401_C227	1	CACO-2
ATCIGNNSAAAVSMLK	16	2	0.9999	2	3C(463.2366)	sp|P25789|PSA4_HUMAN	P25789	PSA4_HUMAN	Proteasome subunit alpha type-4	2022-10-19-KB-FAIMS-Caco2-na-HD-2	161	176	163	P25789_C163	1	CACO-2
ATCLLDRK	8	2	0.9995	2	3C(463.2366)	sp|Q9HC98|NEK6_HUMAN	Q9HC98	NEK6_HUMAN	Serine/threonine-protein kinase Nek6	2022-10-19-KB-FAIMS-Caco2-na-HD-2	62	69	64	Q9HC98_C64	1	CACO-2
ATCTLSGNR	9	2	1	5	3C(463.2366)	sp|Q7Z434|MAVS_HUMAN	Q7Z434	MAVS_HUMAN	Mitochondrial antiviral-signaling protein	2022-10-19-KB-FAIMS-Caco2-na-HD-2	44	52	46	Q7Z434_C46	1	CACO-2
ATDCEGEDVVDMLR	14	2	1	2	4C(463.2366)	sp|Q2TB90|HKDC1_HUMAN	Q2TB90	HKDC1_HUMAN	Putative hexokinase HKDC1	2022-10-19-KB-FAIMS-Caco2-na-HD-2	624	637	627	Q2TB90_C627	1	CACO-2
ATDSKEPPGELCPDVLYR	18	3	1	1	12C(463.2366)	sp|Q9BUK6|MSTO1_HUMAN	Q9BUK6	MSTO1_HUMAN	Protein misato homolog 1	2022-10-19-KB-FAIMS-Caco2-na-HD-2	35	52	46	Q9BUK6_C46	1	CACO-2
ATEALCWAEGQR	12	2	0.9345	2	6C(463.2366)	sp|Q969X6|UTP4_HUMAN	Q969X6	UTP4_HUMAN	U3 small nucleolar RNA-associated protein 4 homolog	2022-10-19-KB-FAIMS-Caco2-na-HD-2	62	73	67	Q969X6_C67	1	CACO-2
ATEDCATGATGPELEAK	17	2	0.9058	2	5C(463.2366)	sp|A6NDB9|PALM3_HUMAN	A6NDB9	PALM3_HUMAN	Paralemmin-3	2022-10-19-KB-FAIMS-Caco2-na-HD-2	227	243	231	A6NDB9_C231	1	CACO-2
ATELEYESVLCVKPDVSVYR	20	3	0.9994	3	11C(463.2366), N-term(42.0106)	sp|Q8NC96|NECP1_HUMAN	Q8NC96	NECP1_HUMAN	Adaptin ear-binding coat-associated protein 1	2022-10-19-KB-FAIMS-Caco2-na-HD-2	2	21	12	Q8NC96_C12	1	CACO-2
ATENCVCILHNLSYQLEAELPEK	23	3	0.9969	2	5C(57.0215), 7C(463.2366)	sp|Q99959|PKP2_HUMAN	Q99959	PKP2_HUMAN	Plakophilin-2	2022-10-19-KB-FAIMS-Caco2-na-HD-2	603	625	607	Q99959_C607,609	2	CACO-2
ATENCVCILHNLSYQLEAELPEK	23	3	0.9969	2	5C(57.0215), 7C(463.2366)	sp|Q99959|PKP2_HUMAN	Q99959	PKP2_HUMAN	Plakophilin-2	2022-10-19-KB-FAIMS-Caco2-na-HD-2	603	625	609	Q99959_C607,609	2	CACO-2
ATENTVNPCPDDTLISFLPLAHMFER	26	3	1	1	9C(463.2366)	sp|P33121|ACSL1_HUMAN	P33121	ACSL1_HUMAN	Long-chain-fatty-acid--CoA ligase 1	2022-10-19-KB-FAIMS-Caco2-na-HD-2	303	328	311	P33121_C311	1	CACO-2
ATFCLPILGVK	11	2	1	3	4C(463.2366)	sp|O95478|NSA2_HUMAN	O95478	NSA2_HUMAN	Ribosome biogenesis protein NSA2 homolog	2022-10-19-KB-FAIMS-Caco2-na-HD-2	190	200	193	O95478_C193	1	CACO-2
ATFHTPFSHLGQSPEGCSSYTFPK	24	3	0.9997	2	17C(463.2366)	sp|O75521|ECI2_HUMAN	O75521	ECI2_HUMAN	Enoyl-CoA delta isomerase 2, mitochondrial	2022-10-19-KB-FAIMS-Caco2-na-HD-2	266	289	282	O75521_C282	1	CACO-2
ATGHSGGGCISQGR	14	2	0.9965	2	9C(463.2366)	sp|Q9HA64|KT3K_HUMAN	Q9HA64	KT3K_HUMAN	Ketosamine-3-kinase	2022-10-19-KB-FAIMS-Caco2-na-HD-2	16	29	24	Q9HA64_C24	1	CACO-2
ATGRPECFLTIQEGLASK	18	3	1	2	7C(463.2366)	sp|O00566|MPP10_HUMAN	O00566	MPP10_HUMAN	U3 small nucleolar ribonucleoprotein protein MPP10	2022-10-19-KB-FAIMS-Caco2-na-HD-2	21	38	27	O00566_C27	1	CACO-2
ATHGQTCARPMCIPPSYADLGK	22	3	1	6	12C(463.2366), 7C(463.2366), 7C(57.0215), N-term(42.0106)	sp|P45880|VDAC2_HUMAN	P45880	VDAC2_HUMAN	Voltage-dependent anion-selective channel protein 2	2022-10-19-KB-FAIMS-Caco2-na-HD-2	2	23	8	P45880_C8,13	2	CACO-2
ATHGQTCARPMCIPPSYADLGK	22	3	1	6	12C(463.2366), 7C(463.2366), 7C(57.0215), N-term(42.0106)	sp|P45880|VDAC2_HUMAN	P45880	VDAC2_HUMAN	Voltage-dependent anion-selective channel protein 2	2022-10-19-KB-FAIMS-Caco2-na-HD-2	2	23	13	P45880_C8,13	2	CACO-2
ATILCTSYVQFK	12	2	0.9999	2	5C(463.2366)	sp|P35244|RFA3_HUMAN	P35244	RFA3_HUMAN	Replication protein A 14 kDa subunit	2022-10-19-KB-FAIMS-Caco2-na-HD-2	77	88	81	P35244_C81	1	CACO-2
ATILDLSCNK	10	2	1	3	8C(463.2366)	sp|Q96AG4|LRC59_HUMAN	Q96AG4	LRC59_HUMAN	Leucine-rich repeat-containing protein 59	2022-10-19-KB-FAIMS-Caco2-na-HD-2	41	50	48	Q96AG4_C48	1	CACO-2
ATILDLSCNKLTTLPSDFCGLTHLVK	26	4	1	1	19C(57.0215), 8C(463.2366)	sp|Q96AG4|LRC59_HUMAN	Q96AG4	LRC59_HUMAN	Leucine-rich repeat-containing protein 59	2022-10-19-KB-FAIMS-Caco2-na-HD-2	41	66	48	Q96AG4_C48,59	2	CACO-2
ATILDLSCNKLTTLPSDFCGLTHLVK	26	4	1	1	19C(57.0215), 8C(463.2366)	sp|Q96AG4|LRC59_HUMAN	Q96AG4	LRC59_HUMAN	Leucine-rich repeat-containing protein 59	2022-10-19-KB-FAIMS-Caco2-na-HD-2	41	66	59	Q96AG4_C48,59	2	CACO-2
ATLECHPLTMTDPIEEHR	18	4	1	1	5C(463.2366)	sp|Q99661|KIF2C_HUMAN	Q99661	KIF2C_HUMAN	Kinesin-like protein KIF2C	2022-10-19-KB-FAIMS-Caco2-na-HD-2	241	258	245	Q99661_C245	1	CACO-2
ATLPVFDKEELLECIQQLVK	20	3	0.9967	1	14C(463.2366)	sp|P54687|BCAT1_HUMAN	P54687	BCAT1_HUMAN	Branched-chain-amino-acid aminotransferase, cytosolic	2022-10-19-KB-FAIMS-Caco2-na-HD-2	127	146	140	P54687_C140	1	CACO-2
ATLQAALCLENFSSQVVERHNKPEVEVR	28	5	0.6427	1	8C(463.2366)	sp|P59998|ARPC4_HUMAN	P59998	ARPC4_HUMAN	Actin-related protein 2/3 complex subunit 4	2022-10-19-KB-FAIMS-Caco2-na-HD-2	14	41	21	P59998_C21	1	CACO-2
ATNFRPNIVISGCDVYAEDSWDELLIGDVELKR	33	4	1	3	13C(463.2366)	sp|Q5VT66|MARC1_HUMAN	Q5VT66	MARC1_HUMAN	Mitochondrial amidoxime-reducing component 1	2022-10-19-KB-FAIMS-Caco2-na-HD-2	234	266	246	Q5VT66_C246	1	CACO-2
ATNLCFAER	9	2	0.9952	3	5C(463.2366)	sp|Q92797|SYMPK_HUMAN	Q92797	SYMPK_HUMAN	Symplekin	2022-10-19-KB-FAIMS-Caco2-na-HD-2	965	973	969	Q92797_C969	1	CACO-2
ATNVCTR	7	2	0.9963	2	5C(463.2366)	sp|O60264|SMCA5_HUMAN	O60264	SMCA5_HUMAN	SWI/SNF-related matrix-associated actin-dependent regulator of chromatin subfamily A member 5	2022-10-19-KB-FAIMS-Caco2-na-HD-2	161	167	165	O60264_C165	1	CACO-2
ATQCVPK	7	2	0.9976	5	4C(463.2366)	sp|Q9HAV7|GRPE1_HUMAN	Q9HAV7	GRPE1_HUMAN	GrpE protein homolog 1, mitochondrial	2022-10-19-KB-FAIMS-Caco2-na-HD-2	121	127	124	Q9HAV7_C124	1	CACO-2
ATSAGSSPSCSLAGR	15	2	1	2	10C(463.2366)	sp|Q9BXB5|OSB10_HUMAN	Q9BXB5	OSB10_HUMAN	Oxysterol-binding protein-related protein 10	2022-10-19-KB-FAIMS-Caco2-na-HD-2	24	38	33	Q9BXB5_C33	1	CACO-2
ATSCFPRPMTPR	12	3	0.9869	1	4C(463.2366)	sp|Q14980|NUMA1_HUMAN	Q14980	NUMA1_HUMAN	Nuclear mitotic apparatus protein 1	2022-10-19-KB-FAIMS-Caco2-na-HD-2	2006	2017	2009	Q14980_C2009	1	CACO-2
ATSNICTAQALLANMAAMFAIYHGSHGLEHIAR	33	4, 5	1	2	6C(463.2366)	sp|P23378|GCSP_HUMAN	P23378	GCSP_HUMAN	Glycine dehydrogenase (decarboxylating), mitochondrial	2022-10-19-KB-FAIMS-Caco2-na-HD-2	377	409	382	P23378_C382	1	CACO-2
ATTATCTR	8	2	1	2	6C(463.2366), N-term(42.0106)	sp|Q13555|KCC2G_HUMAN	Q13555	KCC2G_HUMAN	Calcium/calmodulin-dependent protein kinase type II subunit gamma	2022-10-19-KB-FAIMS-Caco2-na-HD-2	2	9	7	Q13555_C7	1	CACO-2
ATVAPEDVSEVIFGHVLAAGCGQNPVR	27	3, 4	1	9	21C(463.2366)	sp|Q9BWD1|THIC_HUMAN	Q9BWD1	THIC_HUMAN	Acetyl-CoA acetyltransferase, cytosolic	2022-10-19-KB-FAIMS-Caco2-na-HD-2	45	71	65	Q9BWD1_C65	1	CACO-2
ATVECVKDQFGFINYEVGDSK	21	3	1	4	5C(463.2366)	sp|O75534|CSDE1_HUMAN	O75534	CSDE1_HUMAN	Cold shock domain-containing protein E1	2022-10-19-KB-FAIMS-Caco2-na-HD-2	676	696	680	O75534_C680	1	CACO-2
ATVFLNPAACK	11	2	1	2	10C(463.2366)	sp|Q53H12|AGK_HUMAN	Q53H12	AGK_HUMAN	Acylglycerol kinase, mitochondrial	2022-10-19-KB-FAIMS-Caco2-na-HD-2	63	73	72	Q53H12_C72	1	CACO-2
ATYEKECGNYPGFLTILR	18	3	1	2	7C(463.2366)	sp|Q8NI27|THOC2_HUMAN	Q8NI27	THOC2_HUMAN	THO complex subunit 2	2022-10-19-KB-FAIMS-Caco2-na-HD-2	1058	1075	1064	Q8NI27_C1064	1	CACO-2
AVACDCLLQEHFYLR	15	3	1	1	4C(57.0215), 6C(463.2366)	sp|Q9NP92|RT30_HUMAN	Q9NP92	RT30_HUMAN	39S ribosomal protein S30, mitochondrial	2022-10-19-KB-FAIMS-Caco2-na-HD-2	144	158	147	Q9NP92_C147,149	2	CACO-2
AVACDCLLQEHFYLR	15	3	1	1	4C(57.0215), 6C(463.2366)	sp|Q9NP92|RT30_HUMAN	Q9NP92	RT30_HUMAN	39S ribosomal protein S30, mitochondrial	2022-10-19-KB-FAIMS-Caco2-na-HD-2	144	158	149	Q9NP92_C147,149	2	CACO-2
AVAHCPK	7	2	0.998	4	5C(463.2366)	sp|O94906|PRP6_HUMAN	O94906	PRP6_HUMAN	Pre-mRNA-processing factor 6	2022-10-19-KB-FAIMS-Caco2-na-HD-2	600	606	604	O94906_C604	1	CACO-2
AVAILCNHQR	10	2	0.9978	3	6C(463.2366)	sp|P11387|TOP1_HUMAN	P11387	TOP1_HUMAN	DNA topoisomerase 1	2022-10-19-KB-FAIMS-Caco2-na-HD-2	625	634	630	P11387_C630	1	CACO-2
AVCEADQSHGGPR	13	3	1	1	3C(463.2366)	sp|O14545|TRAD1_HUMAN	O14545	TRAD1_HUMAN	TRAF-type zinc finger domain-containing protein 1	2022-10-19-KB-FAIMS-Caco2-na-HD-2	265	277	267	O14545_C267	1	CACO-2
AVCGALR	7	2	0.9966	2	3C(463.2366)	sp|Q99959|PKP2_HUMAN	Q99959	PKP2_HUMAN	Plakophilin-2	2022-10-19-KB-FAIMS-Caco2-na-HD-2	414	420	416	Q99959_C416	1	CACO-2
AVCGFHLGYLDGEVELVSGVVAR	23	3	1	2	3C(463.2366)	sp|Q99536|VAT1_HUMAN	Q99536	VAT1_HUMAN	Synaptic vesicle membrane protein VAT-1 homolog	2022-10-19-KB-FAIMS-Caco2-na-HD-2	322	344	324	Q99536_C324	1	CACO-2
AVCIAVIAK	9	2	1	2	3C(463.2366), N-term(42.0106)	sp|Q9UL33|TPC2L_HUMAN	Q9UL33	TPC2L_HUMAN	Trafficking protein particle complex subunit 2-like protein	2022-10-19-KB-FAIMS-Caco2-na-HD-2	2	10	4	Q9UL33_C4	1	CACO-2
AVCLEFSPK	9	2	1	2	3C(463.2366)	sp|Q9BY44|EIF2A_HUMAN	Q9BY44	EIF2A_HUMAN	Eukaryotic translation initiation factor 2A	2022-10-19-KB-FAIMS-Caco2-na-HD-2	78	86	80	Q9BY44_C80	1	CACO-2
AVCLLTGASR	10	2	1	4	3C(463.2366)	sp|P35270|SPRE_HUMAN	P35270	SPRE_HUMAN	Sepiapterin reductase	2022-10-19-KB-FAIMS-Caco2-na-HD-2	8	17	10	P35270_C10	1	CACO-2
AVCLPSILYR	10	2	1	2	3C(463.2366)	sp|Q9UPY3|DICER_HUMAN	Q9UPY3	DICER_HUMAN	Endoribonuclease Dicer	2022-10-19-KB-FAIMS-Caco2-na-HD-2	1051	1060	1053	Q9UPY3_C1053	1	CACO-2
AVCMLSNTTAIAEAWAR	17	2	1	19	3C(463.2366), 4M(15.9949)	sp|P68363|TBA1B_HUMAN	P68363	TBA1B_HUMAN	Tubulin alpha-1B chain	2022-10-19-KB-FAIMS-Caco2-na-HD-2	374	390	376	P68363_C376	1	CACO-2
AVCMLSNTTAIAEAWARLDHKFDLMYAK	28	5	1	3	3C(463.2366)	sp|P68363|TBA1B_HUMAN	P68363	TBA1B_HUMAN	Tubulin alpha-1B chain	2022-10-19-KB-FAIMS-Caco2-na-HD-2	374	401	376	P68363_C376	1	CACO-2
AVCMLSNTTAVAEAWAR	17	2	1	15	3C(463.2366), 4M(15.9949)	sp|Q9BQE3|TBA1C_HUMAN	Q9BQE3	TBA1C_HUMAN	Tubulin alpha-1C chain	2022-10-19-KB-FAIMS-Caco2-na-HD-2	374	390	376	Q9BQE3_C376	1	CACO-2
AVCMLSNTTAVAEAWARLDHKFDLMYAK	28	4, 5	0.997	2	3C(463.2366)	sp|Q9BQE3|TBA1C_HUMAN	Q9BQE3	TBA1C_HUMAN	Tubulin alpha-1C chain	2022-10-19-KB-FAIMS-Caco2-na-HD-2	374	401	376	Q9BQE3_C376	1	CACO-2
AVCSLQK	7	2	0.9424	1	3C(463.2366)	sp|Q5VWN6|F208B_HUMAN	Q5VWN6	F208B_HUMAN	Protein FAM208B	2022-10-19-KB-FAIMS-Caco2-na-HD-2	1137	1143	1139	Q5VWN6_C1139	1	CACO-2
AVCVEAGMIALR	12	2	1	3	3C(463.2366)	sp|P17980|PRS6A_HUMAN	P17980	PRS6A_HUMAN	26S proteasome regulatory subunit 6A	2022-10-19-KB-FAIMS-Caco2-na-HD-2	398	409	400	P17980_C400	1	CACO-2
AVCVEAGMIALRR	13	3	1	1	3C(463.2366)	sp|P17980|PRS6A_HUMAN	P17980	PRS6A_HUMAN	26S proteasome regulatory subunit 6A	2022-10-19-KB-FAIMS-Caco2-na-HD-2	398	410	400	P17980_C400	1	CACO-2
AVDALLTHCK	10	2	1	3	9C(463.2366)	sp|O76021|RL1D1_HUMAN	O76021	RL1D1_HUMAN	Ribosomal L1 domain-containing protein 1	2022-10-19-KB-FAIMS-Caco2-na-HD-2	39	48	47	O76021_C47	1	CACO-2
AVDCPENIKK	10	2	1	2	4C(463.2366)	sp|O14757|CHK1_HUMAN	O14757	CHK1_HUMAN	Serine/threonine-protein kinase Chk1	2022-10-19-KB-FAIMS-Caco2-na-HD-2	45	54	48	O14757_C48	1	CACO-2
AVDKVCHSK	9	2	1	3	6C(463.2366)	sp|Q99590|SCAFB_HUMAN	Q99590	SCAFB_HUMAN	Protein SCAF11	2022-10-19-KB-FAIMS-Caco2-na-HD-2	1412	1420	1417	Q99590_C1417	1	CACO-2
AVDQVCTFLFK	11	2	0.9985	2	6C(463.2366)	sp|O15541|R113A_HUMAN	O15541	R113A_HUMAN	RING finger protein 113A	2022-10-19-KB-FAIMS-Caco2-na-HD-2	10	20	15	O15541_C15	1	CACO-2
AVDVLSELSYAPMTPDHFPSLFCK	24	3	1	2	23C(463.2366)	sp|Q8NCN5|PDPR_HUMAN	Q8NCN5	PDPR_HUMAN	Pyruvate dehydrogenase phosphatase regulatory subunit, mitochondrial	2022-10-19-KB-FAIMS-Caco2-na-HD-2	631	654	653	Q8NCN5_C653	1	CACO-2
AVECCPTSVELWLALAR	17	2	0.9994	3	4C(463.2366), 4C(57.0215), 5C(463.2366), 5C(57.0215)	sp|O94906|PRP6_HUMAN	O94906	PRP6_HUMAN	Pre-mRNA-processing factor 6	2022-10-19-KB-FAIMS-Caco2-na-HD-2	426	442	429	O94906_C429,430	2	CACO-2
AVECCPTSVELWLALAR	17	2	0.9994	3	4C(463.2366), 4C(57.0215), 5C(463.2366), 5C(57.0215)	sp|O94906|PRP6_HUMAN	O94906	PRP6_HUMAN	Pre-mRNA-processing factor 6	2022-10-19-KB-FAIMS-Caco2-na-HD-2	426	442	430	O94906_C429,430	2	CACO-2
AVECPPPR	8	2	0.9994	4	4C(463.2366)	sp|Q15046|SYK_HUMAN	Q15046	SYK_HUMAN	Lysine--tRNA ligase	2022-10-19-KB-FAIMS-Caco2-na-HD-2	431	438	434	Q15046_C434	1	CACO-2
AVECYRR	7	2	0.8511	1	4C(463.2366)	sp|P49792|RBP2_HUMAN	P49792	RBP2_HUMAN	E3 SUMO-protein ligase RanBP2	2022-10-19-KB-FAIMS-Caco2-na-HD-2	79	85	82	P49792_C82	1	CACO-2
AVEDCMR	7	2	0.9998	2	5C(463.2366)	sp|Q7Z5K2|WAPL_HUMAN	Q7Z5K2	WAPL_HUMAN	Wings apart-like protein homolog	2022-10-19-KB-FAIMS-Caco2-na-HD-2	925	931	929	Q7Z5K2_C929	1	CACO-2
AVEIFTTCAHMICNMEELEK	20	3	0.8253	1	13C(463.2366), 8C(463.2366)	sp|Q96P70|IPO9_HUMAN	Q96P70	IPO9_HUMAN	Importin-9	2022-10-19-KB-FAIMS-Caco2-na-HD-2	211	230	218	Q96P70_C218,223	2	CACO-2
AVEIFTTCAHMICNMEELEK	20	3	0.8253	1	13C(463.2366), 8C(463.2366)	sp|Q96P70|IPO9_HUMAN	Q96P70	IPO9_HUMAN	Importin-9	2022-10-19-KB-FAIMS-Caco2-na-HD-2	211	230	223	Q96P70_C218,223	2	CACO-2
AVELLGDIVQNCSLEDSQIEK	21	3	1	1	12C(463.2366)	sp|P31930|QCR1_HUMAN	P31930	QCR1_HUMAN	Cytochrome b-c1 complex subunit 1, mitochondrial	2022-10-19-KB-FAIMS-Caco2-na-HD-2	143	163	154	P31930_C154	1	CACO-2
AVELLGDIVQNCSLEDSQIEKER	23	3	1	2	12C(463.2366)	sp|P31930|QCR1_HUMAN	P31930	QCR1_HUMAN	Cytochrome b-c1 complex subunit 1, mitochondrial	2022-10-19-KB-FAIMS-Caco2-na-HD-2	143	165	154	P31930_C154	1	CACO-2
AVELMDRTEMPCQALVR	17	3	1	2	12C(463.2366)	sp|Q14008|CKAP5_HUMAN	Q14008	CKAP5_HUMAN	Cytoskeleton-associated protein 5	2022-10-19-KB-FAIMS-Caco2-na-HD-2	626	642	637	Q14008_C637	1	CACO-2
AVFPEGPCEEPLQLR	15	2	1	2	8C(463.2366)	sp|Q96P48|ARAP1_HUMAN	Q96P48	ARAP1_HUMAN	Arf-GAP with Rho-GAP domain, ANK repeat and PH domain-containing protein 1	2022-10-19-KB-FAIMS-Caco2-na-HD-2	893	907	900	Q96P48_C900	1	CACO-2
AVFPEGPCEEPLQLRK	16	3	1	1	8C(463.2366)	sp|Q96P48|ARAP1_HUMAN	Q96P48	ARAP1_HUMAN	Arf-GAP with Rho-GAP domain, ANK repeat and PH domain-containing protein 1	2022-10-19-KB-FAIMS-Caco2-na-HD-2	893	908	900	Q96P48_C900	1	CACO-2
AVFSHCPFLLPQGEDVEK	18	3	1	3	6C(463.2366)	sp|Q8IU60|DCP2_HUMAN	Q8IU60	DCP2_HUMAN	m7GpppN-mRNA hydrolase	2022-10-19-KB-FAIMS-Caco2-na-HD-2	68	85	73	Q8IU60_C73	1	CACO-2
AVGDGIVLCK	10	2	1	3	9C(463.2366)	sp|P13797|PLST_HUMAN	P13797	PLST_HUMAN	Plastin-3	2022-10-19-KB-FAIMS-Caco2-na-HD-2	159	168	167	P13797_C167	1	CACO-2
AVGIWHCGSCMK	12	2, 3	0.9935	2	10C(463.2366), 10C(57.0215), 7C(463.2366)	sp|P61513|RL37A_HUMAN	P61513	RL37A_HUMAN	60S ribosomal protein L37a	2022-10-19-KB-FAIMS-Caco2-na-HD-2	51	62	57	P61513_C57,60	2	CACO-2
AVGIWHCGSCMK	12	2, 3	0.9935	2	10C(463.2366), 10C(57.0215), 7C(463.2366)	sp|P61513|RL37A_HUMAN	P61513	RL37A_HUMAN	60S ribosomal protein L37a	2022-10-19-KB-FAIMS-Caco2-na-HD-2	51	62	60	P61513_C57,60	2	CACO-2
AVGNIVTGTDEQTQVVLNCDALSHFPALLTHPK	33	4	1	3	19C(463.2366)	sp|O00629|IMA3_HUMAN	O00629	IMA3_HUMAN	Importin subunit alpha-3	2022-10-19-KB-FAIMS-Caco2-na-HD-2	307	339	325	O00629_C325	1	CACO-2
AVGNIVTGTDEQTQVVLNCDVLSHFPNLLSHPK	33	4	1	2	19C(463.2366)	sp|O00505|IMA4_HUMAN	O00505	IMA4_HUMAN	Importin subunit alpha-4	2022-10-19-KB-FAIMS-Caco2-na-HD-2	307	339	325	O00505_C325	1	CACO-2
AVGYSCMPSNKDEDGLVVLVFNKK	24	4	1	2	6C(463.2366)	sp|Q7Z3B4|NUP54_HUMAN	Q7Z3B4	NUP54_HUMAN	Nucleoporin p54	2022-10-19-KB-FAIMS-Caco2-na-HD-2	175	198	180	Q7Z3B4_C180	1	CACO-2
AVHQCDR	7	2	1	4	5C(463.2366)	sp|Q9Y5Y2|NUBP2_HUMAN	Q9Y5Y2	NUBP2_HUMAN	Cytosolic Fe-S cluster assembly factor NUBP2	2022-10-19-KB-FAIMS-Caco2-na-HD-2	68	74	72	Q9Y5Y2_C72	1	CACO-2
AVICAGLYPK	10	2	0.8428	1	4C(463.2366)	sp|Q9H2U1|DHX36_HUMAN	Q9H2U1	DHX36_HUMAN	ATP-dependent RNA helicase DHX36	2022-10-19-KB-FAIMS-Caco2-na-HD-2	833	842	836	Q9H2U1_C836	1	CACO-2
AVIFCLSADK	10	2	0.7584	1	5C(463.2366)	sp|P60981|DEST_HUMAN	P60981	DEST_HUMAN	Destrin	2022-10-19-KB-FAIMS-Caco2-na-HD-2	35	44	39	P60981_C39	1	CACO-2
AVIFCLSADKK	11	2	0.9995	4	5C(463.2366)	sp|P60981|DEST_HUMAN	P60981	DEST_HUMAN	Destrin	2022-10-19-KB-FAIMS-Caco2-na-HD-2	35	45	39	P60981_C39	1	CACO-2
AVIFEDCAVPVANR	14	2	0.9978	2	7C(463.2366)	sp|Q9UKU7|ACAD8_HUMAN	Q9UKU7	ACAD8_HUMAN	Isobutyryl-CoA dehydrogenase, mitochondrial	2022-10-19-KB-FAIMS-Caco2-na-HD-2	245	258	251	Q9UKU7_C251	1	CACO-2
AVITEAVCSFLFHSALLHFQEVR	23	4	0.9966	1	8C(463.2366)	sp|Q8NBQ7|AQP11_HUMAN	Q8NBQ7	AQP11_HUMAN	Aquaporin-11	2022-10-19-KB-FAIMS-Caco2-na-HD-2	166	188	173	Q8NBQ7_C173	1	CACO-2
AVLCPPPVK	9	2	0.9993	7	4C(463.2366)	sp|P60763|RAC3_HUMAN	P60763	RAC3_HUMAN	Ras-related C3 botulinum toxin substrate 3	2022-10-19-KB-FAIMS-Caco2-na-HD-2	175	183	178	P60763_C178	1	CACO-2
AVLCPPPVKK	10	2	0.9999	1	4C(463.2366)	sp|P60763|RAC3_HUMAN	P60763	RAC3_HUMAN	Ras-related C3 botulinum toxin substrate 3	2022-10-19-KB-FAIMS-Caco2-na-HD-2	175	184	178	P60763_C178	1	CACO-2
AVLEALGSCLNNKYSEGYPGQR	22	3	1	2	9C(463.2366)	sp|P34896|GLYC_HUMAN	P34896	GLYC_HUMAN	Serine hydroxymethyltransferase, cytosolic	2022-10-19-KB-FAIMS-Caco2-na-HD-2	60	81	68	P34896_C68	1	CACO-2
AVLFCLSEDK	10	2	0.9932	1	5C(463.2366)	sp|P23528|COF1_HUMAN	P23528	COF1_HUMAN	Cofilin-1	2022-10-19-KB-FAIMS-Caco2-na-HD-2	35	44	39	P23528_C39	1	CACO-2
AVLHPTGPLYCPEEK	15	3	0.7154	1	11C(463.2366)	sp|Q8IXI2|MIRO1_HUMAN	Q8IXI2	MIRO1_HUMAN	Mitochondrial Rho GTPase 1	2022-10-19-KB-FAIMS-Caco2-na-HD-2	165	179	175	Q8IXI2_C175	1	CACO-2
AVLLVGLCDSGK	12	2	1	3	8C(463.2366)	sp|Q9Y5M8|SRPRB_HUMAN	Q9Y5M8	SRPRB_HUMAN	Signal recognition particle receptor subunit beta	2022-10-19-KB-FAIMS-Caco2-na-HD-2	66	77	73	Q9Y5M8_C73	1	CACO-2
AVLNPLCQVDYR	12	2	1	3	7C(463.2366)	sp|Q15437|SC23B_HUMAN	Q15437	SC23B_HUMAN	Protein transport protein Sec23B	2022-10-19-KB-FAIMS-Caco2-na-HD-2	68	79	74	Q15437_C74	1	CACO-2
AVLPLLDAQQPCYLLYR	17	3	1	2	12C(463.2366)	sp|Q6IBS0|TWF2_HUMAN	Q6IBS0	TWF2_HUMAN	Twinfilin-2	2022-10-19-KB-FAIMS-Caco2-na-HD-2	56	72	67	Q6IBS0_C67	1	CACO-2
AVLPVTCHR	9	2	1	1	7C(463.2366)	sp|Q96N67|DOCK7_HUMAN	Q96N67	DOCK7_HUMAN	Dedicator of cytokinesis protein 7	2022-10-19-KB-FAIMS-Caco2-na-HD-2	2119	2127	2125	Q96N67_C2125	1	CACO-2
AVMEQIPEIQKDSLDQFDCK	20	3	1	1	19C(463.2366)	sp|Q9HAV4|XPO5_HUMAN	Q9HAV4	XPO5_HUMAN	Exportin-5	2022-10-19-KB-FAIMS-Caco2-na-HD-2	1113	1132	1131	Q9HAV4_C1131	1	CACO-2
AVQALCAVYEHWVPR	15	2, 3	1	8	6C(463.2366)	sp|O60701|UGDH_HUMAN	O60701	UGDH_HUMAN	UDP-glucose 6-dehydrogenase	2022-10-19-KB-FAIMS-Caco2-na-HD-2	191	205	196	O60701_C196	1	CACO-2
AVQCLNTSSK	10	2	1	2	4C(463.2366)	sp|Q5T4S7|UBR4_HUMAN	Q5T4S7	UBR4_HUMAN	E3 ubiquitin-protein ligase UBR4	2022-10-19-KB-FAIMS-Caco2-na-HD-2	2551	2560	2554	Q5T4S7_C2554	1	CACO-2
AVQCTSDYPEHVCEVLLTMER	21	3	1	2	13C(57.0215), 4C(463.2366)	sp|Q15020|SART3_HUMAN	Q15020	SART3_HUMAN	Squamous cell carcinoma antigen recognized by T-cells 3	2022-10-19-KB-FAIMS-Caco2-na-HD-2	534	554	537	Q15020_C537,546	2	CACO-2
AVQCTSDYPEHVCEVLLTMER	21	3	1	2	13C(57.0215), 4C(463.2366)	sp|Q15020|SART3_HUMAN	Q15020	SART3_HUMAN	Squamous cell carcinoma antigen recognized by T-cells 3	2022-10-19-KB-FAIMS-Caco2-na-HD-2	534	554	546	Q15020_C537,546	2	CACO-2
AVQDLCGWR	9	2	1	7	6C(463.2366)	sp|Q9P258|RCC2_HUMAN	Q9P258	RCC2_HUMAN	Protein RCC2	2022-10-19-KB-FAIMS-Caco2-na-HD-2	423	431	428	Q9P258_C428	1	CACO-2
AVSDICK	7	2	0.9684	2	6C(463.2366)	sp|Q96AC1|FERM2_HUMAN	Q96AC1	FERM2_HUMAN	Fermitin family homolog 2	2022-10-19-KB-FAIMS-Caco2-na-HD-2	122	128	127	Q96AC1_C127	1	CACO-2
AVSIIECDMNVDFDAPLGYKEPER	24	3	0.9977	2	7C(463.2366)	sp|Q92890|UFD1_HUMAN	Q92890	UFD1_HUMAN	Ubiquitin recognition factor in ER-associated degradation protein 1	2022-10-19-KB-FAIMS-Caco2-na-HD-2	179	202	185	Q92890_C185	1	CACO-2
AVSTGVQAGIPMPCFTTALSFYDGYR	26	3	0.9995	2	14C(463.2366)	sp|P52209|6PGD_HUMAN	P52209	6PGD_HUMAN	6-phosphogluconate dehydrogenase, decarboxylating	2022-10-19-KB-FAIMS-Caco2-na-HD-2	409	434	422	P52209_C422	1	CACO-2
AVSTGVQAGIPMPCFTTALSFYDGYRHEMLPASLIQAQR	39	4	0.9999	1	14C(463.2366)	sp|P52209|6PGD_HUMAN	P52209	6PGD_HUMAN	6-phosphogluconate dehydrogenase, decarboxylating	2022-10-19-KB-FAIMS-Caco2-na-HD-2	409	447	422	P52209_C422	1	CACO-2
AVTDSINQLITMCTQQAPGQKECDNALR	28	3	0.9981	2	13C(463.2366), 23C(57.0215)	sp|Q9Y490|TLN1_HUMAN	Q9Y490	TLN1_HUMAN	Talin-1	2022-10-19-KB-FAIMS-Caco2-na-HD-2	1341	1368	1353	Q9Y490_C1353,1363	2	CACO-2
AVTDSINQLITMCTQQAPGQKECDNALR	28	3	0.9981	2	13C(463.2366), 23C(57.0215)	sp|Q9Y490|TLN1_HUMAN	Q9Y490	TLN1_HUMAN	Talin-1	2022-10-19-KB-FAIMS-Caco2-na-HD-2	1341	1368	1363	Q9Y490_C1353,1363	2	CACO-2
AVTVAFCTLPTR	12	2	0.9971	2	7C(463.2366)	sp|Q5TA50|CPTP_HUMAN	Q5TA50	CPTP_HUMAN	Ceramide-1-phosphate transfer protein	2022-10-19-KB-FAIMS-Caco2-na-HD-2	157	168	163	Q5TA50_C163	1	CACO-2
AVVVCPK	7	2	0.9993	6	5C(463.2366)	sp|Q00839|HNRPU_HUMAN	Q00839	HNRPU_HUMAN	Heterogeneous nuclear ribonucleoprotein U	2022-10-19-KB-FAIMS-Caco2-na-HD-2	603	609	607	Q00839_C607	1	CACO-2
AVVVCPKDEDYK	12	2	1	4	5C(463.2366)	sp|Q00839|HNRPU_HUMAN	Q00839	HNRPU_HUMAN	Heterogeneous nuclear ribonucleoprotein U	2022-10-19-KB-FAIMS-Caco2-na-HD-2	603	614	607	Q00839_C607	1	CACO-2
AVVVCPKDEDYKQR	14	3	0.9976	1	5C(463.2366)	sp|Q00839|HNRPU_HUMAN	Q00839	HNRPU_HUMAN	Heterogeneous nuclear ribonucleoprotein U	2022-10-19-KB-FAIMS-Caco2-na-HD-2	603	616	607	Q00839_C607	1	CACO-2
AVWLISHEPGTPLCGTVR	18	3	1	1	14C(463.2366)	sp|Q9H0R1|AP5M1_HUMAN	Q9H0R1	AP5M1_HUMAN	AP-5 complex subunit mu-1	2022-10-19-KB-FAIMS-Caco2-na-HD-2	5	22	18	Q9H0R1_C18	1	CACO-2
AVYCIIGR	8	2	0.9993	2	4C(463.2366)	sp|Q8N1F7|NUP93_HUMAN	Q8N1F7	NUP93_HUMAN	Nuclear pore complex protein Nup93	2022-10-19-KB-FAIMS-Caco2-na-HD-2	389	396	392	Q8N1F7_C392	1	CACO-2
AVYTQDCPLAAAK	13	2	1	2	7C(463.2366)	sp|P49588|SYAC_HUMAN	P49588	SYAC_HUMAN	Alanine--tRNA ligase, cytoplasmic	2022-10-19-KB-FAIMS-Caco2-na-HD-2	665	677	671	P49588_C671	1	CACO-2
AWDLWDPETLPAEYCLPSAR	20	3	0.9959	1	15C(463.2366)	sp|Q8N0W3|FUK_HUMAN	Q8N0W3	FUK_HUMAN	L-fucose kinase	2022-10-19-KB-FAIMS-Caco2-na-HD-2	470	489	484	Q8N0W3_C484	1	CACO-2
AWEVDTCR	8	2	0.9997	2	7C(463.2366)	sp|P53621|COPA_HUMAN	P53621	COPA_HUMAN	Coatomer subunit alpha	2022-10-19-KB-FAIMS-Caco2-na-HD-2	239	246	245	P53621_C245	1	CACO-2
AWLPEVMILVCDR	13	3	0.9908	1	11C(463.2366)	sp|Q6PD74|AAGAB_HUMAN	Q6PD74	AAGAB_HUMAN	Alpha- and gamma-adaptin-binding protein p34	2022-10-19-KB-FAIMS-Caco2-na-HD-2	104	116	114	Q6PD74_C114	1	CACO-2
AWLVSSGCPLQVK	13	2	1	1	8C(463.2366)	sp|Q8IX01|SUGP2_HUMAN	Q8IX01	SUGP2_HUMAN	SURP and G-patch domain-containing protein 2	2022-10-19-KB-FAIMS-Caco2-na-HD-2	533	545	540	Q8IX01_C540	1	CACO-2
AWNAYPYCR	9	2	1	3	8C(463.2366)	sp|P48739|PIPNB_HUMAN	P48739	PIPNB_HUMAN	Phosphatidylinositol transfer protein beta isoform	2022-10-19-KB-FAIMS-Caco2-na-HD-2	87	95	94	P48739_C94	1	CACO-2
AWSTGDCDNGGDEWEQEIR	19	3	1	1	7C(463.2366)	sp|Q9BRF8|CPPED_HUMAN	Q9BRF8	CPPED_HUMAN	Serine/threonine-protein phosphatase CPPED1	2022-10-19-KB-FAIMS-Caco2-na-HD-2	48	66	54	Q9BRF8_C54	1	CACO-2
AWVWNTHADFADECPKPELLAIR	23	3	1	7	14C(463.2366)	sp|P43487|RANG_HUMAN	P43487	RANG_HUMAN	Ran-specific GTPase-activating protein	2022-10-19-KB-FAIMS-Caco2-na-HD-2	119	141	132	P43487_C132	1	CACO-2
AYCERQGLSMR	11	3	0.9989	1	3C(463.2366)	sp|P55854|SUMO3_HUMAN	P55854	SUMO3_HUMAN	Small ubiquitin-related modifier 3	2022-10-19-KB-FAIMS-Caco2-na-HD-2	45	55	47	P55854_C47	1	CACO-2
AYCHILLGNYCVAVADAKK	19	3	1	1	11C(463.2366), 3C(57.0215)	sp|Q9Y2Z0|SGT1_HUMAN	Q9Y2Z0	SGT1_HUMAN	Protein SGT1 homolog	2022-10-19-KB-FAIMS-Caco2-na-HD-2	52	70	54	Q9Y2Z0_C54,62	2	CACO-2
AYCHILLGNYCVAVADAKK	19	3	1	1	11C(463.2366), 3C(57.0215)	sp|Q9Y2Z0|SGT1_HUMAN	Q9Y2Z0	SGT1_HUMAN	Protein SGT1 homolog	2022-10-19-KB-FAIMS-Caco2-na-HD-2	52	70	62	Q9Y2Z0_C54,62	2	CACO-2
AYCVLVTGPNMGGK	14	2	1	2	3C(463.2366)	sp|P52701|MSH6_HUMAN	P52701	MSH6_HUMAN	DNA mismatch repair protein Msh6	2022-10-19-KB-FAIMS-Caco2-na-HD-2	1127	1140	1129	P52701_C1129	1	CACO-2
AYDLAGSCR	9	2	1	3	8C(463.2366)	sp|Q02880|TOP2B_HUMAN	Q02880	TOP2B_HUMAN	DNA topoisomerase 2-beta	2022-10-19-KB-FAIMS-Caco2-na-HD-2	264	272	271	Q02880_C271	1	CACO-2
AYEDGCK	7	2	0.999	1	6C(463.2366)	sp|P31948|STIP1_HUMAN	P31948	STIP1_HUMAN	Stress-induced-phosphoprotein 1	2022-10-19-KB-FAIMS-Caco2-na-HD-2	57	63	62	P31948_C62	1	CACO-2
AYEFLCTK	8	2	0.9998	2	6C(463.2366)	sp|O75165|DJC13_HUMAN	O75165	DJC13_HUMAN	DnaJ homolog subfamily C member 13	2022-10-19-KB-FAIMS-Caco2-na-HD-2	1349	1356	1354	O75165_C1354	1	CACO-2
AYFQQYGCTFTAVIPTNVFGPHDNFNIEDGHVLPGLIHK	39	5	1	1	8C(463.2366)	sp|Q13630|FCL_HUMAN	Q13630	FCL_HUMAN	GDP-L-fucose synthase	2022-10-19-KB-FAIMS-Caco2-na-HD-2	156	194	163	Q13630_C163	1	CACO-2
AYGGSMCAK	9	2	0.9999	5	7C(463.2366)	sp|P49207|RL34_HUMAN	P49207	RL34_HUMAN	60S ribosomal protein L34	2022-10-19-KB-FAIMS-Caco2-na-HD-2	77	85	83	P49207_C83	1	CACO-2
AYGSPWCNK	9	2	1	3	7C(463.2366)	sp|A5YKK6|CNOT1_HUMAN	A5YKK6	CNOT1_HUMAN	CCR4-NOT transcription complex subunit 1	2022-10-19-KB-FAIMS-Caco2-na-HD-2	1700	1708	1706	A5YKK6_C1706	1	CACO-2
AYGVCFVDTSLGK	13	2	0.9999	1	5C(463.2366)	sp|P52701|MSH6_HUMAN	P52701	MSH6_HUMAN	DNA mismatch repair protein Msh6	2022-10-19-KB-FAIMS-Caco2-na-HD-2	555	567	559	P52701_C559	1	CACO-2
AYHEQLSVAEITNACFEPANQMVK	24	3	1	60	15C(463.2366), 22M(15.9949)	sp|P68363|TBA1B_HUMAN	P68363	TBA1B_HUMAN	Tubulin alpha-1B chain	2022-10-19-KB-FAIMS-Caco2-na-HD-2	281	304	295	P68363_C295	1	CACO-2
AYHEQLTVAEITNACFEPANQMVK	24	3	1	33	15C(463.2366), 22M(15.9949)	sp|Q9BQE3|TBA1C_HUMAN	Q9BQE3	TBA1C_HUMAN	Tubulin alpha-1C chain	2022-10-19-KB-FAIMS-Caco2-na-HD-2	281	304	295	Q9BQE3_C295	1	CACO-2
AYHMVCLDPDMEK	13	3	1	1	6C(463.2366)	sp|Q14839|CHD4_HUMAN	Q14839	CHD4_HUMAN	Chromodomain-helicase-DNA-binding protein 4	2022-10-19-KB-FAIMS-Caco2-na-HD-2	391	403	396	Q14839_C396	1	CACO-2
AYHMVCLDPDMEKAPEGK	18	3	1	1	6C(463.2366)	sp|Q14839|CHD4_HUMAN	Q14839	CHD4_HUMAN	Chromodomain-helicase-DNA-binding protein 4	2022-10-19-KB-FAIMS-Caco2-na-HD-2	391	408	396	Q14839_C396	1	CACO-2
AYHSFLVEPISCHAWNK	17	3	1	3	12C(463.2366), N-term(42.0106)	sp|O15143|ARC1B_HUMAN	O15143	ARC1B_HUMAN	Actin-related protein 2/3 complex subunit 1B	2022-10-19-KB-FAIMS-Caco2-na-HD-2	2	18	13	O15143_C13	1	CACO-2
AYHSFLVEPISCHAWNKDR	19	4	1	2	12C(463.2366), N-term(42.0106)	sp|O15143|ARC1B_HUMAN	O15143	ARC1B_HUMAN	Actin-related protein 2/3 complex subunit 1B	2022-10-19-KB-FAIMS-Caco2-na-HD-2	2	20	13	O15143_C13	1	CACO-2
AYICAHPLDR	10	3	1	1	4C(463.2366)	sp|Q9H845|ACAD9_HUMAN	Q9H845	ACAD9_HUMAN	Acyl-CoA dehydrogenase family member 9, mitochondrial	2022-10-19-KB-FAIMS-Caco2-na-HD-2	610	619	613	Q9H845_C613	1	CACO-2
AYLEGTCVEWLR	12	2	1	3	7C(463.2366)	sp|P10321|1C07_HUMAN	P10321	1C07_HUMAN	HLA class I histocompatibility antigen, Cw-7 alpha chain	2022-10-19-KB-FAIMS-Caco2-na-HD-2	182	193	188	P10321_C188	1	CACO-2
AYLEGTCVEWLRR	13	3	1	1	7C(463.2366)	sp|P10321|1C07_HUMAN	P10321	1C07_HUMAN	HLA class I histocompatibility antigen, Cw-7 alpha chain	2022-10-19-KB-FAIMS-Caco2-na-HD-2	182	194	188	P10321_C188	1	CACO-2
AYMCPFMQFIEGGR	14	2	1	2	4C(463.2366)	sp|P53992|SC24C_HUMAN	P53992	SC24C_HUMAN	Protein transport protein Sec24C	2022-10-19-KB-FAIMS-Caco2-na-HD-2	430	443	433	P53992_C433	1	CACO-2
AYMCPFMQFIEGGRR	15	3	1	2	4C(463.2366)	sp|P53992|SC24C_HUMAN	P53992	SC24C_HUMAN	Protein transport protein Sec24C	2022-10-19-KB-FAIMS-Caco2-na-HD-2	430	444	433	P53992_C433	1	CACO-2
AYPVSGCFDYLSEDLPDTIHIGGR	24	3	1	2	7C(463.2366)	sp|Q9BTC0|DIDO1_HUMAN	Q9BTC0	DIDO1_HUMAN	Death-inducer obliterator 1	2022-10-19-KB-FAIMS-Caco2-na-HD-2	1073	1096	1079	Q9BTC0_C1079	1	CACO-2
AYQCVVLLQGK	11	2	1	2	4C(463.2366)	sp|P54136|SYRC_HUMAN	P54136	SYRC_HUMAN	Arginine--tRNA ligase, cytoplasmic	2022-10-19-KB-FAIMS-Caco2-na-HD-2	290	300	293	P54136_C293	1	CACO-2
AYQCVVLLQGKNPDITK	17	3	1	4	4C(463.2366)	sp|P54136|SYRC_HUMAN	P54136	SYRC_HUMAN	Arginine--tRNA ligase, cytoplasmic	2022-10-19-KB-FAIMS-Caco2-na-HD-2	290	306	293	P54136_C293	1	CACO-2
AYSFAMGCWPK	11	2	1	2	8C(463.2366)	sp|O43414|ERI3_HUMAN	O43414	ERI3_HUMAN	ERI1 exoribonuclease 3	2022-10-19-KB-FAIMS-Caco2-na-HD-2	278	288	285	O43414_C285	1	CACO-2
AYVKDHYSNGFCTVYAK	17	3	1	1	12C(463.2366)	sp|P52907|CAZA1_HUMAN	P52907	CAZA1_HUMAN	F-actin-capping protein subunit alpha-1	2022-10-19-KB-FAIMS-Caco2-na-HD-2	130	146	141	P52907_C141	1	CACO-2
AYVNRLDLLDQVFYCK	16	3	1	1	15C(463.2366)	sp|Q96M96|FGD4_HUMAN	Q96M96	FGD4_HUMAN	FYVE, RhoGEF and PH domain-containing protein 4	2022-10-19-KB-FAIMS-Caco2-na-HD-2	220	235	234	Q96M96_C234	1	CACO-2
CAADLGLNK	9	2	1	5	1C(463.2366)	sp|P49773|HINT1_HUMAN	P49773	HINT1_HUMAN	Histidine triad nucleotide-binding protein 1	2022-10-19-KB-FAIMS-Caco2-na-HD-2	84	92	84	P49773_C84	1	CACO-2
CAAGLAELAAR	11	2	1	5	1C(463.2366)	sp|Q13098|CSN1_HUMAN	Q13098	CSN1_HUMAN	COP9 signalosome complex subunit 1	2022-10-19-KB-FAIMS-Caco2-na-HD-2	251	261	251	Q13098_C251	1	CACO-2
CAALRMLLADQGQSWKEEVVTVETWQEGSLK	31	3	1	2	1C(463.2366)	sp|P09211|GSTP1_HUMAN	P09211	GSTP1_HUMAN	Glutathione S-transferase P	2022-10-19-KB-FAIMS-Caco2-na-HD-2	15	45	15	P09211_C15	1	CACO-2
CAAMLVYGTR	10	2	1	2	1C(463.2366)	sp|Q10570|CPSF1_HUMAN	Q10570	CPSF1_HUMAN	Cleavage and polyadenylation specificity factor subunit 1	2022-10-19-KB-FAIMS-Caco2-na-HD-2	149	158	149	Q10570_C149	1	CACO-2
CAAQTLEK	8	2	0.9748	1	1C(463.2366)	sp|O75152|ZC11A_HUMAN	O75152	ZC11A_HUMAN	Zinc finger CCCH domain-containing protein 11A	2022-10-19-KB-FAIMS-Caco2-na-HD-2	636	643	636	O75152_C636	1	CACO-2
CAARDPEDRIPSPLGYAAIPIK	22	3	0.9863	4	1C(463.2366)	sp|Q9Y3A4|RRP7A_HUMAN	Q9Y3A4	RRP7A_HUMAN	Ribosomal RNA-processing protein 7 homolog A	2022-10-19-KB-FAIMS-Caco2-na-HD-2	8	29	8	Q9Y3A4_C8	1	CACO-2
CADDSETANYISAHTK	16	3	1	1	1C(463.2366)	sp|O95376|ARI2_HUMAN	O95376	ARI2_HUMAN	E3 ubiquitin-protein ligase ARIH2	2022-10-19-KB-FAIMS-Caco2-na-HD-2	280	295	280	O95376_C280	1	CACO-2
CADLSLSPIYPAAR	14	2	1	2	1C(463.2366)	sp|P18858|DNLI1_HUMAN	P18858	DNLI1_HUMAN	DNA ligase 1	2022-10-19-KB-FAIMS-Caco2-na-HD-2	846	859	846	P18858_C846	1	CACO-2
CADQRPESSLLNLISYR	17	3	1	1	1C(463.2366)	sp|P49815|TSC2_HUMAN	P49815	TSC2_HUMAN	Tuberin	2022-10-19-KB-FAIMS-Caco2-na-HD-2	414	430	414	P49815_C414	1	CACO-2
CADVTLEGQVYPGK	14	2	1	4	1C(463.2366)	sp|Q14696|MESD_HUMAN	Q14696	MESD_HUMAN	LRP chaperone MESD	2022-10-19-KB-FAIMS-Caco2-na-HD-2	180	193	180	Q14696_C180	1	CACO-2
CADYVVTGAWSAK	13	2	0.991	2	1C(463.2366)	sp|Q9Y617|SERC_HUMAN	Q9Y617	SERC_HUMAN	Phosphoserine aminotransferase	2022-10-19-KB-FAIMS-Caco2-na-HD-2	98	110	98	Q9Y617_C98	1	CACO-2
CAEENNQVDKR	11	3	1	1	1C(463.2366)	sp|P43005|EAA3_HUMAN	P43005	EAA3_HUMAN	Excitatory amino acid transporter 3	2022-10-19-KB-FAIMS-Caco2-na-HD-2	343	353	343	P43005_C343	1	CACO-2
CAEGYALYAQALTDQQQFGK	20	3	1	2	1C(463.2366)	sp|O94826|TOM70_HUMAN	O94826	TOM70_HUMAN	Mitochondrial import receptor subunit TOM70	2022-10-19-KB-FAIMS-Caco2-na-HD-2	475	494	475	O94826_C475	1	CACO-2
CAEGYALYAQALTDQQQFGKADEMYDK	27	3	1	2	1C(463.2366)	sp|O94826|TOM70_HUMAN	O94826	TOM70_HUMAN	Mitochondrial import receptor subunit TOM70	2022-10-19-KB-FAIMS-Caco2-na-HD-2	475	501	475	O94826_C475	1	CACO-2
CAENPKK	7	2	0.9883	1	1C(463.2366)	sp|P46013|KI67_HUMAN	P46013	KI67_HUMAN	Proliferation marker protein Ki-67	2022-10-19-KB-FAIMS-Caco2-na-HD-2	3229	3235	3229	P46013_C3229	1	CACO-2
CAEVVSGK	8	2	0.9999	4	1C(463.2366)	sp|Q9NSE4|SYIM_HUMAN	Q9NSE4	SYIM_HUMAN	Isoleucine--tRNA ligase, mitochondrial	2022-10-19-KB-FAIMS-Caco2-na-HD-2	1005	1012	1005	Q9NSE4_C1005	1	CACO-2
CAFISQASATMHLPATIGDYTDFYSSR	27	3	1	1	1C(463.2366)	sp|P16930|FAAA_HUMAN	P16930	FAAA_HUMAN	Fumarylacetoacetase	2022-10-19-KB-FAIMS-Caco2-na-HD-2	105	131	105	P16930_C105	1	CACO-2
CAGAPQK	7	2	0.9997	1	1C(463.2366)	sp|Q9Y6N5|SQOR_HUMAN	Q9Y6N5	SQOR_HUMAN	Sulfide:quinone oxidoreductase, mitochondrial	2022-10-19-KB-FAIMS-Caco2-na-HD-2	201	207	201	Q9Y6N5_C201	1	CACO-2
CAGCDELIFSNEYTQAENQNWHLK	24	3	0.6765	1	1C(463.2366), 4C(57.0215)	sp|Q9UGI8|TES_HUMAN	Q9UGI8	TES_HUMAN	Testin	2022-10-19-KB-FAIMS-Caco2-na-HD-2	301	324	301	Q9UGI8_C301,304	2	CACO-2
CAGCDELIFSNEYTQAENQNWHLK	24	3	0.6765	1	1C(463.2366), 4C(57.0215)	sp|Q9UGI8|TES_HUMAN	Q9UGI8	TES_HUMAN	Testin	2022-10-19-KB-FAIMS-Caco2-na-HD-2	301	324	304	Q9UGI8_C301,304	2	CACO-2
CAGDWLPR	8	2	1	1	1C(463.2366)	sp|Q9H553|ALG2_HUMAN	Q9H553	ALG2_HUMAN	Alpha-1,3/1,6-mannosyltransferase ALG2	2022-10-19-KB-FAIMS-Caco2-na-HD-2	70	77	70	Q9H553_C70	1	CACO-2
CAGLLMTLK	9	2	1	6	1C(463.2366)	sp|P04424|ARLY_HUMAN	P04424	ARLY_HUMAN	Argininosuccinate lyase	2022-10-19-KB-FAIMS-Caco2-na-HD-2	307	315	307	P04424_C307	1	CACO-2
CAGNEDIITLR	11	2	1	7	1C(463.2366)	sp|P12004|PCNA_HUMAN	P12004	PCNA_HUMAN	Proliferating cell nuclear antigen	2022-10-19-KB-FAIMS-Caco2-na-HD-2	81	91	81	P12004_C81	1	CACO-2
CAHILTK	7	2	0.9994	2	1C(463.2366)	sp|Q9Y678|COPG1_HUMAN	Q9Y678	COPG1_HUMAN	Coatomer subunit gamma-1	2022-10-19-KB-FAIMS-Caco2-na-HD-2	44	50	44	Q9Y678_C44	1	CACO-2
CAIGVTHFQLVQMK	14	3	1	1	1C(463.2366)	sp|Q92896|GSLG1_HUMAN	Q92896	GSLG1_HUMAN	Golgi apparatus protein 1	2022-10-19-KB-FAIMS-Caco2-na-HD-2	734	747	734	Q92896_C734	1	CACO-2
CAIQNAPNPGGGDLQK	16	2	1	3	1C(463.2366)	sp|P48200|IREB2_HUMAN	P48200	IREB2_HUMAN	Iron-responsive element-binding protein 2	2022-10-19-KB-FAIMS-Caco2-na-HD-2	137	152	137	P48200_C137	1	CACO-2
CALGVFR	7	2	0.9999	3	1C(463.2366)	sp|Q13200|PSMD2_HUMAN	Q13200	PSMD2_HUMAN	26S proteasome non-ATPase regulatory subunit 2	2022-10-19-KB-FAIMS-Caco2-na-HD-2	251	257	251	Q13200_C251	1	CACO-2
CALLAAQANK	10	2	0.9999	1	1C(463.2366)	sp|Q9P2R3|ANFY1_HUMAN	Q9P2R3	ANFY1_HUMAN	Rabankyrin-5	2022-10-19-KB-FAIMS-Caco2-na-HD-2	34	43	34	Q9P2R3_C34	1	CACO-2
CALSSPSLAFTPPIK	15	2	1	4	1C(463.2366)	sp|Q8NFH5|NUP35_HUMAN	Q8NFH5	NUP35_HUMAN	Nucleoporin NUP35	2022-10-19-KB-FAIMS-Caco2-na-HD-2	255	269	255	Q8NFH5_C255	1	CACO-2
CAMLEYTTGSR	11	2	0.9984	1	1C(463.2366)	sp|Q12789|TF3C1_HUMAN	Q12789	TF3C1_HUMAN	General transcription factor 3C polypeptide 1	2022-10-19-KB-FAIMS-Caco2-na-HD-2	1091	1101	1091	Q12789_C1091	1	CACO-2
CAMLQFSEFHEK	12	3	0.8202	1	1C(463.2366)	sp|Q9NR09|BIRC6_HUMAN	Q9NR09	BIRC6_HUMAN	Baculoviral IAP repeat-containing protein 6	2022-10-19-KB-FAIMS-Caco2-na-HD-2	1319	1330	1319	Q9NR09_C1319	1	CACO-2
CAMNSLPDIEEVKDK	15	3	1	3	1C(463.2366)	sp|P14316|IRF2_HUMAN	P14316	IRF2_HUMAN	Interferon regulatory factor 2	2022-10-19-KB-FAIMS-Caco2-na-HD-2	83	97	83	P14316_C83	1	CACO-2
CAMPSFR	7	2	0.9968	2	1C(463.2366)	sp|Q7Z5K2|WAPL_HUMAN	Q7Z5K2	WAPL_HUMAN	Wings apart-like protein homolog	2022-10-19-KB-FAIMS-Caco2-na-HD-2	685	691	685	Q7Z5K2_C685	1	CACO-2
CAMTALSSK	9	2	1	3	1C(463.2366)	sp|Q99832|TCPH_HUMAN	Q99832	TCPH_HUMAN	T-complex protein 1 subunit eta	2022-10-19-KB-FAIMS-Caco2-na-HD-2	158	166	158	Q99832_C158	1	CACO-2
CANLFEALVGTLK	13	2	1	7	1C(463.2366)	sp|Q9P1F3|ABRAL_HUMAN	Q9P1F3	ABRAL_HUMAN	Costars family protein ABRACL	2022-10-19-KB-FAIMS-Caco2-na-HD-2	39	51	39	Q9P1F3_C39	1	CACO-2
CANLFEALVGTLKAAK	16	3	0.9999	1	1C(463.2366)	sp|Q9P1F3|ABRAL_HUMAN	Q9P1F3	ABRAL_HUMAN	Costars family protein ABRACL	2022-10-19-KB-FAIMS-Caco2-na-HD-2	39	54	39	Q9P1F3_C39	1	CACO-2
CAPASIR	7	2	0.9999	3	1C(463.2366)	sp|O00116|ADAS_HUMAN	O00116	ADAS_HUMAN	Alkyldihydroxyacetonephosphate synthase, peroxisomal	2022-10-19-KB-FAIMS-Caco2-na-HD-2	413	419	413	O00116_C413	1	CACO-2
CAPGVVGPAEADIDFDIIKNDNDTFTVK	28	3	1	1	1C(463.2366)	sp|Q14315|FLNC_HUMAN	Q14315	FLNC_HUMAN	Filamin-C	2022-10-19-KB-FAIMS-Caco2-na-HD-2	805	832	805	Q14315_C805	1	CACO-2
CAPGVVGPAEADIDFDIIRNDNDTFTVK	28	3	1	2	1C(463.2366)	sp|P21333|FLNA_HUMAN	P21333	FLNA_HUMAN	Filamin-A	2022-10-19-KB-FAIMS-Caco2-na-HD-2	810	837	810	P21333_C810	1	CACO-2
CAPSAGSPAAAVGR	14	2	1	1	1C(463.2366)	sp|Q7L2J0|MEPCE_HUMAN	Q7L2J0	MEPCE_HUMAN	7SK snRNA methylphosphate capping enzyme	2022-10-19-KB-FAIMS-Caco2-na-HD-2	54	67	54	Q7L2J0_C54	1	CACO-2
CAQDYLAR	8	2	1	4	1C(463.2366)	sp|O75410|TACC1_HUMAN	O75410	TACC1_HUMAN	Transforming acidic coiled-coil-containing protein 1	2022-10-19-KB-FAIMS-Caco2-na-HD-2	715	722	715	O75410_C715	1	CACO-2
CAQELLLANNWVGAQEALQLHESLQGQR	28	3	1	2	1C(463.2366)	sp|Q8TEQ6|GEMI5_HUMAN	Q8TEQ6	GEMI5_HUMAN	Gem-associated protein 5	2022-10-19-KB-FAIMS-Caco2-na-HD-2	1091	1118	1091	Q8TEQ6_C1091	1	CACO-2
CAQLQPR	7	2	0.9993	2	1C(463.2366)	sp|Q96ED9|HOOK2_HUMAN	Q96ED9	HOOK2_HUMAN	Protein Hook homolog 2	2022-10-19-KB-FAIMS-Caco2-na-HD-2	423	429	423	Q96ED9_C423	1	CACO-2
CAQYWPQKEEK	11	3	1	3	1C(463.2366)	sp|P18031|PTN1_HUMAN	P18031	PTN1_HUMAN	Tyrosine-protein phosphatase non-receptor type 1	2022-10-19-KB-FAIMS-Caco2-na-HD-2	121	131	121	P18031_C121	1	CACO-2
CASCPYLGMPAFKPGEK	17	3	1	3	1C(463.2366), 4C(463.2366), 4C(57.0215)	sp|Q6FI81|CPIN1_HUMAN	Q6FI81	CPIN1_HUMAN	Anamorsin	2022-10-19-KB-FAIMS-Caco2-na-HD-2	285	301	285	Q6FI81_C285,288	2	CACO-2
CASCPYLGMPAFKPGEK	17	3	1	3	1C(463.2366), 4C(463.2366), 4C(57.0215)	sp|Q6FI81|CPIN1_HUMAN	Q6FI81	CPIN1_HUMAN	Anamorsin	2022-10-19-KB-FAIMS-Caco2-na-HD-2	285	301	288	Q6FI81_C285,288	2	CACO-2
CASQAGMTAYGTR	13	2	1	5	1C(463.2366)	sp|Q15417|CNN3_HUMAN	Q15417	CNN3_HUMAN	Calponin-3	2022-10-19-KB-FAIMS-Caco2-na-HD-2	173	185	173	Q15417_C173	1	CACO-2
CASQAGMTAYGTRR	14	3	0.9732	1	1C(463.2366)	sp|Q15417|CNN3_HUMAN	Q15417	CNN3_HUMAN	Calponin-3	2022-10-19-KB-FAIMS-Caco2-na-HD-2	173	186	173	Q15417_C173	1	CACO-2
CASQSGMTAYGTR	13	2	1	6	1C(463.2366)	sp|Q99439|CNN2_HUMAN	Q99439	CNN2_HUMAN	Calponin-2	2022-10-19-KB-FAIMS-Caco2-na-HD-2	175	187	175	Q99439_C175	1	CACO-2
CASQVGMTAPGTR	13	2	1	7	1C(463.2366)	sp|Q99439|CNN2_HUMAN	Q99439	CNN2_HUMAN	Calponin-2	2022-10-19-KB-FAIMS-Caco2-na-HD-2	215	227	215	Q99439_C215	1	CACO-2
CATGVLVYLAK	11	2	0.9991	1	1C(463.2366)	sp|Q9BWT1|CDCA7_HUMAN	Q9BWT1	CDCA7_HUMAN	Cell division cycle-associated protein 7	2022-10-19-KB-FAIMS-Caco2-na-HD-2	339	349	339	Q9BWT1_C339	1	CACO-2
CATITPDEAR	10	2	1	6	1C(463.2366)	sp|P48735|IDHP_HUMAN	P48735	IDHP_HUMAN	Isocitrate dehydrogenase [NADP], mitochondrial	2022-10-19-KB-FAIMS-Caco2-na-HD-2	113	122	113	P48735_C113	1	CACO-2
CATITPDEK	9	2	1	5	1C(463.2366)	sp|O75874|IDHC_HUMAN	O75874	IDHC_HUMAN	Isocitrate dehydrogenase [NADP] cytoplasmic	2022-10-19-KB-FAIMS-Caco2-na-HD-2	73	81	73	O75874_C73	1	CACO-2
CATITPDEKR	10	2, 3	1	2	1C(463.2366)	sp|O75874|IDHC_HUMAN	O75874	IDHC_HUMAN	Isocitrate dehydrogenase [NADP] cytoplasmic	2022-10-19-KB-FAIMS-Caco2-na-HD-2	73	82	73	O75874_C73	1	CACO-2
CATPVIIDEILPSKK	15	3	1	1	1C(463.2366)	sp|Q9ULW0|TPX2_HUMAN	Q9ULW0	TPX2_HUMAN	Targeting protein for Xklp2	2022-10-19-KB-FAIMS-Caco2-na-HD-2	145	159	145	Q9ULW0_C145	1	CACO-2
CATVSAAVAER	11	2	1	2	1C(463.2366)	sp|Q9H0U9|TSYL1_HUMAN	Q9H0U9	TSYL1_HUMAN	Testis-specific Y-encoded-like protein 1	2022-10-19-KB-FAIMS-Caco2-na-HD-2	160	170	160	Q9H0U9_C160	1	CACO-2
CAVGLVDAVK	10	2	1	4	1C(463.2366)	sp|Q8WTW3|COG1_HUMAN	Q8WTW3	COG1_HUMAN	Conserved oligomeric Golgi complex subunit 1	2022-10-19-KB-FAIMS-Caco2-na-HD-2	72	81	72	Q8WTW3_C72	1	CACO-2
CAVPVETEWLK	11	2	1	2	1C(463.2366)	sp|Q8WYP5|ELYS_HUMAN	Q8WYP5	ELYS_HUMAN	Protein ELYS	2022-10-19-KB-FAIMS-Caco2-na-HD-2	1261	1271	1261	Q8WYP5_C1261	1	CACO-2
CAVSDVEMQEHYDEFFEEVFTEMEEK	26	3	0.7219	1	1C(463.2366), 8M(15.9949)	sp|P0DN76|U2AF5_HUMAN	P0DN76	U2AF5_HUMAN	Splicing factor U2AF 35 kDa subunit-like protein	2022-10-19-KB-FAIMS-Caco2-na-HD-2	67	92	67	P0DN76_C67	1	CACO-2
CAVVDVPFGGAK	12	2	1	4	1C(463.2366)	sp|P00367|DHE3_HUMAN	P00367	DHE3_HUMAN	Glutamate dehydrogenase 1, mitochondrial	2022-10-19-KB-FAIMS-Caco2-na-HD-2	172	183	172	P00367_C172	1	CACO-2
CCLFPFGLHCTGMPIK	16	3	0.7794	1	10C(57.0215), 1C(57.0215), 2C(463.2366)	sp|Q9P2J5|SYLC_HUMAN	Q9P2J5	SYLC_HUMAN	Leucine--tRNA ligase, cytoplasmic	2022-10-19-KB-FAIMS-Caco2-na-HD-2	83	98	83	Q9P2J5_C83,84,92	3	CACO-2
CCLFPFGLHCTGMPIK	16	3	0.7794	1	10C(57.0215), 1C(57.0215), 2C(463.2366)	sp|Q9P2J5|SYLC_HUMAN	Q9P2J5	SYLC_HUMAN	Leucine--tRNA ligase, cytoplasmic	2022-10-19-KB-FAIMS-Caco2-na-HD-2	83	98	84	Q9P2J5_C83,84,92	3	CACO-2
CCLFPFGLHCTGMPIK	16	3	0.7794	1	10C(57.0215), 1C(57.0215), 2C(463.2366)	sp|Q9P2J5|SYLC_HUMAN	Q9P2J5	SYLC_HUMAN	Leucine--tRNA ligase, cytoplasmic	2022-10-19-KB-FAIMS-Caco2-na-HD-2	83	98	92	Q9P2J5_C83,84,92	3	CACO-2
CCLTYCFNKPEDK	13	3	1	3	1C(463.2366), 1C(57.0215), 2C(463.2366), 2C(57.0215), 6C(463.2366), 6C(57.0215)	sp|P62979|RS27A_HUMAN	P62979	RS27A_HUMAN	Ubiquitin-40S ribosomal protein S27a	2022-10-19-KB-FAIMS-Caco2-na-HD-2	144	156	144	P62979_C144,145,149	3	CACO-2
CCLTYCFNKPEDK	13	3	1	3	1C(463.2366), 1C(57.0215), 2C(463.2366), 2C(57.0215), 6C(463.2366), 6C(57.0215)	sp|P62979|RS27A_HUMAN	P62979	RS27A_HUMAN	Ubiquitin-40S ribosomal protein S27a	2022-10-19-KB-FAIMS-Caco2-na-HD-2	144	156	145	P62979_C144,145,149	3	CACO-2
CCLTYCFNKPEDK	13	3	1	3	1C(463.2366), 1C(57.0215), 2C(463.2366), 2C(57.0215), 6C(463.2366), 6C(57.0215)	sp|P62979|RS27A_HUMAN	P62979	RS27A_HUMAN	Ubiquitin-40S ribosomal protein S27a	2022-10-19-KB-FAIMS-Caco2-na-HD-2	144	156	149	P62979_C144,145,149	3	CACO-2
CCSGAIIVLTK	11	2	1	5	1C(463.2366), 1C(57.0215), 2C(463.2366), 2C(57.0215)	sp|P14618|KPYM_HUMAN	P14618	KPYM_HUMAN	Pyruvate kinase PKM	2022-10-19-KB-FAIMS-Caco2-na-HD-2	423	433	423	P14618_C423,424	2	CACO-2
CCSGAIIVLTK	11	2	1	5	1C(463.2366), 1C(57.0215), 2C(463.2366), 2C(57.0215)	sp|P14618|KPYM_HUMAN	P14618	KPYM_HUMAN	Pyruvate kinase PKM	2022-10-19-KB-FAIMS-Caco2-na-HD-2	423	433	424	P14618_C423,424	2	CACO-2
CDAAFIIGSGR	11	2	0.9999	2	1C(463.2366)	sp|Q14146|URB2_HUMAN	Q14146	URB2_HUMAN	Unhealthy ribosome biogenesis protein 2 homolog	2022-10-19-KB-FAIMS-Caco2-na-HD-2	702	712	702	Q14146_C702	1	CACO-2
CDAGGPR	7	2	1	2	1C(463.2366)	sp|Q9NXG2|THUM1_HUMAN	Q9NXG2	THUM1_HUMAN	THUMP domain-containing protein 1	2022-10-19-KB-FAIMS-Caco2-na-HD-2	31	37	31	Q9NXG2_C31	1	CACO-2
CDAVSVLEK	9	2	0.7236	1	1C(463.2366)	sp|O43237|DC1L2_HUMAN	O43237	DC1L2_HUMAN	Cytoplasmic dynein 1 light intermediate chain 2	2022-10-19-KB-FAIMS-Caco2-na-HD-2	234	242	234	O43237_C234	1	CACO-2
CDAVSVLEKEHDYR	14	3	0.9987	1	1C(463.2366)	sp|O43237|DC1L2_HUMAN	O43237	DC1L2_HUMAN	Cytoplasmic dynein 1 light intermediate chain 2	2022-10-19-KB-FAIMS-Caco2-na-HD-2	234	247	234	O43237_C234	1	CACO-2
CDDAIITK	8	2	1	2	1C(463.2366)	sp|Q9UPT9|UBP22_HUMAN	Q9UPT9	UBP22_HUMAN	Ubiquitin carboxyl-terminal hydrolase 22	2022-10-19-KB-FAIMS-Caco2-na-HD-2	494	501	494	Q9UPT9_C494	1	CACO-2
CDEILMEEIKDYK	13	3	1	2	1C(463.2366)	sp|Q5VTR2|BRE1A_HUMAN	Q5VTR2	BRE1A_HUMAN	E3 ubiquitin-protein ligase BRE1A	2022-10-19-KB-FAIMS-Caco2-na-HD-2	905	917	905	Q5VTR2_C905	1	CACO-2
CDENILWLDYK	11	2	1	6	1C(463.2366)	sp|P14618|KPYM_HUMAN	P14618	KPYM_HUMAN	Pyruvate kinase PKM	2022-10-19-KB-FAIMS-Caco2-na-HD-2	152	162	152	P14618_C152	1	CACO-2
CDEPILSNR	9	2	1	3	1C(463.2366)	sp|P30086|PEBP1_HUMAN	P30086	PEBP1_HUMAN	Phosphatidylethanolamine-binding protein 1	2022-10-19-KB-FAIMS-Caco2-na-HD-2	133	141	133	P30086_C133	1	CACO-2
CDFPIMK	7	2	0.9994	2	1C(463.2366)	sp|Q04760|LGUL_HUMAN	Q04760	LGUL_HUMAN	Lactoylglutathione lyase	2022-10-19-KB-FAIMS-Caco2-na-HD-2	61	67	61	Q04760_C61	1	CACO-2
CDFTQMSQYFK	11	2	1	7	1C(463.2366)	sp|P11387|TOP1_HUMAN	P11387	TOP1_HUMAN	DNA topoisomerase 1	2022-10-19-KB-FAIMS-Caco2-na-HD-2	300	310	300	P11387_C300	1	CACO-2
CDGLIDSLVHYVR	13	3	1	2	1C(463.2366)	sp|Q99959|PKP2_HUMAN	Q99959	PKP2_HUMAN	Plakophilin-2	2022-10-19-KB-FAIMS-Caco2-na-HD-2	579	591	579	Q99959_C579	1	CACO-2
CDIIIISGR	9	2	1	3	1C(463.2366)	sp|Q00341|VIGLN_HUMAN	Q00341	VIGLN_HUMAN	Vigilin	2022-10-19-KB-FAIMS-Caco2-na-HD-2	948	956	948	Q00341_C948	1	CACO-2
CDISLQFFLPFSLGK	15	2	1	4	1C(463.2366)	sp|P13010|XRCC5_HUMAN	P13010	XRCC5_HUMAN	X-ray repair cross-complementing protein 5	2022-10-19-KB-FAIMS-Caco2-na-HD-2	157	171	157	P13010_C157	1	CACO-2
CDISLQFFLPFSLGKEDGSGDR	22	3	0.9992	3	1C(463.2366)	sp|P13010|XRCC5_HUMAN	P13010	XRCC5_HUMAN	X-ray repair cross-complementing protein 5	2022-10-19-KB-FAIMS-Caco2-na-HD-2	157	178	157	P13010_C157	1	CACO-2
CDISLQFFLPFSLGKEDGSGDRGDGPFR	28	3, 4	1	7	1C(463.2366)	sp|P13010|XRCC5_HUMAN	P13010	XRCC5_HUMAN	X-ray repair cross-complementing protein 5	2022-10-19-KB-FAIMS-Caco2-na-HD-2	157	184	157	P13010_C157	1	CACO-2
CDKYDIMHLRPMGDLGQLLFLEWDAR	26	4	0.9983	7	1C(463.2366), 7M(15.9949)	sp|Q16795|NDUA9_HUMAN	Q16795	NDUA9_HUMAN	NADH dehydrogenase [ubiquinone] 1 alpha subcomplex subunit 9, mitochondrial	2022-10-19-KB-FAIMS-Caco2-na-HD-2	86	111	86	Q16795_C86	1	CACO-2
CDLISIPK	8	2	1	6	1C(463.2366)	sp|Q9ULV4|COR1C_HUMAN	Q9ULV4	COR1C_HUMAN	Coronin-1C	2022-10-19-KB-FAIMS-Caco2-na-HD-2	420	427	420	Q9ULV4_C420	1	CACO-2
CDLTTKK	7	2	0.9963	2	1C(463.2366)	sp|P62820|RAB1A_HUMAN	P62820	RAB1A_HUMAN	Ras-related protein Rab-1A	2022-10-19-KB-FAIMS-Caco2-na-HD-2	126	132	126	P62820_C126	1	CACO-2
CDLVPTWATK	10	2	1	3	1C(463.2366)	sp|Q13823|NOG2_HUMAN	Q13823	NOG2_HUMAN	Nucleolar GTP-binding protein 2	2022-10-19-KB-FAIMS-Caco2-na-HD-2	257	266	257	Q13823_C257	1	CACO-2
CDMDDKR	7	2	0.9998	2	1C(463.2366)	sp|P61026|RAB10_HUMAN	P61026	RAB10_HUMAN	Ras-related protein Rab-10	2022-10-19-KB-FAIMS-Caco2-na-HD-2	124	130	124	P61026_C124	1	CACO-2
CDMSALQR	8	2	1	2	1C(463.2366)	sp|P51532|SMCA4_HUMAN	P51532	SMCA4_HUMAN	Transcription activator BRG1	2022-10-19-KB-FAIMS-Caco2-na-HD-2	998	1005	998	P51532_C998	1	CACO-2
CDNFTSSWR	9	2	0.9957	2	1C(463.2366)	sp|Q15149|PLEC_HUMAN	Q15149	PLEC_HUMAN	Plectin	2022-10-19-KB-FAIMS-Caco2-na-HD-2	317	325	317	Q15149_C317	1	CACO-2
CDNIFITGPTGSVK	14	2	1	1	1C(463.2366)	sp|Q9BYP7|WNK3_HUMAN	Q9BYP7	WNK3_HUMAN	Serine/threonine-protein kinase WNK3	2022-10-19-KB-FAIMS-Caco2-na-HD-2	278	291	278	Q9BYP7_C278	1	CACO-2
CDPAGYYCGFK	11	2	0.9991	1	1C(463.2366), 8C(57.0215)	sp|P60900|PSA6_HUMAN	P60900	PSA6_HUMAN	Proteasome subunit alpha type-6	2022-10-19-KB-FAIMS-Caco2-na-HD-2	154	164	154	P60900_C154,161	2	CACO-2
CDPAGYYCGFK	11	2	0.9991	1	1C(463.2366), 8C(57.0215)	sp|P60900|PSA6_HUMAN	P60900	PSA6_HUMAN	Proteasome subunit alpha type-6	2022-10-19-KB-FAIMS-Caco2-na-HD-2	154	164	161	P60900_C154,161	2	CACO-2
CDPAPFYLFDEIDQALDAQHR	21	3	1	2	1C(463.2366)	sp|Q9UQE7|SMC3_HUMAN	Q9UQE7	SMC3_HUMAN	Structural maintenance of chromosomes protein 3	2022-10-19-KB-FAIMS-Caco2-na-HD-2	1134	1154	1134	Q9UQE7_C1134	1	CACO-2
CDPAPFYLFDEIDQALDAQHRK	22	4	1	2	1C(463.2366)	sp|Q9UQE7|SMC3_HUMAN	Q9UQE7	SMC3_HUMAN	Structural maintenance of chromosomes protein 3	2022-10-19-KB-FAIMS-Caco2-na-HD-2	1134	1155	1134	Q9UQE7_C1134	1	CACO-2
CDPDAAR	7	2	0.9999	1	1C(463.2366)	sp|Q15181|IPYR_HUMAN	Q15181	IPYR_HUMAN	Inorganic pyrophosphatase	2022-10-19-KB-FAIMS-Caco2-na-HD-2	254	260	254	Q15181_C254	1	CACO-2
CDPVFDFGTGPR	12	2	1	3	1C(463.2366)	sp|Q9BY44|EIF2A_HUMAN	Q9BY44	EIF2A_HUMAN	Eukaryotic translation initiation factor 2A	2022-10-19-KB-FAIMS-Caco2-na-HD-2	306	317	306	Q9BY44_C306	1	CACO-2
CDRDLDELIVQHYTELTTAIR	21	3	1	1	1C(463.2366)	sp|Q96A65|EXOC4_HUMAN	Q96A65	EXOC4_HUMAN	Exocyst complex component 4	2022-10-19-KB-FAIMS-Caco2-na-HD-2	54	74	54	Q96A65_C54	1	CACO-2
CDRVDQLTAQLADLAAR	17	2	1	3	1C(463.2366)	sp|P18206|VINC_HUMAN	P18206	VINC_HUMAN	Vinculin	2022-10-19-KB-FAIMS-Caco2-na-HD-2	545	561	545	P18206_C545	1	CACO-2
CDSSPDSAEDVR	12	2	1	3	1C(463.2366)	sp|P02765|FETUA_HUMAN	P02765	FETUA_HUMAN	Alpha-2-HS-glycoprotein	2022-10-19-KB-FAIMS-Caco2-na-HD-2	132	143	132	P02765_C132	1	CACO-2
CDTEFPNFK	9	2	1	4	1C(463.2366)	sp|P27694|RFA1_HUMAN	P27694	RFA1_HUMAN	Replication protein A 70 kDa DNA-binding subunit	2022-10-19-KB-FAIMS-Caco2-na-HD-2	503	511	503	P27694_C503	1	CACO-2
CDVDIRK	7	2	0.9984	5	1C(463.2366)	sp|P60709|ACTB_HUMAN	P60709	ACTB_HUMAN	Actin, cytoplasmic 1	2022-10-19-KB-FAIMS-Caco2-na-HD-2	285	291	285	P60709_C285	1	CACO-2
CDVDIRKDLYANTVLSGGTTMYPGIADR	28	3, 4	1	5	1C(463.2366)	sp|P60709|ACTB_HUMAN	P60709	ACTB_HUMAN	Actin, cytoplasmic 1	2022-10-19-KB-FAIMS-Caco2-na-HD-2	285	312	285	P60709_C285	1	CACO-2
CDVIAQGIVMAVK	13	2	1	3	1C(463.2366)	sp|Q9P2R7|SUCB1_HUMAN	Q9P2R7	SUCB1_HUMAN	Succinate--CoA ligase [ADP-forming] subunit beta, mitochondrial	2022-10-19-KB-FAIMS-Caco2-na-HD-2	384	396	384	Q9P2R7_C384	1	CACO-2
CDVTDNQSEVADKTEDYLWLK	21	3	1	3	1C(463.2366)	sp|Q8N1F7|NUP93_HUMAN	Q8N1F7	NUP93_HUMAN	Nuclear pore complex protein Nup93	2022-10-19-KB-FAIMS-Caco2-na-HD-2	397	417	397	Q8N1F7_C397	1	CACO-2
CDWLDGK	7	2	0.9998	2	1C(463.2366)	sp|O43447|PPIH_HUMAN	O43447	PPIH_HUMAN	Peptidyl-prolyl cis-trans isomerase H	2022-10-19-KB-FAIMS-Caco2-na-HD-2	131	137	131	O43447_C131	1	CACO-2
CDYMDEVTYGELEKEEAQPIVTK	23	3	1	3	1C(463.2366)	sp|Q1KMD3|HNRL2_HUMAN	Q1KMD3	HNRL2_HUMAN	Heterogeneous nuclear ribonucleoprotein U-like protein 2	2022-10-19-KB-FAIMS-Caco2-na-HD-2	602	624	602	Q1KMD3_C602	1	CACO-2
CEAFGWHAIIVDGHSVEELCK	21	3, 4	1	4	1C(57.0215), 20C(463.2366)	sp|P29401|TKT_HUMAN	P29401	TKT_HUMAN	Transketolase	2022-10-19-KB-FAIMS-Caco2-na-HD-2	206	226	206	P29401_C206,225	2	CACO-2
CEAFGWHAIIVDGHSVEELCK	21	3, 4	1	4	1C(57.0215), 20C(463.2366)	sp|P29401|TKT_HUMAN	P29401	TKT_HUMAN	Transketolase	2022-10-19-KB-FAIMS-Caco2-na-HD-2	206	226	225	P29401_C206,225	2	CACO-2
CEDLETQTQSEK	12	2	1	2	1C(463.2366)	sp|O00592|PODXL_HUMAN	O00592	PODXL_HUMAN	Podocalyxin	2022-10-19-KB-FAIMS-Caco2-na-HD-2	344	355	344	O00592_C344	1	CACO-2
CEEEIAK	7	2	1	2	1C(463.2366)	sp|P33176|KINH_HUMAN	P33176	KINH_HUMAN	Kinesin-1 heavy chain	2022-10-19-KB-FAIMS-Caco2-na-HD-2	421	427	421	P33176_C421	1	CACO-2
CEEILHK	7	2	0.9411	2	1C(463.2366)	sp|Q9UIG0|BAZ1B_HUMAN	Q9UIG0	BAZ1B_HUMAN	Tyrosine-protein kinase BAZ1B	2022-10-19-KB-FAIMS-Caco2-na-HD-2	1348	1354	1348	Q9UIG0_C1348	1	CACO-2
CEELLEK	7	2	1	2	1C(463.2366)	sp|O75367|H2AY_HUMAN	O75367	H2AY_HUMAN	Core histone macro-H2A.1	2022-10-19-KB-FAIMS-Caco2-na-HD-2	286	292	286	O75367_C286	1	CACO-2
CEELSGLHGQLQEAR	15	3	1	4	1C(463.2366)	sp|Q9P2E9|RRBP1_HUMAN	Q9P2E9	RRBP1_HUMAN	Ribosome-binding protein 1	2022-10-19-KB-FAIMS-Caco2-na-HD-2	933	947	933	Q9P2E9_C933	1	CACO-2
CEEYPLTR	8	2	0.9998	3	1C(463.2366)	sp|Q92621|NU205_HUMAN	Q92621	NU205_HUMAN	Nuclear pore complex protein Nup205	2022-10-19-KB-FAIMS-Caco2-na-HD-2	698	705	698	Q92621_C698	1	CACO-2
CEFAVGYQR	9	2	0.9993	3	1C(463.2366)	sp|Q9P2J5|SYLC_HUMAN	Q9P2J5	SYLC_HUMAN	Leucine--tRNA ligase, cytoplasmic	2022-10-19-KB-FAIMS-Caco2-na-HD-2	70	78	70	Q9P2J5_C70	1	CACO-2
CEFEEVQGFLDQVAHK	16	3	1	2	1C(463.2366)	sp|Q9NX20|RM16_HUMAN	Q9NX20	RM16_HUMAN	39S ribosomal protein L16, mitochondrial	2022-10-19-KB-FAIMS-Caco2-na-HD-2	167	182	167	Q9NX20_C167	1	CACO-2
CEFEEVQGFLDQVAHKLPFAAK	22	4	1	3	1C(463.2366)	sp|Q9NX20|RM16_HUMAN	Q9NX20	RM16_HUMAN	39S ribosomal protein L16, mitochondrial	2022-10-19-KB-FAIMS-Caco2-na-HD-2	167	188	167	Q9NX20_C167	1	CACO-2
CEFFNAGGSVK	11	2	0.9997	2	1C(463.2366)	sp|P0DN79|CBSL_HUMAN	P0DN79	CBSL_HUMAN	Cystathionine beta-synthase-like protein	2022-10-19-KB-FAIMS-Caco2-na-HD-2	109	119	109	P0DN79_C109	1	CACO-2
CEFQDAYVLLSEK	13	2	1	11	1C(463.2366)	sp|P10809|CH60_HUMAN	P10809	CH60_HUMAN	60 kDa heat shock protein, mitochondrial	2022-10-19-KB-FAIMS-Caco2-na-HD-2	237	249	237	P10809_C237	1	CACO-2
CEFQDAYVLLSEKK	14	2, 3	1	7	1C(463.2366)	sp|P10809|CH60_HUMAN	P10809	CH60_HUMAN	60 kDa heat shock protein, mitochondrial	2022-10-19-KB-FAIMS-Caco2-na-HD-2	237	250	237	P10809_C237	1	CACO-2
CEFQDAYVLLSEKKISSIQSIVPALEIANAHR	32	5	1	1	1C(463.2366)	sp|P10809|CH60_HUMAN	P10809	CH60_HUMAN	60 kDa heat shock protein, mitochondrial	2022-10-19-KB-FAIMS-Caco2-na-HD-2	237	268	237	P10809_C237	1	CACO-2
CEFVMEVTNK	10	2	1	2	1C(463.2366)	sp|Q16851|UGPA_HUMAN	Q16851	UGPA_HUMAN	UTP--glucose-1-phosphate uridylyltransferase	2022-10-19-KB-FAIMS-Caco2-na-HD-2	276	285	276	Q16851_C276	1	CACO-2
CEGFELHFWR	10	2, 3	1	3	1C(463.2366)	sp|Q9UGI8|TES_HUMAN	Q9UGI8	TES_HUMAN	Testin	2022-10-19-KB-FAIMS-Caco2-na-HD-2	29	38	29	Q9UGI8_C29	1	CACO-2
CEGINISGNFYR	12	2	1	8	1C(463.2366)	sp|P40429|RL13A_HUMAN	P40429	RL13A_HUMAN	60S ribosomal protein L13a	2022-10-19-KB-FAIMS-Caco2-na-HD-2	38	49	38	P40429_C38	1	CACO-2
CEHDGVMTGANGEVSFINIK	20	3	1	1	1C(463.2366), 7M(15.9949)	sp|O15371|EIF3D_HUMAN	O15371	EIF3D_HUMAN	Eukaryotic translation initiation factor 3 subunit D	2022-10-19-KB-FAIMS-Caco2-na-HD-2	375	394	375	O15371_C375	1	CACO-2
CEHDPHVLLAVAK	13	3	1	1	1C(463.2366)	sp|O94906|PRP6_HUMAN	O94906	PRP6_HUMAN	Pre-mRNA-processing factor 6	2022-10-19-KB-FAIMS-Caco2-na-HD-2	837	849	837	O94906_C837	1	CACO-2
CEHLLASAK	9	2	1	2	1C(463.2366)	sp|Q5T1M5|FKB15_HUMAN	Q5T1M5	FKB15_HUMAN	FK506-binding protein 15	2022-10-19-KB-FAIMS-Caco2-na-HD-2	809	817	809	Q5T1M5_C809	1	CACO-2
CEIALEK	7	2	0.9972	2	1C(463.2366)	sp|Q96RN5|MED15_HUMAN	Q96RN5	MED15_HUMAN	Mediator of RNA polymerase II transcription subunit 15	2022-10-19-KB-FAIMS-Caco2-na-HD-2	588	594	588	Q96RN5_C588	1	CACO-2
CEIEATLER	9	2	0.9978	2	1C(463.2366)	sp|Q9NYL2|M3K20_HUMAN	Q9NYL2	M3K20_HUMAN	Mitogen-activated protein kinase kinase kinase 20	2022-10-19-KB-FAIMS-Caco2-na-HD-2	285	293	285	Q9NYL2_C285	1	CACO-2
CEILPEER	8	2	1	4	1C(463.2366)	sp|Q15813|TBCE_HUMAN	Q15813	TBCE_HUMAN	Tubulin-specific chaperone E	2022-10-19-KB-FAIMS-Caco2-na-HD-2	371	378	371	Q15813_C371	1	CACO-2
CELENCQPFVVETLHGK	17	3	1	2	1C(463.2366), 6C(463.2366)	sp|Q06203|PUR1_HUMAN	Q06203	PUR1_HUMAN	Amidophosphoribosyltransferase	2022-10-19-KB-FAIMS-Caco2-na-HD-2	100	116	100	Q06203_C100,105	2	CACO-2
CELENCQPFVVETLHGK	17	3	1	2	1C(463.2366), 6C(463.2366)	sp|Q06203|PUR1_HUMAN	Q06203	PUR1_HUMAN	Amidophosphoribosyltransferase	2022-10-19-KB-FAIMS-Caco2-na-HD-2	100	116	105	Q06203_C100,105	2	CACO-2
CELLDQVQDLSFKVDTLSK	19	3	1	2	1C(463.2366)	sp|Q13439|GOGA4_HUMAN	Q13439	GOGA4_HUMAN	Golgin subfamily A member 4	2022-10-19-KB-FAIMS-Caco2-na-HD-2	1408	1426	1408	Q13439_C1408	1	CACO-2
CELLSDDSLAVSSPR	15	2	1	2	1C(463.2366)	sp|P13798|ACPH_HUMAN	P13798	ACPH_HUMAN	Acylamino-acid-releasing enzyme	2022-10-19-KB-FAIMS-Caco2-na-HD-2	292	306	292	P13798_C292	1	CACO-2
CELLYEGPPDDEAAMGIK	18	3	1	1	1C(463.2366)	sp|P13639|EF2_HUMAN	P13639	EF2_HUMAN	Elongation factor 2	2022-10-19-KB-FAIMS-Caco2-na-HD-2	369	386	369	P13639_C369	1	CACO-2
CELMALGLK	9	2	1	2	1C(463.2366)	sp|Q6IQ49|SDE2_HUMAN	Q6IQ49	SDE2_HUMAN	Replication stress response regulator SDE2	2022-10-19-KB-FAIMS-Caco2-na-HD-2	406	414	406	Q6IQ49_C406	1	CACO-2
CELPVSYLEPK	11	2	1	2	1C(463.2366)	sp|Q96NB2|SFXN2_HUMAN	Q96NB2	SFXN2_HUMAN	Sideroflexin-2	2022-10-19-KB-FAIMS-Caco2-na-HD-2	290	300	290	Q96NB2_C290	1	CACO-2
CELSGQWLAHAIQTVR	16	3	1	2	1C(463.2366)	sp|Q96KP1|EXOC2_HUMAN	Q96KP1	EXOC2_HUMAN	Exocyst complex component 2	2022-10-19-KB-FAIMS-Caco2-na-HD-2	541	556	541	Q96KP1_C541	1	CACO-2
CELSSSVQTDINLPYLTMDSSGPK	24	3	1	1	1C(463.2366)	sp|P38646|GRP75_HUMAN	P38646	GRP75_HUMAN	Stress-70 protein, mitochondrial	2022-10-19-KB-FAIMS-Caco2-na-HD-2	317	340	317	P38646_C317	1	CACO-2
CELTPLK	7	2	0.9991	2	1C(463.2366)	sp|Q9H7D7|WDR26_HUMAN	Q9H7D7	WDR26_HUMAN	WD repeat-containing protein 26	2022-10-19-KB-FAIMS-Caco2-na-HD-2	238	244	238	Q9H7D7_C238	1	CACO-2
CELVLIHTYPVGEDSLVSDR	20	3	1	2	1C(463.2366)	sp|Q9NVM9|INT13_HUMAN	Q9NVM9	INT13_HUMAN	Integrator complex subunit 13	2022-10-19-KB-FAIMS-Caco2-na-HD-2	202	221	202	Q9NVM9_C202	1	CACO-2
CEMLFEDLLLNEIPEKK	17	3	1	1	1C(463.2366)	sp|Q5SWX8|ODR4_HUMAN	Q5SWX8	ODR4_HUMAN	Protein odr-4 homolog	2022-10-19-KB-FAIMS-Caco2-na-HD-2	317	333	317	Q5SWX8_C317	1	CACO-2
CEMPELVQHKLDDIFEPVLIPEPK	24	3, 4	1	8	1C(463.2366), 3M(15.9949)	sp|Q14008|CKAP5_HUMAN	Q14008	CKAP5_HUMAN	Cytoskeleton-associated protein 5	2022-10-19-KB-FAIMS-Caco2-na-HD-2	1500	1523	1500	Q14008_C1500	1	CACO-2
CENIQKPLSSVQENIQQK	18	3	1	1	1C(463.2366)	sp|P52732|KIF11_HUMAN	P52732	KIF11_HUMAN	Kinesin-like protein KIF11	2022-10-19-KB-FAIMS-Caco2-na-HD-2	740	757	740	P52732_C740	1	CACO-2
CEPIIMTVPR	10	2	1	1	1C(463.2366)	sp|Q9ULV4|COR1C_HUMAN	Q9ULV4	COR1C_HUMAN	Coronin-1C	2022-10-19-KB-FAIMS-Caco2-na-HD-2	343	352	343	Q9ULV4_C343	1	CACO-2
CEPITSK	7	2	0.9986	1	1C(463.2366)	sp|Q9UIA9|XPO7_HUMAN	Q9UIA9	XPO7_HUMAN	Exportin-7	2022-10-19-KB-FAIMS-Caco2-na-HD-2	606	612	606	Q9UIA9_C606	1	CACO-2
CEQPFFWNIK	10	2	1	4	1C(463.2366)	sp|Q8IWB7|WDFY1_HUMAN	Q8IWB7	WDFY1_HUMAN	WD repeat and FYVE domain-containing protein 1	2022-10-19-KB-FAIMS-Caco2-na-HD-2	290	299	290	Q8IWB7_C290	1	CACO-2
CESAFLSK	8	2	1	5	1C(463.2366)	sp|P83731|RL24_HUMAN	P83731	RL24_HUMAN	60S ribosomal protein L24	2022-10-19-KB-FAIMS-Caco2-na-HD-2	36	43	36	P83731_C36	1	CACO-2
CESAFLSKR	9	2	1	4	1C(463.2366)	sp|P83731|RL24_HUMAN	P83731	RL24_HUMAN	60S ribosomal protein L24	2022-10-19-KB-FAIMS-Caco2-na-HD-2	36	44	36	P83731_C36	1	CACO-2
CESAPGCGVWQRPVIDNPNYK	21	3	0.9983	1	1C(463.2366), 7C(57.0215)	sp|P27824|CALX_HUMAN	P27824	CALX_HUMAN	Calnexin	2022-10-19-KB-FAIMS-Caco2-na-HD-2	360	380	360	P27824_C360,366	2	CACO-2
CESAPGCGVWQRPVIDNPNYK	21	3	0.9983	1	1C(463.2366), 7C(57.0215)	sp|P27824|CALX_HUMAN	P27824	CALX_HUMAN	Calnexin	2022-10-19-KB-FAIMS-Caco2-na-HD-2	360	380	366	P27824_C360,366	2	CACO-2
CESGGFLSK	9	2	0.9178	1	1C(463.2366)	sp|Q14573|ITPR3_HUMAN	Q14573	ITPR3_HUMAN	Inositol 1,4,5-trisphosphate receptor type 3	2022-10-19-KB-FAIMS-Caco2-na-HD-2	1638	1646	1638	Q14573_C1638	1	CACO-2
CETMVYHPNIDLEGNVCLNILR	22	3	0.9471	1	17C(463.2366), 1C(57.0215)	sp|P61081|UBC12_HUMAN	P61081	UBC12_HUMAN	NEDD8-conjugating enzyme Ubc12	2022-10-19-KB-FAIMS-Caco2-na-HD-2	95	116	95	P61081_C95,111	2	CACO-2
CETMVYHPNIDLEGNVCLNILR	22	3	0.9471	1	17C(463.2366), 1C(57.0215)	sp|P61081|UBC12_HUMAN	P61081	UBC12_HUMAN	NEDD8-conjugating enzyme Ubc12	2022-10-19-KB-FAIMS-Caco2-na-HD-2	95	116	111	P61081_C95,111	2	CACO-2
CETSASELER	10	2	1	1	1C(463.2366)	sp|P41440|S19A1_HUMAN	P41440	S19A1_HUMAN	Folate transporter 1	2022-10-19-KB-FAIMS-Caco2-na-HD-2	220	229	220	P41440_C220	1	CACO-2
CEVLQYSAR	9	2	0.9998	3	1C(463.2366)	sp|O95299|NDUAA_HUMAN	O95299	NDUAA_HUMAN	NADH dehydrogenase [ubiquinone] 1 alpha subcomplex subunit 10, mitochondrial	2022-10-19-KB-FAIMS-Caco2-na-HD-2	253	261	253	O95299_C253	1	CACO-2
CEVNGAGAHPLFAFLR	16	3	1	2	1C(463.2366)	sp|P07203|GPX1_HUMAN	P07203	GPX1_HUMAN	Glutathione peroxidase 1	2022-10-19-KB-FAIMS-Caco2-na-HD-2	115	130	115	P07203_C115	1	CACO-2
CEVTSGTLR	9	2	0.9473	2	1C(463.2366)	sp|A3KMH1|VWA8_HUMAN	A3KMH1	VWA8_HUMAN	von Willebrand factor A domain-containing protein 8	2022-10-19-KB-FAIMS-Caco2-na-HD-2	724	732	724	A3KMH1_C724	1	CACO-2
CEYPAACNALETLLIHR	17	3	1	5	1C(463.2366), 7C(463.2366), 7C(57.0215)	sp|P54886|P5CS_HUMAN	P54886	P5CS_HUMAN	Delta-1-pyrroline-5-carboxylate synthase	2022-10-19-KB-FAIMS-Caco2-na-HD-2	606	622	606	P54886_C606,612	2	CACO-2
CEYPAACNALETLLIHR	17	3	1	5	1C(463.2366), 7C(463.2366), 7C(57.0215)	sp|P54886|P5CS_HUMAN	P54886	P5CS_HUMAN	Delta-1-pyrroline-5-carboxylate synthase	2022-10-19-KB-FAIMS-Caco2-na-HD-2	606	622	612	P54886_C606,612	2	CACO-2
CFADFQK	7	2	0.9957	1	1C(463.2366)	sp|Q9H8U3|ZFAN3_HUMAN	Q9H8U3	ZFAN3_HUMAN	AN1-type zinc finger protein 3	2022-10-19-KB-FAIMS-Caco2-na-HD-2	35	41	35	Q9H8U3_C35	1	CACO-2
CFAETPNKK	9	2	1	2	1C(463.2366)	sp|Q15029|U5S1_HUMAN	Q15029	U5S1_HUMAN	116 kDa U5 small nuclear ribonucleoprotein component	2022-10-19-KB-FAIMS-Caco2-na-HD-2	674	682	674	Q15029_C674	1	CACO-2
CFAFMEMDEIKPGPIVIELYK	21	3	1	2	1C(463.2366)	sp|Q96BJ3|AIDA_HUMAN	Q96BJ3	AIDA_HUMAN	Axin interactor, dorsalization-associated protein	2022-10-19-KB-FAIMS-Caco2-na-HD-2	257	277	257	Q96BJ3_C257	1	CACO-2
CFAGLLNK	8	2	0.9971	1	1C(463.2366)	sp|Q96T76|MMS19_HUMAN	Q96T76	MMS19_HUMAN	MMS19 nucleotide excision repair protein homolog	2022-10-19-KB-FAIMS-Caco2-na-HD-2	760	767	760	Q96T76_C760	1	CACO-2
CFAQSVVLR	9	2	0.9941	1	1C(463.2366)	sp|Q9BUK6|MSTO1_HUMAN	Q9BUK6	MSTO1_HUMAN	Protein misato homolog 1	2022-10-19-KB-FAIMS-Caco2-na-HD-2	411	419	411	Q9BUK6_C411	1	CACO-2
CFASLADR	8	2	0.9991	2	1C(463.2366)	sp|Q9ULT8|HECD1_HUMAN	Q9ULT8	HECD1_HUMAN	E3 ubiquitin-protein ligase HECTD1	2022-10-19-KB-FAIMS-Caco2-na-HD-2	209	216	209	Q9ULT8_C209	1	CACO-2
CFDVKDVQMLQDAISK	16	3	1	1	1C(463.2366)	sp|Q16543|CDC37_HUMAN	Q16543	CDC37_HUMAN	Hsp90 co-chaperone Cdc37	2022-10-19-KB-FAIMS-Caco2-na-HD-2	308	323	308	Q16543_C308	1	CACO-2
CFELDPAR	8	2	0.9996	2	1C(463.2366)	sp|Q12834|CDC20_HUMAN	Q12834	CDC20_HUMAN	Cell division cycle protein 20 homolog	2022-10-19-KB-FAIMS-Caco2-na-HD-2	472	479	472	Q12834_C472	1	CACO-2
CFELQALLEEERK	13	3	0.9997	2	1C(463.2366)	sp|Q14BN4|SLMAP_HUMAN	Q14BN4	SLMAP_HUMAN	Sarcolemmal membrane-associated protein	2022-10-19-KB-FAIMS-Caco2-na-HD-2	520	532	520	Q14BN4_C520	1	CACO-2
CFEMSSFVETK	11	2	0.9999	2	1C(463.2366)	sp|Q01970|PLCB3_HUMAN	Q01970	PLCB3_HUMAN	1-phosphatidylinositol 4,5-bisphosphate phosphodiesterase beta-3	2022-10-19-KB-FAIMS-Caco2-na-HD-2	614	624	614	Q01970_C614	1	CACO-2
CFGEQNK	7	2	0.9998	2	1C(463.2366)	sp|Q13155|AIMP2_HUMAN	Q13155	AIMP2_HUMAN	Aminoacyl tRNA synthase complex-interacting multifunctional protein 2	2022-10-19-KB-FAIMS-Caco2-na-HD-2	168	174	168	Q13155_C168	1	CACO-2
CFGEQNKK	8	2	1	2	1C(463.2366)	sp|Q13155|AIMP2_HUMAN	Q13155	AIMP2_HUMAN	Aminoacyl tRNA synthase complex-interacting multifunctional protein 2	2022-10-19-KB-FAIMS-Caco2-na-HD-2	168	175	168	Q13155_C168	1	CACO-2
CFGEQNKKQPR	11	3	1	2	1C(463.2366)	sp|Q13155|AIMP2_HUMAN	Q13155	AIMP2_HUMAN	Aminoacyl tRNA synthase complex-interacting multifunctional protein 2	2022-10-19-KB-FAIMS-Caco2-na-HD-2	168	178	168	Q13155_C168	1	CACO-2
CFGFVTYSNVEEADAAMAASPHAVDGNTVELKR	33	4	1	6	1C(463.2366)	sp|Q13151|ROA0_HUMAN	Q13151	ROA0_HUMAN	Heterogeneous nuclear ribonucleoprotein A0	2022-10-19-KB-FAIMS-Caco2-na-HD-2	49	81	49	Q13151_C49	1	CACO-2
CFGGLQK	7	2	1	4	1C(463.2366)	sp|P10768|ESTD_HUMAN	P10768	ESTD_HUMAN	S-formylglutathione hydrolase	2022-10-19-KB-FAIMS-Caco2-na-HD-2	11	17	11	P10768_C11	1	CACO-2
CFGILTAKPIPQIPHFPVYTR	21	4	0.9953	1	1C(463.2366)	sp|Q9UPY3|DICER_HUMAN	Q9UPY3	DICER_HUMAN	Endoribonuclease Dicer	2022-10-19-KB-FAIMS-Caco2-na-HD-2	801	821	801	Q9UPY3_C801	1	CACO-2
CFGTGAAGNR	10	2	0.9982	2	1C(463.2366)	sp|P78527|PRKDC_HUMAN	P78527	PRKDC_HUMAN	DNA-dependent protein kinase catalytic subunit	2022-10-19-KB-FAIMS-Caco2-na-HD-2	1312	1321	1312	P78527_C1312	1	CACO-2
CFIVGADNVGSK	12	2	1	7	1C(463.2366)	sp|P05388|RLA0_HUMAN	P05388	RLA0_HUMAN	60S acidic ribosomal protein P0	2022-10-19-KB-FAIMS-Caco2-na-HD-2	27	38	27	P05388_C27	1	CACO-2
CFIVGADNVGSKQMQQIR	18	3	1	1	1C(463.2366)	sp|P05388|RLA0_HUMAN	P05388	RLA0_HUMAN	60S acidic ribosomal protein P0	2022-10-19-KB-FAIMS-Caco2-na-HD-2	27	44	27	P05388_C27	1	CACO-2
CFLAQPVTLLDIYTHWQQTSELGR	24	3	1	3	1C(463.2366)	sp|Q13428|TCOF_HUMAN	Q13428	TCOF_HUMAN	Treacle protein	2022-10-19-KB-FAIMS-Caco2-na-HD-2	38	61	38	Q13428_C38	1	CACO-2
CFLAQPVTLLDIYTHWQQTSELGRK	25	4	0.9951	1	1C(463.2366)	sp|Q13428|TCOF_HUMAN	Q13428	TCOF_HUMAN	Treacle protein	2022-10-19-KB-FAIMS-Caco2-na-HD-2	38	62	38	Q13428_C38	1	CACO-2
CFLFTATLEQAR	12	2	1	2	1C(463.2366)	sp|Q96T60|PNKP_HUMAN	Q96T60	PNKP_HUMAN	Bifunctional polynucleotide phosphatase/kinase	2022-10-19-KB-FAIMS-Caco2-na-HD-2	447	458	447	Q96T60_C447	1	CACO-2
CFLSELIK	8	2	0.9986	1	1C(463.2366)	sp|Q96G04|EF2KT_HUMAN	Q96G04	EF2KT_HUMAN	Protein-lysine N-methyltransferase EEF2KMT	2022-10-19-KB-FAIMS-Caco2-na-HD-2	72	79	72	Q96G04_C72	1	CACO-2
CFLSWLVK	8	2	1	3	1C(463.2366)	sp|Q92900|RENT1_HUMAN	Q92900	RENT1_HUMAN	Regulator of nonsense transcripts 1	2022-10-19-KB-FAIMS-Caco2-na-HD-2	237	244	237	Q92900_C237	1	CACO-2
CFNEIQGESVSLGDDPSQPQTTINKEQFSK	30	3	0.9905	1	1C(463.2366)	sp|Q09472|EP300_HUMAN	Q09472	EP300_HUMAN	Histone acetyltransferase p300	2022-10-19-KB-FAIMS-Caco2-na-HD-2	1204	1233	1204	Q09472_C1204	1	CACO-2
CFNPPPKPEPFQFGQSSQKPPVAGGK	26	4	1	2	1C(463.2366)	sp|Q9H814|PHAX_HUMAN	Q9H814	PHAX_HUMAN	Phosphorylated adapter RNA export protein	2022-10-19-KB-FAIMS-Caco2-na-HD-2	87	112	87	Q9H814_C87	1	CACO-2
CFQEMLEEEEEHEWFIPAR	19	3	1	3	1C(463.2366)	sp|Q9BPZ3|PAIP2_HUMAN	Q9BPZ3	PAIP2_HUMAN	Polyadenylate-binding protein-interacting protein 2	2022-10-19-KB-FAIMS-Caco2-na-HD-2	60	78	60	Q9BPZ3_C60	1	CACO-2
CFQPPIHQSLASS	13	2	0.9999	2	1C(463.2366)	sp|Q7L576|CYFP1_HUMAN	Q7L576	CYFP1_HUMAN	Cytoplasmic FMR1-interacting protein 1	2022-10-19-KB-FAIMS-Caco2-na-HD-2	1241	1253	1241	Q7L576_C1241	1	CACO-2
CFSEENHEPLR	11	2, 3	1	2	1C(463.2366)	sp|Q96QK1|VPS35_HUMAN	Q96QK1	VPS35_HUMAN	Vacuolar protein sorting-associated protein 35	2022-10-19-KB-FAIMS-Caco2-na-HD-2	640	650	640	Q96QK1_C640	1	CACO-2
CFSIDNPGYEPEVVAVHPGGDTVAIGGVDGNVR	33	3	1	3	1C(463.2366)	sp|O75083|WDR1_HUMAN	O75083	WDR1_HUMAN	WD repeat-containing protein 1	2022-10-19-KB-FAIMS-Caco2-na-HD-2	438	470	438	O75083_C438	1	CACO-2
CFSVLGFCK	9	2	1	6	1C(463.2366), 1C(57.0215), 8C(463.2366), 8C(57.0215)	sp|P13010|XRCC5_HUMAN	P13010	XRCC5_HUMAN	X-ray repair cross-complementing protein 5	2022-10-19-KB-FAIMS-Caco2-na-HD-2	339	347	339	P13010_C339,346	2	CACO-2
CFSVLGFCK	9	2	1	6	1C(463.2366), 1C(57.0215), 8C(463.2366), 8C(57.0215)	sp|P13010|XRCC5_HUMAN	P13010	XRCC5_HUMAN	X-ray repair cross-complementing protein 5	2022-10-19-KB-FAIMS-Caco2-na-HD-2	339	347	346	P13010_C339,346	2	CACO-2
CFSVSMLAGPNDRSDVEK	18	3	1	1	1C(463.2366)	sp|Q92890|UFD1_HUMAN	Q92890	UFD1_HUMAN	Ubiquitin recognition factor in ER-associated degradation protein 1	2022-10-19-KB-FAIMS-Caco2-na-HD-2	25	42	25	Q92890_C25	1	CACO-2
CFTFTASFNRPNLYYEVR	18	3	1	1	1C(463.2366)	sp|P46063|RECQ1_HUMAN	P46063	RECQ1_HUMAN	ATP-dependent DNA helicase Q1	2022-10-19-KB-FAIMS-Caco2-na-HD-2	274	291	274	P46063_C274	1	CACO-2
CFVSYVR	7	2	0.9999	3	1C(463.2366)	sp|Q13206|DDX10_HUMAN	Q13206	DDX10_HUMAN	Probable ATP-dependent RNA helicase DDX10	2022-10-19-KB-FAIMS-Caco2-na-HD-2	471	477	471	Q13206_C471	1	CACO-2
CFVTTNCALQFSSR	14	2, 3	0.9864	2	1C(463.2366), 7C(463.2366), 7C(57.0215)	sp|Q9NVH1|DJC11_HUMAN	Q9NVH1	DJC11_HUMAN	DnaJ homolog subfamily C member 11	2022-10-19-KB-FAIMS-Caco2-na-HD-2	235	248	235	Q9NVH1_C235,241	2	CACO-2
CFVTTNCALQFSSR	14	2, 3	0.9864	2	1C(463.2366), 7C(463.2366), 7C(57.0215)	sp|Q9NVH1|DJC11_HUMAN	Q9NVH1	DJC11_HUMAN	DnaJ homolog subfamily C member 11	2022-10-19-KB-FAIMS-Caco2-na-HD-2	235	248	241	Q9NVH1_C235,241	2	CACO-2
CFVVGSK	7	2	0.9979	2	1C(463.2366)	sp|Q15269|PWP2_HUMAN	Q15269	PWP2_HUMAN	Periodic tryptophan protein 2 homolog	2022-10-19-KB-FAIMS-Caco2-na-HD-2	158	164	158	Q15269_C158	1	CACO-2
CFYNSDGDFLIVPQK	15	2	0.9963	2	1C(463.2366)	sp|Q93099|HGD_HUMAN	Q93099	HGD_HUMAN	Homogentisate 1,2-dioxygenase	2022-10-19-KB-FAIMS-Caco2-na-HD-2	146	160	146	Q93099_C146	1	CACO-2
CGAALAGHQLIR	12	2, 3	1	4	1C(463.2366)	sp|P78527|PRKDC_HUMAN	P78527	PRKDC_HUMAN	DNA-dependent protein kinase catalytic subunit	2022-10-19-KB-FAIMS-Caco2-na-HD-2	25	36	25	P78527_C25	1	CACO-2
CGADWEEYIK	10	2	1	1	1C(463.2366)	sp|Q9H993|ARMT1_HUMAN	Q9H993	ARMT1_HUMAN	Protein-glutamate O-methyltransferase	2022-10-19-KB-FAIMS-Caco2-na-HD-2	315	324	315	Q9H993_C315	1	CACO-2
CGALASR	7	2	0.9992	2	1C(463.2366)	sp|Q7Z7A3|CTU1_HUMAN	Q7Z7A3	CTU1_HUMAN	Cytoplasmic tRNA 2-thiolation protein 1	2022-10-19-KB-FAIMS-Caco2-na-HD-2	290	296	290	Q7Z7A3_C290	1	CACO-2
CGCLDEDTQR	10	2	0.998	1	1C(463.2366), 3C(57.0215)	sp|P58107|EPIPL_HUMAN	P58107	EPIPL_HUMAN	Epiplakin	2022-10-19-KB-FAIMS-Caco2-na-HD-2	421	430	421	P58107_C421,423	2	CACO-2
CGCLDEDTQR	10	2	0.998	1	1C(463.2366), 3C(57.0215)	sp|P58107|EPIPL_HUMAN	P58107	EPIPL_HUMAN	Epiplakin	2022-10-19-KB-FAIMS-Caco2-na-HD-2	421	430	423	P58107_C421,423	2	CACO-2
CGDGAFLLTTTPR	13	2	1	3	1C(463.2366)	sp|Q8WXF1|PSPC1_HUMAN	Q8WXF1	PSPC1_HUMAN	Paraspeckle component 1	2022-10-19-KB-FAIMS-Caco2-na-HD-2	216	228	216	Q8WXF1_C216	1	CACO-2
CGDGAFLLTTTPRPVIVEPMEQFDDEDGLPEK	32	3	1	2	1C(463.2366)	sp|Q8WXF1|PSPC1_HUMAN	Q8WXF1	PSPC1_HUMAN	Paraspeckle component 1	2022-10-19-KB-FAIMS-Caco2-na-HD-2	216	247	216	Q8WXF1_C216	1	CACO-2
CGDGAFLLTTTPRPVIVEPMEQFDDEDGLPEKLMQK	36	4	1	3	1C(463.2366)	sp|Q8WXF1|PSPC1_HUMAN	Q8WXF1	PSPC1_HUMAN	Paraspeckle component 1	2022-10-19-KB-FAIMS-Caco2-na-HD-2	216	251	216	Q8WXF1_C216	1	CACO-2
CGDLEEELK	9	2	1	2	1C(463.2366)	sp|P67936|TPM4_HUMAN	P67936	TPM4_HUMAN	Tropomyosin alpha-4 chain	2022-10-19-KB-FAIMS-Caco2-na-HD-2	154	162	154	P67936_C154	1	CACO-2
CGDLEEELKNVTNNLK	16	3	1	1	1C(463.2366)	sp|P67936|TPM4_HUMAN	P67936	TPM4_HUMAN	Tropomyosin alpha-4 chain	2022-10-19-KB-FAIMS-Caco2-na-HD-2	154	169	154	P67936_C154	1	CACO-2
CGDLVFAK	8	2	1	6	1C(463.2366)	sp|P51858|HDGF_HUMAN	P51858	HDGF_HUMAN	Hepatoma-derived growth factor	2022-10-19-KB-FAIMS-Caco2-na-HD-2	12	19	12	P51858_C12	1	CACO-2
CGDSVYAAEK	10	2	1	2	1C(463.2366)	sp|Q16527|CSRP2_HUMAN	Q16527	CSRP2_HUMAN	Cysteine and glycine-rich protein 2	2022-10-19-KB-FAIMS-Caco2-na-HD-2	122	131	122	Q16527_C122	1	CACO-2
CGEAALNDPK	10	2	1	3	1C(463.2366)	sp|Q13616|CUL1_HUMAN	Q13616	CUL1_HUMAN	Cullin-1	2022-10-19-KB-FAIMS-Caco2-na-HD-2	355	364	355	Q13616_C355	1	CACO-2
CGEALGLK	8	2	1	6	1C(463.2366)	sp|P78347|GTF2I_HUMAN	P78347	GTF2I_HUMAN	General transcription factor II-I	2022-10-19-KB-FAIMS-Caco2-na-HD-2	745	752	745	P78347_C745	1	CACO-2
CGEDDETIPSEYR	13	2	1	1	1C(463.2366)	sp|P20810|ICAL_HUMAN	P20810	ICAL_HUMAN	Calpastatin	2022-10-19-KB-FAIMS-Caco2-na-HD-2	328	340	328	P20810_C328	1	CACO-2
CGEDYKLHFIFR	12	3	0.9985	1	1C(463.2366)	sp|P27824|CALX_HUMAN	P27824	CALX_HUMAN	Calnexin	2022-10-19-KB-FAIMS-Caco2-na-HD-2	194	205	194	P27824_C194	1	CACO-2
CGEEIAVQFVDMVK	14	2	1	3	12M(15.9949), 1C(463.2366)	sp|O43175|SERA_HUMAN	O43175	SERA_HUMAN	D-3-phosphoglycerate dehydrogenase	2022-10-19-KB-FAIMS-Caco2-na-HD-2	295	308	295	O43175_C295	1	CACO-2
CGEEIAVQFVDMVKGK	16	3	1	1	1C(463.2366)	sp|O43175|SERA_HUMAN	O43175	SERA_HUMAN	D-3-phosphoglycerate dehydrogenase	2022-10-19-KB-FAIMS-Caco2-na-HD-2	295	310	295	O43175_C295	1	CACO-2
CGEELGR	7	2	1	2	1C(463.2366)	sp|P48556|PSMD8_HUMAN	P48556	PSMD8_HUMAN	26S proteasome non-ATPase regulatory subunit 8	2022-10-19-KB-FAIMS-Caco2-na-HD-2	112	118	112	P48556_C112	1	CACO-2
CGEMAQAASAAVTR	14	2	1	4	1C(463.2366)	sp|P26640|SYVC_HUMAN	P26640	SYVC_HUMAN	Valine--tRNA ligase	2022-10-19-KB-FAIMS-Caco2-na-HD-2	682	695	682	P26640_C682	1	CACO-2
CGESGHLAK	9	2	1	2	1C(463.2366)	sp|P62633|CNBP_HUMAN	P62633	CNBP_HUMAN	Cellular nucleic acid-binding protein	2022-10-19-KB-FAIMS-Caco2-na-HD-2	57	65	57	P62633_C57	1	CACO-2
CGESGHLAR	9	2, 3	1	5	1C(463.2366)	sp|P62633|CNBP_HUMAN	P62633	CNBP_HUMAN	Cellular nucleic acid-binding protein	2022-10-19-KB-FAIMS-Caco2-na-HD-2	161	169	161	P62633_C161	1	CACO-2
CGESLQDVIDR	11	2	0.9929	1	1C(463.2366)	sp|Q96L91|EP400_HUMAN	Q96L91	EP400_HUMAN	E1A-binding protein p400	2022-10-19-KB-FAIMS-Caco2-na-HD-2	1820	1830	1820	Q96L91_C1820	1	CACO-2
CGETAFIAPQCEMIPIEWVCR	21	3	0.859	1	11C(463.2366), 1C(57.0215), 20C(57.0215)	sp|P22234|PUR6_HUMAN	P22234	PUR6_HUMAN	Multifunctional protein ADE2	2022-10-19-KB-FAIMS-Caco2-na-HD-2	81	101	81	P22234_C81,91,100	3	CACO-2
CGETAFIAPQCEMIPIEWVCR	21	3	0.859	1	11C(463.2366), 1C(57.0215), 20C(57.0215)	sp|P22234|PUR6_HUMAN	P22234	PUR6_HUMAN	Multifunctional protein ADE2	2022-10-19-KB-FAIMS-Caco2-na-HD-2	81	101	91	P22234_C81,91,100	3	CACO-2
CGETAFIAPQCEMIPIEWVCR	21	3	0.859	1	11C(463.2366), 1C(57.0215), 20C(57.0215)	sp|P22234|PUR6_HUMAN	P22234	PUR6_HUMAN	Multifunctional protein ADE2	2022-10-19-KB-FAIMS-Caco2-na-HD-2	81	101	100	P22234_C81,91,100	3	CACO-2
CGETAFIAPQCEMIPIEWVCRR	22	3	1	2	11C(57.0215), 1C(463.2366), 20C(57.0215)	sp|P22234|PUR6_HUMAN	P22234	PUR6_HUMAN	Multifunctional protein ADE2	2022-10-19-KB-FAIMS-Caco2-na-HD-2	81	102	81	P22234_C81,91,100	3	CACO-2
CGETAFIAPQCEMIPIEWVCRR	22	3	1	2	11C(57.0215), 1C(463.2366), 20C(57.0215)	sp|P22234|PUR6_HUMAN	P22234	PUR6_HUMAN	Multifunctional protein ADE2	2022-10-19-KB-FAIMS-Caco2-na-HD-2	81	102	91	P22234_C81,91,100	3	CACO-2
CGETAFIAPQCEMIPIEWVCRR	22	3	1	2	11C(57.0215), 1C(463.2366), 20C(57.0215)	sp|P22234|PUR6_HUMAN	P22234	PUR6_HUMAN	Multifunctional protein ADE2	2022-10-19-KB-FAIMS-Caco2-na-HD-2	81	102	100	P22234_C81,91,100	3	CACO-2
CGFAGETGPR	10	2	0.969	2	1C(463.2366)	sp|Q9NZ32|ARP10_HUMAN	Q9NZ32	ARP10_HUMAN	Actin-related protein 10	2022-10-19-KB-FAIMS-Caco2-na-HD-2	27	36	27	Q9NZ32_C27	1	CACO-2
CGFLPGNEK	9	2	1	3	1C(463.2366)	sp|Q9UL46|PSME2_HUMAN	Q9UL46	PSME2_HUMAN	Proteasome activator complex subunit 2	2022-10-19-KB-FAIMS-Caco2-na-HD-2	91	99	91	Q9UL46_C91	1	CACO-2
CGFNINVR	8	2	0.997	1	1C(463.2366)	sp|Q9P1U0|RPA12_HUMAN	Q9P1U0	RPA12_HUMAN	DNA-directed RNA polymerase I subunit RPA12	2022-10-19-KB-FAIMS-Caco2-na-HD-2	41	48	41	Q9P1U0_C41	1	CACO-2
CGGGLLIGGQAWDWANQGEDER	22	3	0.9994	2	1C(463.2366)	sp|Q9Y4C2|TCAF1_HUMAN	Q9Y4C2	TCAF1_HUMAN	TRPM8 channel-associated factor 1	2022-10-19-KB-FAIMS-Caco2-na-HD-2	144	165	144	Q9Y4C2_C144	1	CACO-2
CGGIDKR	7	2	0.9905	2	1C(463.2366)	sp|P68104|EF1A1_HUMAN	P68104	EF1A1_HUMAN	Elongation factor 1-alpha 1	2022-10-19-KB-FAIMS-Caco2-na-HD-2	31	37	31	P68104_C31	1	CACO-2
CGGIQYLQNAIESR	14	2	1	3	1C(463.2366)	sp|Q9UM54|MYO6_HUMAN	Q9UM54	MYO6_HUMAN	Unconventional myosin-VI	2022-10-19-KB-FAIMS-Caco2-na-HD-2	1265	1278	1265	Q9UM54_C1265	1	CACO-2
CGGLPNNIVDVWEFLGKPK	19	3	1	4	1C(463.2366)	sp|O95551|TYDP2_HUMAN	O95551	TYDP2_HUMAN	Tyrosyl-DNA phosphodiesterase 2	2022-10-19-KB-FAIMS-Caco2-na-HD-2	273	291	273	O95551_C273	1	CACO-2
CGGSELNFR	9	2	0.9828	1	1C(463.2366)	sp|Q8IWA0|WDR75_HUMAN	Q8IWA0	WDR75_HUMAN	WD repeat-containing protein 75	2022-10-19-KB-FAIMS-Caco2-na-HD-2	12	20	12	Q8IWA0_C12	1	CACO-2
CGGTLEER	8	2	1	3	1C(463.2366)	sp|Q12874|SF3A3_HUMAN	Q12874	SF3A3_HUMAN	Splicing factor 3A subunit 3	2022-10-19-KB-FAIMS-Caco2-na-HD-2	274	281	274	Q12874_C274	1	CACO-2
CGHTNNLRPK	10	2, 3	1	6	1C(463.2366)	sp|P62987|RL40_HUMAN	P62987	RL40_HUMAN	Ubiquitin-60S ribosomal protein L40	2022-10-19-KB-FAIMS-Caco2-na-HD-2	115	124	115	P62987_C115	1	CACO-2
CGIFAYLNYHVPR	13	2, 3	1	4	1C(463.2366)	sp|Q06210|GFPT1_HUMAN	Q06210	GFPT1_HUMAN	Glutamine--fructose-6-phosphate aminotransferase [isomerizing] 1	2022-10-19-KB-FAIMS-Caco2-na-HD-2	2	14	2	Q06210_C2	1	CACO-2
CGLALALNK	9	2	1	3	1C(463.2366)	sp|Q92616|GCN1_HUMAN	Q92616	GCN1_HUMAN	eIF-2-alpha kinase activator GCN1	2022-10-19-KB-FAIMS-Caco2-na-HD-2	1235	1243	1235	Q92616_C1235	1	CACO-2
CGLDLIVQAK	10	2	1	2	1C(463.2366)	sp|Q9UHI6|DDX20_HUMAN	Q9UHI6	DDX20_HUMAN	Probable ATP-dependent RNA helicase DDX20	2022-10-19-KB-FAIMS-Caco2-na-HD-2	98	107	98	Q9UHI6_C98	1	CACO-2
CGLDNTK	7	2	0.9996	3	1C(463.2366)	sp|Q14008|CKAP5_HUMAN	Q14008	CKAP5_HUMAN	Cytoskeleton-associated protein 5	2022-10-19-KB-FAIMS-Caco2-na-HD-2	1946	1952	1946	Q14008_C1946	1	CACO-2
CGLLLLR	7	2	0.9991	2	1C(463.2366)	sp|Q6P9B9|INT5_HUMAN	Q6P9B9	INT5_HUMAN	Integrator complex subunit 5	2022-10-19-KB-FAIMS-Caco2-na-HD-2	58	64	58	Q6P9B9_C58	1	CACO-2
CGLLPISPEALSLGEVAYHDYHGILVDEEEK	31	4	1	4	1C(463.2366)	sp|P35611|ADDA_HUMAN	P35611	ADDA_HUMAN	Alpha-adducin	2022-10-19-KB-FAIMS-Caco2-na-HD-2	253	283	253	P35611_C253	1	CACO-2
CGLLPISPEALSLGEVAYHDYHGILVDEEEKVLIQK	36	5	0.9257	1	1C(463.2366)	sp|P35611|ADDA_HUMAN	P35611	ADDA_HUMAN	Alpha-adducin	2022-10-19-KB-FAIMS-Caco2-na-HD-2	253	288	253	P35611_C253	1	CACO-2
CGLQFLGNIASR	12	2	1	3	1C(463.2366)	sp|Q9UBB4|ATX10_HUMAN	Q9UBB4	ATX10_HUMAN	Ataxin-10	2022-10-19-KB-FAIMS-Caco2-na-HD-2	134	145	134	Q9UBB4_C134	1	CACO-2
CGLVIGK	7	2	0.9993	1	1C(463.2366)	sp|Q96I24|FUBP3_HUMAN	Q96I24	FUBP3_HUMAN	Far upstream element-binding protein 3	2022-10-19-KB-FAIMS-Caco2-na-HD-2	366	372	366	Q96I24_C366	1	CACO-2
CGLVIGR	7	2	0.9949	2	1C(463.2366)	sp|Q92945|FUBP2_HUMAN	Q92945	FUBP2_HUMAN	Far upstream element-binding protein 2	2022-10-19-KB-FAIMS-Caco2-na-HD-2	436	442	436	Q92945_C436	1	CACO-2
CGLVLSWK	8	2	0.9999	1	1C(463.2366)	sp|P49756|RBM25_HUMAN	P49756	RBM25_HUMAN	RNA-binding protein 25	2022-10-19-KB-FAIMS-Caco2-na-HD-2	110	117	110	P49756_C110	1	CACO-2
CGLVLSWKR	9	3	0.9882	1	1C(463.2366)	sp|P49756|RBM25_HUMAN	P49756	RBM25_HUMAN	RNA-binding protein 25	2022-10-19-KB-FAIMS-Caco2-na-HD-2	110	118	110	P49756_C110	1	CACO-2
CGNIASIMVFK	11	2	1	3	1C(463.2366)	sp|O00743|PPP6_HUMAN	O00743	PPP6_HUMAN	Serine/threonine-protein phosphatase 6 catalytic subunit	2022-10-19-KB-FAIMS-Caco2-na-HD-2	265	275	265	O00743_C265	1	CACO-2
CGNIASIMVFKDVNTR	16	3	1	2	1C(463.2366)	sp|O00743|PPP6_HUMAN	O00743	PPP6_HUMAN	Serine/threonine-protein phosphatase 6 catalytic subunit	2022-10-19-KB-FAIMS-Caco2-na-HD-2	265	280	265	O00743_C265	1	CACO-2
CGNNPLIGRPNK	12	3	1	1	1C(463.2366)	sp|O60306|AQR_HUMAN	O60306	AQR_HUMAN	RNA helicase aquarius	2022-10-19-KB-FAIMS-Caco2-na-HD-2	1245	1256	1245	O60306_C1245	1	CACO-2
CGNQAAIMELDDTLK	15	2	1	4	1C(463.2366)	sp|P67775|PP2AA_HUMAN	P67775	PP2AA_HUMAN	Serine/threonine-protein phosphatase 2A catalytic subunit alpha isoform	2022-10-19-KB-FAIMS-Caco2-na-HD-2	269	283	269	P67775_C269	1	CACO-2
CGNQAAIMELDDTLKYSFLQFDPAPR	26	3	1	2	1C(463.2366)	sp|P67775|PP2AA_HUMAN	P67775	PP2AA_HUMAN	Serine/threonine-protein phosphatase 2A catalytic subunit alpha isoform	2022-10-19-KB-FAIMS-Caco2-na-HD-2	269	294	269	P67775_C269	1	CACO-2
CGNVAAILELDEHLQK	16	3	1	2	1C(463.2366)	sp|P60510|PP4C_HUMAN	P60510	PP4C_HUMAN	Serine/threonine-protein phosphatase 4 catalytic subunit	2022-10-19-KB-FAIMS-Caco2-na-HD-2	266	281	266	P60510_C266	1	CACO-2
CGNVAAILELDEHLQKDFIIFEAAPQETR	29	4	0.9929	1	1C(463.2366)	sp|P60510|PP4C_HUMAN	P60510	PP4C_HUMAN	Serine/threonine-protein phosphatase 4 catalytic subunit	2022-10-19-KB-FAIMS-Caco2-na-HD-2	266	294	266	P60510_C266	1	CACO-2
CGNVNFAR	8	2	0.9992	2	1C(463.2366)	sp|O95218|ZRAB2_HUMAN	O95218	ZRAB2_HUMAN	Zinc finger Ran-binding domain-containing protein 2	2022-10-19-KB-FAIMS-Caco2-na-HD-2	20	27	20	O95218_C20	1	CACO-2
CGPITSTTR	9	2	1	2	1C(463.2366)	sp|Q86XL3|ANKL2_HUMAN	Q86XL3	ANKL2_HUMAN	Ankyrin repeat and LEM domain-containing protein 2	2022-10-19-KB-FAIMS-Caco2-na-HD-2	91	99	91	Q86XL3_C91	1	CACO-2
CGPMVLDALIK	11	2	1	5	1C(463.2366)	sp|P21912|SDHB_HUMAN	P21912	SDHB_HUMAN	Succinate dehydrogenase [ubiquinone] iron-sulfur subunit, mitochondrial	2022-10-19-KB-FAIMS-Caco2-na-HD-2	68	78	68	P21912_C68	1	CACO-2
CGQEEHDVLLSNEEDR	16	3	1	2	1C(463.2366)	sp|Q9UGI8|TES_HUMAN	Q9UGI8	TES_HUMAN	Testin	2022-10-19-KB-FAIMS-Caco2-na-HD-2	46	61	46	Q9UGI8_C46	1	CACO-2
CGQEEHDVLLSNEEDRK	17	3	1	2	1C(463.2366)	sp|Q9UGI8|TES_HUMAN	Q9UGI8	TES_HUMAN	Testin	2022-10-19-KB-FAIMS-Caco2-na-HD-2	46	62	46	Q9UGI8_C46	1	CACO-2
CGQLGVGNYK	10	2	0.9962	1	1C(463.2366)	sp|Q8TD19|NEK9_HUMAN	Q8TD19	NEK9_HUMAN	Serine/threonine-protein kinase Nek9	2022-10-19-KB-FAIMS-Caco2-na-HD-2	626	635	626	Q8TD19_C626	1	CACO-2
CGQYIQK	7	2	0.9997	3	1C(463.2366)	sp|Q9NZM1|MYOF_HUMAN	Q9NZM1	MYOF_HUMAN	Myoferlin	2022-10-19-KB-FAIMS-Caco2-na-HD-2	1467	1473	1467	Q9NZM1_C1467	1	CACO-2
CGSALVSSLATGLKPR	16	3	1	1	1C(463.2366)	sp|Q69YN2|C19L1_HUMAN	Q69YN2	C19L1_HUMAN	CWF19-like protein 1	2022-10-19-KB-FAIMS-Caco2-na-HD-2	176	191	176	Q69YN2_C176	1	CACO-2
CGSGPVHISGQHLVAVEEDAESEDEEEEDVK	31	3, 4	1	4	1C(463.2366)	sp|P06748|NPM_HUMAN	P06748	NPM_HUMAN	Nucleophosmin	2022-10-19-KB-FAIMS-Caco2-na-HD-2	104	134	104	P06748_C104	1	CACO-2
CGSLLSPLLEKPPPSWSAMR	20	3	1	3	1C(463.2366)	sp|Q9H9Y6|RPA2_HUMAN	Q9H9Y6	RPA2_HUMAN	DNA-directed RNA polymerase I subunit RPA2	2022-10-19-KB-FAIMS-Caco2-na-HD-2	1073	1092	1073	Q9H9Y6_C1073	1	CACO-2
CGSVLVR	7	2	1	2	1C(463.2366)	sp|P15880|RS2_HUMAN	P15880	RS2_HUMAN	40S ribosomal protein S2	2022-10-19-KB-FAIMS-Caco2-na-HD-2	188	194	188	P15880_C188	1	CACO-2
CGTGIVGVFVK	11	2	1	5	1C(463.2366)	sp|O00151|PDLI1_HUMAN	O00151	PDLI1_HUMAN	PDZ and LIM domain protein 1	2022-10-19-KB-FAIMS-Caco2-na-HD-2	263	273	263	O00151_C263	1	CACO-2
CGVEVTSMK	9	2	1	2	1C(463.2366)	sp|P33121|ACSL1_HUMAN	P33121	ACSL1_HUMAN	Long-chain-fatty-acid--CoA ligase 1	2022-10-19-KB-FAIMS-Caco2-na-HD-2	241	249	241	P33121_C241	1	CACO-2
CGVHVLQSALLQLPR	15	3	1	1	1C(463.2366)	sp|Q86U38|NOP9_HUMAN	Q86U38	NOP9_HUMAN	Nucleolar protein 9	2022-10-19-KB-FAIMS-Caco2-na-HD-2	141	155	141	Q86U38_C141	1	CACO-2
CGVISPR	7	2	0.9998	7	1C(463.2366)	sp|P62244|RS15A_HUMAN	P62244	RS15A_HUMAN	40S ribosomal protein S15a	2022-10-19-KB-FAIMS-Caco2-na-HD-2	72	78	72	P62244_C72	1	CACO-2
CGVLGALR	8	2	0.9999	3	1C(463.2366)	sp|Q8WUY1|THEM6_HUMAN	Q8WUY1	THEM6_HUMAN	Protein THEM6	2022-10-19-KB-FAIMS-Caco2-na-HD-2	85	92	85	Q8WUY1_C85	1	CACO-2
CGVQSFYTPR	10	2	1	6	1C(463.2366)	sp|Q7Z7K6|CENPV_HUMAN	Q7Z7K6	CENPV_HUMAN	Centromere protein V	2022-10-19-KB-FAIMS-Caco2-na-HD-2	219	228	219	Q7Z7K6_C219	1	CACO-2
CGVTSVPDIR	10	2	1	3	1C(463.2366)	sp|Q9H0C8|ILKAP_HUMAN	Q9H0C8	ILKAP_HUMAN	Integrin-linked kinase-associated serine/threonine phosphatase 2C	2022-10-19-KB-FAIMS-Caco2-na-HD-2	301	310	301	Q9H0C8_C301	1	CACO-2
CGYAGSNFPEHIFPALVGRPIIR	23	3, 4	1	5	1C(463.2366)	sp|P61160|ARP2_HUMAN	P61160	ARP2_HUMAN	Actin-related protein 2	2022-10-19-KB-FAIMS-Caco2-na-HD-2	20	42	20	P61160_C20	1	CACO-2
CGYFDEEMNR	10	2	1	1	1C(463.2366)	sp|P58107|EPIPL_HUMAN	P58107	EPIPL_HUMAN	Epiplakin	2022-10-19-KB-FAIMS-Caco2-na-HD-2	1707	1716	1707	P58107_C1707	1	CACO-2
CGYPAKR	7	2	0.9999	4	1C(463.2366)	sp|P61927|RL37_HUMAN	P61927	RL37_HUMAN	60S ribosomal protein L37	2022-10-19-KB-FAIMS-Caco2-na-HD-2	37	43	37	P61927_C37	1	CACO-2
CGYYNTAVK	9	2	0.9416	2	1C(463.2366)	sp|Q7L5Y9|MAEA_HUMAN	Q7L5Y9	MAEA_HUMAN	Macrophage erythroblast attacher	2022-10-19-KB-FAIMS-Caco2-na-HD-2	136	144	136	Q7L5Y9_C136	1	CACO-2
CHAANPNGR	9	2	0.9993	1	1C(463.2366)	sp|P02675|FIBB_HUMAN	P02675	FIBB_HUMAN	Fibrinogen beta chain	2022-10-19-KB-FAIMS-Caco2-na-HD-2	437	445	437	P02675_C437	1	CACO-2
CHCMSESHQR	10	3	1	2	1C(463.2366), 3C(57.0215)	sp|O60870|KIN17_HUMAN	O60870	KIN17_HUMAN	DNA/RNA-binding protein KIN17	2022-10-19-KB-FAIMS-Caco2-na-HD-2	43	52	43	O60870_C43,45	2	CACO-2
CHCMSESHQR	10	3	1	2	1C(463.2366), 3C(57.0215)	sp|O60870|KIN17_HUMAN	O60870	KIN17_HUMAN	DNA/RNA-binding protein KIN17	2022-10-19-KB-FAIMS-Caco2-na-HD-2	43	52	45	O60870_C43,45	2	CACO-2
CHDGTIEFTSIDAHNGVAPSR	21	3	1	4	1C(463.2366)	sp|Q99986|VRK1_HUMAN	Q99986	VRK1_HUMAN	Serine/threonine-protein kinase VRK1	2022-10-19-KB-FAIMS-Caco2-na-HD-2	220	240	220	Q99986_C220	1	CACO-2
CHDGTIEFTSIDAHNGVAPSRR	22	4	1	2	1C(463.2366)	sp|Q99986|VRK1_HUMAN	Q99986	VRK1_HUMAN	Serine/threonine-protein kinase VRK1	2022-10-19-KB-FAIMS-Caco2-na-HD-2	220	241	220	Q99986_C220	1	CACO-2
CHDYYTTEFLYNLYSSEGK	19	3	1	1	1C(463.2366)	sp|P17858|PFKAL_HUMAN	P17858	PFKAL_HUMAN	ATP-dependent 6-phosphofructokinase, liver type	2022-10-19-KB-FAIMS-Caco2-na-HD-2	630	648	630	P17858_C630	1	CACO-2
CHEFLIFEDRK	11	3	1	1	1C(463.2366)	sp|P11172|UMPS_HUMAN	P11172	UMPS_HUMAN	Uridine 5'-monophosphate synthase	2022-10-19-KB-FAIMS-Caco2-na-HD-2	304	314	304	P11172_C304	1	CACO-2
CHELSPR	7	2	0.9991	3	1C(463.2366)	sp|Q9UGI8|TES_HUMAN	Q9UGI8	TES_HUMAN	Testin	2022-10-19-KB-FAIMS-Caco2-na-HD-2	164	170	164	Q9UGI8_C164	1	CACO-2
CHFYEVLSEIKR	12	3	0.9768	1	1C(463.2366)	sp|Q69YN4|VIR_HUMAN	Q69YN4	VIR_HUMAN	Protein virilizer homolog	2022-10-19-KB-FAIMS-Caco2-na-HD-2	557	568	557	Q69YN4_C557	1	CACO-2
CHHATER	7	2	0.9979	3	1C(463.2366)	sp|O15270|SPTC2_HUMAN	O15270	SPTC2_HUMAN	Serine palmitoyltransferase 2	2022-10-19-KB-FAIMS-Caco2-na-HD-2	99	105	99	O15270_C99	1	CACO-2
CHIISQFNQGFYDCVIATDAEVLGAPVK	28	3	0.9923	1	14C(57.0215), 1C(463.2366)	sp|Q9NY93|DDX56_HUMAN	Q9NY93	DDX56_HUMAN	Probable ATP-dependent RNA helicase DDX56	2022-10-19-KB-FAIMS-Caco2-na-HD-2	298	325	298	Q9NY93_C298,311	2	CACO-2
CHIISQFNQGFYDCVIATDAEVLGAPVK	28	3	0.9923	1	14C(57.0215), 1C(463.2366)	sp|Q9NY93|DDX56_HUMAN	Q9NY93	DDX56_HUMAN	Probable ATP-dependent RNA helicase DDX56	2022-10-19-KB-FAIMS-Caco2-na-HD-2	298	325	311	Q9NY93_C298,311	2	CACO-2
CHIISQFNQGFYDCVIATDAEVLGAPVKGK	30	4	1	1	14C(57.0215), 1C(463.2366)	sp|Q9NY93|DDX56_HUMAN	Q9NY93	DDX56_HUMAN	Probable ATP-dependent RNA helicase DDX56	2022-10-19-KB-FAIMS-Caco2-na-HD-2	298	327	298	Q9NY93_C298,311	2	CACO-2
CHIISQFNQGFYDCVIATDAEVLGAPVKGK	30	4	1	1	14C(57.0215), 1C(463.2366)	sp|Q9NY93|DDX56_HUMAN	Q9NY93	DDX56_HUMAN	Probable ATP-dependent RNA helicase DDX56	2022-10-19-KB-FAIMS-Caco2-na-HD-2	298	327	311	Q9NY93_C298,311	2	CACO-2
CHLSLGNAMAACR	13	3	1	3	12C(463.2366), 1C(57.0215)	sp|Q99615|DNJC7_HUMAN	Q99615	DNJC7_HUMAN	DnaJ homolog subfamily C member 7	2022-10-19-KB-FAIMS-Caco2-na-HD-2	105	117	105	Q99615_C105,116	2	CACO-2
CHLSLGNAMAACR	13	3	1	3	12C(463.2366), 1C(57.0215)	sp|Q99615|DNJC7_HUMAN	Q99615	DNJC7_HUMAN	DnaJ homolog subfamily C member 7	2022-10-19-KB-FAIMS-Caco2-na-HD-2	105	117	116	Q99615_C105,116	2	CACO-2
CHSLTPNFLQMQLQK	15	3	1	2	1C(463.2366)	sp|Q14145|KEAP1_HUMAN	Q14145	KEAP1_HUMAN	Kelch-like ECH-associated protein 1	2022-10-19-KB-FAIMS-Caco2-na-HD-2	273	287	273	Q14145_C273	1	CACO-2
CHTPPLYR	8	2, 3	1	12	1C(463.2366)	sp|Q02543|RL18A_HUMAN	Q02543	RL18A_HUMAN	60S ribosomal protein L18a	2022-10-19-KB-FAIMS-Caco2-na-HD-2	22	29	22	Q02543_C22	1	CACO-2
CHTTHSMALIHNR	13	3	1	1	1C(463.2366)	sp|P33991|MCM4_HUMAN	P33991	MCM4_HUMAN	DNA replication licensing factor MCM4	2022-10-19-KB-FAIMS-Caco2-na-HD-2	331	343	331	P33991_C331	1	CACO-2
CHVQTIQLCR	10	3	1	1	1C(463.2366), 9C(463.2366)	sp|O00541|PESC_HUMAN	O00541	PESC_HUMAN	Pescadillo homolog	2022-10-19-KB-FAIMS-Caco2-na-HD-2	153	162	153	O00541_C153,161	2	CACO-2
CHVQTIQLCR	10	3	1	1	1C(463.2366), 9C(463.2366)	sp|O00541|PESC_HUMAN	O00541	PESC_HUMAN	Pescadillo homolog	2022-10-19-KB-FAIMS-Caco2-na-HD-2	153	162	161	O00541_C153,161	2	CACO-2
CHVSSHTR	8	2	0.9992	4	1C(463.2366)	sp|Q5T5P2|SKT_HUMAN	Q5T5P2	SKT_HUMAN	Sickle tail protein homolog	2022-10-19-KB-FAIMS-Caco2-na-HD-2	1317	1324	1317	Q5T5P2_C1317	1	CACO-2
CIALAQLLVEQNFPAIAIHR	20	3	1	1	1C(463.2366)	sp|Q13838|DX39B_HUMAN	Q13838	DX39B_HUMAN	Spliceosome RNA helicase DDX39B	2022-10-19-KB-FAIMS-Caco2-na-HD-2	300	319	300	Q13838_C300	1	CACO-2
CIANSLK	7	2	0.9996	4	1C(463.2366)	sp|Q92621|NU205_HUMAN	Q92621	NU205_HUMAN	Nuclear pore complex protein Nup205	2022-10-19-KB-FAIMS-Caco2-na-HD-2	141	147	141	Q92621_C141	1	CACO-2
CIATVNTK	8	2	1	4	1C(463.2366)	sp|Q96J01|THOC3_HUMAN	Q96J01	THOC3_HUMAN	THO complex subunit 3	2022-10-19-KB-FAIMS-Caco2-na-HD-2	134	141	134	Q96J01_C134	1	CACO-2
CICTLSGFHSR	11	3	1	2	1C(57.0215), 3C(463.2366)	sp|O76071|CIAO1_HUMAN	O76071	CIAO1_HUMAN	Probable cytosolic iron-sulfur protein assembly protein CIAO1	2022-10-19-KB-FAIMS-Caco2-na-HD-2	243	253	243	O76071_C243,245	2	CACO-2
CICTLSGFHSR	11	3	1	2	1C(57.0215), 3C(463.2366)	sp|O76071|CIAO1_HUMAN	O76071	CIAO1_HUMAN	Probable cytosolic iron-sulfur protein assembly protein CIAO1	2022-10-19-KB-FAIMS-Caco2-na-HD-2	243	253	245	O76071_C243,245	2	CACO-2
CIDAVMVLGNSHLFMNR	17	3	1	1	1C(463.2366)	sp|Q13889|TF2H3_HUMAN	Q13889	TF2H3_HUMAN	General transcription factor IIH subunit 3	2022-10-19-KB-FAIMS-Caco2-na-HD-2	37	53	37	Q13889_C37	1	CACO-2
CIDHYTK	7	2	0.999	3	1C(463.2366)	sp|Q99460|PSMD1_HUMAN	Q99460	PSMD1_HUMAN	26S proteasome non-ATPase regulatory subunit 1	2022-10-19-KB-FAIMS-Caco2-na-HD-2	104	110	104	Q99460_C104	1	CACO-2
CIDILIEK	8	2	0.997	1	1C(463.2366)	sp|Q13616|CUL1_HUMAN	Q13616	CUL1_HUMAN	Cullin-1	2022-10-19-KB-FAIMS-Caco2-na-HD-2	752	759	752	Q13616_C752	1	CACO-2
CIDILIEKEYLER	13	3	1	2	1C(463.2366)	sp|Q13616|CUL1_HUMAN	Q13616	CUL1_HUMAN	Cullin-1	2022-10-19-KB-FAIMS-Caco2-na-HD-2	752	764	752	Q13616_C752	1	CACO-2
CIDLDTEEHIYHLK	14	3	1	2	1C(463.2366)	sp|Q9H4L5|OSBL3_HUMAN	Q9H4L5	OSBL3_HUMAN	Oxysterol-binding protein-related protein 3	2022-10-19-KB-FAIMS-Caco2-na-HD-2	114	127	114	Q9H4L5_C114	1	CACO-2
CIDLEPDNATTYVHK	15	3	0.9993	1	1C(463.2366)	sp|O94826|TOM70_HUMAN	O94826	TOM70_HUMAN	Mitochondrial import receptor subunit TOM70	2022-10-19-KB-FAIMS-Caco2-na-HD-2	502	516	502	O94826_C502	1	CACO-2
CIDVHLK	7	2	0.9992	2	1C(463.2366)	sp|P15924|DESP_HUMAN	P15924	DESP_HUMAN	Desmoplakin	2022-10-19-KB-FAIMS-Caco2-na-HD-2	367	373	367	P15924_C367	1	CACO-2
CIEDVIHFAWEEK	13	3	1	2	1C(463.2366)	sp|Q8TD30|ALAT2_HUMAN	Q8TD30	ALAT2_HUMAN	Alanine aminotransferase 2	2022-10-19-KB-FAIMS-Caco2-na-HD-2	281	293	281	Q8TD30_C281	1	CACO-2
CIEEGHTDQLLEIIQNEK	18	3	1	1	1C(463.2366)	sp|Q92990|GLMN_HUMAN	Q92990	GLMN_HUMAN	Glomulin	2022-10-19-KB-FAIMS-Caco2-na-HD-2	36	53	36	Q92990_C36	1	CACO-2
CIELDER	7	2	0.9991	3	1C(463.2366)	sp|Q9UNS2|CSN3_HUMAN	Q9UNS2	CSN3_HUMAN	COP9 signalosome complex subunit 3	2022-10-19-KB-FAIMS-Caco2-na-HD-2	383	389	383	Q9UNS2_C383	1	CACO-2
CIENQVLQLER	11	2	1	1	1C(463.2366)	sp|Q6IA69|NADE_HUMAN	Q6IA69	NADE_HUMAN	Glutamine-dependent NAD(+) synthetase	2022-10-19-KB-FAIMS-Caco2-na-HD-2	686	696	686	Q6IA69_C686	1	CACO-2
CIESLIAVFQK	11	2	1	5	1C(463.2366)	sp|P31949|S10AB_HUMAN	P31949	S10AB_HUMAN	Protein S100-A11	2022-10-19-KB-FAIMS-Caco2-na-HD-2	13	23	13	P31949_C13	1	CACO-2
CIEVLIDK	8	2	1	2	1C(463.2366)	sp|Q13617|CUL2_HUMAN	Q13617	CUL2_HUMAN	Cullin-2	2022-10-19-KB-FAIMS-Caco2-na-HD-2	721	728	721	Q13617_C721	1	CACO-2
CIEVLIDKQYIER	13	3	1	2	1C(463.2366)	sp|Q13617|CUL2_HUMAN	Q13617	CUL2_HUMAN	Cullin-2	2022-10-19-KB-FAIMS-Caco2-na-HD-2	721	733	721	Q13617_C721	1	CACO-2
CIEVMGDGCLNNEHFEELGGILK	23	3	1	2	1C(463.2366), 9C(57.0215)	sp|O00410|IPO5_HUMAN	O00410	IPO5_HUMAN	Importin-5	2022-10-19-KB-FAIMS-Caco2-na-HD-2	776	798	776	O00410_C776,784	2	CACO-2
CIEVMGDGCLNNEHFEELGGILK	23	3	1	2	1C(463.2366), 9C(57.0215)	sp|O00410|IPO5_HUMAN	O00410	IPO5_HUMAN	Importin-5	2022-10-19-KB-FAIMS-Caco2-na-HD-2	776	798	784	O00410_C776,784	2	CACO-2
CIIKHPNGTQETILLNHTFNETQIEWFR	28	4	1	1	1C(463.2366)	sp|Q99798|ACON_HUMAN	Q99798	ACON_HUMAN	Aconitate hydratase, mitochondrial	2022-10-19-KB-FAIMS-Caco2-na-HD-2	740	767	740	Q99798_C740	1	CACO-2
CIIPNHEK	8	2	1	6	1C(463.2366)	sp|P35579|MYH9_HUMAN	P35579	MYH9_HUMAN	Myosin-9	2022-10-19-KB-FAIMS-Caco2-na-HD-2	671	678	671	P35579_C671	1	CACO-2
CIIPNHEKK	9	3	0.9987	1	1C(463.2366)	sp|P35579|MYH9_HUMAN	P35579	MYH9_HUMAN	Myosin-9	2022-10-19-KB-FAIMS-Caco2-na-HD-2	671	679	671	P35579_C671	1	CACO-2
CIIPSVIK	8	2	0.9932	2	1C(463.2366)	sp|Q9NZ32|ARP10_HUMAN	Q9NZ32	ARP10_HUMAN	Actin-related protein 10	2022-10-19-KB-FAIMS-Caco2-na-HD-2	37	44	37	Q9NZ32_C37	1	CACO-2
CIIPWYIMTSGR	12	2	1	5	1C(463.2366)	sp|Q16222|UAP1_HUMAN	Q16222	UAP1_HUMAN	UDP-N-acetylhexosamine pyrophosphorylase	2022-10-19-KB-FAIMS-Caco2-na-HD-2	158	169	158	Q16222_C158	1	CACO-2
CIIVMPEK	8	2	0.9992	1	1C(463.2366)	sp|P0DN79|CBSL_HUMAN	P0DN79	CBSL_HUMAN	Cystathionine beta-synthase-like protein	2022-10-19-KB-FAIMS-Caco2-na-HD-2	165	172	165	P0DN79_C165	1	CACO-2
CIKPNDK	7	2	0.992	2	1C(463.2366)	sp|O94832|MYO1D_HUMAN	O94832	MYO1D_HUMAN	Unconventional myosin-Id	2022-10-19-KB-FAIMS-Caco2-na-HD-2	589	595	589	O94832_C589	1	CACO-2
CIKPNDKK	8	2	0.9961	3	1C(463.2366)	sp|O94832|MYO1D_HUMAN	O94832	MYO1D_HUMAN	Unconventional myosin-Id	2022-10-19-KB-FAIMS-Caco2-na-HD-2	589	596	589	O94832_C589	1	CACO-2
CILPFDK	7	2	0.9952	3	1C(463.2366)	sp|Q9GZT3|SLIRP_HUMAN	Q9GZT3	SLIRP_HUMAN	SRA stem-loop-interacting RNA-binding protein, mitochondrial	2022-10-19-KB-FAIMS-Caco2-na-HD-2	48	54	48	Q9GZT3_C48	1	CACO-2
CILPFDKETGFHR	13	3	1	3	1C(463.2366)	sp|Q9GZT3|SLIRP_HUMAN	Q9GZT3	SLIRP_HUMAN	SRA stem-loop-interacting RNA-binding protein, mitochondrial	2022-10-19-KB-FAIMS-Caco2-na-HD-2	48	60	48	Q9GZT3_C48	1	CACO-2
CILQDGR	7	2	0.9965	2	1C(463.2366)	sp|P14678|RSMB_HUMAN	P14678	RSMB_HUMAN	Small nuclear ribonucleoprotein-associated proteins B and B'	2022-10-19-KB-FAIMS-Caco2-na-HD-2	19	25	19	P14678_C19	1	CACO-2
CILQDGRIFIGTFK	14	3	1	2	1C(463.2366)	sp|P14678|RSMB_HUMAN	P14678	RSMB_HUMAN	Small nuclear ribonucleoprotein-associated proteins B and B'	2022-10-19-KB-FAIMS-Caco2-na-HD-2	19	32	19	P14678_C19	1	CACO-2
CILRFPEILQK	11	2	0.5696	1	1C(463.2366)	sp|P54136|SYRC_HUMAN	P54136	SYRC_HUMAN	Arginine--tRNA ligase, cytoplasmic	2022-10-19-KB-FAIMS-Caco2-na-HD-2	577	587	577	P54136_C577	1	CACO-2
CILTTVDPDTGVMSR	15	2	1	2	1C(463.2366)	sp|Q5VT66|MARC1_HUMAN	Q5VT66	MARC1_HUMAN	Mitochondrial amidoxime-reducing component 1	2022-10-19-KB-FAIMS-Caco2-na-HD-2	273	287	273	Q5VT66_C273	1	CACO-2
CILVASPGFVR	11	2	1	5	1C(463.2366)	sp|Q9BRX2|PELO_HUMAN	Q9BRX2	PELO_HUMAN	Protein pelota homolog	2022-10-19-KB-FAIMS-Caco2-na-HD-2	204	214	204	Q9BRX2_C204	1	CACO-2
CIPALDSLTPANEDQK	16	2	1	4	1C(463.2366)	sp|P10809|CH60_HUMAN	P10809	CH60_HUMAN	60 kDa heat shock protein, mitochondrial	2022-10-19-KB-FAIMS-Caco2-na-HD-2	447	462	447	P10809_C447	1	CACO-2
CIPALDSLTPANEDQKIGIEIIK	23	3	1	1	1C(463.2366)	sp|P10809|CH60_HUMAN	P10809	CH60_HUMAN	60 kDa heat shock protein, mitochondrial	2022-10-19-KB-FAIMS-Caco2-na-HD-2	447	469	447	P10809_C447	1	CACO-2
CIPALDSLTPANEDQKIGIEIIKR	24	3, 4	1	4	1C(463.2366)	sp|P10809|CH60_HUMAN	P10809	CH60_HUMAN	60 kDa heat shock protein, mitochondrial	2022-10-19-KB-FAIMS-Caco2-na-HD-2	447	470	447	P10809_C447	1	CACO-2
CIPISDLILK	10	2	1	3	1C(463.2366)	sp|Q96SL1|DIRC2_HUMAN	Q96SL1	DIRC2_HUMAN	Disrupted in renal carcinoma protein 2	2022-10-19-KB-FAIMS-Caco2-na-HD-2	135	144	135	Q96SL1_C135	1	CACO-2
CIQDFFK	7	2	1	1	1C(463.2366)	sp|O75794|CD123_HUMAN	O75794	CD123_HUMAN	Cell division cycle protein 123 homolog	2022-10-19-KB-FAIMS-Caco2-na-HD-2	212	218	212	O75794_C212	1	CACO-2
CIQDFFKK	8	2	0.9989	2	1C(463.2366)	sp|O75794|CD123_HUMAN	O75794	CD123_HUMAN	Cell division cycle protein 123 homolog	2022-10-19-KB-FAIMS-Caco2-na-HD-2	212	219	212	O75794_C212	1	CACO-2
CIQEKDEK	8	2	0.9932	2	1C(463.2366)	sp|Q86UP2|KTN1_HUMAN	Q86UP2	KTN1_HUMAN	Kinectin	2022-10-19-KB-FAIMS-Caco2-na-HD-2	736	743	736	Q86UP2_C736	1	CACO-2
CIQSILK	7	2	0.847	1	1C(463.2366)	sp|Q99567|NUP88_HUMAN	Q99567	NUP88_HUMAN	Nuclear pore complex protein Nup88	2022-10-19-KB-FAIMS-Caco2-na-HD-2	713	719	713	Q99567_C713	1	CACO-2
CIQSILKEEGEHIR	14	3	1	1	1C(463.2366)	sp|Q99567|NUP88_HUMAN	Q99567	NUP88_HUMAN	Nuclear pore complex protein Nup88	2022-10-19-KB-FAIMS-Caco2-na-HD-2	713	726	713	Q99567_C713	1	CACO-2
CIQVEITPTSSR	12	2	0.9999	1	1C(463.2366)	sp|Q9BYI3|HYCCI_HUMAN	Q9BYI3	HYCCI_HUMAN	Hyccin	2022-10-19-KB-FAIMS-Caco2-na-HD-2	300	311	300	Q9BYI3_C300	1	CACO-2
CISNQIR	7	2	0.9999	3	1C(463.2366)	sp|Q9NV70|EXOC1_HUMAN	Q9NV70	EXOC1_HUMAN	Exocyst complex component 1	2022-10-19-KB-FAIMS-Caco2-na-HD-2	650	656	650	Q9NV70_C650	1	CACO-2
CISQLELAQLIGTGVKPR	18	3	1	2	1C(463.2366)	sp|Q9Y6D6|BIG1_HUMAN	Q9Y6D6	BIG1_HUMAN	Brefeldin A-inhibited guanine nucleotide-exchange protein 1	2022-10-19-KB-FAIMS-Caco2-na-HD-2	1050	1067	1050	Q9Y6D6_C1050	1	CACO-2
CISYRFDEFDEAIDEAIEDDIKEADGGGVGR	31	3, 4	0.8084	2	1C(463.2366)	sp|Q96T23|RSF1_HUMAN	Q96T23	RSF1_HUMAN	Remodeling and spacing factor 1	2022-10-19-KB-FAIMS-Caco2-na-HD-2	1018	1048	1018	Q96T23_C1018	1	CACO-2
CITDTLQELVNQSK	14	2	1	3	1C(463.2366)	sp|O75694|NU155_HUMAN	O75694	NU155_HUMAN	Nuclear pore complex protein Nup155	2022-10-19-KB-FAIMS-Caco2-na-HD-2	974	987	974	O75694_C974	1	CACO-2
CITLFQNNTTNR	12	2	0.9853	1	1C(463.2366)	sp|Q9BZL6|KPCD2_HUMAN	Q9BZL6	KPCD2_HUMAN	Serine/threonine-protein kinase D2	2022-10-19-KB-FAIMS-Caco2-na-HD-2	425	436	425	Q9BZL6_C425	1	CACO-2
CITTFEK	7	2	0.7131	1	1C(463.2366)	sp|Q05048|CSTF1_HUMAN	Q05048	CSTF1_HUMAN	Cleavage stimulation factor subunit 1	2022-10-19-KB-FAIMS-Caco2-na-HD-2	296	302	296	Q05048_C296	1	CACO-2
CIVMVPQWGTHQTVHLPGQLPQHEYLK	27	4	1	2	1C(463.2366)	sp|Q6P2Q9|PRP8_HUMAN	Q6P2Q9	PRP8_HUMAN	Pre-mRNA-processing-splicing factor 8	2022-10-19-KB-FAIMS-Caco2-na-HD-2	2144	2170	2144	Q6P2Q9_C2144	1	CACO-2
CIVSPAGR	8	2	0.9995	4	1C(463.2366)	sp|Q5VWZ2|LYPL1_HUMAN	Q5VWZ2	LYPL1_HUMAN	Lysophospholipase-like protein 1	2022-10-19-KB-FAIMS-Caco2-na-HD-2	12	19	12	Q5VWZ2_C12	1	CACO-2
CIVSVAGGATR	11	2	0.9979	2	1C(463.2366)	sp|Q96GQ5|RUS1_HUMAN	Q96GQ5	RUS1_HUMAN	RUS1 family protein C16orf58	2022-10-19-KB-FAIMS-Caco2-na-HD-2	201	211	201	Q96GQ5_C201	1	CACO-2
CIWFLDTLIK	10	2	1	3	1C(463.2366)	sp|Q9GZS1|RPA49_HUMAN	Q9GZS1	RPA49_HUMAN	DNA-directed RNA polymerase I subunit RPA49	2022-10-19-KB-FAIMS-Caco2-na-HD-2	338	347	338	Q9GZS1_C338	1	CACO-2
CIYNLLQSSSPAVK	14	2	1	3	1C(463.2366)	sp|P53618|COPB_HUMAN	P53618	COPB_HUMAN	Coatomer subunit beta	2022-10-19-KB-FAIMS-Caco2-na-HD-2	248	261	248	P53618_C248	1	CACO-2
CKAEHDQLLLNYAK	14	3	1	1	1C(463.2366)	sp|P20700|LMNB1_HUMAN	P20700	LMNB1_HUMAN	Lamin-B1	2022-10-19-KB-FAIMS-Caco2-na-HD-2	110	123	110	P20700_C110	1	CACO-2
CKDDEFTHLYTLIVRPDNTYEVK	23	3, 4	1	5	1C(463.2366)	sp|P27797|CALR_HUMAN	P27797	CALR_HUMAN	Calreticulin	2022-10-19-KB-FAIMS-Caco2-na-HD-2	163	185	163	P27797_C163	1	CACO-2
CKDISSALR	9	2	0.9993	2	1C(463.2366)	sp|P13489|RINI_HUMAN	P13489	RINI_HUMAN	Ribonuclease inhibitor	2022-10-19-KB-FAIMS-Caco2-na-HD-2	45	53	45	P13489_C45	1	CACO-2
CKDVLTGQEFDVR	13	3	1	2	1C(463.2366)	sp|P43304|GPDM_HUMAN	P43304	GPDM_HUMAN	Glycerol-3-phosphate dehydrogenase, mitochondrial	2022-10-19-KB-FAIMS-Caco2-na-HD-2	270	282	270	P43304_C270	1	CACO-2
CKEAVTTIAAYWHGTQAR	18	3	0.5909	1	1C(463.2366)	sp|O43795|MYO1B_HUMAN	O43795	MYO1B_HUMAN	Unconventional myosin-Ib	2022-10-19-KB-FAIMS-Caco2-na-HD-2	779	796	779	O43795_C779	1	CACO-2
CKEENTIILQQLLPLR	16	3	0.9834	1	1C(463.2366)	sp|Q9BYT8|NEUL_HUMAN	Q9BYT8	NEUL_HUMAN	Neurolysin, mitochondrial	2022-10-19-KB-FAIMS-Caco2-na-HD-2	272	287	272	Q9BYT8_C272	1	CACO-2
CKELGITALHIK	12	3	0.9111	1	1C(463.2366)	sp|P62263|RS14_HUMAN	P62263	RS14_HUMAN	40S ribosomal protein S14	2022-10-19-KB-FAIMS-Caco2-na-HD-2	85	96	85	P62263_C85	1	CACO-2
CKGDLLEVK	9	2	0.9629	1	1C(463.2366)	sp|Q14CX7|NAA25_HUMAN	Q14CX7	NAA25_HUMAN	N-alpha-acetyltransferase 25, NatB auxiliary subunit	2022-10-19-KB-FAIMS-Caco2-na-HD-2	819	827	819	Q14CX7_C819	1	CACO-2
CKHFELGGDKK	11	3	1	1	1C(463.2366)	sp|Q969Q0|RL36L_HUMAN	Q969Q0	RL36L_HUMAN	60S ribosomal protein L36a-like	2022-10-19-KB-FAIMS-Caco2-na-HD-2	88	98	88	Q969Q0_C88	1	CACO-2
CKIPNTVEEAVR	12	3	1	1	1C(463.2366)	sp|Q12996|CSTF3_HUMAN	Q12996	CSTF3_HUMAN	Cleavage stimulation factor subunit 3	2022-10-19-KB-FAIMS-Caco2-na-HD-2	646	657	646	Q12996_C646	1	CACO-2
CKIQPHPR	8	3	0.9992	1	1C(463.2366)	sp|P07814|SYEP_HUMAN	P07814	SYEP_HUMAN	Bifunctional glutamate/proline--tRNA ligase	2022-10-19-KB-FAIMS-Caco2-na-HD-2	359	366	359	P07814_C359	1	CACO-2
CKLDDDMNLLDIFIEMEKR	19	3	1	1	1C(463.2366)	sp|Q14790|CASP8_HUMAN	Q14790	CASP8_HUMAN	Caspase-8	2022-10-19-KB-FAIMS-Caco2-na-HD-2	131	149	131	Q14790_C131	1	CACO-2
CKLEEMGFQDSDGDSQPFSLQETYEAK	27	3	0.9953	2	1C(463.2366)	sp|Q92599|SEPT8_HUMAN	Q92599	SEPT8_HUMAN	Septin-8	2022-10-19-KB-FAIMS-Caco2-na-HD-2	303	329	303	Q92599_C303	1	CACO-2
CKPDKLPLFK	10	3	0.9998	1	1C(463.2366)	sp|Q9NP92|RT30_HUMAN	Q9NP92	RT30_HUMAN	39S ribosomal protein S30, mitochondrial	2022-10-19-KB-FAIMS-Caco2-na-HD-2	266	275	266	Q9NP92_C266	1	CACO-2
CKPIDVFDFPDNSDVSSIGR	20	3	1	1	1C(463.2366)	sp|Q71F23|CENPU_HUMAN	Q71F23	CENPU_HUMAN	Centromere protein U	2022-10-19-KB-FAIMS-Caco2-na-HD-2	38	57	38	Q71F23_C38	1	CACO-2
CKPSLPAEAEGAAQELENQMK	21	3	0.9999	1	1C(463.2366)	sp|Q9BXJ8|T120A_HUMAN	Q9BXJ8	T120A_HUMAN	Transmembrane protein 120A	2022-10-19-KB-FAIMS-Caco2-na-HD-2	68	88	68	Q9BXJ8_C68	1	CACO-2
CKQDVLK	7	2	0.8327	1	1C(463.2366)	sp|Q9UNF0|PACN2_HUMAN	Q9UNF0	PACN2_HUMAN	Protein kinase C and casein kinase substrate in neurons protein 2	2022-10-19-KB-FAIMS-Caco2-na-HD-2	197	203	197	Q9UNF0_C197	1	CACO-2
CKTPQGQR	8	2	1	2	1C(463.2366)	sp|P43246|MSH2_HUMAN	P43246	MSH2_HUMAN	DNA mismatch repair protein Msh2	2022-10-19-KB-FAIMS-Caco2-na-HD-2	333	340	333	P43246_C333	1	CACO-2
CLAALASLR	9	2	1	5	1C(463.2366)	sp|Q12906|ILF3_HUMAN	Q12906	ILF3_HUMAN	Interleukin enhancer-binding factor 3	2022-10-19-KB-FAIMS-Caco2-na-HD-2	203	211	203	Q12906_C203	1	CACO-2
CLADIVVATPGR	12	2	1	3	1C(463.2366)	sp|Q8N8A6|DDX51_HUMAN	Q8N8A6	DDX51_HUMAN	ATP-dependent RNA helicase DDX51	2022-10-19-KB-FAIMS-Caco2-na-HD-2	338	349	338	Q8N8A6_C338	1	CACO-2
CLAFHDISPQAPTHFLVIPK	20	3, 4	1	4	1C(463.2366)	sp|P49773|HINT1_HUMAN	P49773	HINT1_HUMAN	Histidine triad nucleotide-binding protein 1	2022-10-19-KB-FAIMS-Caco2-na-HD-2	38	57	38	P49773_C38	1	CACO-2
CLAIHPDK	8	2	0.9971	2	1C(463.2366)	sp|Q9HC35|EMAL4_HUMAN	Q9HC35	EMAL4_HUMAN	Echinoderm microtubule-associated protein-like 4	2022-10-19-KB-FAIMS-Caco2-na-HD-2	314	321	314	Q9HC35_C314	1	CACO-2
CLALATHDNPLR	12	2	1	1	1C(463.2366)	sp|P16615|AT2A2_HUMAN	P16615	AT2A2_HUMAN	Sarcoplasmic/endoplasmic reticulum calcium ATPase 2	2022-10-19-KB-FAIMS-Caco2-na-HD-2	560	571	560	P16615_C560	1	CACO-2
CLALATHDNPLRR	13	3	1	1	1C(463.2366)	sp|P16615|AT2A2_HUMAN	P16615	AT2A2_HUMAN	Sarcoplasmic/endoplasmic reticulum calcium ATPase 2	2022-10-19-KB-FAIMS-Caco2-na-HD-2	560	572	560	P16615_C560	1	CACO-2
CLALPAMHWPR	11	3	1	1	1C(463.2366)	sp|Q14687|GSE1_HUMAN	Q14687	GSE1_HUMAN	Genetic suppressor element 1	2022-10-19-KB-FAIMS-Caco2-na-HD-2	1199	1209	1199	Q14687_C1199	1	CACO-2
CLALQAQITALTK	13	2	1	3	1C(463.2366)	sp|Q5T1M5|FKB15_HUMAN	Q5T1M5	FKB15_HUMAN	FK506-binding protein 15	2022-10-19-KB-FAIMS-Caco2-na-HD-2	845	857	845	Q5T1M5_C845	1	CACO-2
CLAMINR	7	2	0.9988	1	1C(463.2366)	sp|Q6IA86|ELP2_HUMAN	Q6IA86	ELP2_HUMAN	Elongator complex protein 2	2022-10-19-KB-FAIMS-Caco2-na-HD-2	443	449	443	Q6IA86_C443	1	CACO-2
CLANLRPLLDSGTMGTK	17	3	0.999	1	1C(463.2366)	sp|A0AVT1|UBA6_HUMAN	A0AVT1	UBA6_HUMAN	Ubiquitin-like modifier-activating enzyme 6	2022-10-19-KB-FAIMS-Caco2-na-HD-2	581	597	581	A0AVT1_C581	1	CACO-2
CLAPMMSEVIR	11	2	1	4	1C(463.2366), 5M(15.9949)	sp|P40939|ECHA_HUMAN	P40939	ECHA_HUMAN	Trifunctional enzyme subunit alpha, mitochondrial	2022-10-19-KB-FAIMS-Caco2-na-HD-2	550	560	550	P40939_C550	1	CACO-2
CLATEKVK	8	2	1	1	1C(463.2366)	sp|P45974|UBP5_HUMAN	P45974	UBP5_HUMAN	Ubiquitin carboxyl-terminal hydrolase 5	2022-10-19-KB-FAIMS-Caco2-na-HD-2	471	478	471	P45974_C471	1	CACO-2
CLATGPGIASTVK	13	2	1	8	1C(463.2366)	sp|O75369|FLNB_HUMAN	O75369	FLNB_HUMAN	Filamin-B	2022-10-19-KB-FAIMS-Caco2-na-HD-2	1617	1629	1617	O75369_C1617	1	CACO-2
CLATHGR	7	2	0.9956	2	1C(463.2366)	sp|P49327|FAS_HUMAN	P49327	FAS_HUMAN	Fatty acid synthase	2022-10-19-KB-FAIMS-Caco2-na-HD-2	1759	1765	1759	P49327_C1759	1	CACO-2
CLDALAALR	9	2	1	3	1C(463.2366)	sp|Q96KR1|ZFR_HUMAN	Q96KR1	ZFR_HUMAN	Zinc finger RNA-binding protein	2022-10-19-KB-FAIMS-Caco2-na-HD-2	899	907	899	Q96KR1_C899	1	CACO-2
CLDAVVSTR	9	2	1	1	1C(463.2366)	sp|Q86VP6|CAND1_HUMAN	Q86VP6	CAND1_HUMAN	Cullin-associated NEDD8-dissociated protein 1	2022-10-19-KB-FAIMS-Caco2-na-HD-2	356	364	356	Q86VP6_C356	1	CACO-2
CLDENYHK	8	2	1	1	1C(463.2366)	sp|Q93099|HGD_HUMAN	Q93099	HGD_HUMAN	Homogentisate 1,2-dioxygenase	2022-10-19-KB-FAIMS-Caco2-na-HD-2	418	425	418	Q93099_C418	1	CACO-2
CLDGQPMK	8	2	0.9999	2	1C(463.2366)	sp|Q9BY77|PDIP3_HUMAN	Q9BY77	PDIP3_HUMAN	Polymerase delta-interacting protein 3	2022-10-19-KB-FAIMS-Caco2-na-HD-2	338	345	338	Q9BY77_C338	1	CACO-2
CLDLYLCPR	9	2	0.9999	2	1C(57.0215), 7C(463.2366)	sp|Q14137|BOP1_HUMAN	Q14137	BOP1_HUMAN	Ribosome biogenesis protein BOP1	2022-10-19-KB-FAIMS-Caco2-na-HD-2	367	375	367	Q14137_C367,373	2	CACO-2
CLDLYLCPR	9	2	0.9999	2	1C(57.0215), 7C(463.2366)	sp|Q14137|BOP1_HUMAN	Q14137	BOP1_HUMAN	Ribosome biogenesis protein BOP1	2022-10-19-KB-FAIMS-Caco2-na-HD-2	367	375	373	Q14137_C367,373	2	CACO-2
CLDPALTIAASLAFK	15	2	0.9993	3	1C(463.2366)	sp|Q6P158|DHX57_HUMAN	Q6P158	DHX57_HUMAN	Putative ATP-dependent RNA helicase DHX57	2022-10-19-KB-FAIMS-Caco2-na-HD-2	1080	1094	1080	Q6P158_C1080	1	CACO-2
CLDPAQR	7	2	0.9961	2	1C(463.2366)	sp|A2RRD8|ZN320_HUMAN	A2RRD8	ZN320_HUMAN	Zinc finger protein 320	2022-10-19-KB-FAIMS-Caco2-na-HD-2	24	30	24	A2RRD8_C24	1	CACO-2
CLEAGINFMVYQPTPWEAASDSMKR	25	3	1	1	1C(463.2366)	sp|Q9H0U6|RM18_HUMAN	Q9H0U6	RM18_HUMAN	39S ribosomal protein L18, mitochondrial	2022-10-19-KB-FAIMS-Caco2-na-HD-2	136	160	136	Q9H0U6_C136	1	CACO-2
CLEDEHLLQAISK	13	3	1	1	1C(463.2366)	sp|Q9Y217|MTMR6_HUMAN	Q9Y217	MTMR6_HUMAN	Myotubularin-related protein 6	2022-10-19-KB-FAIMS-Caco2-na-HD-2	214	226	214	Q9Y217_C214	1	CACO-2
CLEDENAR	8	2	1	4	1C(463.2366)	sp|P15924|DESP_HUMAN	P15924	DESP_HUMAN	Desmoplakin	2022-10-19-KB-FAIMS-Caco2-na-HD-2	1499	1506	1499	P15924_C1499	1	CACO-2
CLEEFELLGK	10	2	1	1	1C(463.2366)	sp|B5ME19|EIFCL_HUMAN	B5ME19	EIFCL_HUMAN	Eukaryotic translation initiation factor 3 subunit C-like protein	2022-10-19-KB-FAIMS-Caco2-na-HD-2	79	88	79	B5ME19_C79	1	CACO-2
CLEEKNEILQGK	12	2	1	2	1C(463.2366)	sp|Q14980|NUMA1_HUMAN	Q14980	NUMA1_HUMAN	Nuclear mitotic apparatus protein 1	2022-10-19-KB-FAIMS-Caco2-na-HD-2	375	386	375	Q14980_C375	1	CACO-2
CLEELLSSR	9	2	0.9998	1	1C(463.2366)	sp|Q99797|MIPEP_HUMAN	Q99797	MIPEP_HUMAN	Mitochondrial intermediate peptidase	2022-10-19-KB-FAIMS-Caco2-na-HD-2	281	289	281	Q99797_C281	1	CACO-2
CLEEVEDLIVK	11	2	1	4	1C(463.2366)	sp|P80404|GABT_HUMAN	P80404	GABT_HUMAN	4-aminobutyrate aminotransferase, mitochondrial	2022-10-19-KB-FAIMS-Caco2-na-HD-2	269	279	269	P80404_C269	1	CACO-2
CLEIYDMIGQAISSSR	16	2	0.585	1	1C(463.2366)	sp|Q5T4S7|UBR4_HUMAN	Q5T4S7	UBR4_HUMAN	E3 ubiquitin-protein ligase UBR4	2022-10-19-KB-FAIMS-Caco2-na-HD-2	381	396	381	Q5T4S7_C381	1	CACO-2
CLELEHLTGSTADVYLEYIQR	21	3	1	2	1C(463.2366)	sp|P82664|RT10_HUMAN	P82664	RT10_HUMAN	28S ribosomal protein S10, mitochondrial	2022-10-19-KB-FAIMS-Caco2-na-HD-2	142	162	142	P82664_C142	1	CACO-2
CLELFSELAEDK	12	2	1	3	1C(463.2366)	sp|P08238|HS90B_HUMAN	P08238	HS90B_HUMAN	Heat shock protein HSP 90-beta	2022-10-19-KB-FAIMS-Caco2-na-HD-2	412	423	412	P08238_C412	1	CACO-2
CLELFSELAEDKENYK	16	3	1	4	1C(463.2366)	sp|P08238|HS90B_HUMAN	P08238	HS90B_HUMAN	Heat shock protein HSP 90-beta	2022-10-19-KB-FAIMS-Caco2-na-HD-2	412	427	412	P08238_C412	1	CACO-2
CLELFSELAEDKENYKK	17	3, 4	1	5	1C(463.2366)	sp|P08238|HS90B_HUMAN	P08238	HS90B_HUMAN	Heat shock protein HSP 90-beta	2022-10-19-KB-FAIMS-Caco2-na-HD-2	412	428	412	P08238_C412	1	CACO-2
CLELFTELAEDKENYK	16	3	1	2	1C(463.2366)	sp|P07900|HS90A_HUMAN	P07900	HS90A_HUMAN	Heat shock protein HSP 90-alpha	2022-10-19-KB-FAIMS-Caco2-na-HD-2	420	435	420	P07900_C420	1	CACO-2
CLELFTELAEDKENYKK	17	3, 4	1	8	1C(463.2366)	sp|P07900|HS90A_HUMAN	P07900	HS90A_HUMAN	Heat shock protein HSP 90-alpha	2022-10-19-KB-FAIMS-Caco2-na-HD-2	420	436	420	P07900_C420	1	CACO-2
CLELVEHFGPNELR	14	3	1	1	1C(463.2366)	sp|Q969Z0|FAKD4_HUMAN	Q969Z0	FAKD4_HUMAN	FAST kinase domain-containing protein 4	2022-10-19-KB-FAIMS-Caco2-na-HD-2	246	259	246	Q969Z0_C246	1	CACO-2
CLELVEHFGPNELRK	15	3	1	1	1C(463.2366)	sp|Q969Z0|FAKD4_HUMAN	Q969Z0	FAKD4_HUMAN	FAST kinase domain-containing protein 4	2022-10-19-KB-FAIMS-Caco2-na-HD-2	246	260	246	Q969Z0_C246	1	CACO-2
CLEPTVALLR	10	2	1	5	1C(463.2366)	sp|Q8TCG1|CIP2A_HUMAN	Q8TCG1	CIP2A_HUMAN	Protein CIP2A	2022-10-19-KB-FAIMS-Caco2-na-HD-2	337	346	337	Q8TCG1_C337	1	CACO-2
CLESPFSR	8	2	0.9998	1	1C(463.2366)	sp|Q7Z628|ARHG8_HUMAN	Q7Z628	ARHG8_HUMAN	Neuroepithelial cell-transforming gene 1 protein	2022-10-19-KB-FAIMS-Caco2-na-HD-2	293	300	293	Q7Z628_C293	1	CACO-2
CLFLTESLK	9	2	0.9999	2	1C(463.2366)	sp|P14373|TRI27_HUMAN	P14373	TRI27_HUMAN	Zinc finger protein RFP	2022-10-19-KB-FAIMS-Caco2-na-HD-2	284	292	284	P14373_C284	1	CACO-2
CLFQLETVAVTQMNK	15	2	1	5	1C(463.2366)	sp|Q9H568|ACTL8_HUMAN	Q9H568	ACTL8_HUMAN	Actin-like protein 8	2022-10-19-KB-FAIMS-Caco2-na-HD-2	197	211	197	Q9H568_C197	1	CACO-2
CLFQSPLFAK	10	2	1	3	1C(463.2366)	sp|Q86X55|CARM1_HUMAN	Q86X55	CARM1_HUMAN	Histone-arginine methyltransferase CARM1	2022-10-19-KB-FAIMS-Caco2-na-HD-2	420	429	420	Q86X55_C420	1	CACO-2
CLFTLLGHLDYIR	13	3	1	3	1C(463.2366)	sp|P53621|COPA_HUMAN	P53621	COPA_HUMAN	Coatomer subunit alpha	2022-10-19-KB-FAIMS-Caco2-na-HD-2	85	97	85	P53621_C85	1	CACO-2
CLGEGGK	7	2	0.9993	2	1C(463.2366)	sp|Q9NU22|MDN1_HUMAN	Q9NU22	MDN1_HUMAN	Midasin	2022-10-19-KB-FAIMS-Caco2-na-HD-2	2158	2164	2158	Q9NU22_C2158	1	CACO-2
CLGGLLR	7	2	0.9936	3	1C(463.2366)	sp|Q5T011|SZT2_HUMAN	Q5T011	SZT2_HUMAN	KICSTOR complex protein SZT2	2022-10-19-KB-FAIMS-Caco2-na-HD-2	128	134	128	Q5T011_C128	1	CACO-2
CLGHYVNGK	9	2	0.9885	1	1C(463.2366)	sp|Q8IZ83|A16A1_HUMAN	Q8IZ83	A16A1_HUMAN	Aldehyde dehydrogenase family 16 member A1	2022-10-19-KB-FAIMS-Caco2-na-HD-2	39	47	39	Q8IZ83_C39	1	CACO-2
CLGIPNTAHFANVTQIEDAVSLWAK	25	3	0.7359	2	1C(463.2366)	sp|Q12874|SF3A3_HUMAN	Q12874	SF3A3_HUMAN	Splicing factor 3A subunit 3	2022-10-19-KB-FAIMS-Caco2-na-HD-2	437	461	437	Q12874_C437	1	CACO-2
CLGISLEELR	10	2	1	1	1C(463.2366)	sp|Q01415|GALK2_HUMAN	Q01415	GALK2_HUMAN	N-acetylgalactosamine kinase	2022-10-19-KB-FAIMS-Caco2-na-HD-2	303	312	303	Q01415_C303	1	CACO-2
CLGLNKR	7	2	0.9994	3	1C(463.2366)	sp|Q5C9Z4|NOM1_HUMAN	Q5C9Z4	NOM1_HUMAN	Nucleolar MIF4G domain-containing protein 1	2022-10-19-KB-FAIMS-Caco2-na-HD-2	192	198	192	Q5C9Z4_C192	1	CACO-2
CLGNPER	7	2	0.9993	3	1C(463.2366)	sp|P38606|VATA_HUMAN	P38606	VATA_HUMAN	V-type proton ATPase catalytic subunit A	2022-10-19-KB-FAIMS-Caco2-na-HD-2	394	400	394	P38606_C394	1	CACO-2
CLGPLVSK	8	2	0.9983	1	1C(463.2366)	sp|Q86VP6|CAND1_HUMAN	Q86VP6	CAND1_HUMAN	Cullin-associated NEDD8-dissociated protein 1	2022-10-19-KB-FAIMS-Caco2-na-HD-2	71	78	71	Q86VP6_C71	1	CACO-2
CLGSLFSMLHQACR	14	3	1	3	13C(463.2366), 13C(57.0215), 1C(463.2366)	sp|Q14204|DYHC1_HUMAN	Q14204	DYHC1_HUMAN	Cytoplasmic dynein 1 heavy chain 1	2022-10-19-KB-FAIMS-Caco2-na-HD-2	2454	2467	2454	Q14204_C2454,2466	2	CACO-2
CLGSLFSMLHQACR	14	3	1	3	13C(463.2366), 13C(57.0215), 1C(463.2366)	sp|Q14204|DYHC1_HUMAN	Q14204	DYHC1_HUMAN	Cytoplasmic dynein 1 heavy chain 1	2022-10-19-KB-FAIMS-Caco2-na-HD-2	2454	2467	2466	Q14204_C2454,2466	2	CACO-2
CLGTQLPNNRPLPPLFNFSAGELSIQPSLNAILIPPHLR	39	4	1	5	1C(463.2366)	sp|P49840|GSK3A_HUMAN	P49840	GSK3A_HUMAN	Glycogen synthase kinase-3 alpha	2022-10-19-KB-FAIMS-Caco2-na-HD-2	408	446	408	P49840_C408	1	CACO-2
CLHDIALAHR	10	3	1	1	1C(463.2366)	sp|Q96B36|AKTS1_HUMAN	Q96B36	AKTS1_HUMAN	Proline-rich AKT1 substrate 1	2022-10-19-KB-FAIMS-Caco2-na-HD-2	61	70	61	Q96B36_C61	1	CACO-2
CLHELVK	7	2	0.9997	2	1C(463.2366)	sp|Q6GMV1|ALG1L_HUMAN	Q6GMV1	ALG1L_HUMAN	Putative glycosyltransferase ALG1-like	2022-10-19-KB-FAIMS-Caco2-na-HD-2	92	98	92	Q6GMV1_C92	1	CACO-2
CLHFSGVGK	9	2	1	2	1C(463.2366)	sp|Q96I51|RCC1L_HUMAN	Q96I51	RCC1L_HUMAN	RCC1-like G exchanging factor-like protein	2022-10-19-KB-FAIMS-Caco2-na-HD-2	329	337	329	Q96I51_C329	1	CACO-2
CLHNFLTDGVPAEGAFTEDFQGLR	24	3	1	1	1C(463.2366)	sp|P57764|GSDMD_HUMAN	P57764	GSDMD_HUMAN	Gasdermin-D	2022-10-19-KB-FAIMS-Caco2-na-HD-2	268	291	268	P57764_C268	1	CACO-2
CLHSLTDKVPPSPELVKR	18	4	1	1	1C(463.2366)	sp|Q92797|SYMPK_HUMAN	Q92797	SYMPK_HUMAN	Symplekin	2022-10-19-KB-FAIMS-Caco2-na-HD-2	859	876	859	Q92797_C859	1	CACO-2
CLHVVTEAVTPLGIYLK	17	3	1	2	1C(463.2366)	sp|Q96KG9|SCYL1_HUMAN	Q96KG9	SCYL1_HUMAN	N-terminal kinase-like protein	2022-10-19-KB-FAIMS-Caco2-na-HD-2	88	104	88	Q96KG9_C88	1	CACO-2
CLIATGGTPR	10	2	1	6	1C(463.2366)	sp|O95831|AIFM1_HUMAN	O95831	AIFM1_HUMAN	Apoptosis-inducing factor 1, mitochondrial	2022-10-19-KB-FAIMS-Caco2-na-HD-2	256	265	256	O95831_C256	1	CACO-2
CLIGIIIK	8	2	0.9979	1	1C(463.2366)	sp|Q86XI2|CNDG2_HUMAN	Q86XI2	CNDG2_HUMAN	Condensin-2 complex subunit G2	2022-10-19-KB-FAIMS-Caco2-na-HD-2	1047	1054	1047	Q86XI2_C1047	1	CACO-2
CLIKNPAER	9	2	1	2	1C(463.2366)	sp|P36507|MP2K2_HUMAN	P36507	MP2K2_HUMAN	Dual specificity mitogen-activated protein kinase kinase 2	2022-10-19-KB-FAIMS-Caco2-na-HD-2	349	357	349	P36507_C349	1	CACO-2
CLINSGNGSTYEEETNKIK	19	3	1	1	1C(463.2366)	sp|Q8N4S0|CCD82_HUMAN	Q8N4S0	CCD82_HUMAN	Coiled-coil domain-containing protein 82	2022-10-19-KB-FAIMS-Caco2-na-HD-2	99	117	99	Q8N4S0_C99	1	CACO-2
CLKDEDPYVR	10	3	0.5588	1	1C(463.2366)	sp|P63010|AP2B1_HUMAN	P63010	AP2B1_HUMAN	AP-2 complex subunit beta	2022-10-19-KB-FAIMS-Caco2-na-HD-2	129	138	129	P63010_C129	1	CACO-2
CLLAASPENEAGGLKLDGR	19	3	1	2	1C(463.2366)	sp|Q9NW13|RBM28_HUMAN	Q9NW13	RBM28_HUMAN	RNA-binding protein 28	2022-10-19-KB-FAIMS-Caco2-na-HD-2	392	410	392	Q9NW13_C392	1	CACO-2
CLLASTYLAR	10	2	0.9994	2	1C(463.2366)	sp|Q9UPU5|UBP24_HUMAN	Q9UPU5	UBP24_HUMAN	Ubiquitin carboxyl-terminal hydrolase 24	2022-10-19-KB-FAIMS-Caco2-na-HD-2	153	162	153	Q9UPU5_C153	1	CACO-2
CLLAYFLDK	9	2	0.9999	2	1C(463.2366)	sp|O60825|F262_HUMAN	O60825	F262_HUMAN	6-phosphofructo-2-kinase/fructose-2,6-bisphosphatase 2	2022-10-19-KB-FAIMS-Caco2-na-HD-2	397	405	397	O60825_C397	1	CACO-2
CLLDTFK	7	2	0.9998	2	1C(463.2366)	sp|Q9H0C8|ILKAP_HUMAN	Q9H0C8	ILKAP_HUMAN	Integrin-linked kinase-associated serine/threonine phosphatase 2C	2022-10-19-KB-FAIMS-Caco2-na-HD-2	190	196	190	Q9H0C8_C190	1	CACO-2
CLLELNAK	8	2	0.5682	1	1C(463.2366)	sp|Q96RU2|UBP28_HUMAN	Q96RU2	UBP28_HUMAN	Ubiquitin carboxyl-terminal hydrolase 28	2022-10-19-KB-FAIMS-Caco2-na-HD-2	952	959	952	Q96RU2_C952	1	CACO-2
CLLIHPNPESALNEEAGR	18	3	1	1	1C(463.2366)	sp|Q16763|UBE2S_HUMAN	Q16763	UBE2S_HUMAN	Ubiquitin-conjugating enzyme E2 S	2022-10-19-KB-FAIMS-Caco2-na-HD-2	118	135	118	Q16763_C118	1	CACO-2
CLLNKPEKDWTEEDR	15	3	0.9999	1	1C(463.2366)	sp|Q8N3F8|MILK1_HUMAN	Q8N3F8	MILK1_HUMAN	MICAL-like protein 1	2022-10-19-KB-FAIMS-Caco2-na-HD-2	764	778	764	Q8N3F8_C764	1	CACO-2
CLLNLQIQHIDAR	13	3	0.981	1	1C(463.2366)	sp|Q5VWN6|F208B_HUMAN	Q5VWN6	F208B_HUMAN	Protein FAM208B	2022-10-19-KB-FAIMS-Caco2-na-HD-2	2373	2385	2373	Q5VWN6_C2373	1	CACO-2
CLLNNYMIWNLVR	13	2	1	2	1C(463.2366)	sp|P42892|ECE1_HUMAN	P42892	ECE1_HUMAN	Endothelin-converting enzyme 1	2022-10-19-KB-FAIMS-Caco2-na-HD-2	388	400	388	P42892_C388	1	CACO-2
CLLPAEAGGAR	11	2	1	1	1C(463.2366)	sp|Q03113|GNA12_HUMAN	Q03113	GNA12_HUMAN	Guanine nucleotide-binding protein subunit alpha-12	2022-10-19-KB-FAIMS-Caco2-na-HD-2	11	21	11	Q03113_C11	1	CACO-2
CLLTSAIYALQGR	13	2	1	5	1C(463.2366)	sp|Q6PGP7|TTC37_HUMAN	Q6PGP7	TTC37_HUMAN	Tetratricopeptide repeat protein 37	2022-10-19-KB-FAIMS-Caco2-na-HD-2	1162	1174	1162	Q6PGP7_C1162	1	CACO-2
CLMALKVPTTEKPTVTVNFR	20	4	0.9969	2	1C(463.2366)	sp|Q04637|IF4G1_HUMAN	Q04637	IF4G1_HUMAN	Eukaryotic translation initiation factor 4 gamma 1	2022-10-19-KB-FAIMS-Caco2-na-HD-2	821	840	821	Q04637_C821	1	CACO-2
CLMDLLHEELK	11	3	1	1	1C(463.2366)	sp|Q8TEY7|UBP33_HUMAN	Q8TEY7	UBP33_HUMAN	Ubiquitin carboxyl-terminal hydrolase 33	2022-10-19-KB-FAIMS-Caco2-na-HD-2	278	288	278	Q8TEY7_C278	1	CACO-2
CLMDQATDPNILGR	14	2	1	3	1C(463.2366)	sp|P78527|PRKDC_HUMAN	P78527	PRKDC_HUMAN	DNA-dependent protein kinase catalytic subunit	2022-10-19-KB-FAIMS-Caco2-na-HD-2	4106	4119	4106	P78527_C4106	1	CACO-2
CLNALASLR	9	2	1	5	1C(463.2366)	sp|Q96SI9|STRBP_HUMAN	Q96SI9	STRBP_HUMAN	Spermatid perinuclear RNA-binding protein	2022-10-19-KB-FAIMS-Caco2-na-HD-2	195	203	195	Q96SI9_C195	1	CACO-2
CLNNLAASQLK	11	2	1	2	1C(463.2366)	sp|Q14318|FKBP8_HUMAN	Q14318	FKBP8_HUMAN	Peptidyl-prolyl cis-trans isomerase FKBP8	2022-10-19-KB-FAIMS-Caco2-na-HD-2	274	284	274	Q14318_C274	1	CACO-2
CLNVDWIP	8	2	0.9969	2	1C(463.2366)	sp|P48147|PPCE_HUMAN	P48147	PPCE_HUMAN	Prolyl endopeptidase	2022-10-19-KB-FAIMS-Caco2-na-HD-2	703	710	703	P48147_C703	1	CACO-2
CLNVGLIR	8	2	0.9995	1	1C(463.2366)	sp|Q9NWZ3|IRAK4_HUMAN	Q9NWZ3	IRAK4_HUMAN	Interleukin-1 receptor-associated kinase 4	2022-10-19-KB-FAIMS-Caco2-na-HD-2	13	20	13	Q9NWZ3_C13	1	CACO-2
CLPAPQR	7	2	0.9967	2	1C(463.2366)	sp|O15164|TIF1A_HUMAN	O15164	TIF1A_HUMAN	Transcription intermediary factor 1-alpha	2022-10-19-KB-FAIMS-Caco2-na-HD-2	81	87	81	O15164_C81	1	CACO-2
CLPGDPNYLVGANCVSVLIDHF	22	3	0.9682	1	14C(463.2366), 1C(463.2366)	sp|Q07157|ZO1_HUMAN	Q07157	ZO1_HUMAN	Tight junction protein ZO-1	2022-10-19-KB-FAIMS-Caco2-na-HD-2	1727	1748	1727	Q07157_C1727,1740	2	CACO-2
CLPGDPNYLVGANCVSVLIDHF	22	3	0.9682	1	14C(463.2366), 1C(463.2366)	sp|Q07157|ZO1_HUMAN	Q07157	ZO1_HUMAN	Tight junction protein ZO-1	2022-10-19-KB-FAIMS-Caco2-na-HD-2	1727	1748	1740	Q07157_C1727,1740	2	CACO-2
CLPIESNPHSFDSPHTK	17	3	1	1	1C(463.2366)	sp|Q8N3C0|ASCC3_HUMAN	Q8N3C0	ASCC3_HUMAN	Activating signal cointegrator 1 complex subunit 3	2022-10-19-KB-FAIMS-Caco2-na-HD-2	1874	1890	1874	Q8N3C0_C1874	1	CACO-2
CLPPPSIR	8	2	0.9993	2	1C(463.2366)	sp|O15269|SPTC1_HUMAN	O15269	SPTC1_HUMAN	Serine palmitoyltransferase 1	2022-10-19-KB-FAIMS-Caco2-na-HD-2	438	445	438	O15269_C438	1	CACO-2
CLQEGAEISSPAVER	15	2	1	2	1C(463.2366)	sp|Q9BQ52|RNZ2_HUMAN	Q9BQ52	RNZ2_HUMAN	Zinc phosphodiesterase ELAC protein 2	2022-10-19-KB-FAIMS-Caco2-na-HD-2	609	623	609	Q9BQ52_C609	1	CACO-2
CLQLIVHYIPVIR	13	3	0.9995	2	1C(463.2366)	sp|Q9P1Q0|VPS54_HUMAN	Q9P1Q0	VPS54_HUMAN	Vacuolar protein sorting-associated protein 54	2022-10-19-KB-FAIMS-Caco2-na-HD-2	813	825	813	Q9P1Q0_C813	1	CACO-2
CLQNPSSDIR	10	2	1	4	1C(463.2366)	sp|Q92616|GCN1_HUMAN	Q92616	GCN1_HUMAN	eIF-2-alpha kinase activator GCN1	2022-10-19-KB-FAIMS-Caco2-na-HD-2	2558	2567	2558	Q92616_C2558	1	CACO-2
CLQQALHTFQNDIHVYPIWLCPFILPSQPGLVHPK	35	4, 5	1	3	1C(463.2366), 1C(57.0215), 21C(463.2366), 21C(57.0215)	sp|Q15392|DHC24_HUMAN	Q15392	DHC24_HUMAN	Delta(24)-sterol reductase	2022-10-19-KB-FAIMS-Caco2-na-HD-2	393	427	393	Q15392_C393,413	2	CACO-2
CLQQALHTFQNDIHVYPIWLCPFILPSQPGLVHPK	35	4, 5	1	3	1C(463.2366), 1C(57.0215), 21C(463.2366), 21C(57.0215)	sp|Q15392|DHC24_HUMAN	Q15392	DHC24_HUMAN	Delta(24)-sterol reductase	2022-10-19-KB-FAIMS-Caco2-na-HD-2	393	427	413	Q15392_C393,413	2	CACO-2
CLQSEPAR	8	2	0.9999	2	1C(463.2366)	sp|Q9UHY1|NRBP_HUMAN	Q9UHY1	NRBP_HUMAN	Nuclear receptor-binding protein	2022-10-19-KB-FAIMS-Caco2-na-HD-2	307	314	307	Q9UHY1_C307	1	CACO-2
CLQSGTLFR	9	2	0.9992	2	1C(463.2366)	sp|P07384|CAN1_HUMAN	P07384	CAN1_HUMAN	Calpain-1 catalytic subunit	2022-10-19-KB-FAIMS-Caco2-na-HD-2	49	57	49	P07384_C49	1	CACO-2
CLQTLLDTK	9	2	1	2	1C(463.2366)	sp|Q92616|GCN1_HUMAN	Q92616	GCN1_HUMAN	eIF-2-alpha kinase activator GCN1	2022-10-19-KB-FAIMS-Caco2-na-HD-2	1595	1603	1595	Q92616_C1595	1	CACO-2
CLQVLPER	8	2	0.9958	1	1C(463.2366)	sp|P53609|PGTB1_HUMAN	P53609	PGTB1_HUMAN	Geranylgeranyl transferase type-1 subunit beta	2022-10-19-KB-FAIMS-Caco2-na-HD-2	32	39	32	P53609_C32	1	CACO-2
CLQWTTVIER	10	2	1	3	1C(463.2366)	sp|P31749|AKT1_HUMAN	P31749	AKT1_HUMAN	RAC-alpha serine/threonine-protein kinase	2022-10-19-KB-FAIMS-Caco2-na-HD-2	77	86	77	P31749_C77	1	CACO-2
CLRPEELTNQMNQIEISMQHEQLEESFQELVEDYR	35	4	0.998	3	1C(463.2366)	sp|O14929|HAT1_HUMAN	O14929	HAT1_HUMAN	Histone acetyltransferase type B catalytic subunit	2022-10-19-KB-FAIMS-Caco2-na-HD-2	376	410	376	O14929_C376	1	CACO-2
CLRPEELTNQMNQIEISMQHEQLEESFQELVEDYRR	36	4, 5	1	2	1C(463.2366)	sp|O14929|HAT1_HUMAN	O14929	HAT1_HUMAN	Histone acetyltransferase type B catalytic subunit	2022-10-19-KB-FAIMS-Caco2-na-HD-2	376	411	376	O14929_C376	1	CACO-2
CLSDPGPHPEPGEGEPFFPK	20	3	1	1	1C(463.2366)	sp|P19634|SL9A1_HUMAN	P19634	SL9A1_HUMAN	Sodium/hydrogen exchanger 1	2022-10-19-KB-FAIMS-Caco2-na-HD-2	794	813	794	P19634_C794	1	CACO-2
CLSEVVAVDPSILAR	15	2	1	1	1C(463.2366)	sp|Q6KC79|NIPBL_HUMAN	Q6KC79	NIPBL_HUMAN	Nipped-B-like protein	2022-10-19-KB-FAIMS-Caco2-na-HD-2	1795	1809	1795	Q6KC79_C1795	1	CACO-2
CLSLSAGQTTLSR	13	2	1	2	1C(463.2366)	sp|Q9BTE3|MCMBP_HUMAN	Q9BTE3	MCMBP_HUMAN	Mini-chromosome maintenance complex-binding protein	2022-10-19-KB-FAIMS-Caco2-na-HD-2	602	614	602	Q9BTE3_C602	1	CACO-2
CLSPGSWASAAPSGPQLTSEQLTHVDSEGR	30	3	1	1	1C(463.2366)	sp|Q9NZB8|MOCS1_HUMAN	Q9NZB8	MOCS1_HUMAN	Molybdenum cofactor biosynthesis protein 1	2022-10-19-KB-FAIMS-Caco2-na-HD-2	461	490	461	Q9NZB8_C461	1	CACO-2
CLSQLYDHMPEGLTPLATLK	20	3	1	4	1C(463.2366), 9M(15.9949)	sp|Q8IUC4|RHPN2_HUMAN	Q8IUC4	RHPN2_HUMAN	Rhophilin-2	2022-10-19-KB-FAIMS-Caco2-na-HD-2	381	400	381	Q8IUC4_C381	1	CACO-2
CLSSATDPQTK	11	2	1	3	1C(463.2366)	sp|O94979|SC31A_HUMAN	O94979	SC31A_HUMAN	Protein transport protein Sec31A	2022-10-19-KB-FAIMS-Caco2-na-HD-2	1130	1140	1130	O94979_C1130	1	CACO-2
CLSSLKDER	9	2, 3	1	8	1C(463.2366)	sp|P52209|6PGD_HUMAN	P52209	6PGD_HUMAN	6-phosphogluconate dehydrogenase, decarboxylating	2022-10-19-KB-FAIMS-Caco2-na-HD-2	289	297	289	P52209_C289	1	CACO-2
CLSVISLATK	10	2	0.9939	2	1C(463.2366)	sp|Q7Z5K2|WAPL_HUMAN	Q7Z5K2	WAPL_HUMAN	Wings apart-like protein homolog	2022-10-19-KB-FAIMS-Caco2-na-HD-2	675	684	675	Q7Z5K2_C675	1	CACO-2
CLSVMEAK	8	2	1	6	1C(463.2366), 5M(15.9949)	sp|P49588|SYAC_HUMAN	P49588	SYAC_HUMAN	Alanine--tRNA ligase, cytoplasmic	2022-10-19-KB-FAIMS-Caco2-na-HD-2	773	780	773	P49588_C773	1	CACO-2
CLTALQGLYYNK	12	2	0.9762	1	1C(463.2366)	sp|Q8N3U4|STAG2_HUMAN	Q8N3U4	STAG2_HUMAN	Cohesin subunit SA-2	2022-10-19-KB-FAIMS-Caco2-na-HD-2	347	358	347	Q8N3U4_C347	1	CACO-2
CLTEVGK	7	2	0.5967	1	1C(463.2366)	sp|O00566|MPP10_HUMAN	O00566	MPP10_HUMAN	U3 small nucleolar ribonucleoprotein protein MPP10	2022-10-19-KB-FAIMS-Caco2-na-HD-2	14	20	14	O00566_C14	1	CACO-2
CLTFNPAKR	9	3	1	1	1C(463.2366)	sp|Q00534|CDK6_HUMAN	Q00534	CDK6_HUMAN	Cyclin-dependent kinase 6	2022-10-19-KB-FAIMS-Caco2-na-HD-2	280	288	280	Q00534_C280	1	CACO-2
CLTGLAVGLR	10	2	1	4	1C(463.2366)	sp|Q14008|CKAP5_HUMAN	Q14008	CKAP5_HUMAN	Cytoskeleton-associated protein 5	2022-10-19-KB-FAIMS-Caco2-na-HD-2	343	352	343	Q14008_C343	1	CACO-2
CLTPLVPEDLR	11	2	1	2	1C(463.2366)	sp|O60216|RAD21_HUMAN	O60216	RAD21_HUMAN	Double-strand-break repair protein rad21 homolog	2022-10-19-KB-FAIMS-Caco2-na-HD-2	392	402	392	O60216_C392	1	CACO-2
CLTPLVPEDLRK	12	3	1	2	1C(463.2366)	sp|O60216|RAD21_HUMAN	O60216	RAD21_HUMAN	Double-strand-break repair protein rad21 homolog	2022-10-19-KB-FAIMS-Caco2-na-HD-2	392	403	392	O60216_C392	1	CACO-2
CLTQQAVALQR	11	2	1	5	1C(463.2366)	sp|O75153|CLU_HUMAN	O75153	CLU_HUMAN	Clustered mitochondria protein homolog	2022-10-19-KB-FAIMS-Caco2-na-HD-2	1196	1206	1196	O75153_C1196	1	CACO-2
CLTQSGIAGGYKPFNLETCR	20	3	1	1	19C(463.2366), 1C(463.2366)	sp|P30626|SORCN_HUMAN	P30626	SORCN_HUMAN	Sorcin	2022-10-19-KB-FAIMS-Caco2-na-HD-2	57	76	57	P30626_C57,75	2	CACO-2
CLTQSGIAGGYKPFNLETCR	20	3	1	1	19C(463.2366), 1C(463.2366)	sp|P30626|SORCN_HUMAN	P30626	SORCN_HUMAN	Sorcin	2022-10-19-KB-FAIMS-Caco2-na-HD-2	57	76	75	P30626_C57,75	2	CACO-2
CLTTDEYDGHSTYPSHQYQ	19	3	1	2	1C(463.2366)	sp|P30043|BLVRB_HUMAN	P30043	BLVRB_HUMAN	Flavin reductase (NADPH)	2022-10-19-KB-FAIMS-Caco2-na-HD-2	188	206	188	P30043_C188	1	CACO-2
CLVAGLLSPR	10	2	1	2	1C(463.2366)	sp|Q8WYP5|ELYS_HUMAN	Q8WYP5	ELYS_HUMAN	Protein ELYS	2022-10-19-KB-FAIMS-Caco2-na-HD-2	521	530	521	Q8WYP5_C521	1	CACO-2
CLVFSLIGLHFK	12	3	1	1	1C(463.2366)	sp|P61326|MGN_HUMAN	P61326	MGN_HUMAN	Protein mago nashi homolog	2022-10-19-KB-FAIMS-Caco2-na-HD-2	131	142	131	P61326_C131	1	CACO-2
CLVIFNQEVISR	12	2	1	3	1C(463.2366)	sp|Q96ST3|SIN3A_HUMAN	Q96ST3	SIN3A_HUMAN	Paired amphipathic helix protein Sin3a	2022-10-19-KB-FAIMS-Caco2-na-HD-2	486	497	486	Q96ST3_C486	1	CACO-2
CLVLTGFGGYDK	12	2	1	3	1C(463.2366)	sp|Q99536|VAT1_HUMAN	Q99536	VAT1_HUMAN	Synaptic vesicle membrane protein VAT-1 homolog	2022-10-19-KB-FAIMS-Caco2-na-HD-2	50	61	50	Q99536_C50	1	CACO-2
CLVLTGFGGYDKVK	14	3	1	2	1C(463.2366)	sp|Q99536|VAT1_HUMAN	Q99536	VAT1_HUMAN	Synaptic vesicle membrane protein VAT-1 homolog	2022-10-19-KB-FAIMS-Caco2-na-HD-2	50	63	50	Q99536_C50	1	CACO-2
CLVMDVQAFER	11	2	1	4	1C(463.2366)	sp|P13861|KAP2_HUMAN	P13861	KAP2_HUMAN	cAMP-dependent protein kinase type II-alpha regulatory subunit	2022-10-19-KB-FAIMS-Caco2-na-HD-2	359	369	359	P13861_C359	1	CACO-2
CLVPEVTFR	9	2	0.9463	1	1C(463.2366)	sp|Q96F86|EDC3_HUMAN	Q96F86	EDC3_HUMAN	Enhancer of mRNA-decapping protein 3	2022-10-19-KB-FAIMS-Caco2-na-HD-2	47	55	47	Q96F86_C47	1	CACO-2
CLVTGGNVK	9	2	1	1	1C(463.2366)	sp|Q99638|RAD9A_HUMAN	Q99638	RAD9A_HUMAN	Cell cycle checkpoint control protein RAD9A	2022-10-19-KB-FAIMS-Caco2-na-HD-2	3	11	3	Q99638_C3	1	CACO-2
CLVTVSIGGHGLGACLGPR	19	3	1	2	15C(463.2366), 15C(57.0215), 1C(463.2366)	sp|Q14315|FLNC_HUMAN	Q14315	FLNC_HUMAN	Filamin-C	2022-10-19-KB-FAIMS-Caco2-na-HD-2	1639	1657	1639	Q14315_C1639,1653	2	CACO-2
CLVTVSIGGHGLGACLGPR	19	3	1	2	15C(463.2366), 15C(57.0215), 1C(463.2366)	sp|Q14315|FLNC_HUMAN	Q14315	FLNC_HUMAN	Filamin-C	2022-10-19-KB-FAIMS-Caco2-na-HD-2	1639	1657	1653	Q14315_C1639,1653	2	CACO-2
CLVVDEADR	9	2	0.9998	3	1C(463.2366)	sp|Q9GZR7|DDX24_HUMAN	Q9GZR7	DDX24_HUMAN	ATP-dependent RNA helicase DDX24	2022-10-19-KB-FAIMS-Caco2-na-HD-2	467	475	467	Q9GZR7_C467	1	CACO-2
CLWEESR	7	2	0.9997	3	1C(463.2366)	sp|P40763|STAT3_HUMAN	P40763	STAT3_HUMAN	Signal transducer and activator of transcription 3	2022-10-19-KB-FAIMS-Caco2-na-HD-2	108	114	108	P40763_C108	1	CACO-2
CLYALEEGIVR	11	2	1	1	1C(463.2366)	sp|Q9P0M9|RM27_HUMAN	Q9P0M9	RM27_HUMAN	39S ribosomal protein L27, mitochondrial	2022-10-19-KB-FAIMS-Caco2-na-HD-2	88	98	88	Q9P0M9_C88	1	CACO-2
CLYASVLTAQPR	12	2	1	7	1C(463.2366)	sp|P13639|EF2_HUMAN	P13639	EF2_HUMAN	Elongation factor 2	2022-10-19-KB-FAIMS-Caco2-na-HD-2	728	739	728	P13639_C728	1	CACO-2
CLYFADTFLR	10	2	1	3	1C(463.2366)	sp|Q15334|L2GL1_HUMAN	Q15334	L2GL1_HUMAN	Lethal(2) giant larvae protein homolog 1	2022-10-19-KB-FAIMS-Caco2-na-HD-2	725	734	725	Q15334_C725	1	CACO-2
CLYLIGR	7	2	0.7545	1	1C(463.2366)	sp|Q12965|MYO1E_HUMAN	Q12965	MYO1E_HUMAN	Unconventional myosin-Ie	2022-10-19-KB-FAIMS-Caco2-na-HD-2	790	796	790	Q12965_C790	1	CACO-2
CLYSLINEAFR	11	2	1	4	1C(463.2366)	sp|Q08426|ECHP_HUMAN	Q08426	ECHP_HUMAN	Peroxisomal bifunctional enzyme	2022-10-19-KB-FAIMS-Caco2-na-HD-2	623	633	623	Q08426_C623	1	CACO-2
CLYVFPAKVEPAK	13	3	1	1	1C(463.2366)	sp|Q9C0C9|UBE2O_HUMAN	Q9C0C9	UBE2O_HUMAN	(E3-independent) E2 ubiquitin-conjugating enzyme	2022-10-19-KB-FAIMS-Caco2-na-HD-2	353	365	353	Q9C0C9_C353	1	CACO-2
CLYYLYASLDPNAVK	15	2	0.9176	1	1C(463.2366)	sp|Q29RF7|PDS5A_HUMAN	Q29RF7	PDS5A_HUMAN	Sister chromatid cohesion protein PDS5 homolog A	2022-10-19-KB-FAIMS-Caco2-na-HD-2	486	500	486	Q29RF7_C486	1	CACO-2
CMALAQLLVEQNFPAIAIHR	20	3	1	3	1C(463.2366)	sp|O00148|DX39A_HUMAN	O00148	DX39A_HUMAN	ATP-dependent RNA helicase DDX39A	2022-10-19-KB-FAIMS-Caco2-na-HD-2	299	318	299	O00148_C299	1	CACO-2
CMALSTAVLVGEAK	14	2	1	3	1C(463.2366)	sp|Q02252|MMSA_HUMAN	Q02252	MMSA_HUMAN	Methylmalonate-semialdehyde dehydrogenase [acylating], mitochondrial	2022-10-19-KB-FAIMS-Caco2-na-HD-2	317	330	317	Q02252_C317	1	CACO-2
CMAVYQTYVNAMNDKIR	17	3	1	2	1C(463.2366)	sp|Q9UKF6|CPSF3_HUMAN	Q9UKF6	CPSF3_HUMAN	Cleavage and polyadenylation specificity factor subunit 3	2022-10-19-KB-FAIMS-Caco2-na-HD-2	278	294	278	Q9UKF6_C278	1	CACO-2
CMDVYTPK	8	2	1	3	1C(463.2366)	sp|P67870|CSK2B_HUMAN	P67870	CSK2B_HUMAN	Casein kinase II subunit beta	2022-10-19-KB-FAIMS-Caco2-na-HD-2	140	147	140	P67870_C140	1	CACO-2
CMIDQAHQEERPIR	14	3	1	2	1C(463.2366)	sp|Q9UBQ5|EIF3K_HUMAN	Q9UBQ5	EIF3K_HUMAN	Eukaryotic translation initiation factor 3 subunit K	2022-10-19-KB-FAIMS-Caco2-na-HD-2	87	100	87	Q9UBQ5_C87	1	CACO-2
CMLDAALATLNTHGK	15	3	1	1	1C(463.2366)	sp|Q92616|GCN1_HUMAN	Q92616	GCN1_HUMAN	eIF-2-alpha kinase activator GCN1	2022-10-19-KB-FAIMS-Caco2-na-HD-2	1275	1289	1275	Q92616_C1275	1	CACO-2
CMMAQYNR	8	2	0.9959	3	1C(463.2366), 2M(15.9949)	sp|P31948|STIP1_HUMAN	P31948	STIP1_HUMAN	Stress-induced-phosphoprotein 1	2022-10-19-KB-FAIMS-Caco2-na-HD-2	471	478	471	P31948_C471	1	CACO-2
CMMAQYNRHDSPEDVK	16	3	1	1	1C(463.2366)	sp|P31948|STIP1_HUMAN	P31948	STIP1_HUMAN	Stress-induced-phosphoprotein 1	2022-10-19-KB-FAIMS-Caco2-na-HD-2	471	486	471	P31948_C471	1	CACO-2
CMPAPEEIVEELPASK	16	2	0.9993	2	1C(463.2366)	sp|P46013|KI67_HUMAN	P46013	KI67_HUMAN	Proliferation marker protein Ki-67	2022-10-19-KB-FAIMS-Caco2-na-HD-2	3014	3029	3014	P46013_C3014	1	CACO-2
CMPAPEEIVEELPASKK	17	3	1	1	1C(463.2366)	sp|P46013|KI67_HUMAN	P46013	KI67_HUMAN	Proliferation marker protein Ki-67	2022-10-19-KB-FAIMS-Caco2-na-HD-2	3014	3030	3014	P46013_C3014	1	CACO-2
CMPTFQFFK	9	2	1	13	1C(463.2366), 2M(15.9949)	sp|P10599|THIO_HUMAN	P10599	THIO_HUMAN	Thioredoxin	2022-10-19-KB-FAIMS-Caco2-na-HD-2	73	81	73	P10599_C73	1	CACO-2
CMPTFQFFKK	10	2, 3	1	5	1C(463.2366), 2M(15.9949)	sp|P10599|THIO_HUMAN	P10599	THIO_HUMAN	Thioredoxin	2022-10-19-KB-FAIMS-Caco2-na-HD-2	73	82	73	P10599_C73	1	CACO-2
CMPTFQFFKKGQK	13	3	1	1	1C(463.2366)	sp|P10599|THIO_HUMAN	P10599	THIO_HUMAN	Thioredoxin	2022-10-19-KB-FAIMS-Caco2-na-HD-2	73	85	73	P10599_C73	1	CACO-2
CMQEIPQEQIK	11	2	1	2	1C(463.2366)	sp|Q8NB16|MLKL_HUMAN	Q8NB16	MLKL_HUMAN	Mixed lineage kinase domain-like protein	2022-10-19-KB-FAIMS-Caco2-na-HD-2	184	194	184	Q8NB16_C184	1	CACO-2
CMQLTDFILK	10	2	1	5	1C(463.2366), 2M(15.9949)	sp|P50914|RL14_HUMAN	P50914	RL14_HUMAN	60S ribosomal protein L14	2022-10-19-KB-FAIMS-Caco2-na-HD-2	54	63	54	P50914_C54	1	CACO-2
CMQLTDFILKFPHSAHQK	18	3, 4	1	10	1C(463.2366), 2M(15.9949)	sp|P50914|RL14_HUMAN	P50914	RL14_HUMAN	60S ribosomal protein L14	2022-10-19-KB-FAIMS-Caco2-na-HD-2	54	71	54	P50914_C54	1	CACO-2
CMSIPVTMR	9	2	0.6821	1	1C(463.2366)	sp|Q15648|MED1_HUMAN	Q15648	MED1_HUMAN	Mediator of RNA polymerase II transcription subunit 1	2022-10-19-KB-FAIMS-Caco2-na-HD-2	501	509	501	Q15648_C501	1	CACO-2
CMTNTPVVVR	10	2	1	4	1C(463.2366)	sp|P32322|P5CR1_HUMAN	P32322	P5CR1_HUMAN	Pyrroline-5-carboxylate reductase 1, mitochondrial	2022-10-19-KB-FAIMS-Caco2-na-HD-2	120	129	120	P32322_C120	1	CACO-2
CMVQFVGR	8	2	0.9947	3	1C(463.2366), 2M(15.9949)	sp|Q9NZJ7|MTCH1_HUMAN	Q9NZJ7	MTCH1_HUMAN	Mitochondrial carrier homolog 1	2022-10-19-KB-FAIMS-Caco2-na-HD-2	222	229	222	Q9NZJ7_C222	1	CACO-2
CNAAFGAHDFHR	12	3	1	1	1C(463.2366)	sp|O75150|BRE1B_HUMAN	O75150	BRE1B_HUMAN	E3 ubiquitin-protein ligase BRE1B	2022-10-19-KB-FAIMS-Caco2-na-HD-2	986	997	986	O75150_C986	1	CACO-2
CNAAFGANDFHR	12	3	1	3	1C(463.2366)	sp|Q5VTR2|BRE1A_HUMAN	Q5VTR2	BRE1A_HUMAN	E3 ubiquitin-protein ligase BRE1A	2022-10-19-KB-FAIMS-Caco2-na-HD-2	960	971	960	Q5VTR2_C960	1	CACO-2
CNDVINAK	8	2	1	2	1C(463.2366)	sp|O75717|WDHD1_HUMAN	O75717	WDHD1_HUMAN	WD repeat and HMG-box DNA-binding protein 1	2022-10-19-KB-FAIMS-Caco2-na-HD-2	180	187	180	O75717_C180	1	CACO-2
CNEEHPAYLASDEITTVR	18	3	1	2	1C(463.2366)	sp|O60313|OPA1_HUMAN	O60313	OPA1_HUMAN	Dynamin-like 120 kDa protein, mitochondrial	2022-10-19-KB-FAIMS-Caco2-na-HD-2	801	818	801	O60313_C801	1	CACO-2
CNEEHPAYLASDEITTVRK	19	3	1	1	1C(463.2366)	sp|O60313|OPA1_HUMAN	O60313	OPA1_HUMAN	Dynamin-like 120 kDa protein, mitochondrial	2022-10-19-KB-FAIMS-Caco2-na-HD-2	801	819	801	O60313_C801	1	CACO-2
CNEFEMR	7	2	0.9989	3	1C(463.2366)	sp|P19174|PLCG1_HUMAN	P19174	PLCG1_HUMAN	1-phosphatidylinositol 4,5-bisphosphate phosphodiesterase gamma-1	2022-10-19-KB-FAIMS-Caco2-na-HD-2	646	652	646	P19174_C646	1	CACO-2
CNEIINWLDK	10	2	1	4	1C(463.2366)	sp|P11142|HSP7C_HUMAN	P11142	HSP7C_HUMAN	Heat shock cognate 71 kDa protein	2022-10-19-KB-FAIMS-Caco2-na-HD-2	574	583	574	P11142_C574	1	CACO-2
CNEIINWLDKNQTAEK	16	3	1	2	1C(463.2366)	sp|P11142|HSP7C_HUMAN	P11142	HSP7C_HUMAN	Heat shock cognate 71 kDa protein	2022-10-19-KB-FAIMS-Caco2-na-HD-2	574	589	574	P11142_C574	1	CACO-2
CNEIINWLDKNQTAEKEEFEHQQK	24	4	1	6	1C(463.2366)	sp|P11142|HSP7C_HUMAN	P11142	HSP7C_HUMAN	Heat shock cognate 71 kDa protein	2022-10-19-KB-FAIMS-Caco2-na-HD-2	574	597	574	P11142_C574	1	CACO-2
CNELQDIEK	9	2	1	3	1C(463.2366)	sp|O60264|SMCA5_HUMAN	O60264	SMCA5_HUMAN	SWI/SNF-related matrix-associated actin-dependent regulator of chromatin subfamily A member 5	2022-10-19-KB-FAIMS-Caco2-na-HD-2	891	899	891	O60264_C891	1	CACO-2
CNEPAVWSQLAK	12	2	1	3	1C(463.2366)	sp|Q00610|CLH1_HUMAN	Q00610	CLH1_HUMAN	Clathrin heavy chain 1	2022-10-19-KB-FAIMS-Caco2-na-HD-2	1102	1113	1102	Q00610_C1102	1	CACO-2
CNEQPNR	7	2	0.9961	1	1C(463.2366)	sp|Q7L576|CYFP1_HUMAN	Q7L576	CYFP1_HUMAN	Cytoplasmic FMR1-interacting protein 1	2022-10-19-KB-FAIMS-Caco2-na-HD-2	98	104	98	Q7L576_C98	1	CACO-2
CNFESAR	7	2	0.9253	1	1C(463.2366)	sp|Q8NB90|SPAT5_HUMAN	Q8NB90	SPAT5_HUMAN	Spermatogenesis-associated protein 5	2022-10-19-KB-FAIMS-Caco2-na-HD-2	291	297	291	Q8NB90_C291	1	CACO-2
CNGLLPVWGPHVPESAFATCLAR	23	3	0.9967	1	1C(463.2366), 20C(57.0215)	sp|Q5T4S7|UBR4_HUMAN	Q5T4S7	UBR4_HUMAN	E3 ubiquitin-protein ligase UBR4	2022-10-19-KB-FAIMS-Caco2-na-HD-2	4916	4938	4916	Q5T4S7_C4916,4935	2	CACO-2
CNGLLPVWGPHVPESAFATCLAR	23	3	0.9967	1	1C(463.2366), 20C(57.0215)	sp|Q5T4S7|UBR4_HUMAN	Q5T4S7	UBR4_HUMAN	E3 ubiquitin-protein ligase UBR4	2022-10-19-KB-FAIMS-Caco2-na-HD-2	4916	4938	4935	Q5T4S7_C4916,4935	2	CACO-2
CNGQPVPFQQPK	12	2	0.9999	2	1C(463.2366)	sp|Q9NRZ9|HELLS_HUMAN	Q9NRZ9	HELLS_HUMAN	Lymphoid-specific helicase	2022-10-19-KB-FAIMS-Caco2-na-HD-2	205	216	205	Q9NRZ9_C205	1	CACO-2
CNGVLEGIR	9	2	1	8	1C(463.2366)	sp|P35579|MYH9_HUMAN	P35579	MYH9_HUMAN	Myosin-9	2022-10-19-KB-FAIMS-Caco2-na-HD-2	694	702	694	P35579_C694	1	CACO-2
CNISYLEEWLKDK	13	3	1	1	1C(463.2366)	sp|Q9NQX4|MYO5C_HUMAN	Q9NQX4	MYO5C_HUMAN	Unconventional myosin-Vc	2022-10-19-KB-FAIMS-Caco2-na-HD-2	1608	1620	1608	Q9NQX4_C1608	1	CACO-2
CNLEAAFFEGHFLK	14	3	1	2	1C(463.2366)	sp|Q5W0V3|F16B1_HUMAN	Q5W0V3	F16B1_HUMAN	Protein FAM160B1	2022-10-19-KB-FAIMS-Caco2-na-HD-2	624	637	624	Q5W0V3_C624	1	CACO-2
CNLEDQVK	8	2	0.9999	2	1C(463.2366)	sp|Q5JRA6|TGO1_HUMAN	Q5JRA6	TGO1_HUMAN	Transport and Golgi organization protein 1 homolog	2022-10-19-KB-FAIMS-Caco2-na-HD-2	1486	1493	1486	Q5JRA6_C1486	1	CACO-2
CNLENKK	7	2	0.9999	2	1C(463.2366)	sp|P12270|TPR_HUMAN	P12270	TPR_HUMAN	Nucleoprotein TPR	2022-10-19-KB-FAIMS-Caco2-na-HD-2	224	230	224	P12270_C224	1	CACO-2
CNLGSPEDFLSK	12	2	1	2	1C(463.2366)	sp|Q7Z478|DHX29_HUMAN	Q7Z478	DHX29_HUMAN	ATP-dependent RNA helicase DHX29	2022-10-19-KB-FAIMS-Caco2-na-HD-2	1025	1036	1025	Q7Z478_C1025	1	CACO-2
CNLHMNGNVITSDQPILLR	19	3	1	3	1C(463.2366)	sp|Q9BY77|PDIP3_HUMAN	Q9BY77	PDIP3_HUMAN	Polymerase delta-interacting protein 3	2022-10-19-KB-FAIMS-Caco2-na-HD-2	346	364	346	Q9BY77_C346	1	CACO-2
CNLLAEK	7	2	0.9863	1	1C(463.2366)	sp|P02765|FETUA_HUMAN	P02765	FETUA_HUMAN	Alpha-2-HS-glycoprotein	2022-10-19-KB-FAIMS-Caco2-na-HD-2	219	225	219	P02765_C219	1	CACO-2
CNMSLTHFFK	10	3	0.9991	2	1C(463.2366)	sp|Q6L8Q7|PDE12_HUMAN	Q6L8Q7	PDE12_HUMAN	2',5'-phosphodiesterase 12	2022-10-19-KB-FAIMS-Caco2-na-HD-2	530	539	530	Q6L8Q7_C530	1	CACO-2
CNNNWVVR	8	2	0.997	2	1C(463.2366)	sp|O15344|TRI18_HUMAN	O15344	TRI18_HUMAN	E3 ubiquitin-protein ligase Midline-1	2022-10-19-KB-FAIMS-Caco2-na-HD-2	580	587	580	O15344_C580	1	CACO-2
CNNVLYIR	8	2	1	6	1C(463.2366)	sp|P62306|RUXF_HUMAN	P62306	RUXF_HUMAN	Small nuclear ribonucleoprotein F	2022-10-19-KB-FAIMS-Caco2-na-HD-2	66	73	66	P62306_C66	1	CACO-2
CNPGYGLLVRPSR	13	3	1	1	1C(463.2366)	sp|Q9NQT8|KI13B_HUMAN	Q9NQT8	KI13B_HUMAN	Kinesin-like protein KIF13B	2022-10-19-KB-FAIMS-Caco2-na-HD-2	1754	1766	1754	Q9NQT8_C1754	1	CACO-2
CNSLEEIK	8	2	0.9999	3	1C(463.2366)	sp|Q13813|SPTN1_HUMAN	Q13813	SPTN1_HUMAN	Spectrin alpha chain, non-erythrocytic 1	2022-10-19-KB-FAIMS-Caco2-na-HD-2	2120	2127	2120	Q13813_C2120	1	CACO-2
CNSLPAK	7	2	0.999	2	1C(463.2366)	sp|Q9UBQ0|VPS29_HUMAN	Q9UBQ0	VPS29_HUMAN	Vacuolar protein sorting-associated protein 29	2022-10-19-KB-FAIMS-Caco2-na-HD-2	15	21	15	Q9UBQ0_C15	1	CACO-2
CNTCGEPITDR	11	2	0.9998	4	1C(463.2366), 1C(57.0215), 4C(463.2366), 4C(57.0215)	sp|Q15942|ZYX_HUMAN	Q15942	ZYX_HUMAN	Zyxin	2022-10-19-KB-FAIMS-Caco2-na-HD-2	444	454	444	Q15942_C444,447	2	CACO-2
CNTCGEPITDR	11	2	0.9998	4	1C(463.2366), 1C(57.0215), 4C(463.2366), 4C(57.0215)	sp|Q15942|ZYX_HUMAN	Q15942	ZYX_HUMAN	Zyxin	2022-10-19-KB-FAIMS-Caco2-na-HD-2	444	454	447	Q15942_C444,447	2	CACO-2
CNTGSEGSEAQPPGKPSTEAR	21	3	0.6648	1	1C(463.2366)	sp|O00562|PITM1_HUMAN	O00562	PITM1_HUMAN	Membrane-associated phosphatidylinositol transfer protein 1	2022-10-19-KB-FAIMS-Caco2-na-HD-2	259	279	259	O00562_C259	1	CACO-2
CNTLISLIEKENMEIEER	18	3	1	3	1C(463.2366)	sp|P28370|SMCA1_HUMAN	P28370	SMCA1_HUMAN	Probable global transcription activator SNF2L1	2022-10-19-KB-FAIMS-Caco2-na-HD-2	1016	1033	1016	P28370_C1016	1	CACO-2
CNTLITLIER	10	2	1	4	1C(463.2366)	sp|O60264|SMCA5_HUMAN	O60264	SMCA5_HUMAN	SWI/SNF-related matrix-associated actin-dependent regulator of chromatin subfamily A member 5	2022-10-19-KB-FAIMS-Caco2-na-HD-2	1001	1010	1001	O60264_C1001	1	CACO-2
CNTLITLIERENMELEEKEK	20	4	0.966	1	1C(463.2366)	sp|O60264|SMCA5_HUMAN	O60264	SMCA5_HUMAN	SWI/SNF-related matrix-associated actin-dependent regulator of chromatin subfamily A member 5	2022-10-19-KB-FAIMS-Caco2-na-HD-2	1001	1020	1001	O60264_C1001	1	CACO-2
CNTNTAIELK	10	2	1	3	1C(463.2366)	sp|O14929|HAT1_HUMAN	O14929	HAT1_HUMAN	Histone acetyltransferase type B catalytic subunit	2022-10-19-KB-FAIMS-Caco2-na-HD-2	27	36	27	O14929_C27	1	CACO-2
CNVEPVGR	8	2	1	3	1C(463.2366)	sp|Q14676|MDC1_HUMAN	Q14676	MDC1_HUMAN	Mediator of DNA damage checkpoint protein 1	2022-10-19-KB-FAIMS-Caco2-na-HD-2	26	33	26	Q14676_C26	1	CACO-2
CNVIITQPR	9	2	1	2	1C(463.2366)	sp|Q7L2E3|DHX30_HUMAN	Q7L2E3	DHX30_HUMAN	Putative ATP-dependent RNA helicase DHX30	2022-10-19-KB-FAIMS-Caco2-na-HD-2	484	492	484	Q7L2E3_C484	1	CACO-2
CNVWILDGDLYHK	13	3	1	4	1C(463.2366)	sp|O43237|DC1L2_HUMAN	O43237	DC1L2_HUMAN	Cytoplasmic dynein 1 light intermediate chain 2	2022-10-19-KB-FAIMS-Caco2-na-HD-2	104	116	104	O43237_C104	1	CACO-2
CNYLALVGGGKKPK	14	3	1	1	1C(463.2366)	sp|Q5MNZ6|WIPI3_HUMAN	Q5MNZ6	WIPI3_HUMAN	WD repeat domain phosphoinositide-interacting protein 3	2022-10-19-KB-FAIMS-Caco2-na-HD-2	63	76	63	Q5MNZ6_C63	1	CACO-2
CNYSQSER	8	2	0.8531	1	1C(463.2366)	sp|Q7Z2W4|ZCCHV_HUMAN	Q7Z2W4	ZCCHV_HUMAN	Zinc finger CCCH-type antiviral protein 1	2022-10-19-KB-FAIMS-Caco2-na-HD-2	96	103	96	Q7Z2W4_C96	1	CACO-2
CPADNPGLVQAQPR	14	2	0.9992	2	1C(463.2366)	sp|Q68CZ2|TENS3_HUMAN	Q68CZ2	TENS3_HUMAN	Tensin-3	2022-10-19-KB-FAIMS-Caco2-na-HD-2	615	628	615	Q68CZ2_C615	1	CACO-2
CPAGVSK	7	2	0.9992	3	1C(463.2366)	sp|Q9HCE0|EPG5_HUMAN	Q9HCE0	EPG5_HUMAN	Ectopic P granules protein 5 homolog	2022-10-19-KB-FAIMS-Caco2-na-HD-2	486	492	486	Q9HCE0_C486	1	CACO-2
CPALYWLSGLTCTEQNFISK	20	3	0.9996	4	12C(463.2366), 1C(57.0215)	sp|P10768|ESTD_HUMAN	P10768	ESTD_HUMAN	S-formylglutathione hydrolase	2022-10-19-KB-FAIMS-Caco2-na-HD-2	45	64	45	P10768_C45,56	2	CACO-2
CPALYWLSGLTCTEQNFISK	20	3	0.9996	4	12C(463.2366), 1C(57.0215)	sp|P10768|ESTD_HUMAN	P10768	ESTD_HUMAN	S-formylglutathione hydrolase	2022-10-19-KB-FAIMS-Caco2-na-HD-2	45	64	56	P10768_C45,56	2	CACO-2
CPARPPPSGSQGLLEEMLAASSSK	24	3	1	1	1C(463.2366)	sp|Q9C0C2|TB182_HUMAN	Q9C0C2	TB182_HUMAN	182 kDa tankyrase-1-binding protein	2022-10-19-KB-FAIMS-Caco2-na-HD-2	1443	1466	1443	Q9C0C2_C1443	1	CACO-2
CPASEPGLDATTASESR	17	2	1	2	1C(463.2366)	sp|Q27J81|INF2_HUMAN	Q27J81	INF2_HUMAN	Inverted formin-2	2022-10-19-KB-FAIMS-Caco2-na-HD-2	1029	1045	1029	Q27J81_C1029	1	CACO-2
CPDIATQLAGTKK	13	3	1	1	1C(463.2366)	sp|P48637|GSHB_HUMAN	P48637	GSHB_HUMAN	Glutathione synthetase	2022-10-19-KB-FAIMS-Caco2-na-HD-2	294	306	294	P48637_C294	1	CACO-2
CPDTLQSR	8	2	0.9991	1	1C(463.2366)	sp|O95359|TACC2_HUMAN	O95359	TACC2_HUMAN	Transforming acidic coiled-coil-containing protein 2	2022-10-19-KB-FAIMS-Caco2-na-HD-2	697	704	697	O95359_C697	1	CACO-2
CPDYYENNVHK	11	3	1	1	1C(463.2366)	sp|Q9H9F9|ARP5_HUMAN	Q9H9F9	ARP5_HUMAN	Actin-related protein 5	2022-10-19-KB-FAIMS-Caco2-na-HD-2	265	275	265	Q9H9F9_C265	1	CACO-2
CPEAIFQPSFLGIESSGIHETTFNSIMK	28	3	1	1	1C(463.2366)	sp|Q562R1|ACTBL_HUMAN	Q562R1	ACTBL_HUMAN	Beta-actin-like protein 2	2022-10-19-KB-FAIMS-Caco2-na-HD-2	258	285	258	Q562R1_C258	1	CACO-2
CPEALFQPCFLGMESCGIHETTFNSIMK	28	3, 4	1	8	13M(15.9949), 16C(463.2366), 1C(463.2366), 1C(57.0215), 27M(15.9949), 9C(463.2366), 9C(57.0215)	sp|A5A3E0|POTEF_HUMAN	A5A3E0	POTEF_HUMAN	POTE ankyrin domain family member F	2022-10-19-KB-FAIMS-Caco2-na-HD-2	957	984	957	A5A3E0_C957,965,972	3	CACO-2
CPEALFQPCFLGMESCGIHETTFNSIMK	28	3, 4	1	8	13M(15.9949), 16C(463.2366), 1C(463.2366), 1C(57.0215), 27M(15.9949), 9C(463.2366), 9C(57.0215)	sp|A5A3E0|POTEF_HUMAN	A5A3E0	POTEF_HUMAN	POTE ankyrin domain family member F	2022-10-19-KB-FAIMS-Caco2-na-HD-2	957	984	965	A5A3E0_C957,965,972	3	CACO-2
CPEALFQPCFLGMESCGIHETTFNSIMK	28	3, 4	1	8	13M(15.9949), 16C(463.2366), 1C(463.2366), 1C(57.0215), 27M(15.9949), 9C(463.2366), 9C(57.0215)	sp|A5A3E0|POTEF_HUMAN	A5A3E0	POTEF_HUMAN	POTE ankyrin domain family member F	2022-10-19-KB-FAIMS-Caco2-na-HD-2	957	984	972	A5A3E0_C957,965,972	3	CACO-2
CPEALFQPSFLGMESCGIHETTFNSIMK	28	3	1	35	13M(15.9949), 16C(463.2366), 16C(57.0215), 1C(463.2366), 1C(57.0215)	sp|P60709|ACTB_HUMAN	P60709	ACTB_HUMAN	Actin, cytoplasmic 1	2022-10-19-KB-FAIMS-Caco2-na-HD-2	257	284	257	P60709_C257,272	2	CACO-2
CPEALFQPSFLGMESCGIHETTFNSIMK	28	3	1	35	13M(15.9949), 16C(463.2366), 16C(57.0215), 1C(463.2366), 1C(57.0215)	sp|P60709|ACTB_HUMAN	P60709	ACTB_HUMAN	Actin, cytoplasmic 1	2022-10-19-KB-FAIMS-Caco2-na-HD-2	257	284	272	P60709_C257,272	2	CACO-2
CPEGTKPMLIFAGDDFDVTEDYR	23	3	1	2	1C(463.2366)	sp|Q9H7B2|RPF2_HUMAN	Q9H7B2	RPF2_HUMAN	Ribosome production factor 2 homolog	2022-10-19-KB-FAIMS-Caco2-na-HD-2	135	157	135	Q9H7B2_C135	1	CACO-2
CPEGTKPMLIFAGDDFDVTEDYRR	24	3, 4	1	3	1C(463.2366)	sp|Q9H7B2|RPF2_HUMAN	Q9H7B2	RPF2_HUMAN	Ribosome production factor 2 homolog	2022-10-19-KB-FAIMS-Caco2-na-HD-2	135	158	135	Q9H7B2_C135	1	CACO-2
CPENAFFLDHVR	12	3	1	3	1C(463.2366)	sp|O00159|MYO1C_HUMAN	O00159	MYO1C_HUMAN	Unconventional myosin-Ic	2022-10-19-KB-FAIMS-Caco2-na-HD-2	802	813	802	O00159_C802	1	CACO-2
CPFIVALNK	9	2	1	4	1C(463.2366)	sp|O60841|IF2P_HUMAN	O60841	IF2P_HUMAN	Eukaryotic translation initiation factor 5B	2022-10-19-KB-FAIMS-Caco2-na-HD-2	749	757	749	O60841_C749	1	CACO-2
CPFIVALNKIDR	12	3	1	1	1C(463.2366)	sp|O60841|IF2P_HUMAN	O60841	IF2P_HUMAN	Eukaryotic translation initiation factor 5B	2022-10-19-KB-FAIMS-Caco2-na-HD-2	749	760	749	O60841_C749	1	CACO-2
CPFTGNVSIR	10	2	1	8	1C(463.2366)	sp|P62280|RS11_HUMAN	P62280	RS11_HUMAN	40S ribosomal protein S11	2022-10-19-KB-FAIMS-Caco2-na-HD-2	60	69	60	P62280_C60	1	CACO-2
CPGGRNPWTGVSQFLQTSQK	20	3	1	1	1C(463.2366)	sp|Q99447|PCY2_HUMAN	Q99447	PCY2_HUMAN	Ethanolamine-phosphate cytidylyltransferase	2022-10-19-KB-FAIMS-Caco2-na-HD-2	180	199	180	Q99447_C180	1	CACO-2
CPGPLAVANGVVK	13	2	1	4	1C(463.2366)	sp|Q9Y6Y8|S23IP_HUMAN	Q9Y6Y8	S23IP_HUMAN	SEC23-interacting protein	2022-10-19-KB-FAIMS-Caco2-na-HD-2	604	616	604	Q9Y6Y8_C604	1	CACO-2
CPHSTPLWLLLSR	13	2	0.9921	2	1C(463.2366)	sp|O94906|PRP6_HUMAN	O94906	PRP6_HUMAN	Pre-mRNA-processing factor 6	2022-10-19-KB-FAIMS-Caco2-na-HD-2	739	751	739	O94906_C739	1	CACO-2
CPLDPYFIMPDK	12	2	0.9998	2	1C(463.2366)	sp|P33992|MCM5_HUMAN	P33992	MCM5_HUMAN	DNA replication licensing factor MCM5	2022-10-19-KB-FAIMS-Caco2-na-HD-2	207	218	207	P33992_C207	1	CACO-2
CPLDPYFIMPDKCK	14	3	1	5	13C(463.2366), 13C(57.0215), 1C(463.2366), 1C(57.0215)	sp|P33992|MCM5_HUMAN	P33992	MCM5_HUMAN	DNA replication licensing factor MCM5	2022-10-19-KB-FAIMS-Caco2-na-HD-2	207	220	207	P33992_C207,219	2	CACO-2
CPLDPYFIMPDKCK	14	3	1	5	13C(463.2366), 13C(57.0215), 1C(463.2366), 1C(57.0215)	sp|P33992|MCM5_HUMAN	P33992	MCM5_HUMAN	DNA replication licensing factor MCM5	2022-10-19-KB-FAIMS-Caco2-na-HD-2	207	220	219	P33992_C207,219	2	CACO-2
CPLLKPWALTFSYGR	15	2	0.9917	2	1C(463.2366)	sp|P04075|ALDOA_HUMAN	P04075	ALDOA_HUMAN	Fructose-bisphosphate aldolase A	2022-10-19-KB-FAIMS-Caco2-na-HD-2	290	304	290	P04075_C290	1	CACO-2
CPLNEEVIVQAR	12	2	0.9997	2	1C(463.2366)	sp|Q8IWV7|UBR1_HUMAN	Q8IWV7	UBR1_HUMAN	E3 ubiquitin-protein ligase UBR1	2022-10-19-KB-FAIMS-Caco2-na-HD-2	180	191	180	Q8IWV7_C180	1	CACO-2
CPLPAADSLMHLTK	14	3	1	2	1C(463.2366)	sp|O60508|PRP17_HUMAN	O60508	PRP17_HUMAN	Pre-mRNA-processing factor 17	2022-10-19-KB-FAIMS-Caco2-na-HD-2	29	42	29	O60508_C29	1	CACO-2
CPLSGACYSPEFK	13	2	1	3	1C(463.2366), 7C(57.0215)	sp|P53621|COPA_HUMAN	P53621	COPA_HUMAN	Coatomer subunit alpha	2022-10-19-KB-FAIMS-Caco2-na-HD-2	1185	1197	1185	P53621_C1185,1191	2	CACO-2
CPLSGACYSPEFK	13	2	1	3	1C(463.2366), 7C(57.0215)	sp|P53621|COPA_HUMAN	P53621	COPA_HUMAN	Coatomer subunit alpha	2022-10-19-KB-FAIMS-Caco2-na-HD-2	1185	1197	1191	P53621_C1185,1191	2	CACO-2
CPLYEANGQAVPK	13	2	0.9915	1	1C(463.2366)	sp|O60341|KDM1A_HUMAN	O60341	KDM1A_HUMAN	Lysine-specific histone demethylase 1A	2022-10-19-KB-FAIMS-Caco2-na-HD-2	360	372	360	O60341_C360	1	CACO-2
CPNLTYLNLSGNK	13	2	1	3	1C(463.2366)	sp|Q9BTT0|AN32E_HUMAN	Q9BTT0	AN32E_HUMAN	Acidic leucine-rich nuclear phosphoprotein 32 family member E	2022-10-19-KB-FAIMS-Caco2-na-HD-2	87	99	87	Q9BTT0_C87	1	CACO-2
CPNPEEGESVLELSLR	16	2	1	3	1C(463.2366)	sp|Q6PCE3|PGM2L_HUMAN	Q6PCE3	PGM2L_HUMAN	Glucose 1,6-bisphosphate synthase	2022-10-19-KB-FAIMS-Caco2-na-HD-2	303	318	303	Q6PCE3_C303	1	CACO-2
CPNPTCENMNFSWR	14	2	1	3	1C(463.2366), 6C(57.0215)	sp|P35637|FUS_HUMAN	P35637	FUS_HUMAN	RNA-binding protein FUS	2022-10-19-KB-FAIMS-Caco2-na-HD-2	428	441	428	P35637_C428,433	2	CACO-2
CPNPTCENMNFSWR	14	2	1	3	1C(463.2366), 6C(57.0215)	sp|P35637|FUS_HUMAN	P35637	FUS_HUMAN	RNA-binding protein FUS	2022-10-19-KB-FAIMS-Caco2-na-HD-2	428	441	433	P35637_C428,433	2	CACO-2
CPPDYPIHPPR	11	3	1	2	1C(463.2366)	sp|Q9H832|UBE2Z_HUMAN	Q9H832	UBE2Z_HUMAN	Ubiquitin-conjugating enzyme E2 Z	2022-10-19-KB-FAIMS-Caco2-na-HD-2	154	164	154	Q9H832_C154	1	CACO-2
CPPPPVR	7	2	0.9843	4	1C(463.2366)	sp|Q9H9J2|RM44_HUMAN	Q9H9J2	RM44_HUMAN	39S ribosomal protein L44, mitochondrial	2022-10-19-KB-FAIMS-Caco2-na-HD-2	53	59	53	Q9H9J2_C53	1	CACO-2
CPPPPVRR	8	2	0.955	2	1C(463.2366)	sp|Q9H9J2|RM44_HUMAN	Q9H9J2	RM44_HUMAN	39S ribosomal protein L44, mitochondrial	2022-10-19-KB-FAIMS-Caco2-na-HD-2	53	60	53	Q9H9J2_C53	1	CACO-2
CPQELSR	7	2	0.9936	1	1C(463.2366)	sp|Q15021|CND1_HUMAN	Q15021	CND1_HUMAN	Condensin complex subunit 1	2022-10-19-KB-FAIMS-Caco2-na-HD-2	286	292	286	Q15021_C286	1	CACO-2
CPQIVIAFYEER	12	2	1	6	1C(463.2366)	sp|P45973|CBX5_HUMAN	P45973	CBX5_HUMAN	Chromobox protein homolog 5	2022-10-19-KB-FAIMS-Caco2-na-HD-2	160	171	160	P45973_C160	1	CACO-2
CPQVEEAIVQSGQK	14	2	1	3	1C(463.2366)	sp|Q9BVP2|GNL3_HUMAN	Q9BVP2	GNL3_HUMAN	Guanine nucleotide-binding protein-like 3	2022-10-19-KB-FAIMS-Caco2-na-HD-2	158	171	158	Q9BVP2_C158	1	CACO-2
CPQVEEAIVQSGQKK	15	3	1	1	1C(463.2366)	sp|Q9BVP2|GNL3_HUMAN	Q9BVP2	GNL3_HUMAN	Guanine nucleotide-binding protein-like 3	2022-10-19-KB-FAIMS-Caco2-na-HD-2	158	172	158	Q9BVP2_C158	1	CACO-2
CPQVVISFYEER	12	2	1	4	1C(463.2366)	sp|P83916|CBX1_HUMAN	P83916	CBX1_HUMAN	Chromobox protein homolog 1	2022-10-19-KB-FAIMS-Caco2-na-HD-2	156	167	156	P83916_C156	1	CACO-2
CPSIAAAIAAVNALHGR	17	3	1	2	1C(463.2366)	sp|Q14498|RBM39_HUMAN	Q14498	RBM39_HUMAN	RNA-binding protein 39	2022-10-19-KB-FAIMS-Caco2-na-HD-2	478	494	478	Q14498_C478	1	CACO-2
CPSILGGLAPEKDQPK	16	3	1	1	1C(463.2366)	sp|A5YKK6|CNOT1_HUMAN	A5YKK6	CNOT1_HUMAN	CCR4-NOT transcription complex subunit 1	2022-10-19-KB-FAIMS-Caco2-na-HD-2	624	639	624	A5YKK6_C624	1	CACO-2
CPSMGAEK	8	2	1	4	1C(463.2366)	sp|P30419|NMT1_HUMAN	P30419	NMT1_HUMAN	Glycylpeptide N-tetradecanoyltransferase 1	2022-10-19-KB-FAIMS-Caco2-na-HD-2	483	490	483	P30419_C483	1	CACO-2
CPSQSSSRPAAMISQPPTPPTGQPVREDAK	30	4	1	1	1C(463.2366)	sp|Q6PKG0|LARP1_HUMAN	Q6PKG0	LARP1_HUMAN	La-related protein 1	2022-10-19-KB-FAIMS-Caco2-na-HD-2	1054	1083	1054	Q6PKG0_C1054	1	CACO-2
CPTQFPLILWHPYAR	15	3	1	1	1C(463.2366)	sp|Q96TA1|NIBL1_HUMAN	Q96TA1	NIBL1_HUMAN	Niban-like protein 1	2022-10-19-KB-FAIMS-Caco2-na-HD-2	154	168	154	Q96TA1_C154	1	CACO-2
CPVFVVR	7	2	1	5	1C(463.2366)	sp|Q9C0J8|WDR33_HUMAN	Q9C0J8	WDR33_HUMAN	pre-mRNA 3' end processing protein WDR33	2022-10-19-KB-FAIMS-Caco2-na-HD-2	120	126	120	Q9C0J8_C120	1	CACO-2
CPVHFYWVR	9	3	1	1	1C(463.2366)	sp|Q9NP92|RT30_HUMAN	Q9NP92	RT30_HUMAN	39S ribosomal protein S30, mitochondrial	2022-10-19-KB-FAIMS-Caco2-na-HD-2	204	212	204	Q9NP92_C204	1	CACO-2
CPVTIPEDQKK	11	3	1	1	1C(463.2366)	sp|O95453|PARN_HUMAN	O95453	PARN_HUMAN	Poly(A)-specific ribonuclease PARN	2022-10-19-KB-FAIMS-Caco2-na-HD-2	169	179	169	O95453_C169	1	CACO-2
CPVTVCGDVHGQFHDLMELFR	21	3	1	2	1C(463.2366), 6C(57.0215)	sp|P67775|PP2AA_HUMAN	P67775	PP2AA_HUMAN	Serine/threonine-protein phosphatase 2A catalytic subunit alpha isoform	2022-10-19-KB-FAIMS-Caco2-na-HD-2	50	70	50	P67775_C50,55	2	CACO-2
CPVTVCGDVHGQFHDLMELFR	21	3	1	2	1C(463.2366), 6C(57.0215)	sp|P67775|PP2AA_HUMAN	P67775	PP2AA_HUMAN	Serine/threonine-protein phosphatase 2A catalytic subunit alpha isoform	2022-10-19-KB-FAIMS-Caco2-na-HD-2	50	70	55	P67775_C50,55	2	CACO-2
CPVVLAPLLYPEKR	14	3	1	1	1C(463.2366)	sp|A5YKK6|CNOT1_HUMAN	A5YKK6	CNOT1_HUMAN	CCR4-NOT transcription complex subunit 1	2022-10-19-KB-FAIMS-Caco2-na-HD-2	219	232	219	A5YKK6_C219	1	CACO-2
CQAAEPQIITGSHDTTIR	18	3	1	2	1C(463.2366)	sp|O43660|PLRG1_HUMAN	O43660	PLRG1_HUMAN	Pleiotropic regulator 1	2022-10-19-KB-FAIMS-Caco2-na-HD-2	338	355	338	O43660_C338	1	CACO-2
CQADQAR	7	2	0.9977	1	1C(463.2366)	sp|Q7Z4H7|HAUS6_HUMAN	Q7Z4H7	HAUS6_HUMAN	HAUS augmin-like complex subunit 6	2022-10-19-KB-FAIMS-Caco2-na-HD-2	323	329	323	Q7Z4H7_C323	1	CACO-2
CQAWDLGTNFFLSEDDVVNKR	21	3	1	2	1C(463.2366)	sp|A0AVT1|UBA6_HUMAN	A0AVT1	UBA6_HUMAN	Ubiquitin-like modifier-activating enzyme 6	2022-10-19-KB-FAIMS-Caco2-na-HD-2	96	116	96	A0AVT1_C96	1	CACO-2
CQDETQMISSLK	12	2	1	4	1C(463.2366)	sp|Q9UBC2|EP15R_HUMAN	Q9UBC2	EP15R_HUMAN	Epidermal growth factor receptor substrate 15-like 1	2022-10-19-KB-FAIMS-Caco2-na-HD-2	470	481	470	Q9UBC2_C470	1	CACO-2
CQDVIVAAR	9	2	1	3	1C(463.2366)	sp|O43264|ZW10_HUMAN	O43264	ZW10_HUMAN	Centromere/kinetochore protein zw10 homolog	2022-10-19-KB-FAIMS-Caco2-na-HD-2	404	412	404	O43264_C404	1	CACO-2
CQEAQNGSESEVWTHQSK	18	3	1	2	1C(463.2366)	sp|Q9Y2Z0|SGT1_HUMAN	Q9Y2Z0	SGT1_HUMAN	Protein SGT1 homolog	2022-10-19-KB-FAIMS-Caco2-na-HD-2	154	171	154	Q9Y2Z0_C154	1	CACO-2
CQELALR	7	2	0.9999	4	1C(463.2366)	sp|P46937|YAP1_HUMAN	P46937	YAP1_HUMAN	Transcriptional coactivator YAP1	2022-10-19-KB-FAIMS-Caco2-na-HD-2	343	349	343	P46937_C343	1	CACO-2
CQEVISWLDANTLAEKDEFEHK	22	4	1	3	1C(463.2366)	sp|P0DMV8|HS71A_HUMAN	P0DMV8	HS71A_HUMAN	Heat shock 70 kDa protein 1A	2022-10-19-KB-FAIMS-Caco2-na-HD-2	574	595	574	P0DMV8_C574	1	CACO-2
CQFTLKPISDSVGVFLR	17	3	1	3	1C(463.2366)	sp|Q8NE86|MCU_HUMAN	Q8NE86	MCU_HUMAN	Calcium uniporter protein, mitochondrial	2022-10-19-KB-FAIMS-Caco2-na-HD-2	97	113	97	Q8NE86_C97	1	CACO-2
CQGDGVSYEETTIPRPSAYHNLFGLPLISR	30	4	0.7454	1	1C(463.2366)	sp|Q96RR1|PEO1_HUMAN	Q96RR1	PEO1_HUMAN	Twinkle protein, mitochondrial	2022-10-19-KB-FAIMS-Caco2-na-HD-2	226	255	226	Q96RR1_C226	1	CACO-2
CQGITAPIEAQVR	13	2	0.9999	2	1C(463.2366)	sp|P52756|RBM5_HUMAN	P52756	RBM5_HUMAN	RNA-binding protein 5	2022-10-19-KB-FAIMS-Caco2-na-HD-2	766	778	766	P52756_C766	1	CACO-2
CQHAAEIITDLLR	13	2	1	2	1C(463.2366)	sp|Q96AE4|FUBP1_HUMAN	Q96AE4	FUBP1_HUMAN	Far upstream element-binding protein 1	2022-10-19-KB-FAIMS-Caco2-na-HD-2	332	344	332	Q96AE4_C332	1	CACO-2
CQHLQAEK	8	2	0.9998	4	1C(463.2366)	sp|P35579|MYH9_HUMAN	P35579	MYH9_HUMAN	Myosin-9	2022-10-19-KB-FAIMS-Caco2-na-HD-2	931	938	931	P35579_C931	1	CACO-2
CQHLQAEKK	9	2, 3	1	5	1C(463.2366)	sp|P35579|MYH9_HUMAN	P35579	MYH9_HUMAN	Myosin-9	2022-10-19-KB-FAIMS-Caco2-na-HD-2	931	939	931	P35579_C931	1	CACO-2
CQLEINFNTLQTKLR	15	3	1	2	1C(463.2366)	sp|O43707|ACTN4_HUMAN	O43707	ACTN4_HUMAN	Alpha-actinin-4	2022-10-19-KB-FAIMS-Caco2-na-HD-2	351	365	351	O43707_C351	1	CACO-2
CQLLFALK	8	2	1	3	1C(463.2366)	sp|Q9BRJ7|TIRR_HUMAN	Q9BRJ7	TIRR_HUMAN	Tudor-interacting repair regulator protein	2022-10-19-KB-FAIMS-Caco2-na-HD-2	171	178	171	Q9BRJ7_C171	1	CACO-2
CQLPDGSFR	9	2	1	5	1C(463.2366)	sp|O75643|U520_HUMAN	O75643	U520_HUMAN	U5 small nuclear ribonucleoprotein 200 kDa helicase	2022-10-19-KB-FAIMS-Caco2-na-HD-2	428	436	428	O75643_C428	1	CACO-2
CQLPDGSFRR	10	3	0.9949	1	1C(463.2366)	sp|O75643|U520_HUMAN	O75643	U520_HUMAN	U5 small nuclear ribonucleoprotein 200 kDa helicase	2022-10-19-KB-FAIMS-Caco2-na-HD-2	428	437	428	O75643_C428	1	CACO-2
CQLQQAAALNAQHK	14	3	1	2	1C(463.2366)	sp|Q96DF8|ESS2_HUMAN	Q96DF8	ESS2_HUMAN	Splicing factor ESS-2 homolog	2022-10-19-KB-FAIMS-Caco2-na-HD-2	263	276	263	Q96DF8_C263	1	CACO-2
CQNALQQVVAR	11	2	1	7	1C(463.2366)	sp|Q06210|GFPT1_HUMAN	Q06210	GFPT1_HUMAN	Glutamine--fructose-6-phosphate aminotransferase [isomerizing] 1	2022-10-19-KB-FAIMS-Caco2-na-HD-2	620	630	620	Q06210_C620	1	CACO-2
CQNEQLQTAVTQQVSQIQQHK	21	3	1	2	1C(463.2366)	sp|O60763|USO1_HUMAN	O60763	USO1_HUMAN	General vesicular transport factor p115	2022-10-19-KB-FAIMS-Caco2-na-HD-2	678	698	678	O60763_C678	1	CACO-2
CQNEQLQTAVTQQVSQIQQHKDQYNLLK	28	4	1	1	1C(463.2366)	sp|O60763|USO1_HUMAN	O60763	USO1_HUMAN	General vesicular transport factor p115	2022-10-19-KB-FAIMS-Caco2-na-HD-2	678	705	678	O60763_C678	1	CACO-2
CQNILQGNFKPDFYLK	16	3	1	2	1C(463.2366)	sp|Q49A26|GLYR1_HUMAN	Q49A26	GLYR1_HUMAN	Putative oxidoreductase GLYR1	2022-10-19-KB-FAIMS-Caco2-na-HD-2	486	501	486	Q49A26_C486	1	CACO-2
CQNTHKR	7	2	0.658	1	1C(463.2366)	sp|Q8WXH0|SYNE2_HUMAN	Q8WXH0	SYNE2_HUMAN	Nesprin-2	2022-10-19-KB-FAIMS-Caco2-na-HD-2	5359	5365	5359	Q8WXH0_C5359	1	CACO-2
CQPKPSEEAPK	11	2, 3	1	3	1C(463.2366)	sp|Q9H6F5|CCD86_HUMAN	Q9H6F5	CCD86_HUMAN	Coiled-coil domain-containing protein 86	2022-10-19-KB-FAIMS-Caco2-na-HD-2	116	126	116	Q9H6F5_C116	1	CACO-2
CQPSAITLNR	10	2	0.9997	2	1C(463.2366)	sp|Q8TAT6|NPL4_HUMAN	Q8TAT6	NPL4_HUMAN	Nuclear protein localization protein 4 homolog	2022-10-19-KB-FAIMS-Caco2-na-HD-2	208	217	208	Q8TAT6_C208	1	CACO-2
CQQALFHGPGEALALTEAAR	20	3	1	2	1C(463.2366)	sp|P23610|F8I2_HUMAN	P23610	F8I2_HUMAN	Factor VIII intron 22 protein	2022-10-19-KB-FAIMS-Caco2-na-HD-2	76	95	76	P23610_C76	1	CACO-2
CQQEGLVPEGGVEEER	16	2	0.8088	2	1C(463.2366)	sp|Q9UK22|FBX2_HUMAN	Q9UK22	FBX2_HUMAN	F-box only protein 2	2022-10-19-KB-FAIMS-Caco2-na-HD-2	92	107	92	Q9UK22_C92	1	CACO-2
CQQEGLVPEGGVEEERDHWQQFYFLSK	27	4	1	3	1C(463.2366)	sp|Q9UK22|FBX2_HUMAN	Q9UK22	FBX2_HUMAN	F-box only protein 2	2022-10-19-KB-FAIMS-Caco2-na-HD-2	92	118	92	Q9UK22_C92	1	CACO-2
CQQLAAYGILEK	12	2	1	3	1C(463.2366)	sp|Q9BT78|CSN4_HUMAN	Q9BT78	CSN4_HUMAN	COP9 signalosome complex subunit 4	2022-10-19-KB-FAIMS-Caco2-na-HD-2	255	266	255	Q9BT78_C255	1	CACO-2
CQQLQQEYSR	10	2	1	2	1C(463.2366)	sp|Q96JB5|CK5P3_HUMAN	Q96JB5	CK5P3_HUMAN	CDK5 regulatory subunit-associated protein 3	2022-10-19-KB-FAIMS-Caco2-na-HD-2	136	145	136	Q96JB5_C136	1	CACO-2
CQQPIGTK	8	2	0.999	3	1C(463.2366)	sp|Q14192|FHL2_HUMAN	Q14192	FHL2_HUMAN	Four and a half LIM domains protein 2	2022-10-19-KB-FAIMS-Caco2-na-HD-2	132	139	132	Q14192_C132	1	CACO-2
CQQVLEPPYDEMFAAHLR	18	3	1	1	1C(463.2366)	sp|Q5JVF3|PCID2_HUMAN	Q5JVF3	PCID2_HUMAN	PCI domain-containing protein 2	2022-10-19-KB-FAIMS-Caco2-na-HD-2	50	67	50	Q5JVF3_C50	1	CACO-2
CQSFNQLVYHQNEIVQSLK	19	3	1	1	1C(463.2366)	sp|O75691|UTP20_HUMAN	O75691	UTP20_HUMAN	Small subunit processome component 20 homolog	2022-10-19-KB-FAIMS-Caco2-na-HD-2	75	93	75	O75691_C75	1	CACO-2
CQSLQEELDFRK	12	3	1	2	1C(463.2366)	sp|Q03252|LMNB2_HUMAN	Q03252	LMNB2_HUMAN	Lamin-B2	2022-10-19-KB-FAIMS-Caco2-na-HD-2	212	223	212	Q03252_C212	1	CACO-2
CQSLTEDLEFR	11	2	1	6	1C(463.2366)	sp|P20700|LMNB1_HUMAN	P20700	LMNB1_HUMAN	Lamin-B1	2022-10-19-KB-FAIMS-Caco2-na-HD-2	198	208	198	P20700_C198	1	CACO-2
CQSLTEDLEFRK	12	3	1	2	1C(463.2366)	sp|P20700|LMNB1_HUMAN	P20700	LMNB1_HUMAN	Lamin-B1	2022-10-19-KB-FAIMS-Caco2-na-HD-2	198	209	198	P20700_C198	1	CACO-2
CQSPWTEALWVR	12	2	1	1	1C(463.2366)	sp|Q6PJG6|BRAT1_HUMAN	Q6PJG6	BRAT1_HUMAN	BRCA1-associated ATM activator 1	2022-10-19-KB-FAIMS-Caco2-na-HD-2	228	239	228	Q6PJG6_C228	1	CACO-2
CQTSMDELLK	10	2	1	5	1C(463.2366)	sp|Q9UEW8|STK39_HUMAN	Q9UEW8	STK39_HUMAN	STE20/SPS1-related proline-alanine-rich protein kinase	2022-10-19-KB-FAIMS-Caco2-na-HD-2	99	108	99	Q9UEW8_C99	1	CACO-2
CQTVIVQSFLR	11	2	0.9808	1	1C(463.2366)	sp|Q5JVF3|PCID2_HUMAN	Q5JVF3	PCID2_HUMAN	PCI domain-containing protein 2	2022-10-19-KB-FAIMS-Caco2-na-HD-2	83	93	83	Q5JVF3_C83	1	CACO-2
CQVFEETQIGGER	13	2	1	4	1C(463.2366)	sp|Q99832|TCPH_HUMAN	Q99832	TCPH_HUMAN	T-complex protein 1 subunit eta	2022-10-19-KB-FAIMS-Caco2-na-HD-2	345	357	345	Q99832_C345	1	CACO-2
CQYVTEK	7	2	0.9963	4	1C(463.2366)	sp|P04075|ALDOA_HUMAN	P04075	ALDOA_HUMAN	Fructose-bisphosphate aldolase A	2022-10-19-KB-FAIMS-Caco2-na-HD-2	202	208	202	P04075_C202	1	CACO-2
CRAPEVSQHVYQAYETILKN	20	3	0.9028	2	1C(463.2366)	sp|Q10567|AP1B1_HUMAN	Q10567	AP1B1_HUMAN	AP-1 complex subunit beta-1	2022-10-19-KB-FAIMS-Caco2-na-HD-2	930	949	930	Q10567_C930	1	CACO-2
CRAPEVSQYIYQVYDSILK	19	3	0.9813	1	1C(463.2366)	sp|P63010|AP2B1_HUMAN	P63010	AP2B1_HUMAN	AP-2 complex subunit beta	2022-10-19-KB-FAIMS-Caco2-na-HD-2	918	936	918	P63010_C918	1	CACO-2
CRAPEVSQYIYQVYDSILKN	20	3	1	2	1C(463.2366)	sp|P63010|AP2B1_HUMAN	P63010	AP2B1_HUMAN	AP-2 complex subunit beta	2022-10-19-KB-FAIMS-Caco2-na-HD-2	918	937	918	P63010_C918	1	CACO-2
CRDDSFFGETSHNYHK	16	3	1	2	1C(463.2366)	sp|P43243|MATR3_HUMAN	P43243	MATR3_HUMAN	Matrin-3	2022-10-19-KB-FAIMS-Caco2-na-HD-2	230	245	230	P43243_C230	1	CACO-2
CRDDSFFGETSHNYHKFDSEYER	23	4	1	5	1C(463.2366)	sp|P43243|MATR3_HUMAN	P43243	MATR3_HUMAN	Matrin-3	2022-10-19-KB-FAIMS-Caco2-na-HD-2	230	252	230	P43243_C230	1	CACO-2
CRDPHHDYCEDWPEAQR	17	3	0.99	1	1C(463.2366), 9C(57.0215)	sp|O43402|EMC8_HUMAN	O43402	EMC8_HUMAN	ER membrane protein complex subunit 8	2022-10-19-KB-FAIMS-Caco2-na-HD-2	153	169	153	O43402_C153,161	2	CACO-2
CRDPHHDYCEDWPEAQR	17	3	0.99	1	1C(463.2366), 9C(57.0215)	sp|O43402|EMC8_HUMAN	O43402	EMC8_HUMAN	ER membrane protein complex subunit 8	2022-10-19-KB-FAIMS-Caco2-na-HD-2	153	169	161	O43402_C153,161	2	CACO-2
CREWYGWHFPELGK	14	3	1	2	1C(463.2366)	sp|Q9Y2X3|NOP58_HUMAN	Q9Y2X3	NOP58_HUMAN	Nucleolar protein 58	2022-10-19-KB-FAIMS-Caco2-na-HD-2	183	196	183	Q9Y2X3_C183	1	CACO-2
CRLDMIPDLK	10	2	0.9846	2	1C(463.2366)	sp|Q9NZM1|MYOF_HUMAN	Q9NZM1	MYOF_HUMAN	Myoferlin	2022-10-19-KB-FAIMS-Caco2-na-HD-2	1919	1928	1919	Q9NZM1_C1919	1	CACO-2
CRLFVGNLPADITEDEFKR	19	3	1	1	1C(463.2366)	sp|P23246|SFPQ_HUMAN	P23246	SFPQ_HUMAN	Splicing factor, proline- and glutamine-rich	2022-10-19-KB-FAIMS-Caco2-na-HD-2	297	315	297	P23246_C297	1	CACO-2
CRNPNKLDINTLTGEER	17	3	1	1	1C(463.2366)	sp|Q9P2D1|CHD7_HUMAN	Q9P2D1	CHD7_HUMAN	Chromodomain-helicase-DNA-binding protein 7	2022-10-19-KB-FAIMS-Caco2-na-HD-2	2630	2646	2630	Q9P2D1_C2630	1	CACO-2
CRPDQLTGLSLLPLSEK	17	3	1	1	1C(463.2366)	sp|Q15149|PLEC_HUMAN	Q15149	PLEC_HUMAN	Plectin	2022-10-19-KB-FAIMS-Caco2-na-HD-2	3336	3352	3336	Q15149_C3336	1	CACO-2
CRPLVPK	7	2	0.8847	2	1C(463.2366)	sp|O95239|KIF4A_HUMAN	O95239	KIF4A_HUMAN	Chromosome-associated kinesin KIF4A	2022-10-19-KB-FAIMS-Caco2-na-HD-2	16	22	16	O95239_C16	1	CACO-2
CRRPAVK	7	2, 3	0.9987	6	1C(463.2366)	sp|Q02543|RL18A_HUMAN	Q02543	RL18A_HUMAN	60S ribosomal protein L18a	2022-10-19-KB-FAIMS-Caco2-na-HD-2	137	143	137	Q02543_C137	1	CACO-2
CSACNVWR	8	2	0.9976	1	1C(463.2366), 4C(57.0215)	sp|O75534|CSDE1_HUMAN	O75534	CSDE1_HUMAN	Cold shock domain-containing protein E1	2022-10-19-KB-FAIMS-Caco2-na-HD-2	730	737	730	O75534_C730,733	2	CACO-2
CSACNVWR	8	2	0.9976	1	1C(463.2366), 4C(57.0215)	sp|O75534|CSDE1_HUMAN	O75534	CSDE1_HUMAN	Cold shock domain-containing protein E1	2022-10-19-KB-FAIMS-Caco2-na-HD-2	730	737	733	O75534_C730,733	2	CACO-2
CSAGLGALAQRPGSVSK	17	3	1	3	1C(463.2366)	sp|Q9NXV2|KCTD5_HUMAN	Q9NXV2	KCTD5_HUMAN	BTB/POZ domain-containing protein KCTD5	2022-10-19-KB-FAIMS-Caco2-na-HD-2	28	44	28	Q9NXV2_C28	1	CACO-2
CSATPSAQVKPIVSASPPSR	20	3	0.9945	1	1C(463.2366)	sp|Q96EV2|RBM33_HUMAN	Q96EV2	RBM33_HUMAN	RNA-binding protein 33	2022-10-19-KB-FAIMS-Caco2-na-HD-2	726	745	726	Q96EV2_C726	1	CACO-2
CSDAAGYPHATHDLEGPPLDAYSIQGQHTISPLDLAK	37	4, 5	1	4	1C(463.2366)	sp|Q15365|PCBP1_HUMAN	Q15365	PCBP1_HUMAN	Poly(rC)-binding protein 1	2022-10-19-KB-FAIMS-Caco2-na-HD-2	201	237	201	Q15365_C201	1	CACO-2
CSDFVVVQFK	10	2	1	2	1C(463.2366)	sp|Q99700|ATX2_HUMAN	Q99700	ATX2_HUMAN	Ataxin-2	2022-10-19-KB-FAIMS-Caco2-na-HD-2	332	341	332	Q99700_C332	1	CACO-2
CSDGWWR	7	2	0.6414	1	1C(463.2366)	sp|P16333|NCK1_HUMAN	P16333	NCK1_HUMAN	Cytoplasmic protein NCK1	2022-10-19-KB-FAIMS-Caco2-na-HD-2	139	145	139	P16333_C139	1	CACO-2
CSDIVFAR	8	2	0.9996	3	1C(463.2366)	sp|Q8WUM4|PDC6I_HUMAN	Q8WUM4	PDC6I_HUMAN	Programmed cell death 6-interacting protein	2022-10-19-KB-FAIMS-Caco2-na-HD-2	691	698	691	Q8WUM4_C691	1	CACO-2
CSDSTLLSNLLEEMK	15	2	0.9955	1	1C(463.2366)	sp|O14617|AP3D1_HUMAN	O14617	AP3D1_HUMAN	AP-3 complex subunit delta-1	2022-10-19-KB-FAIMS-Caco2-na-HD-2	1133	1147	1133	O14617_C1133	1	CACO-2
CSDWASAVEEDEMR	14	2	0.9996	2	1C(463.2366)	sp|Q14493|SLBP_HUMAN	Q14493	SLBP_HUMAN	Histone RNA hairpin-binding protein	2022-10-19-KB-FAIMS-Caco2-na-HD-2	72	85	72	Q14493_C72	1	CACO-2
CSEAFVR	7	2	0.9605	2	1C(463.2366)	sp|P23786|CPT2_HUMAN	P23786	CPT2_HUMAN	Carnitine O-palmitoyltransferase 2, mitochondrial	2022-10-19-KB-FAIMS-Caco2-na-HD-2	512	518	512	P23786_C512	1	CACO-2
CSEEDLK	7	2	0.9987	2	1C(463.2366)	sp|Q9H0E2|TOLIP_HUMAN	Q9H0E2	TOLIP_HUMAN	Toll-interacting protein	2022-10-19-KB-FAIMS-Caco2-na-HD-2	229	235	229	Q9H0E2_C229	1	CACO-2
CSEGSFLLTTFPR	13	2	1	3	1C(463.2366)	sp|Q15233|NONO_HUMAN	Q15233	NONO_HUMAN	Non-POU domain-containing octamer-binding protein	2022-10-19-KB-FAIMS-Caco2-na-HD-2	208	220	208	Q15233_C208	1	CACO-2
CSEGSFLLTTFPRPVTVEPMDQLDDEEGLPEK	32	3	1	1	1C(463.2366)	sp|Q15233|NONO_HUMAN	Q15233	NONO_HUMAN	Non-POU domain-containing octamer-binding protein	2022-10-19-KB-FAIMS-Caco2-na-HD-2	208	239	208	Q15233_C208	1	CACO-2
CSEGSFLLTTFPRPVTVEPMDQLDDEEGLPEKLVIK	36	4	0.9969	3	1C(463.2366)	sp|Q15233|NONO_HUMAN	Q15233	NONO_HUMAN	Non-POU domain-containing octamer-binding protein	2022-10-19-KB-FAIMS-Caco2-na-HD-2	208	243	208	Q15233_C208	1	CACO-2
CSEGVFLLTTTPR	13	2	1	4	1C(463.2366)	sp|P23246|SFPQ_HUMAN	P23246	SFPQ_HUMAN	Splicing factor, proline- and glutamine-rich	2022-10-19-KB-FAIMS-Caco2-na-HD-2	431	443	431	P23246_C431	1	CACO-2
CSEGVFLLTTTPRPVIVEPLEQLDDEDGLPEK	32	3	1	3	1C(463.2366)	sp|P23246|SFPQ_HUMAN	P23246	SFPQ_HUMAN	Splicing factor, proline- and glutamine-rich	2022-10-19-KB-FAIMS-Caco2-na-HD-2	431	462	431	P23246_C431	1	CACO-2
CSENKLPAELQELPGLSHQYWSAPSDK	27	4	1	4	1C(463.2366)	sp|P27695|APEX1_HUMAN	P27695	APEX1_HUMAN	DNA-(apurinic or apyrimidinic site) lyase	2022-10-19-KB-FAIMS-Caco2-na-HD-2	99	125	99	P27695_C99	1	CACO-2
CSENKLPAELQELPGLSHQYWSAPSDKEGYSGVGLLSR	38	4, 5	1	4	1C(463.2366)	sp|P27695|APEX1_HUMAN	P27695	APEX1_HUMAN	DNA-(apurinic or apyrimidinic site) lyase	2022-10-19-KB-FAIMS-Caco2-na-HD-2	99	136	99	P27695_C99	1	CACO-2
CSEPLVDLIYFWK	13	2	0.9546	2	1C(463.2366)	sp|Q9NZU5|LMCD1_HUMAN	Q9NZU5	LMCD1_HUMAN	LIM and cysteine-rich domains protein 1	2022-10-19-KB-FAIMS-Caco2-na-HD-2	278	290	278	Q9NZU5_C278	1	CACO-2
CSEQPSISDIKEK	13	3	1	2	1C(463.2366)	sp|Q14527|HLTF_HUMAN	Q14527	HLTF_HUMAN	Helicase-like transcription factor	2022-10-19-KB-FAIMS-Caco2-na-HD-2	360	372	360	Q14527_C360	1	CACO-2
CSESIPK	7	2	0.9995	2	1C(463.2366)	sp|P09874|PARP1_HUMAN	P09874	PARP1_HUMAN	Poly [ADP-ribose] polymerase 1	2022-10-19-KB-FAIMS-Caco2-na-HD-2	24	30	24	P09874_C24	1	CACO-2
CSETYETK	8	2	0.9964	1	1C(463.2366)	sp|O94901|SUN1_HUMAN	O94901	SUN1_HUMAN	SUN domain-containing protein 1	2022-10-19-KB-FAIMS-Caco2-na-HD-2	657	664	657	O94901_C657	1	CACO-2
CSFDVVK	7	2	0.9998	3	1C(463.2366)	sp|Q9Y678|COPG1_HUMAN	Q9Y678	COPG1_HUMAN	Coatomer subunit gamma-1	2022-10-19-KB-FAIMS-Caco2-na-HD-2	169	175	169	Q9Y678_C169	1	CACO-2
CSFDVVKR	8	2, 3	0.9996	3	1C(463.2366)	sp|Q9Y678|COPG1_HUMAN	Q9Y678	COPG1_HUMAN	Coatomer subunit gamma-1	2022-10-19-KB-FAIMS-Caco2-na-HD-2	169	176	169	Q9Y678_C169	1	CACO-2
CSFMDVNSNSHAEPSR	16	3	1	4	1C(463.2366), 4M(15.9949)	sp|Q5T5P2|SKT_HUMAN	Q5T5P2	SKT_HUMAN	Sickle tail protein homolog	2022-10-19-KB-FAIMS-Caco2-na-HD-2	1143	1158	1143	Q5T5P2_C1143	1	CACO-2
CSGALTVSSVK	11	2	1	2	1C(463.2366)	sp|A2RRP1|NBAS_HUMAN	A2RRP1	NBAS_HUMAN	Neuroblastoma-amplified sequence	2022-10-19-KB-FAIMS-Caco2-na-HD-2	406	416	406	A2RRP1_C406	1	CACO-2
CSGDGVGAPR	10	2	0.6314	2	1C(463.2366)	sp|O15355|PPM1G_HUMAN	O15355	PPM1G_HUMAN	Protein phosphatase 1G	2022-10-19-KB-FAIMS-Caco2-na-HD-2	13	22	13	O15355_C13	1	CACO-2
CSGIASAAAAAVEAAR	16	2	1	6	1C(463.2366)	sp|Q15274|NADC_HUMAN	Q15274	NADC_HUMAN	Nicotinate-nucleotide pyrophosphorylase [carboxylating]	2022-10-19-KB-FAIMS-Caco2-na-HD-2	111	126	111	Q15274_C111	1	CACO-2
CSGNWMWAAK	10	2	0.9818	1	1C(463.2366)	sp|O15067|PUR4_HUMAN	O15067	PUR4_HUMAN	Phosphoribosylformylglycinamidine synthase	2022-10-19-KB-FAIMS-Caco2-na-HD-2	764	773	764	O15067_C764	1	CACO-2
CSGPGLER	8	2	0.9999	5	1C(463.2366)	sp|P21333|FLNA_HUMAN	P21333	FLNA_HUMAN	Filamin-A	2022-10-19-KB-FAIMS-Caco2-na-HD-2	1165	1172	1165	P21333_C1165	1	CACO-2
CSGPGLSPGMVR	12	2	1	5	1C(463.2366)	sp|P21333|FLNA_HUMAN	P21333	FLNA_HUMAN	Filamin-A	2022-10-19-KB-FAIMS-Caco2-na-HD-2	1453	1464	1453	P21333_C1453	1	CACO-2
CSGYPSYPALIIDPK	15	2	1	2	1C(463.2366)	sp|O95696|BRD1_HUMAN	O95696	BRD1_HUMAN	Bromodomain-containing protein 1	2022-10-19-KB-FAIMS-Caco2-na-HD-2	937	951	937	O95696_C937	1	CACO-2
CSHALIR	7	2	0.9993	2	1C(463.2366)	sp|O95865|DDAH2_HUMAN	O95865	DDAH2_HUMAN	N(G),N(G)-dimethylarginine dimethylaminohydrolase 2	2022-10-19-KB-FAIMS-Caco2-na-HD-2	11	17	11	O95865_C11	1	CACO-2
CSHLLVK	7	2	0.9995	3	1C(463.2366)	sp|Q13526|PIN1_HUMAN	Q13526	PIN1_HUMAN	Peptidyl-prolyl cis-trans isomerase NIMA-interacting 1	2022-10-19-KB-FAIMS-Caco2-na-HD-2	57	63	57	Q13526_C57	1	CACO-2
CSIGENNGRPEFVIK	15	3	1	1	1C(463.2366)	sp|O14686|KMT2D_HUMAN	O14686	KMT2D_HUMAN	Histone-lysine N-methyltransferase 2D	2022-10-19-KB-FAIMS-Caco2-na-HD-2	5230	5244	5230	O14686_C5230	1	CACO-2
CSILAAANPAYGR	13	2	1	2	1C(463.2366)	sp|P33993|MCM7_HUMAN	P33993	MCM7_HUMAN	DNA replication licensing factor MCM7	2022-10-19-KB-FAIMS-Caco2-na-HD-2	482	494	482	P33993_C482	1	CACO-2
CSILNYLK	8	2	1	4	1C(463.2366)	sp|P48506|GSH1_HUMAN	P48506	GSH1_HUMAN	Glutamate--cysteine ligase catalytic subunit	2022-10-19-KB-FAIMS-Caco2-na-HD-2	553	560	553	P48506_C553	1	CACO-2
CSLALPHDESVTQLGQELAQK	21	3	1	2	1C(463.2366)	sp|Q9UGR2|Z3H7B_HUMAN	Q9UGR2	Z3H7B_HUMAN	Zinc finger CCCH domain-containing protein 7B	2022-10-19-KB-FAIMS-Caco2-na-HD-2	142	162	142	Q9UGR2_C142	1	CACO-2
CSLFASALQSYKR	13	3	1	1	1C(463.2366)	sp|Q8N5Y8|PAR16_HUMAN	Q8N5Y8	PAR16_HUMAN	Mono [ADP-ribose] polymerase PARP16	2022-10-19-KB-FAIMS-Caco2-na-HD-2	24	36	24	Q8N5Y8_C24	1	CACO-2
CSLGTKEPTYLLGIDTSK	18	3	1	2	1C(463.2366)	sp|Q96FK6|WDR89_HUMAN	Q96FK6	WDR89_HUMAN	WD repeat-containing protein 89	2022-10-19-KB-FAIMS-Caco2-na-HD-2	16	33	16	Q96FK6_C16	1	CACO-2
CSLLDPFAAVR	11	2	1	4	1C(463.2366)	sp|Q86Y56|DAAF5_HUMAN	Q86Y56	DAAF5_HUMAN	Dynein assembly factor 5, axonemal	2022-10-19-KB-FAIMS-Caco2-na-HD-2	173	183	173	Q86Y56_C173	1	CACO-2
CSLLEEELGATHK	13	3	1	1	1C(463.2366)	sp|Q13136|LIPA1_HUMAN	Q13136	LIPA1_HUMAN	Liprin-alpha-1	2022-10-19-KB-FAIMS-Caco2-na-HD-2	189	201	189	Q13136_C189	1	CACO-2
CSLPATLSR	9	2	1	3	1C(463.2366)	sp|Q9NQ88|TIGAR_HUMAN	Q9NQ88	TIGAR_HUMAN	Fructose-2,6-bisphosphatase TIGAR	2022-10-19-KB-FAIMS-Caco2-na-HD-2	215	223	215	Q9NQ88_C215	1	CACO-2
CSLPQLK	7	2	0.9986	2	1C(463.2366)	sp|Q15058|KIF14_HUMAN	Q15058	KIF14_HUMAN	Kinesin-like protein KIF14	2022-10-19-KB-FAIMS-Caco2-na-HD-2	291	297	291	Q15058_C291	1	CACO-2
CSLSAEVR	8	2	0.9994	1	1C(463.2366)	sp|Q8N8R5|CB069_HUMAN	Q8N8R5	CB069_HUMAN	UPF0565 protein C2orf69	2022-10-19-KB-FAIMS-Caco2-na-HD-2	43	50	43	Q8N8R5_C43	1	CACO-2
CSLSLVGR	8	2	1	3	1C(463.2366)	sp|Q14192|FHL2_HUMAN	Q14192	FHL2_HUMAN	Four and a half LIM domains protein 2	2022-10-19-KB-FAIMS-Caco2-na-HD-2	254	261	254	Q14192_C254	1	CACO-2
CSNHLQDK	8	2	0.9999	2	1C(463.2366)	sp|Q9UHR5|S30BP_HUMAN	Q9UHR5	S30BP_HUMAN	SAP30-binding protein	2022-10-19-KB-FAIMS-Caco2-na-HD-2	127	134	127	Q9UHR5_C127	1	CACO-2
CSNILLNNSGQIK	13	2	0.9993	1	1C(463.2366)	sp|Q9NYV4|CDK12_HUMAN	Q9NYV4	CDK12_HUMAN	Cyclin-dependent kinase 12	2022-10-19-KB-FAIMS-Caco2-na-HD-2	862	874	862	Q9NYV4_C862	1	CACO-2
CSPIGVYTSGK	11	2	1	3	1C(463.2366)	sp|P33992|MCM5_HUMAN	P33992	MCM5_HUMAN	DNA replication licensing factor MCM5	2022-10-19-KB-FAIMS-Caco2-na-HD-2	397	407	397	P33992_C397	1	CACO-2
CSPTLLLLNGQAACHMAQGR	20	3	0.947	1	14C(57.0215), 1C(463.2366)	sp|O14579|COPE_HUMAN	O14579	COPE_HUMAN	Coatomer subunit epsilon	2022-10-19-KB-FAIMS-Caco2-na-HD-2	212	231	212	O14579_C212,225	2	CACO-2
CSPTLLLLNGQAACHMAQGR	20	3	0.947	1	14C(57.0215), 1C(463.2366)	sp|O14579|COPE_HUMAN	O14579	COPE_HUMAN	Coatomer subunit epsilon	2022-10-19-KB-FAIMS-Caco2-na-HD-2	212	231	225	O14579_C212,225	2	CACO-2
CSQAVYAAEK	10	2	0.9999	5	1C(463.2366)	sp|P21291|CSRP1_HUMAN	P21291	CSRP1_HUMAN	Cysteine and glycine-rich protein 1	2022-10-19-KB-FAIMS-Caco2-na-HD-2	122	131	122	P21291_C122	1	CACO-2
CSQVQQDHLNQTDASATK	18	3	1	1	1C(463.2366)	sp|Q9UJC3|HOOK1_HUMAN	Q9UJC3	HOOK1_HUMAN	Protein Hook homolog 1	2022-10-19-KB-FAIMS-Caco2-na-HD-2	432	449	432	Q9UJC3_C432	1	CACO-2
CSSFMAPPVTDLGELR	16	2	1	3	1C(463.2366)	sp|P36551|HEM6_HUMAN	P36551	HEM6_HUMAN	Oxygen-dependent coproporphyrinogen-III oxidase, mitochondrial	2022-10-19-KB-FAIMS-Caco2-na-HD-2	127	142	127	P36551_C127	1	CACO-2
CSSILLHGK	9	2	1	2	1C(463.2366)	sp|P05023|AT1A1_HUMAN	P05023	AT1A1_HUMAN	Sodium/potassium-transporting ATPase subunit alpha-1	2022-10-19-KB-FAIMS-Caco2-na-HD-2	518	526	518	P05023_C518	1	CACO-2
CSSILLHGKEQPLDEELKDAFQNAYLELGGLGER	34	4	0.9993	3	1C(463.2366)	sp|P05023|AT1A1_HUMAN	P05023	AT1A1_HUMAN	Sodium/potassium-transporting ATPase subunit alpha-1	2022-10-19-KB-FAIMS-Caco2-na-HD-2	518	551	518	P05023_C518	1	CACO-2
CSSPAPGPGKEWEEYVQIR	19	3	1	3	1C(463.2366)	sp|Q86TU7|SETD3_HUMAN	Q86TU7	SETD3_HUMAN	Histone-lysine N-methyltransferase setd3	2022-10-19-KB-FAIMS-Caco2-na-HD-2	36	54	36	Q86TU7_C36	1	CACO-2
CSSPTVGPPPLPQK	14	2	1	2	1C(463.2366)	sp|Q8ND30|LIPB2_HUMAN	Q8ND30	LIPB2_HUMAN	Liprin-beta-2	2022-10-19-KB-FAIMS-Caco2-na-HD-2	361	374	361	Q8ND30_C361	1	CACO-2
CSSSLGVPLTEVVEPLDFEDVLLSRPPDAEPGPLR	35	3	0.8949	1	1C(463.2366)	sp|Q96HP0|DOCK6_HUMAN	Q96HP0	DOCK6_HUMAN	Dedicator of cytokinesis protein 6	2022-10-19-KB-FAIMS-Caco2-na-HD-2	39	73	39	Q96HP0_C39	1	CACO-2
CSSVMLLGMMAR	12	2	1	4	1C(463.2366)	sp|Q15021|CND1_HUMAN	Q15021	CND1_HUMAN	Condensin complex subunit 1	2022-10-19-KB-FAIMS-Caco2-na-HD-2	772	783	772	Q15021_C772	1	CACO-2
CSSVTGVQR	9	2	1	3	1C(463.2366)	sp|O60343|TBCD4_HUMAN	O60343	TBCD4_HUMAN	TBC1 domain family member 4	2022-10-19-KB-FAIMS-Caco2-na-HD-2	316	324	316	O60343_C316	1	CACO-2
CSSYLTK	7	2	0.956	1	1C(463.2366)	sp|Q14586|ZN267_HUMAN	Q14586	ZN267_HUMAN	Zinc finger protein 267	2022-10-19-KB-FAIMS-Caco2-na-HD-2	419	425	419	Q14586_C419	1	CACO-2
CSTAIATGLK	10	2	1	3	1C(463.2366)	sp|Q9BW19|KIFC1_HUMAN	Q9BW19	KIFC1_HUMAN	Kinesin-like protein KIFC1	2022-10-19-KB-FAIMS-Caco2-na-HD-2	95	104	95	Q9BW19_C95	1	CACO-2
CSTAITNSLQTMQQDMIDGLKPLLPVSVR	29	3	1	2	1C(463.2366)	sp|O95140|MFN2_HUMAN	O95140	MFN2_HUMAN	Mitofusin-2	2022-10-19-KB-FAIMS-Caco2-na-HD-2	482	510	482	O95140_C482	1	CACO-2
CSTLIVTDLAAR	12	2	1	3	1C(463.2366)	sp|Q8TDD1|DDX54_HUMAN	Q8TDD1	DDX54_HUMAN	ATP-dependent RNA helicase DDX54	2022-10-19-KB-FAIMS-Caco2-na-HD-2	389	400	389	Q8TDD1_C389	1	CACO-2
CSTPEEIK	8	2	0.9999	2	1C(463.2366)	sp|P60981|DEST_HUMAN	P60981	DEST_HUMAN	Destrin	2022-10-19-KB-FAIMS-Caco2-na-HD-2	23	30	23	P60981_C23	1	CACO-2
CSTPEEIKK	9	2	1	4	1C(463.2366)	sp|P60981|DEST_HUMAN	P60981	DEST_HUMAN	Destrin	2022-10-19-KB-FAIMS-Caco2-na-HD-2	23	31	23	P60981_C23	1	CACO-2
CSVASIK	7	2	0.9999	2	1C(463.2366)	sp|P20042|IF2B_HUMAN	P20042	IF2B_HUMAN	Eukaryotic translation initiation factor 2 subunit 2	2022-10-19-KB-FAIMS-Caco2-na-HD-2	309	315	309	P20042_C309	1	CACO-2
CSVCKEPIMPAPGQEETVR	19	3	1	1	1C(463.2366), 4C(57.0215)	sp|Q93052|LPP_HUMAN	Q93052	LPP_HUMAN	Lipoma-preferred partner	2022-10-19-KB-FAIMS-Caco2-na-HD-2	536	554	536	Q93052_C536,539	2	CACO-2
CSVCKEPIMPAPGQEETVR	19	3	1	1	1C(463.2366), 4C(57.0215)	sp|Q93052|LPP_HUMAN	Q93052	LPP_HUMAN	Lipoma-preferred partner	2022-10-19-KB-FAIMS-Caco2-na-HD-2	536	554	539	Q93052_C536,539	2	CACO-2
CSVCSEPIMPEPGRDETVR	19	3	1	1	1C(463.2366), 4C(57.0215)	sp|Q15942|ZYX_HUMAN	Q15942	ZYX_HUMAN	Zyxin	2022-10-19-KB-FAIMS-Caco2-na-HD-2	504	522	504	Q15942_C504,507	2	CACO-2
CSVCSEPIMPEPGRDETVR	19	3	1	1	1C(463.2366), 4C(57.0215)	sp|Q15942|ZYX_HUMAN	Q15942	ZYX_HUMAN	Zyxin	2022-10-19-KB-FAIMS-Caco2-na-HD-2	504	522	507	Q15942_C504,507	2	CACO-2
CSVIRDSLLQDGEFSMDLR	19	3	1	1	1C(463.2366)	sp|P07737|PROF1_HUMAN	P07737	PROF1_HUMAN	Profilin-1	2022-10-19-KB-FAIMS-Caco2-na-HD-2	71	89	71	P07737_C71	1	CACO-2
CSVLAAANPVYGR	13	2	1	4	1C(463.2366)	sp|P25205|MCM3_HUMAN	P25205	MCM3_HUMAN	DNA replication licensing factor MCM3	2022-10-19-KB-FAIMS-Caco2-na-HD-2	446	458	446	P25205_C446	1	CACO-2
CSVLAAANPVYGRYDQYK	18	3	1	2	1C(463.2366)	sp|P25205|MCM3_HUMAN	P25205	MCM3_HUMAN	DNA replication licensing factor MCM3	2022-10-19-KB-FAIMS-Caco2-na-HD-2	446	463	446	P25205_C446	1	CACO-2
CSVLAAANSVFGR	13	2	1	4	1C(463.2366)	sp|P33992|MCM5_HUMAN	P33992	MCM5_HUMAN	DNA replication licensing factor MCM5	2022-10-19-KB-FAIMS-Caco2-na-HD-2	482	494	482	P33992_C482	1	CACO-2
CSVLNSEEIHYVIK	14	3	1	2	1C(463.2366)	sp|O15228|GNPAT_HUMAN	O15228	GNPAT_HUMAN	Dihydroxyacetone phosphate acyltransferase	2022-10-19-KB-FAIMS-Caco2-na-HD-2	73	86	73	O15228_C73	1	CACO-2
CSVLPLSQNQEFMPFVK	17	3	1	3	1C(463.2366)	sp|P41250|GARS_HUMAN	P41250	GARS_HUMAN	Glycine--tRNA ligase	2022-10-19-KB-FAIMS-Caco2-na-HD-2	616	632	616	P41250_C616	1	CACO-2
CSVLSTLR	8	2	1	4	1C(463.2366)	sp|O43824|GTPB6_HUMAN	O43824	GTPB6_HUMAN	Putative GTP-binding protein 6	2022-10-19-KB-FAIMS-Caco2-na-HD-2	394	401	394	O43824_C394	1	CACO-2
CSVPFTPIEFHYENTR	16	3	1	1	1C(463.2366)	sp|Q9UBU9|NXF1_HUMAN	Q9UBU9	NXF1_HUMAN	Nuclear RNA export factor 1	2022-10-19-KB-FAIMS-Caco2-na-HD-2	143	158	143	Q9UBU9_C143	1	CACO-2
CSVSSLGFNVH	11	2	1	1	1C(463.2366)	sp|Q92878|RAD50_HUMAN	Q92878	RAD50_HUMAN	DNA repair protein RAD50	2022-10-19-KB-FAIMS-Caco2-na-HD-2	1302	1312	1302	Q92878_C1302	1	CACO-2
CSWLVPLVR	9	2	1	2	1C(463.2366)	sp|Q6ZNJ1|NBEL2_HUMAN	Q6ZNJ1	NBEL2_HUMAN	Neurobeachin-like protein 2	2022-10-19-KB-FAIMS-Caco2-na-HD-2	1661	1669	1661	Q6ZNJ1_C1661	1	CACO-2
CSWLVPSPK	9	2	0.9993	1	1C(463.2366)	sp|Q3SXM5|HSDL1_HUMAN	Q3SXM5	HSDL1_HUMAN	Inactive hydroxysteroid dehydrogenase-like protein 1	2022-10-19-KB-FAIMS-Caco2-na-HD-2	265	273	265	Q3SXM5_C265	1	CACO-2
CSWLVVQCLQR	11	2	1	3	1C(463.2366), 8C(57.0215)	sp|P14324|FPPS_HUMAN	P14324	FPPS_HUMAN	Farnesyl pyrophosphate synthase	2022-10-19-KB-FAIMS-Caco2-na-HD-2	333	343	333	P14324_C333,340	2	CACO-2
CSWLVVQCLQR	11	2	1	3	1C(463.2366), 8C(57.0215)	sp|P14324|FPPS_HUMAN	P14324	FPPS_HUMAN	Farnesyl pyrophosphate synthase	2022-10-19-KB-FAIMS-Caco2-na-HD-2	333	343	340	P14324_C333,340	2	CACO-2
CSWQDLK	7	2	0.9997	2	1C(463.2366)	sp|Q13247|SRSF6_HUMAN	Q13247	SRSF6_HUMAN	Serine/arginine-rich splicing factor 6	2022-10-19-KB-FAIMS-Caco2-na-HD-2	121	127	121	Q13247_C121	1	CACO-2
CSWSPDGSK	9	2	0.9988	2	1C(463.2366)	sp|Q96DI7|SNR40_HUMAN	Q96DI7	SNR40_HUMAN	U5 small nuclear ribonucleoprotein 40 kDa protein	2022-10-19-KB-FAIMS-Caco2-na-HD-2	291	299	291	Q96DI7_C291	1	CACO-2
CSYQPTMEGVHTVHVTFAGVPIPR	24	3, 4	1	5	1C(463.2366), 7M(15.9949)	sp|P21333|FLNA_HUMAN	P21333	FLNA_HUMAN	Filamin-A	2022-10-19-KB-FAIMS-Caco2-na-HD-2	444	467	444	P21333_C444	1	CACO-2
CSYVVTNGLGINVFKDPVADPNKR	24	4	1	5	1C(463.2366)	sp|P43490|NAMPT_HUMAN	P43490	NAMPT_HUMAN	Nicotinamide phosphoribosyltransferase	2022-10-19-KB-FAIMS-Caco2-na-HD-2	401	424	401	P43490_C401	1	CACO-2
CTAEQTLQSDFLK	13	2	1	2	1C(463.2366)	sp|Q9NYV4|CDK12_HUMAN	Q9NYV4	CDK12_HUMAN	Cyclin-dependent kinase 12	2022-10-19-KB-FAIMS-Caco2-na-HD-2	1009	1021	1009	Q9NYV4_C1009	1	CACO-2
CTASEETDHSDLLGTLHNLYLITFNPVGR	29	4	0.6252	1	1C(463.2366)	sp|Q69YN4|VIR_HUMAN	Q69YN4	VIR_HUMAN	Protein virilizer homolog	2022-10-19-KB-FAIMS-Caco2-na-HD-2	781	809	781	Q69YN4_C781	1	CACO-2
CTCPALK	7	2	0.9715	2	1C(463.2366), 3C(57.0215)	sp|Q14839|CHD4_HUMAN	Q14839	CHD4_HUMAN	Chromodomain-helicase-DNA-binding protein 4	2022-10-19-KB-FAIMS-Caco2-na-HD-2	493	499	493	Q14839_C493,495	2	CACO-2
CTCPALK	7	2	0.9715	2	1C(463.2366), 3C(57.0215)	sp|Q14839|CHD4_HUMAN	Q14839	CHD4_HUMAN	Chromodomain-helicase-DNA-binding protein 4	2022-10-19-KB-FAIMS-Caco2-na-HD-2	493	499	495	Q14839_C493,495	2	CACO-2
CTDAIVSFISR	11	2	0.6335	1	1C(463.2366)	sp|Q9BYK8|HELZ2_HUMAN	Q9BYK8	HELZ2_HUMAN	Helicase with zinc finger domain 2	2022-10-19-KB-FAIMS-Caco2-na-HD-2	745	755	745	Q9BYK8_C745	1	CACO-2
CTDDFNGAQCK	11	2	0.9997	3	10C(57.0215), 1C(463.2366)	sp|P17980|PRS6A_HUMAN	P17980	PRS6A_HUMAN	26S proteasome regulatory subunit 6A	2022-10-19-KB-FAIMS-Caco2-na-HD-2	387	397	387	P17980_C387,396	2	CACO-2
CTDDFNGAQCK	11	2	0.9997	3	10C(57.0215), 1C(463.2366)	sp|P17980|PRS6A_HUMAN	P17980	PRS6A_HUMAN	26S proteasome regulatory subunit 6A	2022-10-19-KB-FAIMS-Caco2-na-HD-2	387	397	396	P17980_C387,396	2	CACO-2
CTDFDDISLLHAK	13	3	1	1	1C(463.2366)	sp|P20585|MSH3_HUMAN	P20585	MSH3_HUMAN	DNA mismatch repair protein Msh3	2022-10-19-KB-FAIMS-Caco2-na-HD-2	166	178	166	P20585_C166	1	CACO-2
CTDGIIYVVDSVDVDRLEEAK	21	3	1	1	1C(463.2366)	sp|P56559|ARL4C_HUMAN	P56559	ARL4C_HUMAN	ADP-ribosylation factor-like protein 4C	2022-10-19-KB-FAIMS-Caco2-na-HD-2	85	105	85	P56559_C85	1	CACO-2
CTDKGVESVFDIMEMEDEER	20	3	0.6202	1	1C(463.2366)	sp|O75643|U520_HUMAN	O75643	U520_HUMAN	U5 small nuclear ribonucleoprotein 200 kDa helicase	2022-10-19-KB-FAIMS-Caco2-na-HD-2	1974	1993	1974	O75643_C1974	1	CACO-2
CTEDMTEDELR	11	2	1	2	1C(463.2366)	sp|Q13148|TADBP_HUMAN	Q13148	TADBP_HUMAN	TAR DNA-binding protein 43	2022-10-19-KB-FAIMS-Caco2-na-HD-2	198	208	198	Q13148_C198	1	CACO-2
CTELNQAWSSLGKR	14	3	1	3	1C(463.2366)	sp|Q13813|SPTN1_HUMAN	Q13813	SPTN1_HUMAN	Spectrin alpha chain, non-erythrocytic 1	2022-10-19-KB-FAIMS-Caco2-na-HD-2	1314	1327	1314	Q13813_C1314	1	CACO-2
CTENPMVR	8	2	0.9991	2	1C(463.2366)	sp|Q9BU89|DOHH_HUMAN	Q9BU89	DOHH_HUMAN	Deoxyhypusine hydroxylase	2022-10-19-KB-FAIMS-Caco2-na-HD-2	232	239	232	Q9BU89_C232	1	CACO-2
CTFDMFNFLASQHR	14	3	1	2	1C(463.2366)	sp|Q9UMN6|KMT2B_HUMAN	Q9UMN6	KMT2B_HUMAN	Histone-lysine N-methyltransferase 2B	2022-10-19-KB-FAIMS-Caco2-na-HD-2	2519	2532	2519	Q9UMN6_C2519	1	CACO-2
CTGGCAR	7	2	0.9877	3	1C(463.2366), 5C(57.0215)	sp|P48230|T4S4_HUMAN	P48230	T4S4_HUMAN	Transmembrane 4 L6 family member 4	2022-10-19-KB-FAIMS-Caco2-na-HD-2	2	8	2	P48230_C2,6	2	CACO-2
CTGGCAR	7	2	0.9877	3	1C(463.2366), 5C(57.0215)	sp|P48230|T4S4_HUMAN	P48230	T4S4_HUMAN	Transmembrane 4 L6 family member 4	2022-10-19-KB-FAIMS-Caco2-na-HD-2	2	8	6	P48230_C2,6	2	CACO-2
CTGGEVGATSALAPK	15	2	1	7	1C(463.2366)	sp|P30050|RL12_HUMAN	P30050	RL12_HUMAN	60S ribosomal protein L12	2022-10-19-KB-FAIMS-Caco2-na-HD-2	17	31	17	P30050_C17	1	CACO-2
CTGHSSYITHLDWSPDNK	18	3	1	2	1C(463.2366)	sp|Q9HC35|EMAL4_HUMAN	Q9HC35	EMAL4_HUMAN	Echinoderm microtubule-associated protein-like 4	2022-10-19-KB-FAIMS-Caco2-na-HD-2	717	734	717	Q9HC35_C717	1	CACO-2
CTGPLPK	7	2	0.9999	2	1C(463.2366)	sp|Q9Y5X1|SNX9_HUMAN	Q9Y5X1	SNX9_HUMAN	Sorting nexin-9	2022-10-19-KB-FAIMS-Caco2-na-HD-2	427	433	427	Q9Y5X1_C427	1	CACO-2
CTHWAEGGK	9	2	0.9999	3	1C(463.2366)	sp|P11586|C1TC_HUMAN	P11586	C1TC_HUMAN	C-1-tetrahydrofolate synthase, cytoplasmic	2022-10-19-KB-FAIMS-Caco2-na-HD-2	785	793	785	P11586_C785	1	CACO-2
CTHWAEGGKGALALAQAVQR	20	3	1	1	1C(463.2366)	sp|P11586|C1TC_HUMAN	P11586	C1TC_HUMAN	C-1-tetrahydrofolate synthase, cytoplasmic	2022-10-19-KB-FAIMS-Caco2-na-HD-2	785	804	785	P11586_C785	1	CACO-2
CTLAEKLGGSAVISLEGKPL	20	3	1	3	1C(463.2366)	sp|P23528|COF1_HUMAN	P23528	COF1_HUMAN	Cofilin-1	2022-10-19-KB-FAIMS-Caco2-na-HD-2	147	166	147	P23528_C147	1	CACO-2
CTLDQAFR	8	2	1	6	1C(463.2366)	sp|Q96FV9|THOC1_HUMAN	Q96FV9	THOC1_HUMAN	THO complex subunit 1	2022-10-19-KB-FAIMS-Caco2-na-HD-2	49	56	49	Q96FV9_C49	1	CACO-2
CTLDQVIR	8	2	0.9996	2	1C(463.2366)	sp|Q15678|PTN14_HUMAN	Q15678	PTN14_HUMAN	Tyrosine-protein phosphatase non-receptor type 14	2022-10-19-KB-FAIMS-Caco2-na-HD-2	133	140	133	Q15678_C133	1	CACO-2
CTLLLMLDHQPPQYK	15	3	1	1	1C(463.2366)	sp|Q92925|SMRD2_HUMAN	Q92925	SMRD2_HUMAN	SWI/SNF-related matrix-associated actin-dependent regulator of chromatin subfamily D member 2	2022-10-19-KB-FAIMS-Caco2-na-HD-2	298	312	298	Q92925_C298	1	CACO-2
CTLPLTGK	8	2	0.9998	1	1C(463.2366)	sp|P55809|SCOT1_HUMAN	P55809	SCOT1_HUMAN	Succinyl-CoA:3-ketoacid coenzyme A transferase 1, mitochondrial	2022-10-19-KB-FAIMS-Caco2-na-HD-2	456	463	456	P55809_C456	1	CACO-2
CTLPWGTLSSLK	12	2	1	3	1C(463.2366)	sp|Q6PCB5|RSBNL_HUMAN	Q6PCB5	RSBNL_HUMAN	Round spermatid basic protein 1-like protein	2022-10-19-KB-FAIMS-Caco2-na-HD-2	495	506	495	Q6PCB5_C495	1	CACO-2
CTLSGGHLIQQVINGGK	17	3	1	2	1C(463.2366)	sp|Q96ME1|FXL18_HUMAN	Q96ME1	FXL18_HUMAN	F-box/LRR-repeat protein 18	2022-10-19-KB-FAIMS-Caco2-na-HD-2	324	340	324	Q96ME1_C324	1	CACO-2
CTMAPFWAHSDPEEMQWR	18	3	0.9813	1	1C(463.2366)	sp|Q9NVM4|ANM7_HUMAN	Q9NVM4	ANM7_HUMAN	Protein arginine N-methyltransferase 7	2022-10-19-KB-FAIMS-Caco2-na-HD-2	294	311	294	Q9NVM4_C294	1	CACO-2
CTNSEKK	7	2	0.9988	3	1C(463.2366)	sp|Q5HYJ3|FA76B_HUMAN	Q5HYJ3	FA76B_HUMAN	Protein FAM76B	2022-10-19-KB-FAIMS-Caco2-na-HD-2	90	96	90	Q5HYJ3_C90	1	CACO-2
CTNSEVTVQPSPYLSYRLPK	20	3	1	2	1C(463.2366)	sp|O75794|CD123_HUMAN	O75794	CD123_HUMAN	Cell division cycle protein 123 homolog	2022-10-19-KB-FAIMS-Caco2-na-HD-2	289	308	289	O75794_C289	1	CACO-2
CTPACISFGPK	11	2	1	9	1C(463.2366), 5C(57.0215)	sp|P34932|HSP74_HUMAN	P34932	HSP74_HUMAN	Heat shock 70 kDa protein 4	2022-10-19-KB-FAIMS-Caco2-na-HD-2	34	44	34	P34932_C34,38	2	CACO-2
CTPACISFGPK	11	2	1	9	1C(463.2366), 5C(57.0215)	sp|P34932|HSP74_HUMAN	P34932	HSP74_HUMAN	Heat shock 70 kDa protein 4	2022-10-19-KB-FAIMS-Caco2-na-HD-2	34	44	38	P34932_C34,38	2	CACO-2
CTPKDPICIAELQLLWEER	19	3	1	2	1C(463.2366), 1C(57.0215), 8C(463.2366), 8C(57.0215)	sp|Q14865|ARI5B_HUMAN	Q14865	ARI5B_HUMAN	AT-rich interactive domain-containing protein 5B	2022-10-19-KB-FAIMS-Caco2-na-HD-2	46	64	46	Q14865_C46,53	2	CACO-2
CTPKDPICIAELQLLWEER	19	3	1	2	1C(463.2366), 1C(57.0215), 8C(463.2366), 8C(57.0215)	sp|Q14865|ARI5B_HUMAN	Q14865	ARI5B_HUMAN	AT-rich interactive domain-containing protein 5B	2022-10-19-KB-FAIMS-Caco2-na-HD-2	46	64	53	Q14865_C46,53	2	CACO-2
CTPSVISFGSK	11	2	1	7	1C(463.2366)	sp|Q92598|HS105_HUMAN	Q92598	HS105_HUMAN	Heat shock protein 105 kDa	2022-10-19-KB-FAIMS-Caco2-na-HD-2	34	44	34	Q92598_C34	1	CACO-2
CTPVPAR	7	2	0.9915	2	1C(463.2366)	sp|Q12789|TF3C1_HUMAN	Q12789	TF3C1_HUMAN	General transcription factor 3C polypeptide 1	2022-10-19-KB-FAIMS-Caco2-na-HD-2	1681	1687	1681	Q12789_C1681	1	CACO-2
CTQDLGNSTK	10	2	0.9996	1	1C(463.2366)	sp|Q9Y490|TLN1_HUMAN	Q9Y490	TLN1_HUMAN	Talin-1	2022-10-19-KB-FAIMS-Caco2-na-HD-2	1087	1096	1087	Q9Y490_C1087	1	CACO-2
CTQEEAR	7	2	0.9999	3	1C(463.2366)	sp|Q9H2U2|IPYR2_HUMAN	Q9H2U2	IPYR2_HUMAN	Inorganic pyrophosphatase 2, mitochondrial	2022-10-19-KB-FAIMS-Caco2-na-HD-2	302	308	302	Q9H2U2_C302	1	CACO-2
CTSAEEFVQR	10	2	0.6436	2	1C(463.2366)	sp|O60231|DHX16_HUMAN	O60231	DHX16_HUMAN	Pre-mRNA-splicing factor ATP-dependent RNA helicase DHX16	2022-10-19-KB-FAIMS-Caco2-na-HD-2	37	46	37	O60231_C37	1	CACO-2
CTSDTVFLEK	10	2	0.9992	1	1C(463.2366)	sp|Q8NAX2|KDF1_HUMAN	Q8NAX2	KDF1_HUMAN	Keratinocyte differentiation factor 1	2022-10-19-KB-FAIMS-Caco2-na-HD-2	262	271	262	Q8NAX2_C262	1	CACO-2
CTSFLVDELGVVDR	14	2	1	4	1C(463.2366)	sp|O95140|MFN2_HUMAN	O95140	MFN2_HUMAN	Mitofusin-2	2022-10-19-KB-FAIMS-Caco2-na-HD-2	281	294	281	O95140_C281	1	CACO-2
CTSLMLGLGR	10	2	1	1	1C(463.2366)	sp|Q6DT37|MRCKG_HUMAN	Q6DT37	MRCKG_HUMAN	Serine/threonine-protein kinase MRCK gamma	2022-10-19-KB-FAIMS-Caco2-na-HD-2	895	904	895	Q6DT37_C895	1	CACO-2
CTSNPAEIAMFLEPLDLPNKR	21	3	1	1	1C(463.2366)	sp|Q96LD8|SENP8_HUMAN	Q96LD8	SENP8_HUMAN	Sentrin-specific protease 8	2022-10-19-KB-FAIMS-Caco2-na-HD-2	64	84	64	Q96LD8_C64	1	CACO-2
CTTDENKVPYFNAPVYLENK	20	3	1	4	1C(463.2366)	sp|Q9NY12|GAR1_HUMAN	Q9NY12	GAR1_HUMAN	H/ACA ribonucleoprotein complex subunit 1	2022-10-19-KB-FAIMS-Caco2-na-HD-2	88	107	88	Q9NY12_C88	1	CACO-2
CTTIDFMMYR	10	2	0.9997	1	1C(463.2366)	sp|Q9UM13|APC10_HUMAN	Q9UM13	APC10_HUMAN	Anaphase-promoting complex subunit 10	2022-10-19-KB-FAIMS-Caco2-na-HD-2	173	182	173	Q9UM13_C173	1	CACO-2
CTTSILHNLSHHR	13	3	1	2	1C(463.2366)	sp|P14923|PLAK_HUMAN	P14923	PLAK_HUMAN	Junction plakoglobin	2022-10-19-KB-FAIMS-Caco2-na-HD-2	204	216	204	P14923_C204	1	CACO-2
CTVFHGAQVEDAFR	14	2	1	3	1C(463.2366)	sp|P49327|FAS_HUMAN	P49327	FAS_HUMAN	Fatty acid synthase	2022-10-19-KB-FAIMS-Caco2-na-HD-2	1828	1841	1828	P49327_C1828	1	CACO-2
CTVIAAANPIGGR	13	2	1	3	1C(463.2366)	sp|P49736|MCM2_HUMAN	P49736	MCM2_HUMAN	DNA replication licensing factor MCM2	2022-10-19-KB-FAIMS-Caco2-na-HD-2	624	636	624	P49736_C624	1	CACO-2
CTVIAAANPIGGRYDPSLTFSENVDLTEPIISR	33	3	0.9798	1	1C(463.2366)	sp|P49736|MCM2_HUMAN	P49736	MCM2_HUMAN	DNA replication licensing factor MCM2	2022-10-19-KB-FAIMS-Caco2-na-HD-2	624	656	624	P49736_C624	1	CACO-2
CTVIGGSGFLGQHMVEQLLAR	21	3	1	2	1C(463.2366)	sp|Q15738|NSDHL_HUMAN	Q15738	NSDHL_HUMAN	Sterol-4-alpha-carboxylate 3-dehydrogenase, decarboxylating	2022-10-19-KB-FAIMS-Caco2-na-HD-2	40	60	40	Q15738_C40	1	CACO-2
CTVSLAR	7	2	0.5114	1	1C(463.2366)	sp|Q86XZ4|SPAS2_HUMAN	Q86XZ4	SPAS2_HUMAN	Spermatogenesis-associated serine-rich protein 2	2022-10-19-KB-FAIMS-Caco2-na-HD-2	248	254	248	Q86XZ4_C248	1	CACO-2
CTVSLDFIR	9	2	0.9984	1	1C(463.2366)	sp|O43913|ORC5_HUMAN	O43913	ORC5_HUMAN	Origin recognition complex subunit 5	2022-10-19-KB-FAIMS-Caco2-na-HD-2	409	417	409	O43913_C409	1	CACO-2
CTVSLTR	7	2	0.9989	2	1C(463.2366)	sp|Q9NUQ6|SPS2L_HUMAN	Q9NUQ6	SPS2L_HUMAN	SPATS2-like protein	2022-10-19-KB-FAIMS-Caco2-na-HD-2	231	237	231	Q9NUQ6_C231	1	CACO-2
CTVSVETR	8	2	0.9992	2	1C(463.2366)	sp|O94832|MYO1D_HUMAN	O94832	MYO1D_HUMAN	Unconventional myosin-Id	2022-10-19-KB-FAIMS-Caco2-na-HD-2	977	984	977	O94832_C977	1	CACO-2
CTVVSETISSK	11	2	1	2	1C(463.2366)	sp|Q68D10|SPT2_HUMAN	Q68D10	SPT2_HUMAN	Protein SPT2 homolog	2022-10-19-KB-FAIMS-Caco2-na-HD-2	535	545	535	Q68D10_C535	1	CACO-2
CTWFYKGDTDSR	12	3	1	2	1C(463.2366)	sp|Q9Y6Y8|S23IP_HUMAN	Q9Y6Y8	S23IP_HUMAN	SEC23-interacting protein	2022-10-19-KB-FAIMS-Caco2-na-HD-2	343	354	343	Q9Y6Y8_C343	1	CACO-2
CTWLTTPK	8	2	0.9972	1	1C(463.2366)	sp|Q9BQ70|TCF25_HUMAN	Q9BQ70	TCF25_HUMAN	Transcription factor 25	2022-10-19-KB-FAIMS-Caco2-na-HD-2	216	223	216	Q9BQ70_C216	1	CACO-2
CTYLNILLQTR	11	2	1	3	1C(463.2366)	sp|Q96QC0|PP1RA_HUMAN	Q96QC0	PP1RA_HUMAN	Serine/threonine-protein phosphatase 1 regulatory subunit 10	2022-10-19-KB-FAIMS-Caco2-na-HD-2	48	58	48	Q96QC0_C48	1	CACO-2
CTYLVLDEADR	11	2	1	7	1C(463.2366)	sp|Q92841|DDX17_HUMAN	Q92841	DDX17_HUMAN	Probable ATP-dependent RNA helicase DDX17	2022-10-19-KB-FAIMS-Caco2-na-HD-2	319	329	319	Q92841_C319	1	CACO-2
CTYVVLDEADR	11	2	0.9882	1	1C(463.2366)	sp|Q9BUQ8|DDX23_HUMAN	Q9BUQ8	DDX23_HUMAN	Probable ATP-dependent RNA helicase DDX23	2022-10-19-KB-FAIMS-Caco2-na-HD-2	543	553	543	Q9BUQ8_C543	1	CACO-2
CVAIFKDK	8	2	1	2	1C(463.2366)	sp|P78406|RAE1L_HUMAN	P78406	RAE1L_HUMAN	mRNA export factor	2022-10-19-KB-FAIMS-Caco2-na-HD-2	217	224	217	P78406_C217	1	CACO-2
CVANNQVETLEK	12	2	1	8	1C(463.2366)	sp|P42704|LPPRC_HUMAN	P42704	LPPRC_HUMAN	Leucine-rich PPR motif-containing protein, mitochondrial	2022-10-19-KB-FAIMS-Caco2-na-HD-2	930	941	930	P42704_C930	1	CACO-2
CVAQASK	7	2	0.9914	2	1C(463.2366)	sp|O00231|PSD11_HUMAN	O00231	PSD11_HUMAN	26S proteasome non-ATPase regulatory subunit 11	2022-10-19-KB-FAIMS-Caco2-na-HD-2	289	295	289	O00231_C289	1	CACO-2
CVAVLTR	7	2	0.9652	1	1C(463.2366)	sp|O75165|DJC13_HUMAN	O75165	DJC13_HUMAN	DnaJ homolog subfamily C member 13	2022-10-19-KB-FAIMS-Caco2-na-HD-2	1456	1462	1456	O75165_C1456	1	CACO-2
CVAYNNQSNR	10	2	0.9987	2	1C(463.2366)	sp|Q969X6|UTP4_HUMAN	Q969X6	UTP4_HUMAN	U3 small nucleolar RNA-associated protein 4 homolog	2022-10-19-KB-FAIMS-Caco2-na-HD-2	21	30	21	Q969X6_C21	1	CACO-2
CVCGKNPAK	9	2	1	2	1C(57.0215), 3C(463.2366)	sp|P07814|SYEP_HUMAN	P07814	SYEP_HUMAN	Bifunctional glutamate/proline--tRNA ligase	2022-10-19-KB-FAIMS-Caco2-na-HD-2	1495	1503	1495	P07814_C1495,1497	2	CACO-2
CVCGKNPAK	9	2	1	2	1C(57.0215), 3C(463.2366)	sp|P07814|SYEP_HUMAN	P07814	SYEP_HUMAN	Bifunctional glutamate/proline--tRNA ligase	2022-10-19-KB-FAIMS-Caco2-na-HD-2	1495	1503	1497	P07814_C1495,1497	2	CACO-2
CVDEGLLDCKR	11	3	1	1	1C(463.2366), 9C(57.0215)	sp|Q9BSE5|SPEB_HUMAN	Q9BSE5	SPEB_HUMAN	Agmatinase, mitochondrial	2022-10-19-KB-FAIMS-Caco2-na-HD-2	208	218	208	Q9BSE5_C208,216	2	CACO-2
CVDEGLLDCKR	11	3	1	1	1C(463.2366), 9C(57.0215)	sp|Q9BSE5|SPEB_HUMAN	Q9BSE5	SPEB_HUMAN	Agmatinase, mitochondrial	2022-10-19-KB-FAIMS-Caco2-na-HD-2	208	218	216	Q9BSE5_C208,216	2	CACO-2
CVDEVAFQEEVVAVLKK	17	3	1	3	1C(463.2366)	sp|P35249|RFC4_HUMAN	P35249	RFC4_HUMAN	Replication factor C subunit 4	2022-10-19-KB-FAIMS-Caco2-na-HD-2	48	64	48	P35249_C48	1	CACO-2
CVDFQTLK	8	2	1	6	1C(463.2366)	sp|P33992|MCM5_HUMAN	P33992	MCM5_HUMAN	DNA replication licensing factor MCM5	2022-10-19-KB-FAIMS-Caco2-na-HD-2	221	228	221	P33992_C221	1	CACO-2
CVDGKGPTEQLVSPEPEVYEILR	23	3	1	3	1C(463.2366)	sp|O75688|PPM1B_HUMAN	O75688	PPM1B_HUMAN	Protein phosphatase 1B	2022-10-19-KB-FAIMS-Caco2-na-HD-2	209	231	209	O75688_C209	1	CACO-2
CVDLVIQELINTVR	14	2	0.9993	1	1C(463.2366)	sp|P50570|DYN2_HUMAN	P50570	DYN2_HUMAN	Dynamin-2	2022-10-19-KB-FAIMS-Caco2-na-HD-2	427	440	427	P50570_C427	1	CACO-2
CVDSLLK	7	2	0.6827	1	1C(463.2366)	sp|Q63HN8|RN213_HUMAN	Q63HN8	RN213_HUMAN	E3 ubiquitin-protein ligase RNF213	2022-10-19-KB-FAIMS-Caco2-na-HD-2	1156	1162	1156	Q63HN8_C1156	1	CACO-2
CVDWSIAVYTR	11	2	0.9416	1	1C(463.2366)	sp|Q7KZF4|SND1_HUMAN	Q7KZF4	SND1_HUMAN	Staphylococcal nuclease domain-containing protein 1	2022-10-19-KB-FAIMS-Caco2-na-HD-2	296	306	296	Q7KZF4_C296	1	CACO-2
CVEDPETGLR	10	2	1	3	1C(463.2366)	sp|Q15149|PLEC_HUMAN	Q15149	PLEC_HUMAN	Plectin	2022-10-19-KB-FAIMS-Caco2-na-HD-2	3667	3676	3667	Q15149_C3667	1	CACO-2
CVEDVLK	7	2	0.9914	1	1C(463.2366)	sp|O00139|KIF2A_HUMAN	O00139	KIF2A_HUMAN	Kinesin-like protein KIF2A	2022-10-19-KB-FAIMS-Caco2-na-HD-2	406	412	406	O00139_C406	1	CACO-2
CVEDYLAR	8	2	0.9988	1	1C(463.2366)	sp|Q9Y6A5|TACC3_HUMAN	Q9Y6A5	TACC3_HUMAN	Transforming acidic coiled-coil-containing protein 3	2022-10-19-KB-FAIMS-Caco2-na-HD-2	749	756	749	Q9Y6A5_C749	1	CACO-2
CVEENNGVAK	10	2	1	2	1C(463.2366)	sp|Q15758|AAAT_HUMAN	Q15758	AAAT_HUMAN	Neutral amino acid transporter B(0)	2022-10-19-KB-FAIMS-Caco2-na-HD-2	363	372	363	Q15758_C363	1	CACO-2
CVEGQLLR	8	2	0.9999	1	1C(463.2366)	sp|Q96PZ0|PUS7_HUMAN	Q96PZ0	PUS7_HUMAN	Pseudouridylate synthase 7 homolog	2022-10-19-KB-FAIMS-Caco2-na-HD-2	443	450	443	Q96PZ0_C443	1	CACO-2
CVEHAYEPTPDDVAISYLPLAHMFER	26	3, 4	1	6	1C(463.2366)	sp|Q9ULC5|ACSL5_HUMAN	Q9ULC5	ACSL5_HUMAN	Long-chain-fatty-acid--CoA ligase 5	2022-10-19-KB-FAIMS-Caco2-na-HD-2	288	313	288	Q9ULC5_C288	1	CACO-2
CVEILSR	7	2	0.9992	2	1C(463.2366)	sp|A1L0T0|ILVBL_HUMAN	A1L0T0	ILVBL_HUMAN	Acetolactate synthase-like protein	2022-10-19-KB-FAIMS-Caco2-na-HD-2	276	282	276	A1L0T0_C276	1	CACO-2
CVELVHEEMQR	11	3	0.9995	2	1C(463.2366)	sp|O00429|DNM1L_HUMAN	O00429	DNM1L_HUMAN	Dynamin-1-like protein	2022-10-19-KB-FAIMS-Caco2-na-HD-2	431	441	431	O00429_C431	1	CACO-2
CVESLSFIVR	10	2	1	6	1C(463.2366)	sp|Q92538|GBF1_HUMAN	Q92538	GBF1_HUMAN	Golgi-specific brefeldin A-resistance guanine nucleotide exchange factor 1	2022-10-19-KB-FAIMS-Caco2-na-HD-2	1392	1401	1392	Q92538_C1392	1	CACO-2
CVEVETDVVSNTSGSAR	17	2	1	3	1C(463.2366)	sp|Q15024|EXOS7_HUMAN	Q15024	EXOS7_HUMAN	Exosome complex component RRP42	2022-10-19-KB-FAIMS-Caco2-na-HD-2	34	50	34	Q15024_C34	1	CACO-2
CVFELPAENDKPHDVEINK	19	3, 4	1	6	1C(463.2366)	sp|O95292|VAPB_HUMAN	O95292	VAPB_HUMAN	Vesicle-associated membrane protein-associated protein B/C	2022-10-19-KB-FAIMS-Caco2-na-HD-2	121	139	121	O95292_C121	1	CACO-2
CVFEMPNENDKLNDMEPSK	19	3	1	6	15M(15.9949), 1C(463.2366), 5M(15.9949)	sp|Q9P0L0|VAPA_HUMAN	Q9P0L0	VAPA_HUMAN	Vesicle-associated membrane protein-associated protein A	2022-10-19-KB-FAIMS-Caco2-na-HD-2	128	146	128	Q9P0L0_C128	1	CACO-2
CVFVNQWQINHDQK	14	3	0.9995	1	1C(463.2366)	sp|P04798|CP1A1_HUMAN	P04798	CP1A1_HUMAN	Cytochrome P450 1A1	2022-10-19-KB-FAIMS-Caco2-na-HD-2	406	419	406	P04798_C406	1	CACO-2
CVGAELEYDSEHSDWHGFD	19	3	1	4	1C(463.2366)	sp|Q9GZN8|CT027_HUMAN	Q9GZN8	CT027_HUMAN	UPF0687 protein C20orf27	2022-10-19-KB-FAIMS-Caco2-na-HD-2	156	174	156	Q9GZN8_C156	1	CACO-2
CVGALVGLAVLELNNKEADSIK	22	3	1	1	1C(463.2366)	sp|Q6PD62|CTR9_HUMAN	Q6PD62	CTR9_HUMAN	RNA polymerase-associated protein CTR9 homolog	2022-10-19-KB-FAIMS-Caco2-na-HD-2	231	252	231	Q6PD62_C231	1	CACO-2
CVGLSAPQLGVPR	13	2	1	3	1C(463.2366)	sp|Q9HBH1|DEFM_HUMAN	Q9HBH1	DEFM_HUMAN	Peptide deformylase, mitochondrial	2022-10-19-KB-FAIMS-Caco2-na-HD-2	108	120	108	Q9HBH1_C108	1	CACO-2
CVGLSPDGR	9	2	1	2	1C(463.2366)	sp|Q15269|PWP2_HUMAN	Q15269	PWP2_HUMAN	Periodic tryptophan protein 2 homolog	2022-10-19-KB-FAIMS-Caco2-na-HD-2	60	68	60	Q15269_C60	1	CACO-2
CVGNFGNSSGEVDTKK	16	3	1	1	1C(463.2366)	sp|Q69YN2|C19L1_HUMAN	Q69YN2	C19L1_HUMAN	CWF19-like protein 1	2022-10-19-KB-FAIMS-Caco2-na-HD-2	160	175	160	Q69YN2_C160	1	CACO-2
CVIALQEK	8	2	0.9994	3	1C(463.2366)	sp|P35221|CTNA1_HUMAN	P35221	CTNA1_HUMAN	Catenin alpha-1	2022-10-19-KB-FAIMS-Caco2-na-HD-2	526	533	526	P35221_C526	1	CACO-2
CVIALQEKDVDGLDR	15	3	1	1	1C(463.2366)	sp|P35221|CTNA1_HUMAN	P35221	CTNA1_HUMAN	Catenin alpha-1	2022-10-19-KB-FAIMS-Caco2-na-HD-2	526	540	526	P35221_C526	1	CACO-2
CVICDSYVRPCTLVR	15	3	1	2	11C(463.2366), 1C(463.2366), 1C(57.0215), 4C(463.2366), 4C(57.0215)	sp|Q7RTV0|PHF5A_HUMAN	Q7RTV0	PHF5A_HUMAN	PHD finger-like domain-containing protein 5A	2022-10-19-KB-FAIMS-Caco2-na-HD-2	30	44	30	Q7RTV0_C30,33,40	3	CACO-2
CVICDSYVRPCTLVR	15	3	1	2	11C(463.2366), 1C(463.2366), 1C(57.0215), 4C(463.2366), 4C(57.0215)	sp|Q7RTV0|PHF5A_HUMAN	Q7RTV0	PHF5A_HUMAN	PHD finger-like domain-containing protein 5A	2022-10-19-KB-FAIMS-Caco2-na-HD-2	30	44	33	Q7RTV0_C30,33,40	3	CACO-2
CVICDSYVRPCTLVR	15	3	1	2	11C(463.2366), 1C(463.2366), 1C(57.0215), 4C(463.2366), 4C(57.0215)	sp|Q7RTV0|PHF5A_HUMAN	Q7RTV0	PHF5A_HUMAN	PHD finger-like domain-containing protein 5A	2022-10-19-KB-FAIMS-Caco2-na-HD-2	30	44	40	Q7RTV0_C30,33,40	3	CACO-2
CVINATGPFTDSVR	14	2	1	1	1C(463.2366)	sp|P43304|GPDM_HUMAN	P43304	GPDM_HUMAN	Glycerol-3-phosphate dehydrogenase, mitochondrial	2022-10-19-KB-FAIMS-Caco2-na-HD-2	285	298	285	P43304_C285	1	CACO-2
CVISEHMQVEEK	12	3	1	1	1C(463.2366)	sp|O60443|GSDME_HUMAN	O60443	GSDME_HUMAN	Gasdermin-E	2022-10-19-KB-FAIMS-Caco2-na-HD-2	168	179	168	O60443_C168	1	CACO-2
CVKDQNGNHVVQK	13	3	1	1	1C(463.2366)	sp|Q8TB72|PUM2_HUMAN	Q8TB72	PUM2_HUMAN	Pumilio homolog 2	2022-10-19-KB-FAIMS-Caco2-na-HD-2	844	856	844	Q8TB72_C844	1	CACO-2
CVKVDLSEKYK	11	3	1	3	1C(463.2366)	sp|P43243|MATR3_HUMAN	P43243	MATR3_HUMAN	Matrin-3	2022-10-19-KB-FAIMS-Caco2-na-HD-2	563	573	563	P43243_C563	1	CACO-2
CVLALAFKK	9	2	1	1	1C(463.2366)	sp|P78345|RPP38_HUMAN	P78345	RPP38_HUMAN	Ribonuclease P protein subunit p38	2022-10-19-KB-FAIMS-Caco2-na-HD-2	176	184	176	P78345_C176	1	CACO-2
CVLDSCR	7	2	0.9993	2	1C(463.2366), 6C(57.0215)	sp|Q9Y697|NFS1_HUMAN	Q9Y697	NFS1_HUMAN	Cysteine desulfurase, mitochondrial	2022-10-19-KB-FAIMS-Caco2-na-HD-2	158	164	158	Q9Y697_C158,163	2	CACO-2
CVLDSCR	7	2	0.9993	2	1C(463.2366), 6C(57.0215)	sp|Q9Y697|NFS1_HUMAN	Q9Y697	NFS1_HUMAN	Cysteine desulfurase, mitochondrial	2022-10-19-KB-FAIMS-Caco2-na-HD-2	158	164	163	Q9Y697_C158,163	2	CACO-2
CVLFETFGR	9	2	1	2	1C(463.2366)	sp|Q96G46|DUS3L_HUMAN	Q96G46	DUS3L_HUMAN	tRNA-dihydrouridine(47) synthase [NAD(P)(+)]-like	2022-10-19-KB-FAIMS-Caco2-na-HD-2	162	170	162	Q96G46_C162	1	CACO-2
CVLIFGVPSRVPK	13	3	1	1	1C(463.2366)	sp|P13716|HEM2_HUMAN	P13716	HEM2_HUMAN	Delta-aminolevulinic acid dehydratase	2022-10-19-KB-FAIMS-Caco2-na-HD-2	75	87	75	P13716_C75	1	CACO-2
CVLLSNLSSTSHVPEVDPGSAELQK	25	3	1	1	1C(463.2366)	sp|P49327|FAS_HUMAN	P49327	FAS_HUMAN	Fatty acid synthase	2022-10-19-KB-FAIMS-Caco2-na-HD-2	1471	1495	1471	P49327_C1471	1	CACO-2
CVLMPMPSLGFNR	13	2	1	4	1C(463.2366)	sp|Q9BSR8|YIPF4_HUMAN	Q9BSR8	YIPF4_HUMAN	Protein YIPF4	2022-10-19-KB-FAIMS-Caco2-na-HD-2	94	106	94	Q9BSR8_C94	1	CACO-2
CVLNEGMPIYR	11	2	1	1	1C(463.2366)	sp|P31689|DNJA1_HUMAN	P31689	DNJA1_HUMAN	DnaJ homolog subfamily A member 1	2022-10-19-KB-FAIMS-Caco2-na-HD-2	302	312	302	P31689_C302	1	CACO-2
CVLPEEDSGELAKPK	15	3	1	3	1C(463.2366)	sp|Q9Y3F4|STRAP_HUMAN	Q9Y3F4	STRAP_HUMAN	Serine-threonine kinase receptor-associated protein	2022-10-19-KB-FAIMS-Caco2-na-HD-2	305	319	305	Q9Y3F4_C305	1	CACO-2
CVLSGPPQLEK	11	2	1	3	1C(463.2366)	sp|Q9BQ52|RNZ2_HUMAN	Q9BQ52	RNZ2_HUMAN	Zinc phosphodiesterase ELAC protein 2	2022-10-19-KB-FAIMS-Caco2-na-HD-2	136	146	136	Q9BQ52_C136	1	CACO-2
CVLVWEGTAK	10	2	0.9854	1	1C(463.2366)	sp|O43395|PRPF3_HUMAN	O43395	PRPF3_HUMAN	U4/U6 small nuclear ribonucleoprotein Prp3	2022-10-19-KB-FAIMS-Caco2-na-HD-2	630	639	630	O43395_C630	1	CACO-2
CVMAMLR	7	2	0.9999	2	1C(463.2366)	sp|P42695|CNDD3_HUMAN	P42695	CNDD3_HUMAN	Condensin-2 complex subunit D3	2022-10-19-KB-FAIMS-Caco2-na-HD-2	541	547	541	P42695_C541	1	CACO-2
CVMATLQHTAEEIKR	15	3	0.9995	1	1C(463.2366)	sp|Q96KP1|EXOC2_HUMAN	Q96KP1	EXOC2_HUMAN	Exocyst complex component 2	2022-10-19-KB-FAIMS-Caco2-na-HD-2	586	600	586	Q96KP1_C586	1	CACO-2
CVMDDDNEVR	10	2	0.9999	3	1C(463.2366)	sp|Q9Y678|COPG1_HUMAN	Q9Y678	COPG1_HUMAN	Coatomer subunit gamma-1	2022-10-19-KB-FAIMS-Caco2-na-HD-2	516	525	516	Q9Y678_C516	1	CACO-2
CVMDDDNEVRDR	12	3	0.9481	1	1C(463.2366)	sp|Q9Y678|COPG1_HUMAN	Q9Y678	COPG1_HUMAN	Coatomer subunit gamma-1	2022-10-19-KB-FAIMS-Caco2-na-HD-2	516	527	516	Q9Y678_C516	1	CACO-2
CVNLSIK	7	2	0.9868	1	1C(463.2366)	sp|P57764|GSDMD_HUMAN	P57764	GSDMD_HUMAN	Gasdermin-D	2022-10-19-KB-FAIMS-Caco2-na-HD-2	56	62	56	P57764_C56	1	CACO-2
CVNLSIKDILEPDAAEPDVQR	21	3	1	2	1C(463.2366)	sp|P57764|GSDMD_HUMAN	P57764	GSDMD_HUMAN	Gasdermin-D	2022-10-19-KB-FAIMS-Caco2-na-HD-2	56	76	56	P57764_C56	1	CACO-2
CVNLVQK	7	2	0.9983	4	1C(463.2366)	sp|Q92973|TNPO1_HUMAN	Q92973	TNPO1_HUMAN	Transportin-1	2022-10-19-KB-FAIMS-Caco2-na-HD-2	620	626	620	Q92973_C620	1	CACO-2
CVNQWQLSGELK	12	2	1	3	1C(463.2366)	sp|Q86W42|THOC6_HUMAN	Q86W42	THOC6_HUMAN	THO complex subunit 6 homolog	2022-10-19-KB-FAIMS-Caco2-na-HD-2	279	290	279	Q86W42_C279	1	CACO-2
CVNTTLQIK	9	2	1	2	1C(463.2366)	sp|Q01518|CAP1_HUMAN	Q01518	CAP1_HUMAN	Adenylyl cyclase-associated protein 1	2022-10-19-KB-FAIMS-Caco2-na-HD-2	356	364	356	Q01518_C356	1	CACO-2
CVPAPGAGASGGTSPSATQPNPAVFIFEHK	30	3	1	4	1C(463.2366)	sp|O60343|TBCD4_HUMAN	O60343	TBCD4_HUMAN	TBC1 domain family member 4	2022-10-19-KB-FAIMS-Caco2-na-HD-2	93	122	93	O60343_C93	1	CACO-2
CVQQTIETIEENIGWMDKNFDKIR	24	4	1	1	1C(463.2366)	sp|Q9NZ08|ERAP1_HUMAN	Q9NZ08	ERAP1_HUMAN	Endoplasmic reticulum aminopeptidase 1	2022-10-19-KB-FAIMS-Caco2-na-HD-2	907	930	907	Q9NZ08_C907	1	CACO-2
CVQSNIVLLTQAFR	14	2	1	2	1C(463.2366)	sp|O94925|GLSK_HUMAN	O94925	GLSK_HUMAN	Glutaminase kidney isoform, mitochondrial	2022-10-19-KB-FAIMS-Caco2-na-HD-2	203	216	203	O94925_C203	1	CACO-2
CVQSNIVLLTQAFRR	15	3	1	2	1C(463.2366)	sp|O94925|GLSK_HUMAN	O94925	GLSK_HUMAN	Glutaminase kidney isoform, mitochondrial	2022-10-19-KB-FAIMS-Caco2-na-HD-2	203	217	203	O94925_C203	1	CACO-2
CVQYDEHVISPK	12	3	1	1	1C(463.2366)	sp|Q9UKD1|GMEB2_HUMAN	Q9UKD1	GMEB2_HUMAN	Glucocorticoid modulatory element-binding protein 2	2022-10-19-KB-FAIMS-Caco2-na-HD-2	117	128	117	Q9UKD1_C117	1	CACO-2
CVSELEEEKQQLVK	14	3	1	1	1C(463.2366)	sp|Q14789|GOGB1_HUMAN	Q14789	GOGB1_HUMAN	Golgin subfamily B member 1	2022-10-19-KB-FAIMS-Caco2-na-HD-2	1964	1977	1964	Q14789_C1964	1	CACO-2
CVSELVIESR	10	2	1	3	1C(463.2366)	sp|Q8N1F7|NUP93_HUMAN	Q8N1F7	NUP93_HUMAN	Nuclear pore complex protein Nup93	2022-10-19-KB-FAIMS-Caco2-na-HD-2	569	578	569	Q8N1F7_C569	1	CACO-2
CVSFILR	7	2	0.9998	1	1C(463.2366)	sp|Q9P2D3|HTR5B_HUMAN	Q9P2D3	HTR5B_HUMAN	HEAT repeat-containing protein 5B	2022-10-19-KB-FAIMS-Caco2-na-HD-2	356	362	356	Q9P2D3_C356	1	CACO-2
CVSIQYLEAVR	11	2	1	2	1C(463.2366)	sp|Q03154|ACY1_HUMAN	Q03154	ACY1_HUMAN	Aminoacylase-1	2022-10-19-KB-FAIMS-Caco2-na-HD-2	116	126	116	Q03154_C116	1	CACO-2
CVSIQYLEAVRR	12	3	1	1	1C(463.2366)	sp|Q03154|ACY1_HUMAN	Q03154	ACY1_HUMAN	Aminoacylase-1	2022-10-19-KB-FAIMS-Caco2-na-HD-2	116	127	116	Q03154_C116	1	CACO-2
CVSLEPK	7	2	0.9998	1	1C(463.2366)	sp|Q9H3U1|UN45A_HUMAN	Q9H3U1	UN45A_HUMAN	Protein unc-45 homolog A	2022-10-19-KB-FAIMS-Caco2-na-HD-2	118	124	118	Q9H3U1_C118	1	CACO-2
CVSPEEFTEIMNQR	14	2	1	3	1C(463.2366)	sp|P54868|HMCS2_HUMAN	P54868	HMCS2_HUMAN	Hydroxymethylglutaryl-CoA synthase, mitochondrial	2022-10-19-KB-FAIMS-Caco2-na-HD-2	454	467	454	P54868_C454	1	CACO-2
CVSSPHFQVAER	12	3	1	2	1C(463.2366)	sp|Q16537|2A5E_HUMAN	Q16537	2A5E_HUMAN	Serine/threonine-protein phosphatase 2A 56 kDa regulatory subunit epsilon isoform	2022-10-19-KB-FAIMS-Caco2-na-HD-2	351	362	351	Q16537_C351	1	CACO-2
CVSTLLDLIQTK	12	2	1	3	1C(463.2366)	sp|P63010|AP2B1_HUMAN	P63010	AP2B1_HUMAN	AP-2 complex subunit beta	2022-10-19-KB-FAIMS-Caco2-na-HD-2	391	402	391	P63010_C391	1	CACO-2
CVSTPFYPR	9	2	1	3	1C(463.2366)	sp|A2RRP1|NBAS_HUMAN	A2RRP1	NBAS_HUMAN	Neuroblastoma-amplified sequence	2022-10-19-KB-FAIMS-Caco2-na-HD-2	2303	2311	2303	A2RRP1_C2303	1	CACO-2
CVSVQTDPTDEIPTKK	16	3	1	2	1C(463.2366)	sp|P18583|SON_HUMAN	P18583	SON_HUMAN	Protein SON	2022-10-19-KB-FAIMS-Caco2-na-HD-2	92	107	92	P18583_C92	1	CACO-2
CVTDLLSK	8	2	1	1	1C(463.2366)	sp|Q9H8W4|PKHF2_HUMAN	Q9H8W4	PKHF2_HUMAN	Pleckstrin homology domain-containing family F member 2	2022-10-19-KB-FAIMS-Caco2-na-HD-2	129	136	129	Q9H8W4_C129	1	CACO-2
CVTLAIYYHIK	11	3	1	1	1C(463.2366)	sp|Q8N7R7|CCYL1_HUMAN	Q8N7R7	CCYL1_HUMAN	Cyclin-Y-like protein 1	2022-10-19-KB-FAIMS-Caco2-na-HD-2	144	154	144	Q8N7R7_C144	1	CACO-2
CVVDVDANK	9	2	1	4	1C(463.2366)	sp|Q9NQT8|KI13B_HUMAN	Q9NQT8	KI13B_HUMAN	Kinesin-like protein KIF13B	2022-10-19-KB-FAIMS-Caco2-na-HD-2	26	34	26	Q9NQT8_C26	1	CACO-2
CVVILPDSVR	10	2	1	1	1C(463.2366)	sp|P0DN79|CBSL_HUMAN	P0DN79	CBSL_HUMAN	Cystathionine beta-synthase-like protein	2022-10-19-KB-FAIMS-Caco2-na-HD-2	370	379	370	P0DN79_C370	1	CACO-2
CVVSEAGK	8	2	1	4	1C(463.2366)	sp|O15355|PPM1G_HUMAN	O15355	PPM1G_HUMAN	Protein phosphatase 1G	2022-10-19-KB-FAIMS-Caco2-na-HD-2	351	358	351	O15355_C351	1	CACO-2
CVVSSLGITDR	11	2	1	5	1C(463.2366)	sp|Q14690|RRP5_HUMAN	Q14690	RRP5_HUMAN	Protein RRP5 homolog	2022-10-19-KB-FAIMS-Caco2-na-HD-2	151	161	151	Q14690_C151	1	CACO-2
CVVVGDGAVGK	11	2	1	4	1C(463.2366)	sp|P60763|RAC3_HUMAN	P60763	RAC3_HUMAN	Ras-related C3 botulinum toxin substrate 3	2022-10-19-KB-FAIMS-Caco2-na-HD-2	6	16	6	P60763_C6	1	CACO-2
CVWSPLASPSTSILK	15	2	1	2	1C(463.2366)	sp|Q5UIP0|RIF1_HUMAN	Q5UIP0	RIF1_HUMAN	Telomere-associated protein RIF1	2022-10-19-KB-FAIMS-Caco2-na-HD-2	2169	2183	2169	Q5UIP0_C2169	1	CACO-2
CVWSPLASPSTSILKR	16	3	1	1	1C(463.2366)	sp|Q5UIP0|RIF1_HUMAN	Q5UIP0	RIF1_HUMAN	Telomere-associated protein RIF1	2022-10-19-KB-FAIMS-Caco2-na-HD-2	2169	2184	2169	Q5UIP0_C2169	1	CACO-2
CVYKPMQPGPHVVK	14	3	1	2	1C(463.2366)	sp|O75369|FLNB_HUMAN	O75369	FLNB_HUMAN	Filamin-B	2022-10-19-KB-FAIMS-Caco2-na-HD-2	416	429	416	O75369_C416	1	CACO-2
CVYSTTK	7	2	0.9993	2	1C(463.2366)	sp|Q9BUT1|BDH2_HUMAN	Q9BUT1	BDH2_HUMAN	3-hydroxybutyrate dehydrogenase type 2	2022-10-19-KB-FAIMS-Caco2-na-HD-2	145	151	145	Q9BUT1_C145	1	CACO-2
CWALSPK	7	2	0.9992	4	1C(463.2366)	sp|Q13308|PTK7_HUMAN	Q13308	PTK7_HUMAN	Inactive tyrosine-protein kinase 7	2022-10-19-KB-FAIMS-Caco2-na-HD-2	1043	1049	1043	Q13308_C1043	1	CACO-2
CWDIALGPLK	10	2	1	6	1C(463.2366)	sp|Q5J8M3|EMC4_HUMAN	Q5J8M3	EMC4_HUMAN	ER membrane protein complex subunit 4	2022-10-19-KB-FAIMS-Caco2-na-HD-2	69	78	69	Q5J8M3_C69	1	CACO-2
CWEVQDSGQTIPK	13	2	0.9957	2	1C(463.2366)	sp|P78406|RAE1L_HUMAN	P78406	RAE1L_HUMAN	mRNA export factor	2022-10-19-KB-FAIMS-Caco2-na-HD-2	68	80	68	P78406_C68	1	CACO-2
CWMDALELALK	11	2	1	3	1C(463.2366)	sp|Q9BZF1|OSBL8_HUMAN	Q9BZF1	OSBL8_HUMAN	Oxysterol-binding protein-related protein 8	2022-10-19-KB-FAIMS-Caco2-na-HD-2	255	265	255	Q9BZF1_C255	1	CACO-2
CWSLYGR	7	2	0.9999	4	1C(463.2366)	sp|Q7Z3C6|ATG9A_HUMAN	Q7Z3C6	ATG9A_HUMAN	Autophagy-related protein 9A	2022-10-19-KB-FAIMS-Caco2-na-HD-2	331	337	331	Q7Z3C6_C331	1	CACO-2
CWTWDDIMKLEIDEIAAPR	19	3	1	1	1C(463.2366)	sp|Q9HCE5|MET14_HUMAN	Q9HCE5	MET14_HUMAN	N6-adenosine-methyltransferase non-catalytic subunit	2022-10-19-KB-FAIMS-Caco2-na-HD-2	210	228	210	Q9HCE5_C210	1	CACO-2
CWVALGAR	8	2	0.9998	2	1C(463.2366)	sp|Q13724|MOGS_HUMAN	Q13724	MOGS_HUMAN	Mannosyl-oligosaccharide glucosidase	2022-10-19-KB-FAIMS-Caco2-na-HD-2	602	609	602	Q13724_C602	1	CACO-2
CYADTMFSLLGK	12	2	1	2	1C(463.2366)	sp|P51580|TPMT_HUMAN	P51580	TPMT_HUMAN	Thiopurine S-methyltransferase	2022-10-19-KB-FAIMS-Caco2-na-HD-2	165	176	165	P51580_C165	1	CACO-2
CYALTQSYFEEIALK	15	2	0.9917	2	1C(463.2366)	sp|Q9P253|VPS18_HUMAN	Q9P253	VPS18_HUMAN	Vacuolar protein sorting-associated protein 18 homolog	2022-10-19-KB-FAIMS-Caco2-na-HD-2	445	459	445	Q9P253_C445	1	CACO-2
CYDDLSR	7	2	0.9991	3	1C(463.2366)	sp|Q9H6R4|NOL6_HUMAN	Q9H6R4	NOL6_HUMAN	Nucleolar protein 6	2022-10-19-KB-FAIMS-Caco2-na-HD-2	665	671	665	Q9H6R4_C665	1	CACO-2
CYDPVGKTPGSLGSSASAGQAAASAPLPLESGELSR	36	3	0.9372	1	1C(463.2366)	sp|Q9BZE9|ASPC1_HUMAN	Q9BZE9	ASPC1_HUMAN	Tether containing UBX domain for GLUT4	2022-10-19-KB-FAIMS-Caco2-na-HD-2	174	209	174	Q9BZE9_C174	1	CACO-2
CYECGEK	7	2	0.997	1	1C(463.2366), 4C(57.0215)	sp|Q16629|SRSF7_HUMAN	Q16629	SRSF7_HUMAN	Serine/arginine-rich splicing factor 7	2022-10-19-KB-FAIMS-Caco2-na-HD-2	106	112	106	Q16629_C106,109	2	CACO-2
CYECGEK	7	2	0.997	1	1C(463.2366), 4C(57.0215)	sp|Q16629|SRSF7_HUMAN	Q16629	SRSF7_HUMAN	Serine/arginine-rich splicing factor 7	2022-10-19-KB-FAIMS-Caco2-na-HD-2	106	112	109	Q16629_C106,109	2	CACO-2
CYEKFPLELKK	11	3	1	1	1C(463.2366)	sp|P48059|LIMS1_HUMAN	P48059	LIMS1_HUMAN	LIM and senescent cell antigen-like-containing domain protein 1	2022-10-19-KB-FAIMS-Caco2-na-HD-2	303	313	303	P48059_C303	1	CACO-2
CYEMASHLR	9	2, 3	0.9998	5	1C(463.2366)	sp|P07737|PROF1_HUMAN	P07737	PROF1_HUMAN	Profilin-1	2022-10-19-KB-FAIMS-Caco2-na-HD-2	128	136	128	P07737_C128	1	CACO-2
CYFCSGPIYPGHGMMFVR	18	3	0.9919	1	1C(463.2366), 4C(463.2366)	sp|Q9UHA3|RLP24_HUMAN	Q9UHA3	RLP24_HUMAN	Probable ribosome biogenesis protein RLP24	2022-10-19-KB-FAIMS-Caco2-na-HD-2	6	23	6	Q9UHA3_C6,9	2	CACO-2
CYFCSGPIYPGHGMMFVR	18	3	0.9919	1	1C(463.2366), 4C(463.2366)	sp|Q9UHA3|RLP24_HUMAN	Q9UHA3	RLP24_HUMAN	Probable ribosome biogenesis protein RLP24	2022-10-19-KB-FAIMS-Caco2-na-HD-2	6	23	9	Q9UHA3_C6,9	2	CACO-2
CYFYLLISK	9	2	1	3	1C(463.2366)	sp|Q9P287|BCCIP_HUMAN	Q9P287	BCCIP_HUMAN	BRCA2 and CDKN1A-interacting protein	2022-10-19-KB-FAIMS-Caco2-na-HD-2	216	224	216	Q9P287_C216	1	CACO-2
CYGFVTMSTAEEATK	15	2	1	5	1C(463.2366), 7M(15.9949)	sp|Q15424|SAFB1_HUMAN	Q15424	SAFB1_HUMAN	Scaffold attachment factor B1	2022-10-19-KB-FAIMS-Caco2-na-HD-2	448	462	448	Q15424_C448	1	CACO-2
CYGFVTMSTSDEATK	15	2	1	2	1C(463.2366)	sp|Q14151|SAFB2_HUMAN	Q14151	SAFB2_HUMAN	Scaffold attachment factor B2	2022-10-19-KB-FAIMS-Caco2-na-HD-2	449	463	449	Q14151_C449	1	CACO-2
CYGLHAFIVPIR	12	3	1	2	1C(463.2366)	sp|Q15067|ACOX1_HUMAN	Q15067	ACOX1_HUMAN	Peroxisomal acyl-coenzyme A oxidase 1	2022-10-19-KB-FAIMS-Caco2-na-HD-2	199	210	199	Q15067_C199	1	CACO-2
CYHHEDR	7	2	0.9701	1	1C(463.2366)	sp|Q9ULJ6|ZMIZ1_HUMAN	Q9ULJ6	ZMIZ1_HUMAN	Zinc finger MIZ domain-containing protein 1	2022-10-19-KB-FAIMS-Caco2-na-HD-2	612	618	612	Q9ULJ6_C612	1	CACO-2
CYIVATVDR	9	2	1	4	1C(463.2366)	sp|Q9Y324|FCF1_HUMAN	Q9Y324	FCF1_HUMAN	rRNA-processing protein FCF1 homolog	2022-10-19-KB-FAIMS-Caco2-na-HD-2	154	162	154	Q9Y324_C154	1	CACO-2
CYLFGGLANDSEDPKNNIPR	20	3	1	2	1C(463.2366)	sp|P51610|HCFC1_HUMAN	P51610	HCFC1_HUMAN	Host cell factor 1	2022-10-19-KB-FAIMS-Caco2-na-HD-2	149	168	149	P51610_C149	1	CACO-2
CYLLVHQAK	9	2	1	1	1C(463.2366)	sp|Q08J23|NSUN2_HUMAN	Q08J23	NSUN2_HUMAN	tRNA (cytosine(34)-C(5))-methyltransferase	2022-10-19-KB-FAIMS-Caco2-na-HD-2	221	229	221	Q08J23_C221	1	CACO-2
CYLSYVR	7	2	0.9999	1	1C(463.2366)	sp|Q12996|CSTF3_HUMAN	Q12996	CSTF3_HUMAN	Cleavage stimulation factor subunit 3	2022-10-19-KB-FAIMS-Caco2-na-HD-2	103	109	103	Q12996_C103	1	CACO-2
CYLTMTQALEAR	12	2	1	8	1C(463.2366)	sp|Q14204|DYHC1_HUMAN	Q14204	DYHC1_HUMAN	Cytoplasmic dynein 1 heavy chain 1	2022-10-19-KB-FAIMS-Caco2-na-HD-2	1888	1899	1888	Q14204_C1888	1	CACO-2
CYLVTGEGQK	10	2	1	2	1C(463.2366)	sp|Q12769|NU160_HUMAN	Q12769	NU160_HUMAN	Nuclear pore complex protein Nup160	2022-10-19-KB-FAIMS-Caco2-na-HD-2	916	925	916	Q12769_C916	1	CACO-2
CYNEMALIR	9	2	1	2	1C(463.2366)	sp|Q9C0C9|UBE2O_HUMAN	Q9C0C9	UBE2O_HUMAN	(E3-independent) E2 ubiquitin-conjugating enzyme	2022-10-19-KB-FAIMS-Caco2-na-HD-2	1099	1107	1099	Q9C0C9_C1099	1	CACO-2
CYQLLLSVFQHSNR	14	3	1	1	1C(463.2366)	sp|Q9P2D3|HTR5B_HUMAN	Q9P2D3	HTR5B_HUMAN	HEAT repeat-containing protein 5B	2022-10-19-KB-FAIMS-Caco2-na-HD-2	1904	1917	1904	Q9P2D3_C1904	1	CACO-2
CYQLPPGAR	9	2	0.7794	1	1C(463.2366)	sp|P13716|HEM2_HUMAN	P13716	HEM2_HUMAN	Delta-aminolevulinic acid dehydratase	2022-10-19-KB-FAIMS-Caco2-na-HD-2	223	231	223	P13716_C223	1	CACO-2
CYQSEFGR	8	2	0.9999	3	1C(463.2366)	sp|P20073|ANXA7_HUMAN	P20073	ANXA7_HUMAN	Annexin A7	2022-10-19-KB-FAIMS-Caco2-na-HD-2	298	305	298	P20073_C298	1	CACO-2
CYSAEVVTLWYRPPDVLFGAK	21	3	1	2	1C(463.2366)	sp|Q00535|CDK5_HUMAN	Q00535	CDK5_HUMAN	Cyclin-dependent-like kinase 5	2022-10-19-KB-FAIMS-Caco2-na-HD-2	157	177	157	Q00535_C157	1	CACO-2
CYSCGEFGHIQK	12	3	0.9993	2	1C(57.0215), 4C(463.2366)	sp|P62633|CNBP_HUMAN	P62633	CNBP_HUMAN	Cellular nucleic acid-binding protein	2022-10-19-KB-FAIMS-Caco2-na-HD-2	119	130	119	P62633_C119,122	2	CACO-2
CYSCGEFGHIQK	12	3	0.9993	2	1C(57.0215), 4C(463.2366)	sp|P62633|CNBP_HUMAN	P62633	CNBP_HUMAN	Cellular nucleic acid-binding protein	2022-10-19-KB-FAIMS-Caco2-na-HD-2	119	130	122	P62633_C119,122	2	CACO-2
CYSDSLAEIPAVDPNFPNKPPLTFDIIR	28	3	1	1	1C(463.2366)	sp|Q86U86|PB1_HUMAN	Q86U86	PB1_HUMAN	Protein polybromo-1	2022-10-19-KB-FAIMS-Caco2-na-HD-2	799	826	799	Q86U86_C799	1	CACO-2
CYVLAEVK	8	2	0.9998	1	1C(463.2366)	sp|B2RTY4|MYO9A_HUMAN	B2RTY4	MYO9A_HUMAN	Unconventional myosin-IXa	2022-10-19-KB-FAIMS-Caco2-na-HD-2	60	67	60	B2RTY4_C60	1	CACO-2
CYVPQNLGEALDFRER	16	3	1	2	1C(463.2366)	sp|Q9H568|ACTL8_HUMAN	Q9H568	ACTL8_HUMAN	Actin-like protein 8	2022-10-19-KB-FAIMS-Caco2-na-HD-2	212	227	212	Q9H568_C212	1	CACO-2
CYVQPQWVFDSVNAR	15	2	1	3	1C(463.2366)	sp|O00541|PESC_HUMAN	O00541	PESC_HUMAN	Pescadillo homolog	2022-10-19-KB-FAIMS-Caco2-na-HD-2	391	405	391	O00541_C391	1	CACO-2
CYVYQAR	7	2	0.9992	2	1C(463.2366)	sp|Q9NZM1|MYOF_HUMAN	Q9NZM1	MYOF_HUMAN	Myoferlin	2022-10-19-KB-FAIMS-Caco2-na-HD-2	1143	1149	1143	Q9NZM1_C1143	1	CACO-2
CYYKPAEIK	9	2	0.8707	2	1C(463.2366)	sp|Q93100|KPBB_HUMAN	Q93100	KPBB_HUMAN	Phosphorylase b kinase regulatory subunit beta	2022-10-19-KB-FAIMS-Caco2-na-HD-2	348	356	348	Q93100_C348	1	CACO-2
CYYYHAR	7	2	0.9936	2	1C(463.2366)	sp|O43242|PSMD3_HUMAN	O43242	PSMD3_HUMAN	26S proteasome non-ATPase regulatory subunit 3	2022-10-19-KB-FAIMS-Caco2-na-HD-2	210	216	210	O43242_C210	1	CACO-2
DAAAICQPSAGVHIVMPGYYSPESMGLLDPATSDGR	36	3	1	2	6C(463.2366)	sp|P43304|GPDM_HUMAN	P43304	GPDM_HUMAN	Glycerol-3-phosphate dehydrogenase, mitochondrial	2022-10-19-KB-FAIMS-Caco2-na-HD-2	304	339	309	P43304_C309	1	CACO-2
DAAEIVLEAFCAHASQR	17	3	1	1	11C(463.2366)	sp|Q96R06|SPAG5_HUMAN	Q96R06	SPAG5_HUMAN	Sperm-associated antigen 5	2022-10-19-KB-FAIMS-Caco2-na-HD-2	579	595	589	Q96R06_C589	1	CACO-2
DAAFQNVLTHVCLD	14	2	1	3	12C(463.2366)	sp|Q8NBU5|ATAD1_HUMAN	Q8NBU5	ATAD1_HUMAN	ATPase family AAA domain-containing protein 1	2022-10-19-KB-FAIMS-Caco2-na-HD-2	348	361	359	Q8NBU5_C359	1	CACO-2
DAAGLECKPR	10	2	0.9959	1	7C(463.2366)	sp|Q9BXP5|SRRT_HUMAN	Q9BXP5	SRRT_HUMAN	Serrate RNA effector molecule homolog	2022-10-19-KB-FAIMS-Caco2-na-HD-2	406	415	412	Q9BXP5_C412	1	CACO-2
DAAGLECKPRPLHK	14	3	1	1	7C(463.2366)	sp|Q9BXP5|SRRT_HUMAN	Q9BXP5	SRRT_HUMAN	Serrate RNA effector molecule homolog	2022-10-19-KB-FAIMS-Caco2-na-HD-2	406	419	412	Q9BXP5_C412	1	CACO-2
DAALLCVR	8	2	0.9993	3	6C(463.2366)	sp|Q8NBU5|ATAD1_HUMAN	Q8NBU5	ATAD1_HUMAN	ATPase family AAA domain-containing protein 1	2022-10-19-KB-FAIMS-Caco2-na-HD-2	305	312	310	Q8NBU5_C310	1	CACO-2
DAAQEAEAGTGLEPGSNSGQCSVPLKK	27	3	1	1	21C(463.2366)	sp|Q7Z2E3|APTX_HUMAN	Q7Z2E3	APTX_HUMAN	Aprataxin	2022-10-19-KB-FAIMS-Caco2-na-HD-2	141	167	161	Q7Z2E3_C161	1	CACO-2
DAAYCFMSDHYLEVLREPAVFGR	23	4	0.9979	2	5C(463.2366)	sp|O94819|KBTBB_HUMAN	O94819	KBTBB_HUMAN	Kelch repeat and BTB domain-containing protein 11	2022-10-19-KB-FAIMS-Caco2-na-HD-2	253	275	257	O94819_C257	1	CACO-2
DACELIER	8	2	0.9989	2	3C(463.2366)	sp|Q96EY4|TMA16_HUMAN	Q96EY4	TMA16_HUMAN	Translation machinery-associated protein 16	2022-10-19-KB-FAIMS-Caco2-na-HD-2	73	80	75	Q96EY4_C75	1	CACO-2
DACLNAR	7	2	0.9978	2	3C(463.2366)	sp|P16615|AT2A2_HUMAN	P16615	AT2A2_HUMAN	Sarcoplasmic/endoplasmic reticulum calcium ATPase 2	2022-10-19-KB-FAIMS-Caco2-na-HD-2	667	673	669	P16615_C669	1	CACO-2
DADDAVYELDGKELCSER	18	2, 3	1	3	15C(463.2366)	sp|Q13243|SRSF5_HUMAN	Q13243	SRSF5_HUMAN	Serine/arginine-rich splicing factor 5	2022-10-19-KB-FAIMS-Caco2-na-HD-2	49	66	63	Q13243_C63	1	CACO-2
DADDAVYELNGKDLCGER	18	3	1	1	15C(463.2366)	sp|Q08170|SRSF4_HUMAN	Q08170	SRSF4_HUMAN	Serine/arginine-rich splicing factor 4	2022-10-19-KB-FAIMS-Caco2-na-HD-2	47	64	61	Q08170_C61	1	CACO-2
DADDAVYELNGKELCGER	18	3	1	3	15C(463.2366)	sp|Q13247|SRSF6_HUMAN	Q13247	SRSF6_HUMAN	Serine/arginine-rich splicing factor 6	2022-10-19-KB-FAIMS-Caco2-na-HD-2	47	64	61	Q13247_C61	1	CACO-2
DAFEHIVTQFSSVPVSVVSDSYDIYNACEK	30	3	0.9942	2	28C(463.2366)	sp|P43490|NAMPT_HUMAN	P43490	NAMPT_HUMAN	Nicotinamide phosphoribosyltransferase	2022-10-19-KB-FAIMS-Caco2-na-HD-2	260	289	287	P43490_C287	1	CACO-2
DAGEGGLSLAVEGPSKAEITCK	22	3	1	1	21C(463.2366)	sp|Q14315|FLNC_HUMAN	Q14315	FLNC_HUMAN	Filamin-C	2022-10-19-KB-FAIMS-Caco2-na-HD-2	1886	1907	1906	Q14315_C1906	1	CACO-2
DAGLSCR	7	2	0.9967	1	6C(463.2366)	sp|Q07864|DPOE1_HUMAN	Q07864	DPOE1_HUMAN	DNA polymerase epsilon catalytic subunit A	2022-10-19-KB-FAIMS-Caco2-na-HD-2	1071	1077	1076	Q07864_C1076	1	CACO-2
DAGYEFDICFTSVQKR	16	3	1	13	9C(463.2366)	sp|P18669|PGAM1_HUMAN	P18669	PGAM1_HUMAN	Phosphoglycerate mutase 1	2022-10-19-KB-FAIMS-Caco2-na-HD-2	47	62	55	P18669_C55	1	CACO-2
DAGYGGISLAVEGPSKVDIQTEDLEDGTCK	30	3	1	1	29C(463.2366)	sp|O75369|FLNB_HUMAN	O75369	FLNB_HUMAN	Filamin-B	2022-10-19-KB-FAIMS-Caco2-na-HD-2	2029	2058	2057	O75369_C2057	1	CACO-2
DAGYGGLSLSIEGPSKVDINTEDLEDGTCR	30	3	1	1	29C(463.2366)	sp|P21333|FLNA_HUMAN	P21333	FLNA_HUMAN	Filamin-A	2022-10-19-KB-FAIMS-Caco2-na-HD-2	2074	2103	2102	P21333_C2102	1	CACO-2
DALLDHDLALPLCLLMAQQR	20	3	1	1	13C(463.2366)	sp|Q8NI27|THOC2_HUMAN	Q8NI27	THOC2_HUMAN	THO complex subunit 2	2022-10-19-KB-FAIMS-Caco2-na-HD-2	731	750	743	Q8NI27_C743	1	CACO-2
DALLLWCQMK	10	2	1	6	7C(463.2366), 9M(15.9949)	sp|Q01082|SPTB2_HUMAN	Q01082	SPTB2_HUMAN	Spectrin beta chain, non-erythrocytic 1	2022-10-19-KB-FAIMS-Caco2-na-HD-2	177	186	183	Q01082_C183	1	CACO-2
DALLSALSIQNYHLECNETK	20	3	1	1	16C(463.2366)	sp|Q01082|SPTB2_HUMAN	Q01082	SPTB2_HUMAN	Spectrin beta chain, non-erythrocytic 1	2022-10-19-KB-FAIMS-Caco2-na-HD-2	949	968	964	Q01082_C964	1	CACO-2
DAMEQCHNYNAR	12	3	0.911	1	6C(463.2366)	sp|Q92785|REQU_HUMAN	Q92785	REQU_HUMAN	Zinc finger protein ubi-d4	2022-10-19-KB-FAIMS-Caco2-na-HD-2	19	30	24	Q92785_C24	1	CACO-2
DAMGRPFIQNNPSIPAGFHDLGFTDFSCR	29	4	1	1	28C(463.2366)	sp|Q92766|RREB1_HUMAN	Q92766	RREB1_HUMAN	Ras-responsive element-binding protein 1	2022-10-19-KB-FAIMS-Caco2-na-HD-2	264	292	291	Q92766_C291	1	CACO-2
DANCSVMR	8	2	0.9588	1	4C(463.2366)	sp|Q9Y5L0|TNPO3_HUMAN	Q9Y5L0	TNPO3_HUMAN	Transportin-3	2022-10-19-KB-FAIMS-Caco2-na-HD-2	790	797	793	Q9Y5L0_C793	1	CACO-2
DANSENCNK	9	2	0.9974	4	7C(463.2366)	sp|P15924|DESP_HUMAN	P15924	DESP_HUMAN	Desmoplakin	2022-10-19-KB-FAIMS-Caco2-na-HD-2	1046	1054	1052	P15924_C1052	1	CACO-2
DAPNLICTPHAAWYSEQASIEMR	23	3	1	2	7C(463.2366)	sp|Q13363|CTBP1_HUMAN	Q13363	CTBP1_HUMAN	C-terminal-binding protein 1	2022-10-19-KB-FAIMS-Caco2-na-HD-2	306	328	312	Q13363_C312	1	CACO-2
DAPNLICTPHTAWYSEQASLEMR	23	3	1	2	7C(463.2366)	sp|P56545|CTBP2_HUMAN	P56545	CTBP2_HUMAN	C-terminal-binding protein 2	2022-10-19-KB-FAIMS-Caco2-na-HD-2	312	334	318	P56545_C318	1	CACO-2
DAPVDHLGTEHCYDSSAPPK	20	3	1	1	12C(463.2366)	sp|P78549|NTH_HUMAN	P78549	NTH_HUMAN	Endonuclease III-like protein 1	2022-10-19-KB-FAIMS-Caco2-na-HD-2	107	126	118	P78549_C118	1	CACO-2
DASALLDPMECTDTAEEQR	19	3	1	2	11C(463.2366)	sp|Q9BTE3|MCMBP_HUMAN	Q9BTE3	MCMBP_HUMAN	Mini-chromosome maintenance complex-binding protein	2022-10-19-KB-FAIMS-Caco2-na-HD-2	277	295	287	Q9BTE3_C287	1	CACO-2
DATHQEAVSALLRPCLELSLLVR	23	3	1	4	15C(463.2366)	sp|Q14160|SCRIB_HUMAN	Q14160	SCRIB_HUMAN	Protein scribble homolog	2022-10-19-KB-FAIMS-Caco2-na-HD-2	1068	1090	1082	Q14160_C1082	1	CACO-2
DATPVPCGR	9	2	0.9904	1	7C(463.2366)	sp|O00411|RPOM_HUMAN	O00411	RPOM_HUMAN	DNA-directed RNA polymerase, mitochondrial	2022-10-19-KB-FAIMS-Caco2-na-HD-2	113	121	119	O00411_C119	1	CACO-2
DAVPATLHLLPCEVAVDGPAPVGR	24	3	1	2	12C(463.2366)	sp|Q8TDP1|RNH2C_HUMAN	Q8TDP1	RNH2C_HUMAN	Ribonuclease H2 subunit C	2022-10-19-KB-FAIMS-Caco2-na-HD-2	23	46	34	Q8TDP1_C34	1	CACO-2
DAWASPCHSYPLVATR	16	3	1	2	7C(463.2366)	sp|Q13425|SNTB2_HUMAN	Q13425	SNTB2_HUMAN	Beta-2-syntrophin	2022-10-19-KB-FAIMS-Caco2-na-HD-2	368	383	374	Q13425_C374	1	CACO-2
DCALSPDELKDLFK	14	3	1	1	2C(463.2366)	sp|Q8IXI2|MIRO1_HUMAN	Q8IXI2	MIRO1_HUMAN	Mitochondrial Rho GTPase 1	2022-10-19-KB-FAIMS-Caco2-na-HD-2	321	334	322	Q8IXI2_C322	1	CACO-2
DCALTVVALR	10	2	1	3	2C(463.2366)	sp|Q8N6M0|OTU6B_HUMAN	Q8N6M0	OTU6B_HUMAN	Deubiquitinase OTUD6B	2022-10-19-KB-FAIMS-Caco2-na-HD-2	171	180	172	Q8N6M0_C172	1	CACO-2
DCAVSENFQEFLSLNGHLLGR	21	3	0.9559	2	2C(463.2366)	sp|O14727|APAF_HUMAN	O14727	APAF_HUMAN	Apoptotic protease-activating factor 1	2022-10-19-KB-FAIMS-Caco2-na-HD-2	537	557	538	O14727_C538	1	CACO-2
DCDLQEDACYNCGR	14	2	1	4	12C(57.0215), 2C(463.2366), 9C(57.0215)	sp|P62633|CNBP_HUMAN	P62633	CNBP_HUMAN	Cellular nucleic acid-binding protein	2022-10-19-KB-FAIMS-Caco2-na-HD-2	66	79	67	P62633_C67,74,77	3	CACO-2
DCDLQEDACYNCGR	14	2	1	4	12C(57.0215), 2C(463.2366), 9C(57.0215)	sp|P62633|CNBP_HUMAN	P62633	CNBP_HUMAN	Cellular nucleic acid-binding protein	2022-10-19-KB-FAIMS-Caco2-na-HD-2	66	79	74	P62633_C67,74,77	3	CACO-2
DCDLQEDACYNCGR	14	2	1	4	12C(57.0215), 2C(463.2366), 9C(57.0215)	sp|P62633|CNBP_HUMAN	P62633	CNBP_HUMAN	Cellular nucleic acid-binding protein	2022-10-19-KB-FAIMS-Caco2-na-HD-2	66	79	77	P62633_C67,74,77	3	CACO-2
DCDPGEVNK	9	2	0.9999	2	2C(463.2366)	sp|Q9NYK5|RM39_HUMAN	Q9NYK5	RM39_HUMAN	39S ribosomal protein L39, mitochondrial	2022-10-19-KB-FAIMS-Caco2-na-HD-2	132	140	133	Q9NYK5_C133	1	CACO-2
DCDPGSPR	8	2	0.9983	3	2C(463.2366)	sp|Q00341|VIGLN_HUMAN	Q00341	VIGLN_HUMAN	Vigilin	2022-10-19-KB-FAIMS-Caco2-na-HD-2	939	946	940	Q00341_C940	1	CACO-2
DCDPTTGETDDEGYEDEYVLEDLEVTVADHIQK	33	3	0.6135	1	2C(463.2366)	sp|Q9Y678|COPG1_HUMAN	Q9Y678	COPG1_HUMAN	Coatomer subunit gamma-1	2022-10-19-KB-FAIMS-Caco2-na-HD-2	734	766	735	Q9Y678_C735	1	CACO-2
DCDVQGLEHDMEEINAR	17	3	1	1	2C(463.2366)	sp|Q9UPN3|MACF1_HUMAN	Q9UPN3	MACF1_HUMAN	Microtubule-actin cross-linking factor 1, isoforms 1/2/3/5	2022-10-19-KB-FAIMS-Caco2-na-HD-2	5308	5324	5309	Q9UPN3_C5309	1	CACO-2
DCEAEVR	7	2	0.693	1	2C(463.2366)	sp|P30153|2AAA_HUMAN	P30153	2AAA_HUMAN	Serine/threonine-protein phosphatase 2A 65 kDa regulatory subunit A alpha isoform	2022-10-19-KB-FAIMS-Caco2-na-HD-2	293	299	294	P30153_C294	1	CACO-2
DCEDPNPLIR	10	2	1	3	2C(463.2366)	sp|P63010|AP2B1_HUMAN	P63010	AP2B1_HUMAN	AP-2 complex subunit beta	2022-10-19-KB-FAIMS-Caco2-na-HD-2	94	103	95	P63010_C95	1	CACO-2
DCEDVAK	7	2	0.9917	1	2C(463.2366)	sp|Q6NXE6|ARMC6_HUMAN	Q6NXE6	ARMC6_HUMAN	Armadillo repeat-containing protein 6	2022-10-19-KB-FAIMS-Caco2-na-HD-2	470	476	471	Q6NXE6_C471	1	CACO-2
DCEECIQLEPTFIK	14	2	0.9999	3	2C(463.2366), 5C(57.0215)	sp|P31948|STIP1_HUMAN	P31948	STIP1_HUMAN	Stress-induced-phosphoprotein 1	2022-10-19-KB-FAIMS-Caco2-na-HD-2	416	429	417	P31948_C417,420	2	CACO-2
DCEECIQLEPTFIK	14	2	0.9999	3	2C(463.2366), 5C(57.0215)	sp|P31948|STIP1_HUMAN	P31948	STIP1_HUMAN	Stress-induced-phosphoprotein 1	2022-10-19-KB-FAIMS-Caco2-na-HD-2	416	429	420	P31948_C417,420	2	CACO-2
DCEGLPR	7	2	0.9969	3	2C(463.2366)	sp|Q9H0D6|XRN2_HUMAN	Q9H0D6	XRN2_HUMAN	5'-3' exoribonuclease 2	2022-10-19-KB-FAIMS-Caco2-na-HD-2	275	281	276	Q9H0D6_C276	1	CACO-2
DCEQAENWMAAR	12	2	1	4	2C(463.2366)	sp|Q13813|SPTN1_HUMAN	Q13813	SPTN1_HUMAN	Spectrin alpha chain, non-erythrocytic 1	2022-10-19-KB-FAIMS-Caco2-na-HD-2	1453	1464	1454	Q13813_C1454	1	CACO-2
DCEVIER	7	2	0.9875	1	2C(463.2366)	sp|O00429|DNM1L_HUMAN	O00429	DNM1L_HUMAN	Dynamin-1-like protein	2022-10-19-KB-FAIMS-Caco2-na-HD-2	643	649	644	O00429_C644	1	CACO-2
DCEVVMMIGLPGAGK	15	2	1	8	2C(463.2366), 6M(15.9949)	sp|Q00839|HNRPU_HUMAN	Q00839	HNRPU_HUMAN	Heterogeneous nuclear ribonucleoprotein U	2022-10-19-KB-FAIMS-Caco2-na-HD-2	496	510	497	Q00839_C497	1	CACO-2
DCEVVMMIGLPGAGKTTWVTK	21	3	1	2	2C(463.2366)	sp|Q00839|HNRPU_HUMAN	Q00839	HNRPU_HUMAN	Heterogeneous nuclear ribonucleoprotein U	2022-10-19-KB-FAIMS-Caco2-na-HD-2	496	516	497	Q00839_C497	1	CACO-2
DCFGCLR	7	2	0.9987	1	2C(57.0215), 5C(463.2366)	sp|O75531|BAF_HUMAN	O75531	BAF_HUMAN	Barrier-to-autointegration factor	2022-10-19-KB-FAIMS-Caco2-na-HD-2	76	82	77	O75531_C77,80	2	CACO-2
DCFGCLR	7	2	0.9987	1	2C(57.0215), 5C(463.2366)	sp|O75531|BAF_HUMAN	O75531	BAF_HUMAN	Barrier-to-autointegration factor	2022-10-19-KB-FAIMS-Caco2-na-HD-2	76	82	80	O75531_C77,80	2	CACO-2
DCGATWVVLGHSER	14	2, 3	1	7	2C(463.2366)	sp|P60174|TPIS_HUMAN	P60174	TPIS_HUMAN	Triosephosphate isomerase	2022-10-19-KB-FAIMS-Caco2-na-HD-2	123	136	124	P60174_C124	1	CACO-2
DCGATWVVLGHSERR	15	3	1	1	2C(463.2366)	sp|P60174|TPIS_HUMAN	P60174	TPIS_HUMAN	Triosephosphate isomerase	2022-10-19-KB-FAIMS-Caco2-na-HD-2	123	137	124	P60174_C124	1	CACO-2
DCGEWAIPGGMVDPGEKISATLKR	24	4	0.9912	1	2C(463.2366)	sp|Q9BW91|NUDT9_HUMAN	Q9BW91	NUDT9_HUMAN	ADP-ribose pyrophosphatase, mitochondrial	2022-10-19-KB-FAIMS-Caco2-na-HD-2	206	229	207	Q9BW91_C207	1	CACO-2
DCHEEVYAGSHQYPGR	16	3	1	2	2C(463.2366)	sp|Q9H3P7|GCP60_HUMAN	Q9H3P7	GCP60_HUMAN	Golgi resident protein GCP60	2022-10-19-KB-FAIMS-Caco2-na-HD-2	486	501	487	Q9H3P7_C487	1	CACO-2
DCHHLGIQNNFDYKR	15	3	0.9982	1	2C(463.2366)	sp|Q9Y3Z3|SAMH1_HUMAN	Q9Y3Z3	SAMH1_HUMAN	Deoxynucleoside triphosphate triphosphohydrolase SAMHD1	2022-10-19-KB-FAIMS-Caco2-na-HD-2	319	333	320	Q9Y3Z3_C320	1	CACO-2
DCLADVDTKPAYQNLR	16	3	0.9887	1	2C(463.2366)	sp|Q8NFC6|BD1L1_HUMAN	Q8NFC6	BD1L1_HUMAN	Biorientation of chromosomes in cell division protein 1-like 1	2022-10-19-KB-FAIMS-Caco2-na-HD-2	73	88	74	Q8NFC6_C74	1	CACO-2
DCLASIAR	8	2	0.9989	4	2C(463.2366)	sp|Q14166|TTL12_HUMAN	Q14166	TTL12_HUMAN	Tubulin--tyrosine ligase-like protein 12	2022-10-19-KB-FAIMS-Caco2-na-HD-2	369	376	370	Q14166_C370	1	CACO-2
DCLFRPLNK	9	2	0.992	1	2C(463.2366)	sp|Q13616|CUL1_HUMAN	Q13616	CUL1_HUMAN	Cullin-1	2022-10-19-KB-FAIMS-Caco2-na-HD-2	169	177	170	Q13616_C170	1	CACO-2
DCLINAAK	8	2	0.9983	1	2C(463.2366)	sp|P17987|TCPA_HUMAN	P17987	TCPA_HUMAN	T-complex protein 1 subunit alpha	2022-10-19-KB-FAIMS-Caco2-na-HD-2	146	153	147	P17987_C147	1	CACO-2
DCLNVLNK	8	2	0.9991	2	2C(463.2366)	sp|Q99471|PFD5_HUMAN	Q99471	PFD5_HUMAN	Prefoldin subunit 5	2022-10-19-KB-FAIMS-Caco2-na-HD-2	48	55	49	Q99471_C49	1	CACO-2
DCLPELK	7	2	0.9983	4	2C(463.2366)	sp|O00429|DNM1L_HUMAN	O00429	DNM1L_HUMAN	Dynamin-1-like protein	2022-10-19-KB-FAIMS-Caco2-na-HD-2	299	305	300	O00429_C300	1	CACO-2
DCLTESNLIK	10	2	1	2	2C(463.2366)	sp|P21980|TGM2_HUMAN	P21980	TGM2_HUMAN	Protein-glutamine gamma-glutamyltransferase 2	2022-10-19-KB-FAIMS-Caco2-na-HD-2	553	562	554	P21980_C554	1	CACO-2
DCMEHAVLPVDGATLAEVMR	20	3	0.9996	1	2C(463.2366)	sp|O75153|CLU_HUMAN	O75153	CLU_HUMAN	Clustered mitochondria protein homolog	2022-10-19-KB-FAIMS-Caco2-na-HD-2	761	780	762	O75153_C762	1	CACO-2
DCNGDTPNLSFYR	13	2	1	2	2C(463.2366)	sp|Q9NZT2|OGFR_HUMAN	Q9NZT2	OGFR_HUMAN	Opioid growth factor receptor	2022-10-19-KB-FAIMS-Caco2-na-HD-2	86	98	87	Q9NZT2_C87	1	CACO-2
DCPDSAEEYER	11	2	0.9985	3	2C(463.2366)	sp|Q7L576|CYFP1_HUMAN	Q7L576	CYFP1_HUMAN	Cytoplasmic FMR1-interacting protein 1	2022-10-19-KB-FAIMS-Caco2-na-HD-2	427	437	428	Q7L576_C428	1	CACO-2
DCPHISQR	8	2, 3	0.9999	6	2C(463.2366)	sp|Q9Y2S7|PDIP2_HUMAN	Q9Y2S7	PDIP2_HUMAN	Polymerase delta-interacting protein 2	2022-10-19-KB-FAIMS-Caco2-na-HD-2	142	149	143	Q9Y2S7_C143	1	CACO-2
DCPLNAEAASSK	12	2	1	4	2C(463.2366)	sp|Q10567|AP1B1_HUMAN	Q10567	AP1B1_HUMAN	AP-1 complex subunit beta-1	2022-10-19-KB-FAIMS-Caco2-na-HD-2	865	876	866	Q10567_C866	1	CACO-2
DCQEQAK	7	2	0.561	1	2C(463.2366)	sp|P12270|TPR_HUMAN	P12270	TPR_HUMAN	Nucleoprotein TPR	2022-10-19-KB-FAIMS-Caco2-na-HD-2	1067	1073	1068	P12270_C1068	1	CACO-2
DCQLNAHK	8	2	0.5824	1	2C(463.2366)	sp|Q13263|TIF1B_HUMAN	Q13263	TIF1B_HUMAN	Transcription intermediary factor 1-beta	2022-10-19-KB-FAIMS-Caco2-na-HD-2	231	238	232	Q13263_C232	1	CACO-2
DCQLNAHKDHQYQFLEDAVR	20	3	1	5	2C(463.2366)	sp|Q13263|TIF1B_HUMAN	Q13263	TIF1B_HUMAN	Transcription intermediary factor 1-beta	2022-10-19-KB-FAIMS-Caco2-na-HD-2	231	250	232	Q13263_C232	1	CACO-2
DCSNGCSAECTGEGGSKEVVGTFK	24	3	0.6354	1	10C(463.2366), 2C(57.0215), 6C(57.0215)	sp|P54687|BCAT1_HUMAN	P54687	BCAT1_HUMAN	Branched-chain-amino-acid aminotransferase, cytosolic	2022-10-19-KB-FAIMS-Caco2-na-HD-2	3	26	4	P54687_C4,8,12	3	CACO-2
DCSNGCSAECTGEGGSKEVVGTFK	24	3	0.6354	1	10C(463.2366), 2C(57.0215), 6C(57.0215)	sp|P54687|BCAT1_HUMAN	P54687	BCAT1_HUMAN	Branched-chain-amino-acid aminotransferase, cytosolic	2022-10-19-KB-FAIMS-Caco2-na-HD-2	3	26	8	P54687_C4,8,12	3	CACO-2
DCSNGCSAECTGEGGSKEVVGTFK	24	3	0.6354	1	10C(463.2366), 2C(57.0215), 6C(57.0215)	sp|P54687|BCAT1_HUMAN	P54687	BCAT1_HUMAN	Branched-chain-amino-acid aminotransferase, cytosolic	2022-10-19-KB-FAIMS-Caco2-na-HD-2	3	26	12	P54687_C4,8,12	3	CACO-2
DCSTFLR	7	2	0.9935	3	2C(463.2366)	sp|P30876|RPB2_HUMAN	P30876	RPB2_HUMAN	DNA-directed RNA polymerase II subunit RPB2	2022-10-19-KB-FAIMS-Caco2-na-HD-2	891	897	892	P30876_C892	1	CACO-2
DCSWIEMIR	9	2	0.9994	2	2C(463.2366)	sp|Q9NXF1|TEX10_HUMAN	Q9NXF1	TEX10_HUMAN	Testis-expressed protein 10	2022-10-19-KB-FAIMS-Caco2-na-HD-2	453	461	454	Q9NXF1_C454	1	CACO-2
DCSWIEMIRK	10	3	1	1	2C(463.2366)	sp|Q9NXF1|TEX10_HUMAN	Q9NXF1	TEX10_HUMAN	Testis-expressed protein 10	2022-10-19-KB-FAIMS-Caco2-na-HD-2	453	462	454	Q9NXF1_C454	1	CACO-2
DCTSALALVPFSIKPLLR	18	3	0.9996	2	2C(463.2366)	sp|Q15785|TOM34_HUMAN	Q15785	TOM34_HUMAN	Mitochondrial import receptor subunit TOM34	2022-10-19-KB-FAIMS-Caco2-na-HD-2	73	90	74	Q15785_C74	1	CACO-2
DCTVEMPILK	10	2	1	2	2C(463.2366)	sp|P56545|CTBP2_HUMAN	P56545	CTBP2_HUMAN	C-terminal-binding protein 2	2022-10-19-KB-FAIMS-Caco2-na-HD-2	43	52	44	P56545_C44	1	CACO-2
DCVEAAK	7	2	0.998	2	2C(463.2366)	sp|Q00341|VIGLN_HUMAN	Q00341	VIGLN_HUMAN	Vigilin	2022-10-19-KB-FAIMS-Caco2-na-HD-2	854	860	855	Q00341_C855	1	CACO-2
DCVEALTTSEDIERWEAALR	20	3	1	2	2C(463.2366)	sp|Q9Y4R8|TELO2_HUMAN	Q9Y4R8	TELO2_HUMAN	Telomere length regulation protein TEL2 homolog	2022-10-19-KB-FAIMS-Caco2-na-HD-2	517	536	518	Q9Y4R8_C518	1	CACO-2
DCVLLQEDFLAHR	13	3	1	3	2C(463.2366)	sp|Q8IYS2|K2013_HUMAN	Q8IYS2	K2013_HUMAN	Uncharacterized protein KIAA2013	2022-10-19-KB-FAIMS-Caco2-na-HD-2	184	196	185	Q8IYS2_C185	1	CACO-2
DCWHAVPSQRPTFK	14	3	0.978	1	2C(463.2366)	sp|P21802|FGFR2_HUMAN	P21802	FGFR2_HUMAN	Fibroblast growth factor receptor 2	2022-10-19-KB-FAIMS-Caco2-na-HD-2	738	751	739	P21802_C739	1	CACO-2
DCYPAVQK	8	2	0.9926	3	2C(463.2366)	sp|Q14974|IMB1_HUMAN	Q14974	IMB1_HUMAN	Importin subunit beta-1	2022-10-19-KB-FAIMS-Caco2-na-HD-2	542	549	543	Q14974_C543	1	CACO-2
DDDIAALVVDNGSGMCK	17	2	1	7	15M(15.9949), 16C(463.2366), N-term(42.0106)	sp|P60709|ACTB_HUMAN	P60709	ACTB_HUMAN	Actin, cytoplasmic 1	2022-10-19-KB-FAIMS-Caco2-na-HD-2	2	18	17	P60709_C17	1	CACO-2
DDDIAALVVDNGSGMCKAGFAGDDAPR	27	3	1	3	16C(463.2366), N-term(42.0106)	sp|P60709|ACTB_HUMAN	P60709	ACTB_HUMAN	Actin, cytoplasmic 1	2022-10-19-KB-FAIMS-Caco2-na-HD-2	2	28	17	P60709_C17	1	CACO-2
DDERVPALNLLICLVSR	17	3	0.9985	1	13C(463.2366)	sp|O14893|GEMI2_HUMAN	O14893	GEMI2_HUMAN	Gem-associated protein 2	2022-10-19-KB-FAIMS-Caco2-na-HD-2	252	268	264	O14893_C264	1	CACO-2
DDFLGSFCR	9	2	0.9997	5	8C(463.2366)	sp|Q9NXE4|NSMA3_HUMAN	Q9NXE4	NSMA3_HUMAN	Sphingomyelin phosphodiesterase 4	2022-10-19-KB-FAIMS-Caco2-na-HD-2	769	777	776	Q9NXE4_C776	1	CACO-2
DDHEELAWPGIMESFFTGQNCR	22	3	0.9989	1	21C(463.2366)	sp|O95714|HERC2_HUMAN	O95714	HERC2_HUMAN	E3 ubiquitin-protein ligase HERC2	2022-10-19-KB-FAIMS-Caco2-na-HD-2	1181	1202	1201	O95714_C1201	1	CACO-2
DDHLSLPDVTCENFISK	17	3	0.7759	1	11C(463.2366)	sp|Q8TD26|CHD6_HUMAN	Q8TD26	CHD6_HUMAN	Chromodomain-helicase-DNA-binding protein 6	2022-10-19-KB-FAIMS-Caco2-na-HD-2	1669	1685	1679	Q8TD26_C1679	1	CACO-2
DDKCANLFEALVGTLK	16	2	0.9115	1	4C(463.2366)	sp|Q9P1F3|ABRAL_HUMAN	Q9P1F3	ABRAL_HUMAN	Costars family protein ABRACL	2022-10-19-KB-FAIMS-Caco2-na-HD-2	36	51	39	Q9P1F3_C39	1	CACO-2
DDLQNGLLSTCR	12	2	1	2	11C(463.2366)	sp|Q9HAU0|PKHA5_HUMAN	Q9HAU0	PKHA5_HUMAN	Pleckstrin homology domain-containing family A member 5	2022-10-19-KB-FAIMS-Caco2-na-HD-2	695	706	705	Q9HAU0_C705	1	CACO-2
DDLRDMFCK	9	2	0.9991	2	8C(463.2366)	sp|Q92973|TNPO1_HUMAN	Q92973	TNPO1_HUMAN	Transportin-1	2022-10-19-KB-FAIMS-Caco2-na-HD-2	855	863	862	Q92973_C862	1	CACO-2
DDVFLSVPCILGQNGISDLVK	21	3	0.9968	1	9C(463.2366)	sp|P00338|LDHA_HUMAN	P00338	LDHA_HUMAN	L-lactate dehydrogenase A chain	2022-10-19-KB-FAIMS-Caco2-na-HD-2	285	305	293	P00338_C293	1	CACO-2
DDWLVSWVQSYCR	13	2	0.9962	2	12C(463.2366)	sp|P78527|PRKDC_HUMAN	P78527	PRKDC_HUMAN	DNA-dependent protein kinase catalytic subunit	2022-10-19-KB-FAIMS-Caco2-na-HD-2	3270	3282	3281	P78527_C3281	1	CACO-2
DEADVLEVDQGFDDHNLPCDVIWLDIEHADGKR	33	4	1	1	19C(463.2366)	sp|Q14697|GANAB_HUMAN	Q14697	GANAB_HUMAN	Neutral alpha-glucosidase AB	2022-10-19-KB-FAIMS-Caco2-na-HD-2	405	437	423	Q14697_C423	1	CACO-2
DECPEVR	7	2	0.9993	3	3C(463.2366)	sp|P30153|2AAA_HUMAN	P30153	2AAA_HUMAN	Serine/threonine-protein phosphatase 2A 65 kDa regulatory subunit A alpha isoform	2022-10-19-KB-FAIMS-Caco2-na-HD-2	375	381	377	P30153_C377	1	CACO-2
DEDCDLLEGQKK	12	3	1	3	4C(463.2366)	sp|Q5SWX8|ODR4_HUMAN	Q5SWX8	ODR4_HUMAN	Protein odr-4 homolog	2022-10-19-KB-FAIMS-Caco2-na-HD-2	228	239	231	Q5SWX8_C231	1	CACO-2
DEDVFVCESR	10	2	0.9972	1	7C(463.2366)	sp|Q86U86|PB1_HUMAN	Q86U86	PB1_HUMAN	Protein polybromo-1	2022-10-19-KB-FAIMS-Caco2-na-HD-2	1053	1062	1059	Q86U86_C1059	1	CACO-2
DEFSYQEMIANLPLCSHPNPR	21	3	1	1	15C(463.2366)	sp|P19623|SPEE_HUMAN	P19623	SPEE_HUMAN	Spermidine synthase	2022-10-19-KB-FAIMS-Caco2-na-HD-2	75	95	89	P19623_C89	1	CACO-2
DEFTNTCPSDKEVEIAYSDVAK	22	3	1	1	7C(463.2366)	sp|Q9Y696|CLIC4_HUMAN	Q9Y696	CLIC4_HUMAN	Chloride intracellular channel protein 4	2022-10-19-KB-FAIMS-Caco2-na-HD-2	228	249	234	Q9Y696_C234	1	CACO-2
DEQHQCSLGNLKVPLSQLLTSEDMTVSQR	29	3	1	2	6C(463.2366)	sp|A0FGR8|ESYT2_HUMAN	A0FGR8	ESYT2_HUMAN	Extended synaptotagmin-2	2022-10-19-KB-FAIMS-Caco2-na-HD-2	606	634	611	A0FGR8_C611	1	CACO-2
DEWLRPEDLPIKYAGLSTCFR	21	3, 4	1	2	19C(463.2366)	sp|P49591|SYSC_HUMAN	P49591	SYSC_HUMAN	Serine--tRNA ligase, cytoplasmic	2022-10-19-KB-FAIMS-Caco2-na-HD-2	282	302	300	P49591_C300	1	CACO-2
DFCFFTIK	8	2	0.9983	3	3C(463.2366)	sp|Q8IX01|SUGP2_HUMAN	Q8IX01	SUGP2_HUMAN	SURP and G-patch domain-containing protein 2	2022-10-19-KB-FAIMS-Caco2-na-HD-2	379	386	381	Q8IX01_C381	1	CACO-2
DFCFGPWK	8	2	0.9999	2	3C(463.2366)	sp|O75663|TIPRL_HUMAN	O75663	TIPRL_HUMAN	TIP41-like protein	2022-10-19-KB-FAIMS-Caco2-na-HD-2	12	19	14	O75663_C14	1	CACO-2
DFCIEASER	9	2	0.9989	2	3C(463.2366)	sp|Q9C0C2|TB182_HUMAN	Q9C0C2	TB182_HUMAN	182 kDa tankyrase-1-binding protein	2022-10-19-KB-FAIMS-Caco2-na-HD-2	1112	1120	1114	Q9C0C2_C1114	1	CACO-2
DFEGCSVLR	9	2	0.9992	1	5C(463.2366)	sp|Q9H3S7|PTN23_HUMAN	Q9H3S7	PTN23_HUMAN	Tyrosine-protein phosphatase non-receptor type 23	2022-10-19-KB-FAIMS-Caco2-na-HD-2	61	69	65	Q9H3S7_C65	1	CACO-2
DFESCLGAK	9	2	0.9999	2	5C(463.2366)	sp|P21399|ACOC_HUMAN	P21399	ACOC_HUMAN	Cytoplasmic aconitate hydratase	2022-10-19-KB-FAIMS-Caco2-na-HD-2	388	396	392	P21399_C392	1	CACO-2
DFEVCYPEEPLRDWPEISLLTENDR	25	3	0.8757	1	5C(463.2366)	sp|Q9NUU6|F105A_HUMAN	Q9NUU6	F105A_HUMAN	Inactive ubiquitin thioesterase FAM105A	2022-10-19-KB-FAIMS-Caco2-na-HD-2	325	349	329	Q9NUU6_C329	1	CACO-2
DFHQTQFLIQECALLITKPNFISTLSYAIDNPLHYQK	37	5	1	1	12C(463.2366)	sp|A5YKK6|CNOT1_HUMAN	A5YKK6	CNOT1_HUMAN	CCR4-NOT transcription complex subunit 1	2022-10-19-KB-FAIMS-Caco2-na-HD-2	67	103	78	A5YKK6_C78	1	CACO-2
[truncated: 266,784+ more rows]

## Sheet: 30
Proteins Omitted from Combinations
MEWO	MIA-PACA-2	HCT-15	JURKAT	MOLT-4	CACO-2	HEC-1B	H2122	H1437	H661	H358	< 26 variants per protein
AHNAK2	CNN2	HLA-A	AHNAK2	AHNAK2	AHNAK2	FLG	CNN2	AHNAK2	AHNAK2	AHNAK2	< 16 variants per protein
HLA-A	CYP2A7	HLA-B	HLA-B	HLA-A	FSIP2	HLA-A	FRG2C	FLG	FSIP2	FSIP2
HLA-B	FSIP2	HLA-C	HLA-C	HLA-B	GPRIN2	HLA-B	FSIP2	FSIP2	GPRIN2	GPRIN2
HLA-C	GPRIN2	HLA-DRB1	HRNR	HLA-C	HLA-B	HLA-C	GPRIN2	GPRIN2	HLA-A	HLA-B
HLA-DRB1	HLA-A	HRNR	MUC16	HLA-DRB1	HLA-C	HLA-DRB1	HLA-A	HLA-B	HLA-DRB1	HLA-C
HRNR	HLA-B	KIR2DL1	MUC3A	HLA-DRB5	HLA-DRB1	HLA-DRB5	HLA-DRB1	HLA-C	HRNR	HLA-DRB1
LILRB1	HLA-C	MUC16	MUC5B	HRNR	HLA-DRB5	HRNR	HLA-DRB5	HLA-DRB1	KCNJ12	HLA-DRB5
MUC16	HLA-DRB1	MUC3A	MUC6	LILRA1	HRNR	MUC16	HRNR	HLA-DRB5	KRT18	HRNR
MUC3A	HRNR	MUC5B	OBSCN	LILRB1	KCNJ12	MUC3A	KCNJ12	HRNR	MUC16	KCNJ12
MUC5B	KCNJ12	MUC6	TAS2R43	LILRB2	KIR2DL1	MUC6	KIR2DL1	KCNJ12	MUC3A	KIR2DL1
MUC6	KIR2DL1	OBSCN	TTN	MKI67	KRT18	TAS2R31	KIR2DL3	LILRA1	MUC5AC	KRT18
OR2A42	KIR2DL3	OR2A42		MUC16	LILRA1	TTN	KIR3DL2	LILRA2	MUC5B	LILRA1
TTN	KIR3DL2	OR8U1		MUC3A	LILRA2		KRT18	LILRB1	MUC6	LILRA2
	KRT18	TTN		MUC5B	LILRB1		LILRA2	LILRB2	OBSCN	LILRB1
	LILRA1			MUC6	LILRB2		LILRB1	LILRB3	OR2A42	LILRB2
	LILRA2			OR2A42	LILRB3		LILRB2	MKI67	OR9G1	LILRB3
	LILRB1			PABPC3	MKI67		LILRB3	MUC16	PRSS1	MKI67
	LILRB2			TAS2R31	MUC16		MUC16	MUC3A	PRSS2	MUC16
	LILRB3				MUC3A		MUC3A	MUC6	PRSS3	MUC3A
	MKI67				MUC5B		MUC5AC	OBSCN	TTN	MUC5B
	MUC16				MUC6		MUC5B	OR2A42		MUC6
	MUC20				OBSCN		MUC6	OR8U1		OBSCN
	MUC3A				OR2A42		OR2A42	OR9G1		OR2A42
	MUC5AC				OR8U1		OR8U1	PABPC3		OR8U1
	MUC5B				OR9G1		OR9G1	PRAMEF1		OR9G1
	MUC6				PABPC3		PABPC3	PRAMEF10		PABPC3
	OR2A42				TAS2R31		PRSS2	PRAMEF12		TAS2R31
	OR8U1				TAS2R46		SLC25A5	PRAMEF2		TAS2R46
	OR9G1				TTN		TAS2R31	PRAMEF20		TTN
	PABPC3						TAS2R43	PRAMEF4
	PARP4						VWDE	PRAMEF5
	PCNT							PRAMEF6
	PRSS1							PRAMEF7
	PRSS2							PRSS2
	TAS2R19							PRSS3
	TAS2R31							SLC35G4
	TAS2R43							TAS2R31
	TAS2R46							TAS2R43
	TTN							TAS2R46

## Sheet: 31
Database	Search-type	Full DB size	# variant peptides	Combos skipped for proteins	Search Time
Jurkat (no combinations)	2-stage FDR	28752	55*	All	29
Jurkat (limit to combinations < 8)*	2-stage FDR	41286	49	--	31
Jurkat (limit combo to proteins w/ < 26 variants)	2-stage FDR	41690	55*	MUC3A,MUC5B,TAS2R43,AHNAK2,MUC16,OBSCN,TTN,HLA-C,HLA-B,MUC6,HRNR	31
Jurkat (limit combo to proteins w/ < 46 variants)	2-stage FDR	56420	48	MUC3A,MUC16,MUC6	30
Jurkat (no combo database + reference database)	combined FDR	65862	89	All	20
*combinations limited to regions with 8 max variants (all proteins)			*7 variants differ

## Sheet: 32
Gene	Uniprot ID	CysPositionInProtein	AA-Change	Peptide	Length	Charges	Probability	Spectral Count	Mods	Datasets	Cell Lines	Cys in CysDB?
AARS2	Q5JTZ9	334	AARS2_p.I339V	TLSVCISDGVFPGMSGPPLVLR	22	3	0.8977	1	5C(463.2366)	2020-10-09-KB-70min_FAIMS_3cv_-35_-45_-55_OTIT_SY-46-4	HEC-1B	no
ABCE1	P61221	148	ABCE1_p.R148C	QKPNLGKYDDPPDWQEILTYFCGSELQNYFTK;YDDPPDWQEILTYFCGSELQNYFTK	32;25	4;3	0.9507;1;0.9854;0.9996	2;1;3	22C(463.2366);15C(463.2366)	2020-10-09-KB-70min_FAIMS_3cv_-35_-45_-55_OTIT_SY-41-4-1;2020-10-09-KB-70min_FAIMS_3cv_-35_-45_-55_OTIT_SY-46-2	HCT-15	no
ABCF1	Q8NE71	741	ABCF1_p.A735T	FGLESHTHTIQICK	14	3	0.966;1	1	13C(463.2366)	2020-10-31-kb-70min_FAIMS_3cv_-35_-45_-55--OTIT-SY49-1-3-na-1;2020-10-31-kb-70min_FAIMS_3cv_-35_-45_-55--OTIT-SY49-1-4-na-1	JURKAT	yes
ACAA1	P09110	218	ACAA1_p.H231Q	GCFQAEIVPVTTTVQDDKGTK	21	3	1	1	2C(463.2366)	2022-10-19-KB-FAIMS-Caco2-na-HD-3	CACO-2	yes
ACOX1	Q15067	199	ACOX1_p.R210C	CYGLHAFIVPICEIGTHKPLPGITVGDIGPK	31	4	1	3;1	12C(463.2366), 12C(57.0215), 1C(463.2366);12C(463.2366), 1C(463.2366)	2020-09-06-KB-70min_FAIMS_3cv_-35_-45_-60_OTIT_HD-7;2020-11-10-kb-70min_FAIMS_100micron_3cv_-35_-45_-55--OTIT_HD-4	MEWO	yes
ACOX1	Q15067	210	ACOX1_p.R210C	CYGLHAFIVPICEIGTHKPLPGITVGDIGPK	31	4	1	3;1	12C(463.2366), 12C(57.0215), 1C(463.2366);12C(463.2366), 1C(463.2366)	2020-09-06-KB-70min_FAIMS_3cv_-35_-45_-60_OTIT_HD-7;2020-11-10-kb-70min_FAIMS_100micron_3cv_-35_-45_-55--OTIT_HD-4	MEWO	no
ACSL5	Q9ULC5	185	ACSL5_p.M182V	ADIAVVICDTPQK	13	2	1	1	8C(463.2366)	2022-09-12-KB-FAIMS-HD-3	H1437	yes
ACTB	P60709	257	ACTB_p.E259A	CPAALFQPSFLGMESCGIHETTFNSIMK	28	3	1	5	13M(15.9949), 16C(463.2366), 1C(463.2366), 1C(57.0215)	2020-10-31-kb-70min_FAIMS_3cv_-35_-45_-55--OTIT-SY49-1-5-na-1;2020-11-01-kb-70min_FAIMS_3cv_-35_-45_-55--OTIT-SY49-1-6-na-rerun-1	MOLT-4	yes
ACTB	P60709	272	ACTB_p.E259A	CPAALFQPSFLGMESCGIHETTFNSIMK	28	3	1	5	13M(15.9949), 16C(463.2366), 1C(463.2366), 1C(57.0215)	2020-10-31-kb-70min_FAIMS_3cv_-35_-45_-55--OTIT-SY49-1-5-na-1;2020-11-01-kb-70min_FAIMS_3cv_-35_-45_-55--OTIT-SY49-1-6-na-rerun-1	MOLT-4	yes
ACTB	P60709	177	ACTB_p.R177C	TTGIVMDSGDGVTHTVPIYEGYALPHAILCLDLAGR	36	3	0.9452;1	1;2	30C(463.2366);30C(463.2366), 6M(15.9949)	2020-10-09-KB-70min_FAIMS_3cv_-35_-45_-55_OTIT_SY-41-4-1;2020-10-09-KB-70min_FAIMS_3cv_-35_-45_-55_OTIT_SY-46-2	HCT-15	no
ADD1	P35611	586	ADD1_p.S586C	GCEENLDEAR	10	2	1	1;2	2C(463.2366)	2022-09-12-KB-FAIMS-HD-5;2022-09-12-KB-FAIMS-HD-6	H358	no
AHNAK	Q09666	1967	AHNAK_p.G1938K	KDVDVSVPKLEGDLTGPSVGVEVPDVELECPDAK	34	4	1	1	30C(463.2366)	2020-09-06-KB-70min_FAIMS_3cv_-35_-45_-60_OTIT_HD-7	MEWO	yes
AKR1A1	P14550	46	AKR1A1_p.N52S	HIDCAAIYGSEPEIGEALKEDVGPGK	26	3	1;0.7657	1	4C(463.2366)	2020-10-09-KB-70min_FAIMS_3cv_-35_-45_-55_OTIT_SY-41-4-2;2020-10-09-KB-70min_FAIMS_3cv_-35_-45_-55_OTIT_SY-46-1;2020-10-09-KB-70min_FAIMS_3cv_-35_-45_-55_OTIT_SY-46-2;2020-10-31-kb-70min_FAIMS_3cv_-35_-45_-55--OTIT-SY49-1-5-na-1	H661;HCT-15;MOLT-4	yes
AKR1B10	O60218	299	AKR1B10_p.N313D	ACNVLQSSHLEDYPFDAEY	19	2;2, 3	0.9943;1	2;6	2C(463.2366)	2022-09-12-KB-FAIMS-HD-3;2022-09-12-KB-FAIMS-HD-4	H1437	no
ALDOA	P04075	178	ALDOA_p.D196G	YASICQQNGIVPIVEPEILPDGGHDLK;YASICQQNGIVPIVEPEILPDGGHDLKR	27;28	3;3, 4	1	3;8;5;6	5C(463.2366)	2020-10-09-KB-70min_FAIMS_3cv_-35_-45_-55_OTIT_SY-41-4-1;2020-10-09-KB-70min_FAIMS_3cv_-35_-45_-55_OTIT_SY-46-2	HCT-15	yes
ANXA11	P50995	226	ANXA11_p.R230C	GFGTDEQAIIDCLGSCSNK	19	3	0.9638;0.8472	1	12C(463.2366), 16C(463.2366)	2020-10-09-KB-70min_FAIMS_3cv_-35_-45_-55_OTIT_SY-46-3;2020-10-09-KB-70min_FAIMS_3cv_-35_-45_-55_OTIT_SY-46-4	HEC-1B	yes
ANXA11	P50995	230	ANXA11_p.R230C	GFGTDEQAIIDCLGSCSNK	19	3	0.9638;0.8472	1	12C(463.2366), 16C(463.2366)	2020-10-09-KB-70min_FAIMS_3cv_-35_-45_-55_OTIT_SY-46-3;2020-10-09-KB-70min_FAIMS_3cv_-35_-45_-55_OTIT_SY-46-4	HEC-1B	no
ANXA7	P20073	215	ANXA7_p.R215C	GFGTDEQAIVDVVANCSNDQR	21	3	0.9971;1	1;2	16C(463.2366)	2020-10-09-KB-70min_FAIMS_3cv_-35_-45_-55_OTIT_SY-41-4-1;2020-10-09-KB-70min_FAIMS_3cv_-35_-45_-55_OTIT_SY-46-2	HCT-15	no
AP3M1	Q9Y2T2	168	AP3M1_p.R168C	SVVNSITGSSNVGDTLPTGQLSNIPWCR	28	3	1	1	27C(463.2366)	2020-10-09-KB-70min_FAIMS_3cv_-35_-45_-55_OTIT_SY-41-4-1	HCT-15	no
APBB2	Q92870	408	APBB2_p.A399T	NTPHPDDDDSCSINSDPEAK	20	3	1	1	11C(463.2366)	2020-10-09-KB-70min_FAIMS_3cv_-35_-45_-55_OTIT_SY-41-4-1;2020-10-09-KB-70min_FAIMS_3cv_-35_-45_-55_OTIT_SY-46-2	HCT-15	yes
ARAP1	Q96P48	1222	ARAP1_p.V1225I	EKDYWTCFEINER	13	3	1	2	7C(463.2366)	2022-10-19-KB-FAIMS-Caco2-na-HD-3	CACO-2	yes
ARHGEF16	Q5VV41	378	ARHGEF16_p.H370Y	YFHPYIAYCSNEVYQQR	17	3	1;0.9818	1;2	9C(463.2366)	2022-10-19-KB-FAIMS-Caco2-na-HD-2;2020-11-01-kb-70min_FAIMS_3cv_-35_-45_-55--OTIT-SY49-1-1-na-rerun-1;2020-10-09-KB-70min_FAIMS_3cv_-35_-45_-55_OTIT_SY-41-4-2;2020-10-09-KB-70min_FAIMS_3cv_-35_-45_-55_OTIT_SY-41-4-1;2020-10-09-KB-70min_FAIMS_3cv_-35_-45_-55_OTIT_SY-46-2;2020-10-09-KB-70min_FAIMS_3cv_-35_-45_-55_OTIT_SY-46-3	CACO-2;H2122;H661;HCT-15;HEC-1B	no
ARHGEF2	Q92974	282	ARHGEF2_p.T263M	MGMLEELHLEPGVVQGLFPCVDELSDIHTR	30	3, 4	1	2	20C(463.2366)	2020-10-31-kb-70min_FAIMS_3cv_-35_-45_-55--OTIT-SY49-1-3-na-1	JURKAT	yes
ARHGEF39	Q8N4T4	296	ARHGEF39_p.H306R	VFGHSGGPCGGLLSLSFPR	19	3	1;0.988	1	9C(463.2366)	2020-10-09-KB-70min_FAIMS_3cv_-35_-45_-55_OTIT_SY-41-4-1;2020-10-09-KB-70min_FAIMS_3cv_-35_-45_-55_OTIT_SY-46-2;2020-10-09-KB-70min_FAIMS_3cv_-35_-45_-55_OTIT_SY-46-3;2020-10-09-KB-70min_FAIMS_3cv_-35_-45_-55_OTIT_SY-46-4	HCT-15;HEC-1B	no
ARPC1A	Q92747	13	ARPC1A_p.R18M	SLHQFLLEPITCHAWNMDR	19	3	1	3	12C(463.2366), 17M(15.9949), N-term(42.0106)	2020-10-09-KB-70min_FAIMS_3cv_-35_-45_-55_OTIT_SY-41-4-1;2020-10-09-KB-70min_FAIMS_3cv_-35_-45_-55_OTIT_SY-46-2	HCT-15	yes
ARPC1A	Q92747	279	ARPC1A_p.V283I	GCLTFISK	8	2	0.9999;1	1;2	2C(463.2366)	2022-09-12-KB-FAIMS-HD-1;2022-09-12-KB-FAIMS-HD-2	MIA-PACA-2	yes
ARVCF	O00192	226	ARVCF_p.P220L	AGPLGLGPGDGCFTLPGHR	19	3	1	1	12C(463.2366)	2022-09-12-KB-FAIMS-HD-6	H358	yes
ASNS	P08243	207	ASNS_p.V210E	YHHCRDEPLHALYDNVEK	18	3;3, 4	0.8762;1;0.9968	1;2;5	4C(463.2366)	2020-10-09-KB-70min_FAIMS_3cv_-35_-45_-55_OTIT_SY-41-4-2;2020-10-09-KB-70min_FAIMS_3cv_-35_-45_-55_OTIT_SY-41-4-1;2020-10-09-KB-70min_FAIMS_3cv_-35_-45_-55_OTIT_SY-46-3;2020-09-06-KB-70min_FAIMS_3cv_-35_-45_-60_OTIT_HD-7	H661;HCT-15;HEC-1B;MEWO	yes
ATG4B	Q9Y4P1	361	ATG4B_p.L354Q	KLSLLGGALPMFELVEQQPSHLACPDVLNLSLDSSDVER	39	4	0.9904;1;0.9997	1;2	24C(463.2366)	2020-10-09-KB-70min_FAIMS_3cv_-35_-45_-55_OTIT_SY-41-4-1;2020-10-09-KB-70min_FAIMS_3cv_-35_-45_-55_OTIT_SY-46-2;2020-10-31-kb-70min_FAIMS_3cv_-35_-45_-55--OTIT-SY49-1-4-na-1;2020-09-06-KB-70min_FAIMS_3cv_-35_-45_-60_OTIT_HD-7;2020-11-10-kb-70min_FAIMS_100micron_3cv_-35_-45_-55--OTIT_HD-4;2020-10-31-kb-70min_FAIMS_3cv_-35_-45_-55--OTIT-SY49-1-5-na-1	HCT-15;JURKAT;MEWO;MOLT-4	yes
B3GLCT	Q6Y288	365	B3GLCT_p.E370K	LQHLLSCYDSGKPVFLGER	19	3	0.9666;1	2;1	7C(463.2366)	2020-10-09-KB-70min_FAIMS_3cv_-35_-45_-55_OTIT_SY-41-4-2;2020-10-09-KB-70min_FAIMS_3cv_-35_-45_-55_OTIT_SY-46-1;2020-10-31-kb-70min_FAIMS_3cv_-35_-45_-55--OTIT-SY49-1-3-na-1;2020-10-31-kb-70min_FAIMS_3cv_-35_-45_-55--OTIT-SY49-1-5-na-1;2020-11-01-kb-70min_FAIMS_3cv_-35_-45_-55--OTIT-SY49-1-6-na-rerun-1	H661;JURKAT;MOLT-4	yes
B3GNT3	Q9Y2A9	335	B3GNT3_p.R328H	APSQHLSSFDPCFYR	15	3	1	1	12C(463.2366)	2020-10-09-KB-70min_FAIMS_3cv_-35_-45_-55_OTIT_SY-46-2	HCT-15	yes
BAG5	Q9UL15	166	BAG5_p.C157Y	IYAVQEIIEDCMK	13	3	0.7666	1	11C(463.2366)	2020-10-09-KB-70min_FAIMS_3cv_-35_-45_-55_OTIT_SY-41-4-1	HCT-15	yes
BAIAP2	Q9UQB8	230	BAIAP2_p.S234G	LPLWQQACADPGKIPER	17	3	1	1	8C(463.2366)	2020-10-09-KB-70min_FAIMS_3cv_-35_-45_-55_OTIT_SY-41-4-1	HCT-15	yes
BCAR1	P56945	820	BCAR1_p.H814Y	AKAADVRSQVTYYSNLLCDLLR	22	4	0.9301	1	18C(463.2366)	2020-09-06-KB-70min_FAIMS_3cv_-35_-45_-60_OTIT_HD-7	MEWO	yes
BLMH	Q13867	73	BLMH_p.I75T	CWTFSCLNVMR	11	3	0.8866;0.9971	1	1C(463.2366), 6C(463.2366)	2020-10-31-kb-70min_FAIMS_3cv_-35_-45_-55--OTIT-SY49-1-5-na-1;2020-11-01-kb-70min_FAIMS_3cv_-35_-45_-55--OTIT-SY49-1-6-na-rerun-1	MOLT-4	yes
BLMH	Q13867	78	BLMH_p.I75T	CWTFSCLNVMR	11	3	0.8866;0.9971	1	1C(463.2366), 6C(463.2366)	2020-10-31-kb-70min_FAIMS_3cv_-35_-45_-55--OTIT-SY49-1-5-na-1;2020-11-01-kb-70min_FAIMS_3cv_-35_-45_-55--OTIT-SY49-1-6-na-rerun-1	MOLT-4	yes
BTBD11	A6QL63	261	BTBD11_p.G265A	SCSGPASGSGSGPGPSSGPGAAPAADKER	29	3	1	1	2C(463.2366)	2020-11-01-kb-70min_FAIMS_3cv_-35_-45_-55--OTIT-SY49-1-1-na-rerun-1	H2122	yes
C12orf10	Q9HB07	340	C12orf10_p.H353R	GLRDEALDQVSGIPGCIFVHASGFIGGHR;DEALDQVSGIPGCIFVHASGFIGGHR	29;26	4;3	1;0.9195;0.9754;0.97;0.7832;0.987;0.9927;0.8842;0.8693	1;2	16C(463.2366);13C(463.2366)	2022-10-19-KB-FAIMS-Caco2-na-HD-2;2022-09-12-KB-FAIMS-HD-3;2020-10-31-kb-70min_FAIMS_3cv_-35_-45_-55--OTIT-SY49-1-2-na-1;2022-09-12-KB-FAIMS-HD-5;2022-09-12-KB-FAIMS-HD-6;2020-10-09-KB-70min_FAIMS_3cv_-35_-45_-55_OTIT_SY-41-4-2;2020-10-09-KB-70min_FAIMS_3cv_-35_-45_-55_OTIT_SY-46-1;2020-10-09-KB-70min_FAIMS_3cv_-35_-45_-55_OTIT_SY-41-4-1;2020-10-09-KB-70min_FAIMS_3cv_-35_-45_-55_OTIT_SY-46-2;2020…	CACO-2;H1437;H2122;H358;H661;HCT-15;HEC-1B;JURKAT;MEWO;MOLT-4	yes
C12orf10	Q9HB07	340	C12orf10_p.T349I	GLRDEALDQVSGIPGCIFVHASGFIGGHR;DEALDQVSGIPGCIFVHASGFIGGHR	29;26	4;3	1;0.9195;0.9754;0.97;0.7832;0.987;0.9927;0.8842;0.8693	1;2	16C(463.2366);13C(463.2366)	2022-10-19-KB-FAIMS-Caco2-na-HD-2;2022-09-12-KB-FAIMS-HD-3;2020-10-31-kb-70min_FAIMS_3cv_-35_-45_-55--OTIT-SY49-1-2-na-1;2022-09-12-KB-FAIMS-HD-5;2022-09-12-KB-FAIMS-HD-6;2020-10-09-KB-70min_FAIMS_3cv_-35_-45_-55_OTIT_SY-41-4-2;2020-10-09-KB-70min_FAIMS_3cv_-35_-45_-55_OTIT_SY-46-1;2020-10-09-KB-70min_FAIMS_3cv_-35_-45_-55_OTIT_SY-41-4-1;2020-10-09-KB-70min_FAIMS_3cv_-35_-45_-55_OTIT_SY-46-2;2020…	CACO-2;H1437;H2122;H358;H661;HCT-15;HEC-1B;JURKAT;MEWO;MOLT-4	yes
C12orf29	Q8N999	244	C12orf29_p.V238L	HNDLLSWFEDCK;HNDLLSWFEDCKEGK	12;15	3	0.9142;0.9983;0.8842	1	11C(463.2366)	2020-10-09-KB-70min_FAIMS_3cv_-35_-45_-55_OTIT_SY-41-4-1;2020-11-01-kb-70min_FAIMS_3cv_-35_-45_-55--OTIT-SY49-1-6-na-rerun-1	HCT-15;MOLT-4	yes
C1orf27	Q5SWX8	251	C1orf27_p.S251C	GNTQATSHCFDVR	13	2	1	2	9C(463.2366)	2022-09-12-KB-FAIMS-HD-6	H358	no
CAD	P27708	1636	CAD_p.R1630Q	AQGLPVTCEVAPHHLFLSHDDLER	24	4	1	1	8C(463.2366)	2020-10-09-KB-70min_FAIMS_3cv_-35_-45_-55_OTIT_SY-41-4-1;2020-10-09-KB-70min_FAIMS_3cv_-35_-45_-55_OTIT_SY-46-2	HCT-15	yes
CAPZB	P47756	147	CAPZB_p.I144F	FKGCWDSIHVVEVQEK	16	3	0.9297	1	4C(463.2366)	2020-10-31-kb-70min_FAIMS_3cv_-35_-45_-55--OTIT-SY49-1-5-na-1	MOLT-4	yes
CASP3	P42574	170	CASP3_p.E190D	GTELDCGIETDSGVDDDMACHKIPVDADFLYAYSTAPGYYSWR	43	4	1	1	20C(463.2366), 6C(463.2366)	2020-10-31-kb-70min_FAIMS_3cv_-35_-45_-55--OTIT-SY49-1-3-na-1	JURKAT	yes
CASP3	P42574	184	CASP3_p.E190D	GTELDCGIETDSGVDDDMACHKIPVDADFLYAYSTAPGYYSWR	43	4	1	1	20C(463.2366), 6C(463.2366)	2020-10-31-kb-70min_FAIMS_3cv_-35_-45_-55--OTIT-SY49-1-3-na-1	JURKAT	yes
CBR4	Q8N4T8	55	CBR4_p.L70M	AAAGDLGGDHLAFSCDVAKEHDVQNTFEEMEK	32	4	1	1	15C(463.2366)	2022-09-12-KB-FAIMS-HD-3	H1437	yes
CCT8	P50990	148	CCT8_p.V147I	AHEILPNLICCSAK;KAHEILPNLICCSAK	14;15	2, 3;3	1	6;1;9;3	10C(463.2366), 10C(57.0215), 11C(463.2366);11C(463.2366), 12C(463.2366);11C(463.2366), 11C(57.0215), 12C(463.2366)	2022-09-12-KB-FAIMS-HD-3;2022-09-12-KB-FAIMS-HD-4	H1437	yes
CCT8	P50990	149	CCT8_p.V147I	AHEILPNLICCSAK;KAHEILPNLICCSAK	14;15	2, 3;3	1	6;1;9;3	10C(463.2366), 10C(57.0215), 11C(463.2366);11C(463.2366), 12C(463.2366);11C(463.2366), 11C(57.0215), 12C(463.2366)	2022-09-12-KB-FAIMS-HD-3;2022-09-12-KB-FAIMS-HD-4	H1437	yes
CD2BP2	O95400	234	CD2BP2_p.G231D	LKDLGCQTLGPHNPTPPPSLDMFAEELAEEELETPTPTQR	40	4	1	1;2	6C(463.2366);22M(15.9949), 6C(463.2366)	2022-09-12-KB-FAIMS-HD-1;2022-09-12-KB-FAIMS-HD-2	MIA-PACA-2	yes
CDC37	Q16543	308	CDC37_p.P302H	LGPGGLDPVEVYESLHEELQKCFDVK	26	4	0.6466	1	22C(463.2366)	2020-10-09-KB-70min_FAIMS_3cv_-35_-45_-55_OTIT_SY-41-4-1	HCT-15	yes
CDK5RAP3	Q96JB5	136	CDK5RAP3_p.R145H	CQQLQQEYSHKEEECQAGAAEMR	23	3, 4	0.9155	2	15C(463.2366), 1C(463.2366)	2020-10-09-KB-70min_FAIMS_3cv_-35_-45_-55_OTIT_SY-41-4-1	HCT-15	yes
CDK5RAP3	Q96JB5	150	CDK5RAP3_p.R145H	CQQLQQEYSHKEEECQAGAAEMR	23	3, 4	0.9155	2	15C(463.2366), 1C(463.2366)	2020-10-09-KB-70min_FAIMS_3cv_-35_-45_-55_OTIT_SY-41-4-1	HCT-15	yes
CEP170	Q5SW79	212	CEP170_p.G213S	NHEAGTSGCSIDAK	14	3	1	1	9C(463.2366)	2020-11-10-kb-70min_FAIMS_100micron_3cv_-35_-45_-55--OTIT_HD-4	MEWO	yes
CHCHD3	Q9NX63	193	CHCHD3_p.R195H	ILQCYHENTHQTLK	14	3	0.9697	1	4C(463.2366)	2020-10-31-kb-70min_FAIMS_3cv_-35_-45_-55--OTIT-SY49-1-4-na-1	JURKAT	yes
CISD3	P0C7P0	71	CISD3_p.R79C	KQPFCDGSHFFQCTGLSPLK;QPFCDGSHFFQCTGLSPLK	20;19	3	1;0.9694	1;2	13C(463.2366), 5C(57.0215);12C(463.2366), 4C(463.2366)	2022-09-12-KB-FAIMS-HD-5;2022-09-12-KB-FAIMS-HD-6;2020-10-31-kb-70min_FAIMS_3cv_-35_-45_-55--OTIT-SY49-1-4-na-1	H358;JURKAT	yes
CISD3	P0C7P0	79	CISD3_p.R79C	KQPFCDGSHFFQCTGLSPLK;QPFCDGSHFFQCTGLSPLK	20;19	3	1;0.9694	1;2	13C(463.2366), 5C(57.0215);12C(463.2366), 4C(463.2366)	2022-09-12-KB-FAIMS-HD-5;2022-09-12-KB-FAIMS-HD-6;2020-10-31-kb-70min_FAIMS_3cv_-35_-45_-55--OTIT-SY49-1-4-na-1	H358;JURKAT	no
CIZ1	Q9ULV3	631	CIZ1_p.V638M	LGEIQHMSQACLLSLLPMPR	20	3	0.9934;0.9977;1;0.9936	2;1	11C(463.2366)	2020-10-09-KB-70min_FAIMS_3cv_-35_-45_-55_OTIT_SY-41-4-2;2020-10-09-KB-70min_FAIMS_3cv_-35_-45_-55_OTIT_SY-46-1;2020-10-31-kb-70min_FAIMS_3cv_-35_-45_-55--OTIT-SY49-1-5-na-1;2020-11-01-kb-70min_FAIMS_3cv_-35_-45_-55--OTIT-SY49-1-6-na-rerun-1	H661;MOLT-4	yes
CMTR2	Q8IYT2	55	CMTR2_p.L60F	NFSYGKPLNNEWQLPDPSEIFTCDHTEFNAFLDLK	35	4	0.9509	1	23C(463.2366)	2020-10-09-KB-70min_FAIMS_3cv_-35_-45_-55_OTIT_SY-41-4-1	HCT-15	no
CNN2	Q99439	240	CNN2_p.S244Y	LGTDKCDNSYMSLQMGYTQGANQSGQVFGLGR	32	3	1;0.8949	1	6C(463.2366)	2020-10-09-KB-70min_FAIMS_3cv_-35_-45_-55_OTIT_SY-46-3;2020-10-09-KB-70min_FAIMS_3cv_-35_-45_-55_OTIT_SY-46-4	HEC-1B	yes
CNOT1	A5YKK6	624	CNOT1_p.R623Q	QCPSILGGLAPEKDQPK	17	3	0.8706	1	2C(463.2366)	2020-10-31-kb-70min_FAIMS_3cv_-35_-45_-55--OTIT-SY49-1-3-na-1	JURKAT	yes
CNPY2	Q9Y2B0	115	CNPY2_p.S115C	NGECSELDLQGIR;NGECSELDLQGIRIDSDISGTLK	13;23	2;3	1	6;1;5	4C(463.2366)	2022-09-12-KB-FAIMS-HD-5;2022-09-12-KB-FAIMS-HD-6	H358	no
COMT	P21964	83	COMT_p.A72S	ILNHVLQHAEPGNSQSVLEAIDTYCEQK	28	3	1	1	25C(463.2366)	2020-10-09-KB-70min_FAIMS_3cv_-35_-45_-55_OTIT_SY-46-3;2020-10-09-KB-70min_FAIMS_3cv_-35_-45_-55_OTIT_SY-46-4	HEC-1B	yes
COPG1	Q9Y678	258	COPG1_p.L240V	QVEEEDGSRDSPLFDFIESCLR	22	3	1;0.9999	1	20C(463.2366)	2022-09-12-KB-FAIMS-HD-5;2022-09-12-KB-FAIMS-HD-6	H358	yes
COPS3	Q9UNS2	149	COPS3_p.C146Y	MQMNTNQLTSIHADLYQLCLLAK	23	3	0.8759	1	19C(463.2366)	2020-10-31-kb-70min_FAIMS_3cv_-35_-45_-55--OTIT-SY49-1-4-na-1	JURKAT	yes
COPS8	Q99627	20	COPS8_p.Y44H	LLDQCENQELEAPGGIATPPVYGQLLALHLLHNDMNNAR	39	4	0.9999;1	1	5C(463.2366)	2020-10-31-kb-70min_FAIMS_3cv_-35_-45_-55--OTIT-SY49-1-3-na-1;2020-10-31-kb-70min_FAIMS_3cv_-35_-45_-55--OTIT-SY49-1-4-na-1	JURKAT	yes
CPNE1	Q99829	200	CPNE1_p.Q211R	FSVPVQHFCGGNPSTPIQVR	20	3	0.9495;0.9523;1	1;2	9C(463.2366)	2022-10-19-KB-FAIMS-Caco2-na-HD-3;2020-10-09-KB-70min_FAIMS_3cv_-35_-45_-55_OTIT_SY-41-4-1;2020-10-09-KB-70min_FAIMS_3cv_-35_-45_-55_OTIT_SY-46-2	CACO-2;HCT-15	yes
CPOX	P36551	281	CPOX_p.N272H	YFEVEEADGHKQWWFGGGCDLTPTYLNQEDAVHFHR	36	5	1	2	19C(463.2366)	2022-09-12-KB-FAIMS-HD-3	H1437	yes
CPOX	P36551	281	CPOX_p.V294I	YFEVEEADGNKQWWFGGGCDLTPTYLNQEDAIHFHR	36	4	1	1;3	19C(463.2366)	2020-10-09-KB-70min_FAIMS_3cv_-35_-45_-55_OTIT_SY-41-4-1;2022-09-12-KB-FAIMS-HD-1;2022-09-12-KB-FAIMS-HD-2;2020-11-01-kb-70min_FAIMS_3cv_-35_-45_-55--OTIT-SY49-1-6-na-rerun-1	HCT-15;MIA-PACA-2;MOLT-4	yes
CRELD2	Q6UXH1	288	CRELD2_p.S295A	EHGQCADVDECALAEK	16	3	0.9977;1	2	11C(463.2366), 5C(463.2366)	2020-10-09-KB-70min_FAIMS_3cv_-35_-45_-55_OTIT_SY-41-4-2;2020-10-09-KB-70min_FAIMS_3cv_-35_-45_-55_OTIT_SY-46-1	H661	yes
CRELD2	Q6UXH1	294	CRELD2_p.S295A	EHGQCADVDECALAEK	16	3	0.9977;1	2	11C(463.2366), 5C(463.2366)	2020-10-09-KB-70min_FAIMS_3cv_-35_-45_-55_OTIT_SY-41-4-2;2020-10-09-KB-70min_FAIMS_3cv_-35_-45_-55_OTIT_SY-46-1	H661	yes
CRIP1	P50238	52	CRIP1_p.A58V	TLTSGGHAEHEGKPYCNHPCYVAMFGPK	28	4, 5	1	13;15	16C(463.2366), 16C(57.0215), 20C(463.2366), 20C(57.0215), 24M(15.9949)	2022-09-12-KB-FAIMS-HD-5;2022-09-12-KB-FAIMS-HD-6	H358	yes
CRIP1	P50238	56	CRIP1_p.A58V	TLTSGGHAEHEGKPYCNHPCYVAMFGPK	28	4, 5	1	13;15	16C(463.2366), 16C(57.0215), 20C(463.2366), 20C(57.0215), 24M(15.9949)	2022-09-12-KB-FAIMS-HD-5;2022-09-12-KB-FAIMS-HD-6	H358	yes
CTCF	P49711	320	CTCF_p.R320C	NHLNTHTGTCPHK	13	3	0.9355	1	10C(463.2366)	2020-10-31-kb-70min_FAIMS_3cv_-35_-45_-55--OTIT-SY49-1-5-na-1	MOLT-4	no
CTSB	P07858	207	CTSB_p.K209E	CSEICEPGYSPTYKQDK	17	3	1	1;2	1C(463.2366), 5C(463.2366)	2020-10-09-KB-70min_FAIMS_3cv_-35_-45_-55_OTIT_SY-41-4-1;2020-10-09-KB-70min_FAIMS_3cv_-35_-45_-55_OTIT_SY-46-2	HCT-15	no
CTSB	P07858	211	CTSB_p.K209E	CSEICEPGYSPTYKQDK	17	3	1	1;2	1C(463.2366), 5C(463.2366)	2020-10-09-KB-70min_FAIMS_3cv_-35_-45_-55_OTIT_SY-41-4-1;2020-10-09-KB-70min_FAIMS_3cv_-35_-45_-55_OTIT_SY-46-2	HCT-15	yes
CUL1	Q13616	228	CUL1_p.Y228C	GPTLTVCK	8	2	0.999;0.9995	1;2	7C(463.2366)	2022-10-19-KB-FAIMS-Caco2-na-HD-2;2022-10-19-KB-FAIMS-Caco2-na-HD-3	CACO-2	no
CWF19L1	Q69YN2	511	CWF19L1_p.R523H	QCQISKEDEETLAHR	15	3	1	2	2C(463.2366)	2020-11-01-kb-70min_FAIMS_3cv_-35_-45_-55--OTIT-SY49-1-6-na-rerun-1	MOLT-4	yes
DCAF12	Q5T6F0	425	DCAF12_p.T431M	NYFSDIDFFPNAVYTHCYDSSGMK	24	3	0.9997	1	17C(463.2366)	2020-10-31-kb-70min_FAIMS_3cv_-35_-45_-55--OTIT-SY49-1-3-na-1	JURKAT	yes
DCT	P40126	52	DCT_p.G57D	LGAESANVCGSQQDRGQCTEVR	22	3	0.835	1	18C(463.2366), 9C(57.0215)	2020-09-06-KB-70min_FAIMS_3cv_-35_-45_-60_OTIT_HD-7	MEWO	no
DCT	P40126	61	DCT_p.G57D	LGAESANVCGSQQDRGQCTEVR	22	3	0.835	1	18C(463.2366), 9C(57.0215)	2020-09-06-KB-70min_FAIMS_3cv_-35_-45_-60_OTIT_HD-7	MEWO	no
DDX17	Q92841	277	DDX17_p.P283L	STCIYGGALKGPQIR	15	3	0.9994;1	1	3C(463.2366)	2020-09-06-KB-70min_FAIMS_3cv_-35_-45_-60_OTIT_HD-7;2020-11-10-kb-70min_FAIMS_100micron_3cv_-35_-45_-55--OTIT_HD-4	MEWO	yes
DDX39A	O00148	299	DDX39A_p.R318W	CMALAQLLVEQNFPAIAIHWGMAQEER	27	3	1	2	1C(463.2366)	2020-10-31-kb-70min_FAIMS_3cv_-35_-45_-55--OTIT-SY49-1-3-na-1	JURKAT	yes
DDX3X	O00571	468	DDX3X_p.E458D	GADSLDDFLYHEGYACTSIHGDR;KGADSLDDFLYHEGYACTSIHGDR	23;24	3;4	1	2;1	16C(463.2366);17C(463.2366)	2020-10-09-KB-70min_FAIMS_3cv_-35_-45_-55_OTIT_SY-46-3;2020-10-09-KB-70min_FAIMS_3cv_-35_-45_-55_OTIT_SY-46-4	HEC-1B	yes
DHTKD1	Q96HY7	610	DHTKD1_p.I607M	HAMVVCQETDDTYIPLNHMDPNQK	24	3	1	2;1;3;5;4;6	6C(463.2366);3M(15.9949), 6C(463.2366);19M(15.9949), 3M(15.9949), 6C(463.2366)	2022-10-19-KB-FAIMS-Caco2-na-HD-2;2022-10-19-KB-FAIMS-Caco2-na-HD-3;2022-09-12-KB-FAIMS-HD-3;2022-09-12-KB-FAIMS-HD-4;2022-09-12-KB-FAIMS-HD-5;2022-09-12-KB-FAIMS-HD-6;2020-10-09-KB-70min_FAIMS_3cv_-35_-45_-55_OTIT_SY-41-4-2;2020-10-09-KB-70min_FAIMS_3cv_-35_-45_-55_OTIT_SY-46-1;2020-10-09-KB-70min_FAIMS_3cv_-35_-45_-55_OTIT_SY-46-3;2020-09-06-KB-70min_FAIMS_3cv_-35_-45_-60_OTIT_HD-7;2020-11-10-k…	CACO-2;H1437;H358;H661;HEC-1B;MEWO;MIA-PACA-2	no
DHX37	Q8IY37	1083	DHX37_p.R1081Q	KLASYQSCLLSSPGTMLK	18	3	1	1	8C(463.2366)	2022-09-12-KB-FAIMS-HD-3;2022-09-12-KB-FAIMS-HD-4;2022-09-12-KB-FAIMS-HD-1;2022-09-12-KB-FAIMS-HD-2	H1437;MIA-PACA-2	yes
DHX9	Q08211	732	DHX9_p.S731T	VILSTNIAETSITINDVVYVIDTCK	25	3	1	1	24C(463.2366)	2020-10-09-KB-70min_FAIMS_3cv_-35_-45_-55_OTIT_SY-46-2	HCT-15	yes
DIDO1	Q9BTC0	726	DIDO1_p.R726C	SKYCSIMFNLKDPK;YCSIMFNLKDPK	14;12	3	0.8711;0.9961	1	4C(463.2366);2C(463.2366)	2020-09-06-KB-70min_FAIMS_3cv_-35_-45_-60_OTIT_HD-7	MEWO	no
DLG1	Q12959	378	DLG1_p.E385G	LLAVNNVCLEEVTHGEAVTALK	22	3	0.8212	1	8C(463.2366)	2020-10-09-KB-70min_FAIMS_3cv_-35_-45_-55_OTIT_SY-46-3	HEC-1B	yes
DLG1	Q12959	275	DLG1_p.R278Q	VNDCILQVNEVDVR	14	2	1	2	4C(463.2366)	2022-09-12-KB-FAIMS-HD-5;2022-09-12-KB-FAIMS-HD-6	H358	yes
DNAJC7	Q99615	185	DNAJC7_p.R191H	AECLAMLGHYPEAQSVASDILR	22	3	0.9944;0.9967	1	3C(463.2366)	2020-10-31-kb-70min_FAIMS_3cv_-35_-45_-55--OTIT-SY49-1-5-na-1;2020-11-01-kb-70min_FAIMS_3cv_-35_-45_-55--OTIT-SY49-1-6-na-rerun-1	MOLT-4	yes
DNMT1	P26358	1339	DNMT1_p.V1344A	ACQLSVAVDDKK	12	3	1;0.9016	1	2C(463.2366)	2020-10-31-kb-70min_FAIMS_3cv_-35_-45_-55--OTIT-SY49-1-5-na-1;2020-11-01-kb-70min_FAIMS_3cv_-35_-45_-55--OTIT-SY49-1-6-na-rerun-1	MOLT-4	yes
DNTT	P04053	110	DNTT_p.R112G	VQVSSQPELLDVSWLIECIGAGKPVEMTGK	30	3, 4	1;0.9887	3;2	18C(463.2366)	2020-10-31-kb-70min_FAIMS_3cv_-35_-45_-55--OTIT-SY49-1-3-na-1;2020-10-31-kb-70min_FAIMS_3cv_-35_-45_-55--OTIT-SY49-1-5-na-1;2020-11-01-kb-70min_FAIMS_3cv_-35_-45_-55--OTIT-SY49-1-6-na-rerun-1	JURKAT;MOLT-4	no
DPP3	Q9NY33	147	DPP3_p.Q145H	GLWHTCGELMFSLEPR	16	3	0.5639;0.9984;1;0.9988	1	6C(463.2366)	2020-10-09-KB-70min_FAIMS_3cv_-35_-45_-55_OTIT_SY-46-3;2020-10-09-KB-70min_FAIMS_3cv_-35_-45_-55_OTIT_SY-46-4;2020-10-31-kb-70min_FAIMS_3cv_-35_-45_-55--OTIT-SY49-1-3-na-1;2020-10-31-kb-70min_FAIMS_3cv_-35_-45_-55--OTIT-SY49-1-4-na-1	HEC-1B;JURKAT	yes
DSP	P15924	110	DSP_p.I120T	ELDECFAQANDQMETLDSLIR;SRELDECFAQANDQMETLDSLIR	21;23	3	0.9384;1	1	5C(463.2366);7C(463.2366)	2020-10-09-KB-70min_FAIMS_3cv_-35_-45_-55_OTIT_SY-41-4-1;2020-10-09-KB-70min_FAIMS_3cv_-35_-45_-55_OTIT_SY-46-2	HCT-15	yes
DYNC1H1	Q14204	2594	DYNC1H1_p.A2586S	HEALLYTWLSEHKPLVLCGPPGSGK;VAAPDVVVPTLDTVRHEALLYTWLSEHKPLVLCGPPGSGK	25;40	4;6	1	1;2	18C(463.2366);33C(463.2366)	2022-09-12-KB-FAIMS-HD-5;2022-09-12-KB-FAIMS-HD-6	H358	yes
DYNC1H1	Q14204	2663	DYNC1H1_p.F2662L	WLVLLCDEINLPDMDKYGTQR	21	3	1	1	6C(463.2366)	2020-10-31-kb-70min_FAIMS_3cv_-35_-45_-55--OTIT-SY49-1-5-na-1	MOLT-4	yes
DYNC1H1	Q14204	4510	DYNC1H1_p.V4509M	NIHMCLGGLFVPEAYITATR	20	3	1	2	5C(463.2366)	2020-10-09-KB-70min_FAIMS_3cv_-35_-45_-55_OTIT_SY-41-4-1;2020-10-09-KB-70min_FAIMS_3cv_-35_-45_-55_OTIT_SY-46-2	HCT-15	yes
DYNC1LI2	O43237	104	DYNC1LI2_p.L109M	CNVWIMDGDLYHK	13	3	1	1	1C(463.2366)	2020-10-09-KB-70min_FAIMS_3cv_-35_-45_-55_OTIT_SY-41-4-1	HCT-15	yes
ECM1	Q16610	151	ECM1_p.T130M	EGMPAPFGDQSHPEPESWNAAQHCQQDR	28	3, 4	0.9982	3	24C(463.2366), 3M(15.9949)	2020-11-10-kb-70min_FAIMS_100micron_3cv_-35_-45_-55--OTIT_HD-4	MEWO	no
EEF1G	P26641	266	EEF1G_p.A256V	AAVPAPEEEMDECEQALAAEPK;KAAVPAPEEEMDECEQALAAEPK	22;23	3	0.9461;1;0.9753	2;4;1;7	13C(463.2366);11M(15.9949), 14C(463.2366)	2020-10-09-KB-70min_FAIMS_3cv_-35_-45_-55_OTIT_SY-41-4-1;2020-10-09-KB-70min_FAIMS_3cv_-35_-45_-55_OTIT_SY-46-2	HCT-15	yes
EEF2	P13639	290	EEF2_p.R287H	KLPHTFCQLILDPIFK;LPHTFCQLILDPIFK	16;15	3	0.973;0.9507;0.9975	1	7C(463.2366);6C(463.2366)	2020-10-31-kb-70min_FAIMS_3cv_-35_-45_-55--OTIT-SY49-1-3-na-1;2020-10-31-kb-70min_FAIMS_3cv_-35_-45_-55--OTIT-SY49-1-4-na-1	JURKAT	yes
EHD1	Q9H4M9	138	EHD1_p.L158M	FMCAQLPNPVLDSISIIDTPGIMSGEK	27	3	0.9842;0.9996	1	3C(463.2366)	2020-10-31-kb-70min_FAIMS_3cv_-35_-45_-55--OTIT-SY49-1-5-na-1;2020-11-01-kb-70min_FAIMS_3cv_-35_-45_-55--OTIT-SY49-1-6-na-rerun-1	MOLT-4	yes
EIF3D	O15371	258	EIF3D_p.A253V	TQGNVFATDAILVTLMSCTR	20	3	0.7537	1	18C(463.2366)	2020-10-31-kb-70min_FAIMS_3cv_-35_-45_-55--OTIT-SY49-1-5-na-1	MOLT-4	yes
EIF4A3	P38919	137	EIF4A3_p.V146I	GLLALGDYMNVQCHACIGGTNIGEDIR	27	3	0.6073;1	1	13C(463.2366), 16C(463.2366)	2020-10-09-KB-70min_FAIMS_3cv_-35_-45_-55_OTIT_SY-41-4-1;2020-10-09-KB-70min_FAIMS_3cv_-35_-45_-55_OTIT_SY-46-2	HCT-15	yes
[truncated: 333 more rows]

## Sheet: 33
AA-Change	CysPositioninProtein	CADD-PHRED	Gene	Rare/Common	Cell Lines	R/K gain/loss recovered Cys	ClinVarClinicalSignificance	PhenotypeList	OtherIDs	Census Gene	DNDS_DISEASE_QVAL_SIG	#COSMIC_SAMPLE_MUTATED	Classification:	enzyme	nucleic_acid_and_small_molecule_binding	chaperone_transporter_channel_receptor	scaffolding_modulator_adaptor	transcriptional_factor_regulator	disordered	acetylation	methylation	phosphorylation	regulation	ubiquitination	is_active_site	in_as	near_active_site	is_binding_site	in_bs	near_binding_site	is_dna_bs	in_dna_bs	in/near as/bs
[truncated: 425 more rows]

[truncated: 4 more sheets: 34, 35, 36, 37]
