# Supplementary material for: Chemoproteogenomic stratification of the missense variant cysteinome
Source: Nat Commun. 2024 Oct 28;15:9284. doi: 10.1038/s41467-024-53520-x (PMC11519605; doi:10.1038/s41467-024-53520-x)
Supplement: Supplementary file 8 — Supplementary Data 5 [file 41467_2024_53520_MOESM8_ESM.xlsx]

## Sheet: Table of Contents
Tab	Description
38	High-pH data from HCT-15 and Molt-4: reference peptides
39	High-pH data from HCT-15 and Molt-4: variant peptides
40	Variant peptide ID annotations Figure 5 (as=actove site, bs=binding site)
41	LFQ mean intensities from bulk fractionation HCT-15 proteomic data
42	Normalized transcript abundance from HCT-15 RNA-seq data
43	Detected Molt-4 and HCT-15 RNA variants with VCF info, variant allele frequency (VAF)

## Sheet: 38
Peptide.Sequence	Peptide.Length	Charges	Probability	Spectral.Count	Assigned.Modifications	Protein	Uniprot ID	Fasta Description	Protein.Description	Dataset	Protein Start Position	Protein End Position	CysPositionInProtein	Cell Line
AAAAAAAGDSDSWDADAFSVEDPVRK	26	5	0.9041	1	N-term(42.0106)	sp|O75822|EIF3J_HUMAN	O75822	EIF3J_HUMAN	Eukaryotic translation initiation factor 3 subunit J	2022-12-30-KB-noFAIMS-HB-1	2	27		HCT-15
AAAAAPASEDEDDEDDEDDEDDDDDEEDDSEEEAMETTPAK	41	3	1	1	35M(15.9949)	sp|P19338|NUCL_HUMAN	P19338	NUCL_HUMAN	Nucleolin	2022-12-30-KB-noFAIMS-HB-1	177	217		HCT-15
AAAAAPASEDEDDEDDEDDEDDDDDEEDDSEEEAMETTPAKGKK	44	4	1	2		sp|P19338|NUCL_HUMAN	P19338	NUCL_HUMAN	Nucleolin	2022-12-30-KB-noFAIMS-HB-1	177	220		HCT-15
AAAAGSLDR	9	2	0.8649	1		sp|Q9Y2U8|MAN1_HUMAN	Q9Y2U8	MAN1_HUMAN	Inner nuclear membrane protein Man1	2022-12-30-KB-noFAIMS-HB-1	322	330		HCT-15
AAAANIDEVQK	11	2	0.8593	1		sp|Q15596|NCOA2_HUMAN	Q15596	NCOA2_HUMAN	Nuclear receptor coactivator 2	2022-12-30-KB-noFAIMS-HB-1	89	99		HCT-15
AAAAPVAADDDERR	14	2	0.9998	2	N-term(42.0106)	sp|Q9H5N1|RABE2_HUMAN	Q9H5N1	RABE2_HUMAN	Rab GTPase-binding effector protein 2	2022-12-30-KB-noFAIMS-HB-1	2	15		HCT-15
AAADGGGPGGASVGTEEDGGGVGHR	25	2	1	2	N-term(42.0106)	sp|A6NHR9|SMHD1_HUMAN	A6NHR9	SMHD1_HUMAN	Structural maintenance of chromosomes flexible hinge domain-containing protein 1	2022-12-30-KB-noFAIMS-HB-1	2	26		HCT-15
AAAEDVNVTFEDQQK	15	2	1	31		sp|Q9NQP4|PFD4_HUMAN	Q9NQP4	PFD4_HUMAN	Prefoldin subunit 4	2022-12-30-KB-noFAIMS-HB-1	8	22		HCT-15
AAAEEEPKPK	10	2	1	2	N-term(42.0106)	sp|P55263|ADK_HUMAN	P55263	ADK_HUMAN	Adenosine kinase	2022-12-30-KB-noFAIMS-HB-1	2	11		HCT-15
AAAEVNQDYGLDPK	14	2	0.9997	1		sp|P07954|FUMH_HUMAN	P07954	FUMH_HUMAN	Fumarate hydratase, mitochondrial	2022-12-30-KB-noFAIMS-HB-1	102	115		HCT-15
AAAFEEQENETVVVK	15	2	1	77		sp|Q9Y490|TLN1_HUMAN	Q9Y490	TLN1_HUMAN	Talin-1	2022-12-30-KB-noFAIMS-HB-1	2477	2491		HCT-15
AAAGAGAGASSR	12	2	0.7444	1		sp|Q9H6K5|PRR36_HUMAN	Q9H6K5	PRR36_HUMAN	Proline-rich protein 36	2022-12-30-KB-noFAIMS-HB-1	1226	1237		HCT-15
AAAGEFADDPCSSVK	15	2	1	2	11C(57.0214)	sp|P35221|CTNA1_HUMAN	P35221	CTNA1_HUMAN	Catenin alpha-1	2022-12-30-KB-noFAIMS-HB-1	106	120	116	HCT-15
AAAHHYGAQCDKPNK	15	2, 3	1	3	10C(57.0214)	sp|P51970|NDUA8_HUMAN	P51970	NDUA8_HUMAN	NADH dehydrogenase [ubiquinone] 1 alpha subcomplex subunit 8	2022-12-30-KB-noFAIMS-HB-1	27	41	36	HCT-15
AAAIGIDLGTTYSCVGVFQHGK	22	3	1	4	14C(57.0214)	sp|P0DMV8|HS71A_HUMAN	P0DMV8	HS71A_HUMAN	Heat shock 70 kDa protein 1A	2022-12-30-KB-noFAIMS-HB-1	4	25	17	HCT-15
AAALSPEDETWEVLEEAPPPVFPLRPGGLPGLCEWLR	37	3	1	2	33C(57.0214)	sp|Q8WZA9|IRGQ_HUMAN	Q8WZA9	IRGQ_HUMAN	Immunity-related GTPase family Q protein	2022-12-30-KB-noFAIMS-HB-1	411	447	443	HCT-15
AAANEQLTR	9	2	0.997	1		sp|Q9NX63|MIC19_HUMAN	Q9NX63	MIC19_HUMAN	MIC	2022-12-30-KB-noFAIMS-HB-1	96	104		HCT-15
AAATAEEPDPK	11	2	0.9756	1		sp|Q99733|NP1L4_HUMAN	Q99733	NP1L4_HUMAN	Nucleosome assembly protein 1-like 4	2022-12-30-KB-noFAIMS-HB-1	147	157		HCT-15
AAAVAAAGAGEPQSPDELLPKGDAEK	26	3	0.6189	1		sp|Q9NS69|TOM22_HUMAN	Q9NS69	TOM22_HUMAN	Mitochondrial import receptor subunit TOM22 homolog	2022-12-30-KB-noFAIMS-HB-1	2	27		HCT-15
AAAVQADDVEVLK	13	2	1	1		sp|Q8N201|INT1_HUMAN	Q8N201	INT1_HUMAN	Integrator complex subunit 1	2022-12-30-KB-noFAIMS-HB-1	683	695		HCT-15
AACSAAAMEEDSEASSSR	18	2	1	1	3C(57.0214)	sp|Q05086|UBE3A_HUMAN	Q05086	UBE3A_HUMAN	Ubiquitin-protein ligase E3A	2022-12-30-KB-noFAIMS-HB-1	196	213	198	HCT-15
AADAEAEVASLNR	13	2	0.999	2		sp|P06753|TPM3_HUMAN	P06753	TPM3_HUMAN	Tropomyosin alpha-3 chain	2022-12-30-KB-noFAIMS-HB-1	79	91		HCT-15
AADAEAEVASLNRR	14	2	1	1		sp|P06753|TPM3_HUMAN	P06753	TPM3_HUMAN	Tropomyosin alpha-3 chain	2022-12-30-KB-noFAIMS-HB-1	79	92		HCT-15
AADALEEQQR	10	2	0.9999	1		sp|Q14980|NUMA1_HUMAN	Q14980	NUMA1_HUMAN	Nuclear mitotic apparatus protein 1	2022-12-30-KB-noFAIMS-HB-1	725	734		HCT-15
AADAVEDLR	9	2	0.9957	2		sp|Q9UNF0|PACN2_HUMAN	Q9UNF0	PACN2_HUMAN	Protein kinase C and casein kinase substrate in neurons protein 2	2022-12-30-KB-noFAIMS-HB-1	276	284		HCT-15
AADCEVEQWDSDEPIPAK	18	2	1	5	4C(57.0214)	sp|Q9UBQ7|GRHPR_HUMAN	Q9UBQ7	GRHPR_HUMAN	Glyoxylate reductase/hydroxypyruvate reductase	2022-12-30-KB-noFAIMS-HB-1	26	43	29	HCT-15
AADCEVEQWDSDEPIPAKELER	22	2, 3	1	4	4C(57.0214)	sp|Q9UBQ7|GRHPR_HUMAN	Q9UBQ7	GRHPR_HUMAN	Glyoxylate reductase/hydroxypyruvate reductase	2022-12-30-KB-noFAIMS-HB-1	26	47	29	HCT-15
AADEAMEER	9	2	0.9614	2		sp|Q9NXH9|TRM1_HUMAN	Q9NXH9	TRM1_HUMAN	tRNA (guanine(26)-N(2))-dimethyltransferase	2022-12-30-KB-noFAIMS-HB-1	571	579		HCT-15
AADEEAFEDNSEEYIR	16	2	1	12		sp|P55060|XPO2_HUMAN	P55060	XPO2_HUMAN	Exportin-2	2022-12-30-KB-noFAIMS-HB-1	356	371		HCT-15
AADEEAFEDNSEEYIRR	17	2, 3	1	83		sp|P55060|XPO2_HUMAN	P55060	XPO2_HUMAN	Exportin-2	2022-12-30-KB-noFAIMS-HB-1	356	372		HCT-15
AADEVAEGK	9	2	0.9952	2		sp|P07954|FUMH_HUMAN	P07954	FUMH_HUMAN	Fumarate hydratase, mitochondrial	2022-12-30-KB-noFAIMS-HB-1	123	131		HCT-15
AADEVLAEAK	10	2	0.9999	1		sp|Q6P1J9|CDC73_HUMAN	Q6P1J9	CDC73_HUMAN	Parafibromin	2022-12-30-KB-noFAIMS-HB-1	127	136		HCT-15
AADIDQEVK	9	2	0.9976	1		sp|Q86VP6|CAND1_HUMAN	Q86VP6	CAND1_HUMAN	Cullin-associated NEDD8-dissociated protein 1	2022-12-30-KB-noFAIMS-HB-1	578	586		HCT-15
AADISESSGADCK	13	2	0.9999	1	12C(57.0214), N-term(42.0106)	sp|O43583|DENR_HUMAN	O43583	DENR_HUMAN	Density-regulated protein	2022-12-30-KB-noFAIMS-HB-1	2	14	13	HCT-15
AADISESSGADCKGDPR	17	2	1	6	12C(57.0214), N-term(42.0106)	sp|O43583|DENR_HUMAN	O43583	DENR_HUMAN	Density-regulated protein	2022-12-30-KB-noFAIMS-HB-1	2	18	13	HCT-15
AADLFESEGAK	11	2	0.9992	1		sp|Q9H0R6|GATA_HUMAN	Q9H0R6	GATA_HUMAN	Glutamyl-tRNA(Gln) amidotransferase subunit A, mitochondrial	2022-12-30-KB-noFAIMS-HB-1	301	311		HCT-15
AADLNGDLTATR	12	2	0.9322	1		sp|Q15293|RCN1_HUMAN	Q15293	RCN1_HUMAN	Reticulocalbin-1	2022-12-30-KB-noFAIMS-HB-1	177	188		HCT-15
AADPAPEVR	9	2	0.9994	3		sp|Q8IVT2|MISP_HUMAN	Q8IVT2	MISP_HUMAN	Mitotic interactor and substrate of PLK1	2022-12-30-KB-noFAIMS-HB-1	407	415		HCT-15
AADPPAENSSAPEAEQGGAE	20	2	1	1		sp|P67809|YBOX1_HUMAN	P67809	YBOX1_HUMAN	Nuclease-sensitive element-binding protein 1	2022-12-30-KB-noFAIMS-HB-1	305	324		HCT-15
AADPVPSFDESSQDTSEK	18	2	1	2		sp|Q96QE3|ATAD5_HUMAN	Q96QE3	ATAD5_HUMAN	ATPase family AAA domain-containing protein 5	2022-12-30-KB-noFAIMS-HB-1	806	823		HCT-15
AADQTTAEQGMR	12	2	0.9915	1		sp|Q92805|GOGA1_HUMAN	Q92805	GOGA1_HUMAN	Golgin subfamily A member 1	2022-12-30-KB-noFAIMS-HB-1	427	438		HCT-15
AADSDDGAVSAPAASDGGVSK	21	2	1	1		sp|Q96GM8|TOE1_HUMAN	Q96GM8	TOE1_HUMAN	Target of EGR1 protein 1	2022-12-30-KB-noFAIMS-HB-1	2	22		HCT-15
AADSICDGDLVDSQIR	16	2	1	3	6C(57.0214)	sp|P35251|RFC1_HUMAN	P35251	RFC1_HUMAN	Replication factor C subunit 1	2022-12-30-KB-noFAIMS-HB-1	911	926	916	HCT-15
AADSQNSGEGNTGAAESSFSQEVSR	25	2	1	1		sp|P12270|TPR_HUMAN	P12270	TPR_HUMAN	Nucleoprotein TPR	2022-12-30-KB-noFAIMS-HB-1	2031	2055		HCT-15
AAEAAPPTQEAQGETEPTEQAPDALEQAADTSR	33	3	1	1		sp|Q8N163|CCAR2_HUMAN	Q8N163	CCAR2_HUMAN	Cell cycle and apoptosis regulator protein 2	2022-12-30-KB-noFAIMS-HB-1	447	479		HCT-15
AAEAAPPTQEAQGETEPTEQAPDALEQAADTSRR	34	3	1	1		sp|Q8N163|CCAR2_HUMAN	Q8N163	CCAR2_HUMAN	Cell cycle and apoptosis regulator protein 2	2022-12-30-KB-noFAIMS-HB-1	447	480		HCT-15
AAEADGPLKR	10	2	1	1	N-term(42.0106)	sp|O75352|MPU1_HUMAN	O75352	MPU1_HUMAN	Mannose-P-dolichol utilization defect 1 protein	2022-12-30-KB-noFAIMS-HB-1	2	11		HCT-15
AAEAEVELSAR	11	2	0.9996	4		sp|Q8IZ83|A16A1_HUMAN	Q8IZ83	A16A1_HUMAN	Aldehyde dehydrogenase family 16 member A1	2022-12-30-KB-noFAIMS-HB-1	619	629		HCT-15
AAEDDEDDDVDTK	13	2	1	4		sp|P06454|PTMA_HUMAN	P06454	PTMA_HUMAN	Prothymosin alpha	2022-12-30-KB-noFAIMS-HB-1	91	103		HCT-15
AAEDDEDDDVDTKK	14	2, 3	1	5		sp|P06454|PTMA_HUMAN	P06454	PTMA_HUMAN	Prothymosin alpha	2022-12-30-KB-noFAIMS-HB-1	91	104		HCT-15
AAEDELNIEAK	11	2	0.9999	1		sp|Q9UQ90|SPG7_HUMAN	Q9UQ90	SPG7_HUMAN	Paraplegin	2022-12-30-KB-noFAIMS-HB-1	228	238		HCT-15
AAEDELQLPR	10	2	1	1	N-term(42.0106)	sp|P78318|IGBP1_HUMAN	P78318	IGBP1_HUMAN	Immunoglobulin-binding protein 1	2022-12-30-KB-noFAIMS-HB-1	2	11		HCT-15
AAEEAEEAR	9	2	0.9876	1		sp|Q15149|PLEC_HUMAN	Q15149	PLEC_HUMAN	Plectin	2022-12-30-KB-noFAIMS-HB-1	2226	2234		HCT-15
AAEEEDEADPKR	12	2, 3	0.9893	2		sp|P20962|PTMS_HUMAN	P20962	PTMS_HUMAN	Parathymosin	2022-12-30-KB-noFAIMS-HB-1	82	93		HCT-15
AAEEEEVDSADTGER	15	2	0.9998	1	N-term(42.0106)	sp|Q8WTS1|ABHD5_HUMAN	Q8WTS1	ABHD5_HUMAN	1-acylglycerol-3-phosphate O-acyltransferase ABHD5	2022-12-30-KB-noFAIMS-HB-1	2	16		HCT-15
AAEEIGIK	8	2	0.9326	1		sp|P11586|C1TC_HUMAN	P11586	C1TC_HUMAN	C-1-tetrahydrofolate synthase, cytoplasmic	2022-12-30-KB-noFAIMS-HB-1	59	66		HCT-15
AAEEPSKVEEK	11	2	0.9488	1		sp|P29966|MARCS_HUMAN	P29966	MARCS_HUMAN	Myristoylated alanine-rich C-kinase substrate	2022-12-30-KB-noFAIMS-HB-1	257	267		HCT-15
AAEEPSKVEEKK	12	3	0.903	1		sp|P29966|MARCS_HUMAN	P29966	MARCS_HUMAN	Myristoylated alanine-rich C-kinase substrate	2022-12-30-KB-noFAIMS-HB-1	257	268		HCT-15
AAEEQGDDQDSEK	13	2	1	4		sp|Q1KMD3|HNRL2_HUMAN	Q1KMD3	HNRL2_HUMAN	Heterogeneous nuclear ribonucleoprotein U-like protein 2	2022-12-30-KB-noFAIMS-HB-1	175	187		HCT-15
AAEESASQIQSSAQR	15	2	0.9923	1		sp|Q13751|LAMB3_HUMAN	Q13751	LAMB3_HUMAN	Laminin subunit beta-3	2022-12-30-KB-noFAIMS-HB-1	855	869		HCT-15
AAEFGEPTSEQTGTAAGK	18	2	1	1		sp|O95425|SVIL_HUMAN	O95425	SVIL_HUMAN	Supervillin	2022-12-30-KB-noFAIMS-HB-1	1055	1072		HCT-15
AAEHEVPLQER	11	3	0.9998	1		sp|Q9P260|K1468_HUMAN	Q9P260	K1468_HUMAN	LisH domain and HEAT repeat-containing protein KIAA1468	2022-12-30-KB-noFAIMS-HB-1	228	238		HCT-15
AAEINGEVDDDDAGGEWR	18	2	1	6		sp|Q92614|MY18A_HUMAN	Q92614	MY18A_HUMAN	Unconventional myosin-XVIIIa	2022-12-30-KB-noFAIMS-HB-1	1355	1372		HCT-15
AAEKEAALVQQEEEK	15	2, 3	1	2		sp|Q15020|SART3_HUMAN	Q15020	SART3_HUMAN	Squamous cell carcinoma antigen recognized by T-cells 3	2022-12-30-KB-noFAIMS-HB-1	583	597		HCT-15
AAELETDIR	9	2	0.9986	2		sp|O94906|PRP6_HUMAN	O94906	PRP6_HUMAN	Pre-mRNA-processing factor 6	2022-12-30-KB-noFAIMS-HB-1	379	387		HCT-15
AAELTATQVEEEEEEEDFR	19	2	1	4		sp|O75717|WDHD1_HUMAN	O75717	WDHD1_HUMAN	WD repeat and HMG-box DNA-binding protein 1	2022-12-30-KB-noFAIMS-HB-1	820	838		HCT-15
AAELTATQVEEEEEEEDFRK	20	3	1	3		sp|O75717|WDHD1_HUMAN	O75717	WDHD1_HUMAN	WD repeat and HMG-box DNA-binding protein 1	2022-12-30-KB-noFAIMS-HB-1	820	839		HCT-15
AAESAEIEPR	10	2	0.9177	1		sp|Q9NS91|RAD18_HUMAN	Q9NS91	RAD18_HUMAN	E3 ubiquitin-protein ligase RAD18	2022-12-30-KB-noFAIMS-HB-1	480	489		HCT-15
AAESETPGKSPEK	13	2	1	1		sp|O76021|RL1D1_HUMAN	O76021	RL1D1_HUMAN	Ribosomal L1 domain-containing protein 1	2022-12-30-KB-noFAIMS-HB-1	418	430		HCT-15
AAESGSDFQQR	11	2	0.9933	1	N-term(42.0106)	sp|Q96BP3|PPWD1_HUMAN	Q96BP3	PPWD1_HUMAN	Peptidylprolyl isomerase domain and WD repeat-containing protein 1	2022-12-30-KB-noFAIMS-HB-1	2	12		HCT-15
AAESVSKPDVSEEAPGPSK	19	2, 3	1	2		sp|Q9BY42|RTF2_HUMAN	Q9BY42	RTF2_HUMAN	Protein RTF2 homolog	2022-12-30-KB-noFAIMS-HB-1	204	222		HCT-15
AAETCQEPK	9	2	0.9606	1	5C(57.0214)	sp|Q9P032|NDUF4_HUMAN	Q9P032	NDUF4_HUMAN	NADH dehydrogenase [ubiquinone] 1 alpha subcomplex assembly factor 4	2022-12-30-KB-noFAIMS-HB-1	83	91	87	HCT-15
AAEVYTR	7	2	0.988	1		sp|Q7Z4V5|HDGR2_HUMAN	Q7Z4V5	HDGR2_HUMAN	Hepatoma-derived growth factor-related protein 2	2022-12-30-KB-noFAIMS-HB-1	539	545		HCT-15
AAFDDAIAELDTLSEESYK	19	2	1	2		sp|P62258|1433E_HUMAN	P62258	1433E_HUMAN	14-3-3 protein epsilon	2022-12-30-KB-noFAIMS-HB-1	197	215		HCT-15
AAFEELEK	8	2	0.9998	1		sp|Q13439|GOGA4_HUMAN	Q13439	GOGA4_HUMAN	Golgin subfamily A member 4	2022-12-30-KB-noFAIMS-HB-1	411	418		HCT-15
AAFNSGKVDIVAINDPFIDLNYMVYMFQYDSTHGK	35	4	1	1		sp|P04406|G3P_HUMAN	P04406	G3P_HUMAN	Glyceraldehyde-3-phosphate dehydrogenase	2022-12-30-KB-noFAIMS-HB-1	21	55		HCT-15
AAGAAESEEDFLR	13	2	0.9998	1		sp|Q6ZTW0|TPGS1_HUMAN	Q6ZTW0	TPGS1_HUMAN	Tubulin polyglutamylase complex subunit 1	2022-12-30-KB-noFAIMS-HB-1	28	40		HCT-15
AAGDGDCGTTHSR	13	2	1	5	7C(57.0214)	sp|Q3LXA3|TKFC_HUMAN	Q3LXA3	TKFC_HUMAN	Triokinase/FMN cyclase	2022-12-30-KB-noFAIMS-HB-1	398	410	404	HCT-15
AAGDGGSGPPEK	12	2	0.9982	2		sp|O75150|BRE1B_HUMAN	O75150	BRE1B_HUMAN	E3 ubiquitin-protein ligase BRE1B	2022-12-30-KB-noFAIMS-HB-1	9	20		HCT-15
AAGDGGSGPPEKK	13	2	0.9676	1		sp|O75150|BRE1B_HUMAN	O75150	BRE1B_HUMAN	E3 ubiquitin-protein ligase BRE1B	2022-12-30-KB-noFAIMS-HB-1	9	21		HCT-15
AAGDTTVIENSDVSPETESSEK	22	2	1	2		sp|Q86UP2|KTN1_HUMAN	Q86UP2	KTN1_HUMAN	Kinectin	2022-12-30-KB-noFAIMS-HB-1	1300	1321		HCT-15
AAGGDHGSPDSYR	13	2	1	1	N-term(42.0106)	sp|P30566|PUR8_HUMAN	P30566	PUR8_HUMAN	Adenylosuccinate lyase	2022-12-30-KB-noFAIMS-HB-1	2	14		HCT-15
AAGGGAGSSEDDAQSRR	17	3	0.9998	1		sp|Q9H4A6|GOLP3_HUMAN	Q9H4A6	GOLP3_HUMAN	Golgi phosphoprotein 3	2022-12-30-KB-noFAIMS-HB-1	28	44		HCT-15
AAGIDEQENWHEGK	14	2, 3	1	4		sp|P28838|AMPL_HUMAN	P28838	AMPL_HUMAN	Cytosol aminopeptidase	2022-12-30-KB-noFAIMS-HB-1	105	118		HCT-15
AAGKGDVPTK	10	2	0.991	2		sp|P62424|RL7A_HUMAN	P62424	RL7A_HUMAN	60S ribosomal protein L7a	2022-12-30-KB-noFAIMS-HB-1	122	131		HCT-15
AAGNESFR	8	2	0.9638	1		sp|Q15785|TOM34_HUMAN	Q15785	TOM34_HUMAN	Mitochondrial import receptor subunit TOM34	2022-12-30-KB-noFAIMS-HB-1	14	21		HCT-15
AAGSPSSSDQDEKLPGQDESTAGTSEQNDILK	32	3	1	3		sp|Q9Y520|PRC2C_HUMAN	Q9Y520	PRC2C_HUMAN	Protein PRRC2C	2022-12-30-KB-noFAIMS-HB-1	184	215		HCT-15
AAGVCLMLLATCCEDDIVPHVLPFIK	26	3	0.7755	1	12C(57.0214), 13C(57.0214), 5C(57.0214)	sp|Q14974|IMB1_HUMAN	Q14974	IMB1_HUMAN	Importin subunit beta-1	2022-12-30-KB-noFAIMS-HB-1	347	372	351358359	HCT-15
AAGVEAAAEVAATEIK	16	2	1	1	N-term(42.0106)	sp|P52272|HNRPM_HUMAN	P52272	HNRPM_HUMAN	Heterogeneous nuclear ribonucleoprotein M	2022-12-30-KB-noFAIMS-HB-1	2	17		HCT-15
AAIISAEGDSK	11	2	1	5		sp|P35232|PHB_HUMAN	P35232	PHB_HUMAN	Prohibitin	2022-12-30-KB-noFAIMS-HB-1	209	219		HCT-15
AAILEEKR	8	2	0.9973	1		sp|Q7Z406|MYH14_HUMAN	Q7Z406	MYH14_HUMAN	Myosin-14	2022-12-30-KB-noFAIMS-HB-1	1742	1749		HCT-15
AAKPEQIQK	9	2	0.9998	1		sp|Q99986|VRK1_HUMAN	Q99986	VRK1_HUMAN	Serine/threonine-protein kinase VRK1	2022-12-30-KB-noFAIMS-HB-1	90	98		HCT-15
AALAAERK	8	2	0.997	1		sp|P50570|DYN2_HUMAN	P50570	DYN2_HUMAN	Dynamin-2	2022-12-30-KB-noFAIMS-HB-1	250	257		HCT-15
AALAEEQTEVAVK	13	2	0.9993	1	N-term(42.0106)	sp|Q15542|TAF5_HUMAN	Q15542	TAF5_HUMAN	Transcription initiation factor TFIID subunit 5	2022-12-30-KB-noFAIMS-HB-1	2	14		HCT-15
AALDSLSLFTSLGLSEQK	18	2	0.9881	2	N-term(42.0106)	sp|P47897|SYQ_HUMAN	P47897	SYQ_HUMAN	Glutamine--tRNA ligase	2022-12-30-KB-noFAIMS-HB-1	2	19		HCT-15
AALEACHK	8	2	0.9893	2	6C(57.0214)	sp|P11766|ADHX_HUMAN	P11766	ADHX_HUMAN	Alcohol dehydrogenase class-3	2022-12-30-KB-noFAIMS-HB-1	277	284	282	HCT-15
AALEEVER	8	2	0.9252	2		sp|Q15149|PLEC_HUMAN	Q15149	PLEC_HUMAN	Plectin	2022-12-30-KB-noFAIMS-HB-1	2143	2150		HCT-15
AALMESQGQQQEER	14	2	1	2		sp|Q14980|NUMA1_HUMAN	Q14980	NUMA1_HUMAN	Nuclear mitotic apparatus protein 1	2022-12-30-KB-noFAIMS-HB-1	986	999		HCT-15
AALSEEELEK	10	2	0.9991	2		sp|Q04637|IF4G1_HUMAN	Q04637	IF4G1_HUMAN	Eukaryotic translation initiation factor 4 gamma 1	2022-12-30-KB-noFAIMS-HB-1	1235	1244		HCT-15
AALSEEELEKK	11	2, 3	1	4		sp|Q04637|IF4G1_HUMAN	Q04637	IF4G1_HUMAN	Eukaryotic translation initiation factor 4 gamma 1	2022-12-30-KB-noFAIMS-HB-1	1235	1245		HCT-15
AALSEEELER	10	2	0.9741	2		sp|O43432|IF4G3_HUMAN	O43432	IF4G3_HUMAN	Eukaryotic translation initiation factor 4 gamma 3	2022-12-30-KB-noFAIMS-HB-1	1215	1224		HCT-15
AALSEEELERK	11	2, 3	0.9942	2		sp|O43432|IF4G3_HUMAN	O43432	IF4G3_HUMAN	Eukaryotic translation initiation factor 4 gamma 3	2022-12-30-KB-noFAIMS-HB-1	1215	1225		HCT-15
AAMDNSEIAGEKK	13	3	0.9997	1		sp|Q16891|MIC60_HUMAN	Q16891	MIC60_HUMAN	MIC	2022-12-30-KB-noFAIMS-HB-1	258	270		HCT-15
AANFENHSGK	10	2	0.9997	1		sp|P18206|VINC_HUMAN	P18206	VINC_HUMAN	Vinculin	2022-12-30-KB-noFAIMS-HB-1	630	639		HCT-15
AANVQEPEKK	10	2	0.9983	1		sp|P56182|RRP1_HUMAN	P56182	RRP1_HUMAN	Ribosomal RNA processing protein 1 homolog A	2022-12-30-KB-noFAIMS-HB-1	447	456		HCT-15
AANVQEPEKKK	11	2	0.9978	1		sp|P56182|RRP1_HUMAN	P56182	RRP1_HUMAN	Ribosomal RNA processing protein 1 homolog A	2022-12-30-KB-noFAIMS-HB-1	447	457		HCT-15
AAPAEIDQR	9	2	0.9215	1		sp|Q9UPW6|SATB2_HUMAN	Q9UPW6	SATB2_HUMAN	DNA-binding protein SATB2	2022-12-30-KB-noFAIMS-HB-1	725	733		HCT-15
AAPAVQTK	8	2	0.9013	1		sp|P55084|ECHB_HUMAN	P55084	ECHB_HUMAN	Trifunctional enzyme subunit beta, mitochondrial	2022-12-30-KB-noFAIMS-HB-1	34	41		HCT-15
AAPEASGTPSSDAVSR	16	2	1	1		sp|P31146|COR1A_HUMAN	P31146	COR1A_HUMAN	Coronin-1A	2022-12-30-KB-noFAIMS-HB-1	417	432		HCT-15
AAPEEHDSPTEASQPIVEEEETK	23	2, 3	1	3	N-term(42.0106)	sp|Q9H0S4|DDX47_HUMAN	Q9H0S4	DDX47_HUMAN	Probable ATP-dependent RNA helicase DDX47	2022-12-30-KB-noFAIMS-HB-1	2	24		HCT-15
AAPEGSGLGEDAR	13	2	0.9994	1	N-term(42.0106)	sp|Q96G03|PGM2_HUMAN	Q96G03	PGM2_HUMAN	Phosphoglucomutase-2	2022-12-30-KB-noFAIMS-HB-1	2	14		HCT-15
AAPPEPGEPEER	12	2	0.9999	2	N-term(42.0106)	sp|Q5RI15|COX20_HUMAN	Q5RI15	COX20_HUMAN	Cytochrome c oxidase assembly protein COX20, mitochondrial	2022-12-30-KB-noFAIMS-HB-1	2	13		HCT-15
AAPPEPGEPEERK	13	2	1	1	N-term(42.0106)	sp|Q5RI15|COX20_HUMAN	Q5RI15	COX20_HUMAN	Cytochrome c oxidase assembly protein COX20, mitochondrial	2022-12-30-KB-noFAIMS-HB-1	2	14		HCT-15
AAPTAASDQPDSAATTEK	18	2	1	2		sp|Q9BRP8|PYM1_HUMAN	Q9BRP8	PYM1_HUMAN	Partner of Y14 and mago	2022-12-30-KB-noFAIMS-HB-1	133	150		HCT-15
AAQALSVQDK	10	2	0.9841	1		sp|P41440|S19A1_HUMAN	P41440	S19A1_HUMAN	Folate transporter 1	2022-12-30-KB-noFAIMS-HB-1	480	489		HCT-15
AAQASDLEK	9	2	0.9991	1		sp|P37837|TALDO_HUMAN	P37837	TALDO_HUMAN	Transaldolase	2022-12-30-KB-noFAIMS-HB-1	278	286		HCT-15
AAQDLCEEALR	11	2	1	2	6C(57.0214)	sp|O94906|PRP6_HUMAN	O94906	PRP6_HUMAN	Pre-mRNA-processing factor 6	2022-12-30-KB-noFAIMS-HB-1	693	703	698	HCT-15
AAQDRDQIYR	10	2, 3	0.9998	3		sp|P62995|TRA2B_HUMAN	P62995	TRA2B_HUMAN	Transformer-2 protein homolog beta	2022-12-30-KB-noFAIMS-HB-1	252	261		HCT-15
AAQEAASQEQAQQALER	17	2	1	1		sp|Q8WY91|THAP4_HUMAN	Q8WY91	THAP4_HUMAN	THAP domain-containing protein 4	2022-12-30-KB-noFAIMS-HB-1	157	173		HCT-15
AAQEEYVK	8	2	0.999	2		sp|P04075|ALDOA_HUMAN	P04075	ALDOA_HUMAN	Fructose-bisphosphate aldolase A	2022-12-30-KB-noFAIMS-HB-1	323	330		HCT-15
AAQIPESDQIK	11	2	1	1	N-term(42.0106)	sp|Q9Y5J7|TIM9_HUMAN	Q9Y5J7	TIM9_HUMAN	Mitochondrial import inner membrane translocase subunit Tim9	2022-12-30-KB-noFAIMS-HB-1	2	12		HCT-15
AAQLDGLEAR	10	2	0.9882	1		sp|P55268|LAMB2_HUMAN	P55268	LAMB2_HUMAN	Laminin subunit beta-2	2022-12-30-KB-noFAIMS-HB-1	1770	1779		HCT-15
AAQNSGEAEYIEK	13	2	1	1		sp|P07942|LAMB1_HUMAN	P07942	LAMB1_HUMAN	Laminin subunit beta-1	2022-12-30-KB-noFAIMS-HB-1	1662	1674		HCT-15
AAQQQEEQEEKEEEDDEQTLHR	22	3, 4	0.9999	2		sp|P78318|IGBP1_HUMAN	P78318	IGBP1_HUMAN	Immunoglobulin-binding protein 1	2022-12-30-KB-noFAIMS-HB-1	296	317		HCT-15
AAQTAERLDQDINATK	16	3	0.9917	1		sp|Q15642|CIP4_HUMAN	Q15642	CIP4_HUMAN	Cdc42-interacting protein 4	2022-12-30-KB-noFAIMS-HB-1	151	166		HCT-15
AAQVAQDEEIAR	12	2	1	2		sp|Q8IVM0|CCD50_HUMAN	Q8IVM0	CCD50_HUMAN	Coiled-coil domain-containing protein 50	2022-12-30-KB-noFAIMS-HB-1	196	207		HCT-15
AAREPNIDR	9	2	0.9955	1		sp|P23588|IF4B_HUMAN	P23588	IF4B_HUMAN	Eukaryotic translation initiation factor 4B	2022-12-30-KB-noFAIMS-HB-1	79	87		HCT-15
AASAPAKESPR	11	2	0.9997	1		sp|Q13428|TCOF_HUMAN	Q13428	TCOF_HUMAN	Treacle protein	2022-12-30-KB-noFAIMS-HB-1	373	383		HCT-15
AASAPAKGTPGK	12	2	0.9994	1		sp|Q13428|TCOF_HUMAN	Q13428	TCOF_HUMAN	Treacle protein	2022-12-30-KB-noFAIMS-HB-1	302	313		HCT-15
AASDELSK	8	2	0.9024	1		sp|P18206|VINC_HUMAN	P18206	VINC_HUMAN	Vinculin	2022-12-30-KB-noFAIMS-HB-1	785	792		HCT-15
AASDSDPDEQASLLQR	16	2	1	2		sp|Q2M3G4|SHRM1_HUMAN	Q2M3G4	SHRM1_HUMAN	Protein Shroom1	2022-12-30-KB-noFAIMS-HB-1	733	748		HCT-15
AASLTEDR	8	2	0.5175	1		sp|Q04637|IF4G1_HUMAN	Q04637	IF4G1_HUMAN	Eukaryotic translation initiation factor 4 gamma 1	2022-12-30-KB-noFAIMS-HB-1	1207	1214		HCT-15
AASQAVEEMR	10	2	0.9999	1	N-term(42.0106)	sp|O15160|RPAC1_HUMAN	O15160	RPAC1_HUMAN	DNA-directed RNA polymerases I and III subunit RPAC1	2022-12-30-KB-noFAIMS-HB-1	2	11		HCT-15
AASQILENGEEAPGPDPSLDR	21	2	1	1		sp|Q8IYJ3|SYTL1_HUMAN	Q8IYJ3	SYTL1_HUMAN	Synaptotagmin-like protein 1	2022-12-30-KB-noFAIMS-HB-1	214	234		HCT-15
AATEQEPLEGTEQTLDAEEEQEESEEAACGSK	32	3	1	1	29C(57.0214)	sp|Q9ULW3|ABT1_HUMAN	Q9ULW3	ABT1_HUMAN	Activator of basal transcription 1	2022-12-30-KB-noFAIMS-HB-1	9	40	37	HCT-15
AATEQEPLEGTEQTLDAEEEQEESEEAACGSKK	33	3	1	2	29C(57.0214)	sp|Q9ULW3|ABT1_HUMAN	Q9ULW3	ABT1_HUMAN	Activator of basal transcription 1	2022-12-30-KB-noFAIMS-HB-1	9	41	37	HCT-15
AATGEEVPR	9	2	0.9366	1		sp|O15294|OGT1_HUMAN	O15294	OGT1_HUMAN	UDP-N-acetylglucosamine--peptide N-acetylglucosaminyltransferase 110 kDa subunit	2022-12-30-KB-noFAIMS-HB-1	817	825		HCT-15
AATGEEVSAEDLGGADLHCR	20	3	1	1	19C(57.0214)	sp|Q9HCC0|MCCB_HUMAN	Q9HCC0	MCCB_HUMAN	Methylcrotonoyl-CoA carboxylase beta chain, mitochondrial	2022-12-30-KB-noFAIMS-HB-1	249	268	267	HCT-15
AATQCEFSK	9	2	0.9975	1	5C(57.0214)	sp|Q96GG9|DCNL1_HUMAN	Q96GG9	DCNL1_HUMAN	DCN1-like protein 1	2022-12-30-KB-noFAIMS-HB-1	111	119	115	HCT-15
AATSDLEHYDK	11	2, 3	1	3		sp|P80303|NUCB2_HUMAN	P80303	NUCB2_HUMAN	Nucleobindin-2	2022-12-30-KB-noFAIMS-HB-1	161	171		HCT-15
AAVAAGCR	8	2	0.9759	1	7C(57.0214)	sp|P28838|AMPL_HUMAN	P28838	AMPL_HUMAN	Cytosol aminopeptidase	2022-12-30-KB-noFAIMS-HB-1	123	130	129	HCT-15
AAVAGEDGR	9	2	0.9892	1		sp|P07910|HNRPC_HUMAN	P07910	HNRPC_HUMAN	Heterogeneous nuclear ribonucleoproteins C1/C2	2022-12-30-KB-noFAIMS-HB-1	65	73		HCT-15
AAVAGKKPVVGK	12	2, 3	1	2		sp|P36578|RL4_HUMAN	P36578	RL4_HUMAN	60S ribosomal protein L4	2022-12-30-KB-noFAIMS-HB-1	369	380		HCT-15
AAVDGLSK	8	2	0.6122	1		sp|Q13155|AIMP2_HUMAN	Q13155	AIMP2_HUMAN	Aminoacyl tRNA synthase complex-interacting multifunctional protein 2	2022-12-30-KB-noFAIMS-HB-1	71	78		HCT-15
AAVEDINPADDPNNQGEDEFEEAEQVR	27	2, 3	1	4		sp|O00461|GOLI4_HUMAN	O00461	GOLI4_HUMAN	Golgi integral membrane protein 4	2022-12-30-KB-noFAIMS-HB-1	543	569		HCT-15
AAVEDSGTTVETIK	14	2	0.9999	3		sp|Q5VTR2|BRE1A_HUMAN	Q5VTR2	BRE1A_HUMAN	E3 ubiquitin-protein ligase BRE1A	2022-12-30-KB-noFAIMS-HB-1	23	36		HCT-15
AAVEEGIVLGGGCALLR	17	2	1	1	13C(57.0214)	sp|P10809|CH60_HUMAN	P10809	CH60_HUMAN	60 kDa heat shock protein, mitochondrial	2022-12-30-KB-noFAIMS-HB-1	430	446	442	HCT-15
AAVEGTVEAGATVESTAC	18	2	1	62	18C(57.0214)	sp|P49321|NASP_HUMAN	P49321	NASP_HUMAN	Nuclear autoantigenic sperm protein	2022-12-30-KB-noFAIMS-HB-1	771	788	788	HCT-15
AAVELEEPEDAR	12	2	1	2		sp|O94906|PRP6_HUMAN	O94906	PRP6_HUMAN	Pre-mRNA-processing factor 6	2022-12-30-KB-noFAIMS-HB-1	409	420		HCT-15
AAVENHVR	8	2	0.7447	1		sp|P49247|RPIA_HUMAN	P49247	RPIA_HUMAN	Ribose-5-phosphate isomerase	2022-12-30-KB-noFAIMS-HB-1	88	95		HCT-15
AAVLGENGR	9	2	0.9998	2		sp|Q9UKM9|RALY_HUMAN	Q9UKM9	RALY_HUMAN	RNA-binding protein Raly	2022-12-30-KB-noFAIMS-HB-1	70	78		HCT-15
AAVPDAVGK	9	2	0.9989	2		sp|P05023|AT1A1_HUMAN	P05023	AT1A1_HUMAN	Sodium/potassium-transporting ATPase subunit alpha-1	2022-12-30-KB-noFAIMS-HB-1	597	605		HCT-15
AAVPSGASTGIYEALELR	18	2	1	2		sp|P06733|ENOA_HUMAN	P06733	ENOA_HUMAN	Alpha-enolase	2022-12-30-KB-noFAIMS-HB-1	33	50		HCT-15
AAVQVLDDIEK	11	2	1	1		sp|P22033|MUTA_HUMAN	P22033	MUTA_HUMAN	Methylmalonyl-CoA mutase, mitochondrial	2022-12-30-KB-noFAIMS-HB-1	731	741		HCT-15
AAVSQQGEQLQTER	14	2	0.9986	1		sp|Q9BQS8|FYCO1_HUMAN	Q9BQS8	FYCO1_HUMAN	FYVE and coiled-coil domain-containing protein 1	2022-12-30-KB-noFAIMS-HB-1	265	278		HCT-15
AAYEAELGDAR	11	2	1	3		sp|P02545|LMNA_HUMAN	P02545	LMNA_HUMAN	Prelamin-A/C	2022-12-30-KB-noFAIMS-HB-1	79	89		HCT-15
AAYEAELGDARK	12	2	0.9999	2		sp|P02545|LMNA_HUMAN	P02545	LMNA_HUMAN	Prelamin-A/C	2022-12-30-KB-noFAIMS-HB-1	79	90		HCT-15
ACESASHDNQSVR	13	2, 3	0.9999	2	2C(57.0214)	sp|Q8TBZ6|TM10A_HUMAN	Q8TBZ6	TM10A_HUMAN	tRNA methyltransferase 10 homolog A	2022-12-30-KB-noFAIMS-HB-1	284	296	285	HCT-15
ACGADSYEMEEDGVR	15	2	1	1	2C(57.0214)	sp|P00533|EGFR_HUMAN	P00533	EGFR_HUMAN	Epidermal growth factor receptor	2022-12-30-KB-noFAIMS-HB-1	310	324	311	HCT-15
ACIDSNEDGDLSK	13	2	0.9995	2	2C(57.0214)	sp|P29144|TPP2_HUMAN	P29144	TPP2_HUMAN	Tripeptidyl-peptidase 2	2022-12-30-KB-noFAIMS-HB-1	208	220	209	HCT-15
ACTTEEDQEK	10	2	0.9913	2	2C(57.0214)	sp|P49915|GUAA_HUMAN	P49915	GUAA_HUMAN	GMP synthase [glutamine-hydrolyzing]	2022-12-30-KB-noFAIMS-HB-1	488	497	489	HCT-15
ADAEAECNILR	11	2	0.9996	1	7C(57.0214)	sp|Q96ES7|SGF29_HUMAN	Q96ES7	SGF29_HUMAN	SAGA-associated factor 29	2022-12-30-KB-noFAIMS-HB-1	68	78	74	HCT-15
ADAEEEAATRIPA	13	2	0.9988	3		sp|Q13409|DC1I2_HUMAN	Q13409	DC1I2_HUMAN	Cytoplasmic dynein 1 intermediate chain 2	2022-12-30-KB-noFAIMS-HB-1	626	638		HCT-15
ADAEENLEDAMEEVR	15	2	1	2		sp|Q68DH5|LMBD2_HUMAN	Q68DH5	LMBD2_HUMAN	LMBR1 domain-containing protein 2	2022-12-30-KB-noFAIMS-HB-1	238	252		HCT-15
ADAEGESDLENSR	13	2	1	2		sp|Q9Y490|TLN1_HUMAN	Q9Y490	TLN1_HUMAN	Talin-1	2022-12-30-KB-noFAIMS-HB-1	842	854		HCT-15
ADAETLRK	8	2	0.6315	1		sp|P08758|ANXA5_HUMAN	P08758	ANXA5_HUMAN	Annexin A5	2022-12-30-KB-noFAIMS-HB-1	19	26		HCT-15
ADAGIRR	7	2	0.9969	1	N-term(42.0106)	sp|Q14978|NOLC1_HUMAN	Q14978	NOLC1_HUMAN	Nucleolar and coiled-body phosphoprotein 1	2022-12-30-KB-noFAIMS-HB-1	2	8		HCT-15
ADAHEEDELR	10	2	0.5155	1		sp|Q567U6|CCD93_HUMAN	Q567U6	CCD93_HUMAN	Coiled-coil domain-containing protein 93	2022-12-30-KB-noFAIMS-HB-1	237	246		HCT-15
ADAPEGLAPEDR	12	2	0.8845	1		sp|Q96T58|MINT_HUMAN	Q96T58	MINT_HUMAN	Msx2-interacting protein	2022-12-30-KB-noFAIMS-HB-1	2192	2203		HCT-15
ADAYTVELENAESR	14	2	0.9999	1		sp|Q8WXH0|SYNE2_HUMAN	Q8WXH0	SYNE2_HUMAN	Nesprin-2	2022-12-30-KB-noFAIMS-HB-1	4675	4688		HCT-15
ADDADEFGYSR	11	2	1	2		sp|Q7KZF4|SND1_HUMAN	Q7KZF4	SND1_HUMAN	Staphylococcal nuclease domain-containing protein 1	2022-12-30-KB-noFAIMS-HB-1	900	910		HCT-15
ADDKVAILTDDEEEQK	16	2	1	3	N-term(42.0106)	sp|Q6ZSS7|MFSD6_HUMAN	Q6ZSS7	MFSD6_HUMAN	Major facilitator superfamily domain-containing protein 6	2022-12-30-KB-noFAIMS-HB-1	2	17		HCT-15
ADDKVAILTDDEEEQKR	17	3	1	1	N-term(42.0106)	sp|Q6ZSS7|MFSD6_HUMAN	Q6ZSS7	MFSD6_HUMAN	Major facilitator superfamily domain-containing protein 6	2022-12-30-KB-noFAIMS-HB-1	2	18		HCT-15
ADDLDFETGDAGASATFPMQCSALR	25	2	1	1	21C(57.0214), N-term(42.0106)	sp|P63241|IF5A1_HUMAN	P63241	IF5A1_HUMAN	Eukaryotic translation initiation factor 5A-1	2022-12-30-KB-noFAIMS-HB-1	2	26	22	HCT-15
ADDLGKGGNEESTK	14	2	0.9513	1		sp|P00441|SODC_HUMAN	P00441	SODC_HUMAN	Superoxide dismutase [Cu-Zn]	2022-12-30-KB-noFAIMS-HB-1	124	137		HCT-15
ADDPLLK	7	2	0.9938	1		sp|Q96C86|DCPS_HUMAN	Q96C86	DCPS_HUMAN	m7GpppX diphosphatase	2022-12-30-KB-noFAIMS-HB-1	323	329		HCT-15
ADDQGCIEEQGVEDSANEDSVDAKPDR	27	2, 3	1	4	6C(57.0214), N-term(42.0106)	sp|P55210|CASP7_HUMAN	P55210	CASP7_HUMAN	Caspase-7	2022-12-30-KB-noFAIMS-HB-1	2	28	7	HCT-15
ADDVDQQQTTNTVEEPLDLIR	21	2	1	2	N-term(42.0106)	sp|P62310|LSM3_HUMAN	P62310	LSM3_HUMAN	U6 snRNA-associated Sm-like protein LSm3	2022-12-30-KB-noFAIMS-HB-1	2	22		HCT-15
ADEASELACPTPK	13	2	1	3	9C(57.0214)	sp|P49327|FAS_HUMAN	P49327	FAS_HUMAN	Fatty acid synthase	2022-12-30-KB-noFAIMS-HB-1	2194	2206	2202	HCT-15
ADEDGEGIHPSAPHRNGGGGGGGGSGLHCAGNGGGGGGGPR	41	3	0.7847	1	29C(57.0214)	sp|Q96L92|SNX27_HUMAN	Q96L92	SNX27_HUMAN	Sorting nexin-27	2022-12-30-KB-noFAIMS-HB-1	2	42	30	HCT-15
ADEEEDPTFEEENEEIGGGAEGGQGKR	27	2	1	2	N-term(42.0106)	sp|Q15543|TAF13_HUMAN	Q15543	TAF13_HUMAN	Transcription initiation factor TFIID subunit 13	2022-12-30-KB-noFAIMS-HB-1	2	28		HCT-15
ADEEEMLDNLPEAGDSR	17	2	1	3		sp|Q9NPD8|UBE2T_HUMAN	Q9NPD8	UBE2T_HUMAN	Ubiquitin-conjugating enzyme E2 T	2022-12-30-KB-noFAIMS-HB-1	157	173		HCT-15
ADEELEALR	9	2	1	1	N-term(42.0106)	sp|O14737|PDCD5_HUMAN	O14737	PDCD5_HUMAN	Programmed cell death protein 5	2022-12-30-KB-noFAIMS-HB-1	2	10		HCT-15
ADEELEALRR	10	2	0.9999	2	N-term(42.0106)	sp|O14737|PDCD5_HUMAN	O14737	PDCD5_HUMAN	Programmed cell death protein 5	2022-12-30-KB-noFAIMS-HB-1	2	11		HCT-15
ADEGISFR	8	2	0.9978	2		sp|Q06830|PRDX1_HUMAN	Q06830	PRDX1_HUMAN	Peroxiredoxin-1	2022-12-30-KB-noFAIMS-HB-1	121	128		HCT-15
ADEHVIDQGDDGDNFYVIER	20	3	1	1		sp|P13861|KAP2_HUMAN	P13861	KAP2_HUMAN	cAMP-dependent protein kinase type II-alpha regulatory subunit	2022-12-30-KB-noFAIMS-HB-1	162	181		HCT-15
ADEKPKEGVK	10	3	0.9637	2	N-term(42.0106)	sp|P61956|SUMO2_HUMAN	P61956	SUMO2_HUMAN	Small ubiquitin-related modifier 2	2022-12-30-KB-noFAIMS-HB-1	2	11		HCT-15
ADEVAPAKK	9	2	1	14		sp|P53396|ACLY_HUMAN	P53396	ACLY_HUMAN	ATP-citrate synthase	2022-12-30-KB-noFAIMS-HB-1	461	469		HCT-15
ADFDDRVSDEEK	12	2	1	2	N-term(42.0106)	sp|P52907|CAZA1_HUMAN	P52907	CAZA1_HUMAN	F-actin-capping protein subunit alpha-1	2022-12-30-KB-noFAIMS-HB-1	2	13		HCT-15
ADFDDRVSDEEKVR	14	2, 3	1	45	N-term(42.0106)	sp|P52907|CAZA1_HUMAN	P52907	CAZA1_HUMAN	F-actin-capping protein subunit alpha-1	2022-12-30-KB-noFAIMS-HB-1	2	15		HCT-15
ADFDEIYEEEEDEER	15	2	1	1	N-term(42.0106)	sp|Q9UKJ5|CHIC2_HUMAN	Q9UKJ5	CHIC2_HUMAN	Cysteine-rich hydrophobic domain-containing protein 2	2022-12-30-KB-noFAIMS-HB-1	2	16		HCT-15
ADFDTYDDR	9	2	1	2	N-term(42.0106)	sp|Q15056|IF4H_HUMAN	Q15056	IF4H_HUMAN	Eukaryotic translation initiation factor 4H	2022-12-30-KB-noFAIMS-HB-1	2	10		HCT-15
ADFFEDENGQR	11	2	0.9998	1		sp|O95573|ACSL3_HUMAN	O95573	ACSL3_HUMAN	Long-chain-fatty-acid--CoA ligase 3	2022-12-30-KB-noFAIMS-HB-1	548	558		HCT-15
ADGAEAKPAE	10	2	0.8392	1		sp|P35579|MYH9_HUMAN	P35579	MYH9_HUMAN	Myosin-9	2022-12-30-KB-noFAIMS-HB-1	1951	1960		HCT-15
ADGATSDDLDLHDDR	15	2, 3	1	3		sp|Q07157|ZO1_HUMAN	Q07157	ZO1_HUMAN	Tight junction protein ZO-1	2022-12-30-KB-noFAIMS-HB-1	805	819		HCT-15
ADGETILK	8	2	0.9007	1		sp|P52788|SPSY_HUMAN	P52788	SPSY_HUMAN	Spermine synthase	2022-12-30-KB-noFAIMS-HB-1	17	24		HCT-15
ADGGTQVIDTK	11	2	0.9999	3		sp|P09622|DLDH_HUMAN	P09622	DLDH_HUMAN	Dihydrolipoyl dehydrogenase, mitochondrial	2022-12-30-KB-noFAIMS-HB-1	167	177		HCT-15
ADGKISEQSDAK	12	2	1	1		sp|P25705|ATPA_HUMAN	P25705	ATPA_HUMAN	ATP synthase subunit alpha, mitochondrial	2022-12-30-KB-noFAIMS-HB-1	528	539		HCT-15
ADGVTVTCK	9	2	0.9987	1	8C(57.0214)	sp|Q92692|NECT2_HUMAN	Q92692	NECT2_HUMAN	Nectin-2	2022-12-30-KB-noFAIMS-HB-1	231	239	238	HCT-15
ADGYEPPVQESV	12	2	1	3		sp|P61247|RS3A_HUMAN	P61247	RS3A_HUMAN	40S ribosomal protein S3a	2022-12-30-KB-noFAIMS-HB-1	253	264		HCT-15
ADGYVLEGK	9	2	1	2		sp|P62241|RS8_HUMAN	P62241	RS8_HUMAN	40S ribosomal protein S8	2022-12-30-KB-noFAIMS-HB-1	185	193		HCT-15
ADHGEPIGR	9	2	1	2		sp|P08238|HS90B_HUMAN	P08238	HS90B_HUMAN	Heat shock protein HSP 90-beta	2022-12-30-KB-noFAIMS-HB-1	169	177		HCT-15
ADHGEPIGRGTK	12	2, 3	1	3		sp|P08238|HS90B_HUMAN	P08238	HS90B_HUMAN	Heat shock protein HSP 90-beta	2022-12-30-KB-noFAIMS-HB-1	169	180		HCT-15
ADHSFSDGVPSDSVEAAK	18	2	1	1	N-term(42.0106)	sp|Q99733|NP1L4_HUMAN	Q99733	NP1L4_HUMAN	Nucleosome assembly protein 1-like 4	2022-12-30-KB-noFAIMS-HB-1	2	19		HCT-15
ADIDNKEQSELDQDLDDVEEVEEEETGEETK	31	3	1	2	N-term(42.0106)	sp|P55209|NP1L1_HUMAN	P55209	NP1L1_HUMAN	Nucleosome assembly protein 1-like 1	2022-12-30-KB-noFAIMS-HB-1	2	32		HCT-15
ADIDNKEQSELDQDLDDVEEVEEEETGEETKLK	33	3	1	8	N-term(42.0106)	sp|P55209|NP1L1_HUMAN	P55209	NP1L1_HUMAN	Nucleosome assembly protein 1-like 1	2022-12-30-KB-noFAIMS-HB-1	2	34		HCT-15
ADIDVSGPK	9	2	0.9994	1		sp|Q09666|AHNK_HUMAN	Q09666	AHNK_HUMAN	Neuroblast differentiation-associated protein AHNAK	2022-12-30-KB-noFAIMS-HB-1	1281	1289		HCT-15
ADIDVSGPSVDTDAPDLDIEGPEGK	25	2	1	2		sp|Q09666|AHNK_HUMAN	Q09666	AHNK_HUMAN	Neuroblast differentiation-associated protein AHNAK	2022-12-30-KB-noFAIMS-HB-1	1739	1763		HCT-15
ADIESLVTEK	10	2	1	1		sp|Q13439|GOGA4_HUMAN	Q13439	GOGA4_HUMAN	Golgin subfamily A member 4	2022-12-30-KB-noFAIMS-HB-1	1311	1320		HCT-15
ADIKGPEDK	9	2	0.9935	1		sp|P36542|ATPG_HUMAN	P36542	ATPG_HUMAN	ATP synthase subunit gamma, mitochondrial	2022-12-30-KB-noFAIMS-HB-1	80	88		HCT-15
ADIKGPEDKK	10	2	0.9906	1		sp|P36542|ATPG_HUMAN	P36542	ATPG_HUMAN	ATP synthase subunit gamma, mitochondrial	2022-12-30-KB-noFAIMS-HB-1	80	89		HCT-15
ADILEDKDGK	10	2	0.9998	2		sp|P52272|HNRPM_HUMAN	P52272	HNRPM_HUMAN	Heterogeneous nuclear ribonucleoprotein M	2022-12-30-KB-noFAIMS-HB-1	233	242		HCT-15
ADILEDKDGKSR	12	3	0.9931	1		sp|P52272|HNRPM_HUMAN	P52272	HNRPM_HUMAN	Heterogeneous nuclear ribonucleoprotein M	2022-12-30-KB-noFAIMS-HB-1	233	244		HCT-15
ADKEAAFDDAVEER	14	2	1	3	N-term(42.0106)	sp|Q09028|RBBP4_HUMAN	Q09028	RBBP4_HUMAN	Histone-binding protein RBBP4	2022-12-30-KB-noFAIMS-HB-1	2	15		HCT-15
ADKLAEEHSS	10	2	0.9999	5		sp|P06576|ATPB_HUMAN	P06576	ATPB_HUMAN	ATP synthase subunit beta, mitochondrial	2022-12-30-KB-noFAIMS-HB-1	520	529		HCT-15
ADKNEVAAEVAK	12	2	0.8041	1		sp|P56192|SYMC_HUMAN	P56192	SYMC_HUMAN	Methionine--tRNA ligase, cytoplasmic	2022-12-30-KB-noFAIMS-HB-1	864	875		HCT-15
ADKPDMGEIASFDK	14	2	1	3	6M(15.9949), N-term(42.0106)	sp|P63313|TYB10_HUMAN	P63313	TYB10_HUMAN	Thymosin beta-10	2022-12-30-KB-noFAIMS-HB-1	2	15		HCT-15
ADKTPGGSQK	10	2	0.9995	1	N-term(42.0106)	sp|O15042|SR140_HUMAN	O15042	SR140_HUMAN	U2 snRNP-associated SURP motif-containing protein	2022-12-30-KB-noFAIMS-HB-1	2	11		HCT-15
ADLAAVEAK	9	2	0.998	3		sp|Q14204|DYHC1_HUMAN	Q14204	DYHC1_HUMAN	Cytoplasmic dynein 1 heavy chain 1	2022-12-30-KB-noFAIMS-HB-1	3463	3471		HCT-15
ADLAEEYSKDR	11	2, 3	1	3		sp|P68036|UB2L3_HUMAN	P68036	UB2L3_HUMAN	Ubiquitin-conjugating enzyme E2 L3	2022-12-30-KB-noFAIMS-HB-1	123	133		HCT-15
ADLDHQR	7	2	0.5862	1		sp|P62070|RRAS2_HUMAN	P62070	RRAS2_HUMAN	Ras-related protein R-Ras2	2022-12-30-KB-noFAIMS-HB-1	129	135		HCT-15
ADLEEQLSDEEK	12	2	1	2	N-term(42.0106)	sp|P47755|CAZA2_HUMAN	P47755	CAZA2_HUMAN	F-actin-capping protein subunit alpha-2	2022-12-30-KB-noFAIMS-HB-1	2	13		HCT-15
ADLEEQLSDEEKVR	14	2	1	64	N-term(42.0106)	sp|P47755|CAZA2_HUMAN	P47755	CAZA2_HUMAN	F-actin-capping protein subunit alpha-2	2022-12-30-KB-noFAIMS-HB-1	2	15		HCT-15
ADLEGSLDSK	10	2	0.9978	1		sp|Q15031|SYLM_HUMAN	Q15031	SYLM_HUMAN	Probable leucine--tRNA ligase, mitochondrial	2022-12-30-KB-noFAIMS-HB-1	364	373		HCT-15
ADLISEDVQR	10	2	0.9907	1		sp|Q92888|ARHG1_HUMAN	Q92888	ARHG1_HUMAN	Rho guanine nucleotide exchange factor 1	2022-12-30-KB-noFAIMS-HB-1	127	136		HCT-15
ADMEDLFGSDADSEAERK	18	2	1	1	N-term(42.0106)	sp|Q8WVC0|LEO1_HUMAN	Q8WVC0	LEO1_HUMAN	RNA polymerase-associated protein LEO1	2022-12-30-KB-noFAIMS-HB-1	2	19		HCT-15
ADMETLQR	8	2	0.9934	2		sp|P26639|SYTC_HUMAN	P26639	SYTC_HUMAN	Threonine--tRNA ligase, cytoplasmic	2022-12-30-KB-noFAIMS-HB-1	289	296		HCT-15
ADMQNLVER	9	2	0.9491	1	N-term(42.0106)	sp|Q01518|CAP1_HUMAN	Q01518	CAP1_HUMAN	Adenylyl cyclase-associated protein 1	2022-12-30-KB-noFAIMS-HB-1	2	10		HCT-15
ADNEKLDNQR	10	2	0.9999	2	N-term(42.0106)	sp|O00629|IMA3_HUMAN	O00629	IMA3_HUMAN	Importin subunit alpha-3	2022-12-30-KB-noFAIMS-HB-1	2	11		HCT-15
ADNEKLDNQRLK	12	3	1	1	N-term(42.0106)	sp|O00629|IMA3_HUMAN	O00629	IMA3_HUMAN	Importin subunit alpha-3	2022-12-30-KB-noFAIMS-HB-1	2	13		HCT-15
ADNTIEGDNNEQNYIK	16	2	0.9969	1		sp|Q7Z333|SETX_HUMAN	Q7Z333	SETX_HUMAN	Probable helicase senataxin	2022-12-30-KB-noFAIMS-HB-1	660	675		HCT-15
ADPDGPEAQAEACSGER	17	2	1	1	13C(57.0214)	sp|Q9NX24|NHP2_HUMAN	Q9NX24	NHP2_HUMAN	H/ACA ribonucleoprotein complex subunit 2	2022-12-30-KB-noFAIMS-HB-1	6	22	18	HCT-15
ADPEAAWEPTEAEAR	15	2	1	2		sp|Q9UBT2|SAE2_HUMAN	Q9UBT2	SAE2_HUMAN	SUMO-activating enzyme subunit 2	2022-12-30-KB-noFAIMS-HB-1	211	225		HCT-15
ADPLGLEAEK	10	2	0.999	1		sp|O75891|AL1L1_HUMAN	O75891	AL1L1_HUMAN	Cytosolic 10-formyltetrahydrofolate dehydrogenase	2022-12-30-KB-noFAIMS-HB-1	39	48		HCT-15
ADPQDALR	8	2	0.981	1		sp|Q92696|PGTA_HUMAN	Q92696	PGTA_HUMAN	Geranylgeranyl transferase type-2 subunit alpha	2022-12-30-KB-noFAIMS-HB-1	239	246		HCT-15
ADQCYEDVR	9	2	1	1	4C(57.0214)	sp|P31146|COR1A_HUMAN	P31146	COR1A_HUMAN	Coronin-1A	2022-12-30-KB-noFAIMS-HB-1	21	29	24	HCT-15
ADQDRLDLEER	11	2, 3	0.9996	2		sp|Q14683|SMC1A_HUMAN	Q14683	SMC1A_HUMAN	Structural maintenance of chromosomes protein 1A	2022-12-30-KB-noFAIMS-HB-1	402	412		HCT-15
ADSDGPEFK	9	2	0.9346	1		sp|Q709C8|VP13C_HUMAN	Q709C8	VP13C_HUMAN	Vacuolar protein sorting-associated protein 13C	2022-12-30-KB-noFAIMS-HB-1	1513	1521		HCT-15
ADSELQLVEQR	11	2	1	13	N-term(42.0106)	sp|P07741|APT_HUMAN	P07741	APT_HUMAN	Adenine phosphoribosyltransferase	2022-12-30-KB-noFAIMS-HB-1	2	12		HCT-15
ADSEQPSKRPR	11	2, 3	0.9997	2		sp|Q9Y3Z3|SAMH1_HUMAN	Q9Y3Z3	SAMH1_HUMAN	Deoxynucleoside triphosphate triphosphohydrolase SAMHD1	2022-12-30-KB-noFAIMS-HB-1	4	14		HCT-15
ADSGLREPQEDSQK	14	2	1	3	N-term(42.0106)	sp|Q8NFQ8|TOIP2_HUMAN	Q8NFQ8	TOIP2_HUMAN	Torsin-1A-interacting protein 2	2022-12-30-KB-noFAIMS-HB-1	2	15		HCT-15
ADSNNLFNTGSSGPGK	16	2	0.5545	1		sp|Q9UIF8|BAZ2B_HUMAN	Q9UIF8	BAZ2B_HUMAN	Bromodomain adjacent to zinc finger domain protein 2B	2022-12-30-KB-noFAIMS-HB-1	1523	1538		HCT-15
ADSSGQQGKGR	11	2	0.9944	2	N-term(42.0106)	sp|P49589|SYCC_HUMAN	P49589	SYCC_HUMAN	Cysteine--tRNA ligase, cytoplasmic	2022-12-30-KB-noFAIMS-HB-1	2	12		HCT-15
ADSWVEKEEPAPSN	14	2	1	3		sp|Q8N163|CCAR2_HUMAN	Q8N163	CCAR2_HUMAN	Cell cycle and apoptosis regulator protein 2	2022-12-30-KB-noFAIMS-HB-1	910	923		HCT-15
ADTGLETSTR	10	2	0.988	1		sp|P49959|MRE11_HUMAN	P49959	MRE11_HUMAN	Double-strand break repair protein MRE11	2022-12-30-KB-noFAIMS-HB-1	595	604		HCT-15
ADTLTLEER	9	2	0.9986	3		sp|Q9UHD8|SEPT9_HUMAN	Q9UHD8	SEPT9_HUMAN	Septin-9	2022-12-30-KB-noFAIMS-HB-1	446	454		HCT-15
ADTPSLGEGPEK	12	2	0.9999	2		sp|Q15833|STXB2_HUMAN	Q15833	STXB2_HUMAN	Syntaxin-binding protein 2	2022-12-30-KB-noFAIMS-HB-1	214	225		HCT-15
ADTSQEICSPR	11	2	0.9996	1	8C(57.0214)	sp|P52948|NUP98_HUMAN	P52948	NUP98_HUMAN	Nuclear pore complex protein Nup98-Nup96	2022-12-30-KB-noFAIMS-HB-1	1020	1030	1027	HCT-15
ADVDISGPK	9	2	0.9999	2		sp|Q09666|AHNK_HUMAN	Q09666	AHNK_HUMAN	Neuroblast differentiation-associated protein AHNAK	2022-12-30-KB-noFAIMS-HB-1	776	784		HCT-15
ADVDVSGPK	9	2	0.9947	3		sp|Q09666|AHNK_HUMAN	Q09666	AHNK_HUMAN	Neuroblast differentiation-associated protein AHNAK	2022-12-30-KB-noFAIMS-HB-1	1409	1417		HCT-15
ADVEDGEETCALASHSGSSGSK	22	2	1	1	10C(57.0214), N-term(42.0106)	sp|Q9UBF6|RBX2_HUMAN	Q9UBF6	RBX2_HUMAN	RING-box protein 2	2022-12-30-KB-noFAIMS-HB-1	2	23	11	HCT-15
ADVVDSETVVR	11	2	1	1		sp|Q9H6T0|ESRP2_HUMAN	Q9H6T0	ESRP2_HUMAN	Epithelial splicing regulatory protein 2	2022-12-30-KB-noFAIMS-HB-1	250	260		HCT-15
ADVVVSGPK	9	2	0.9984	1		sp|Q09666|AHNK_HUMAN	Q09666	AHNK_HUMAN	Neuroblast differentiation-associated protein AHNAK	2022-12-30-KB-noFAIMS-HB-1	1153	1161		HCT-15
ADYEIASK	8	2	0.9895	1		sp|Q9Y383|LC7L2_HUMAN	Q9Y383	LC7L2_HUMAN	Putative RNA-binding protein Luc7-like 2	2022-12-30-KB-noFAIMS-HB-1	69	76		HCT-15
AEAAASALADADADLEER	18	2	1	95		sp|O43633|CHM2A_HUMAN	O43633	CHM2A_HUMAN	Charged multivesicular body protein 2a	2022-12-30-KB-noFAIMS-HB-1	198	215		HCT-15
AEAAEKGDVGLVAENSR	17	3	1	3		sp|P18858|DNLI1_HUMAN	P18858	DNLI1_HUMAN	DNA ligase 1	2022-12-30-KB-noFAIMS-HB-1	371	387		HCT-15
AEAALEEESR	10	2	0.8418	1		sp|Q969G3|SMCE1_HUMAN	Q969G3	SMCE1_HUMAN	SWI/SNF-related matrix-associated actin-dependent regulator of chromatin subfamily E member 1	2022-12-30-KB-noFAIMS-HB-1	149	158		HCT-15
AEAAPESQPPASEDLEVDPPVAAK	24	2	1	3		sp|Q96T58|MINT_HUMAN	Q96T58	MINT_HUMAN	Msx2-interacting protein	2022-12-30-KB-noFAIMS-HB-1	1791	1814		HCT-15
AEADPQAIPK	10	2	0.7564	1		sp|P51608|MECP2_HUMAN	P51608	MECP2_HUMAN	Methyl-CpG-binding protein 2	2022-12-30-KB-noFAIMS-HB-1	257	266		HCT-15
AEAELCAEAEETR	13	2	1	53	6C(57.0214)	sp|Q7Z406|MYH14_HUMAN	Q7Z406	MYH14_HUMAN	Myosin-14	2022-12-30-KB-noFAIMS-HB-1	915	927	920	HCT-15
AEAENTSEVSTVLK	14	2	1	1		sp|Q16512|PKN1_HUMAN	Q16512	PKN1_HUMAN	Serine/threonine-protein kinase N1	2022-12-30-KB-noFAIMS-HB-1	383	396		HCT-15
AEAESDALPDDTVIESEALPSDIAAEAR	28	2	1	2		sp|Q9GZR7|DDX24_HUMAN	Q9GZR7	DDX24_HUMAN	ATP-dependent RNA helicase DDX24	2022-12-30-KB-noFAIMS-HB-1	291	318		HCT-15
AEAESMYQIK	10	2	1	3	6M(15.9949)	sp|P05787|K2C8_HUMAN	P05787	K2C8_HUMAN	Keratin, type II cytoskeletal 8	2022-12-30-KB-noFAIMS-HB-1	276	285		HCT-15
AEAEYIAAK	9	2	0.9609	1		sp|Q5T7V8|GORAB_HUMAN	Q5T7V8	GORAB_HUMAN	RAB6-interacting golgin	2022-12-30-KB-noFAIMS-HB-1	252	260		HCT-15
AEAGEAGQATAEAECHR	17	2, 3	1	4	15C(57.0214)	sp|O95671|ASML_HUMAN	O95671	ASML_HUMAN	N-acetylserotonin O-methyltransferase-like protein	2022-12-30-KB-noFAIMS-HB-1	260	276	274	HCT-15
AEAGPEGVAPAPEGEK	16	2	1	2		sp|Q9Y4L1|HYOU1_HUMAN	Q9Y4L1	HYOU1_HUMAN	Hypoxia up-regulated protein 1	2022-12-30-KB-noFAIMS-HB-1	670	685		HCT-15
AEAGPEGVAPAPEGEKK	17	2, 3	1	5		sp|Q9Y4L1|HYOU1_HUMAN	Q9Y4L1	HYOU1_HUMAN	Hypoxia up-regulated protein 1	2022-12-30-KB-noFAIMS-HB-1	670	686		HCT-15
AEAHHAEL	8	2	0.5391	2		sp|Q99470|SDF2_HUMAN	Q99470	SDF2_HUMAN	Stromal cell-derived factor 2	2022-12-30-KB-noFAIMS-HB-1	204	211		HCT-15
AEAPLAGDPR	10	2	0.9995	1		sp|Q9BX95|SGPP1_HUMAN	Q9BX95	SGPP1_HUMAN	Sphingosine-1-phosphate phosphatase 1	2022-12-30-KB-noFAIMS-HB-1	45	54		HCT-15
AEAPPLER	8	2	0.971	1		sp|O75569|PRKRA_HUMAN	O75569	PRKRA_HUMAN	Interferon-inducible double-stranded RNA-dependent protein kinase activator A	2022-12-30-KB-noFAIMS-HB-1	8	15		HCT-15
AEASIQAGAGDGEWEESEVK	20	2	1	100		sp|Q09666|AHNK_HUMAN	Q09666	AHNK_HUMAN	Neuroblast differentiation-associated protein AHNAK	2022-12-30-KB-noFAIMS-HB-1	5687	5706		HCT-15
AEASQLGHK	9	2	0.999	2		sp|Q9Y490|TLN1_HUMAN	Q9Y490	TLN1_HUMAN	Talin-1	2022-12-30-KB-noFAIMS-HB-1	1722	1730		HCT-15
AEAVVNTVDISER	13	2	0.8271	1		sp|Q8IY81|SPB1_HUMAN	Q8IY81	SPB1_HUMAN	pre-rRNA processing protein FTSJ3	2022-12-30-KB-noFAIMS-HB-1	764	776		HCT-15
AEDAPLSSGEDPNSR	15	2	1	2		sp|Q9BW04|SARG_HUMAN	Q9BW04	SARG_HUMAN	Specifically androgen-regulated gene protein	2022-12-30-KB-noFAIMS-HB-1	275	289		HCT-15
AEDAVEAIR	9	2	0.9801	1		sp|Q9BWF3|RBM4_HUMAN	Q9BWF3	RBM4_HUMAN	RNA-binding protein 4	2022-12-30-KB-noFAIMS-HB-1	121	129		HCT-15
AEDCEELLR	9	2	0.9997	1	4C(57.0214)	sp|Q9Y2L9|LRCH1_HUMAN	Q9Y2L9	LRCH1_HUMAN	Leucine-rich repeat and calponin homology domain-containing protein 1	2022-12-30-KB-noFAIMS-HB-1	418	426	421	HCT-15
AEDEALLSEEDDPIDR	16	2	1	2		sp|Q04721|NOTC2_HUMAN	Q04721	NOTC2_HUMAN	Neurogenic locus notch homolog protein 2	2022-12-30-KB-noFAIMS-HB-1	1771	1786		HCT-15
AEDEDIVLTPDGTR	14	2	1	1		sp|Q8TEW0|PARD3_HUMAN	Q8TEW0	PARD3_HUMAN	Partitioning defective 3 homolog	2022-12-30-KB-noFAIMS-HB-1	571	584		HCT-15
AEDEEELLR	9	2	0.9976	2		sp|Q27J81|INF2_HUMAN	Q27J81	INF2_HUMAN	Inverted formin-2	2022-12-30-KB-noFAIMS-HB-1	253	261		HCT-15
AEDELLDLQDK	11	2	0.9999	1		sp|Q86V48|LUZP1_HUMAN	Q86V48	LUZP1_HUMAN	Leucine zipper protein 1	2022-12-30-KB-noFAIMS-HB-1	40	50		HCT-15
AEDEVDFR	8	2	0.9966	1		sp|Q12802|AKP13_HUMAN	Q12802	AKP13_HUMAN	A-kinase anchor protein 13	2022-12-30-KB-noFAIMS-HB-1	1353	1360		HCT-15
AEDGATPSPSNETPK	15	2	1	1		sp|P29966|MARCS_HUMAN	P29966	MARCS_HUMAN	Myristoylated alanine-rich C-kinase substrate	2022-12-30-KB-noFAIMS-HB-1	138	152		HCT-15
AEDGENYDIK	10	2	0.9999	1		sp|O75347|TBCA_HUMAN	O75347	TBCA_HUMAN	Tubulin-specific chaperone A	2022-12-30-KB-noFAIMS-HB-1	42	51		HCT-15
AEDGENYDIKK	11	2, 3	1	3		sp|O75347|TBCA_HUMAN	O75347	TBCA_HUMAN	Tubulin-specific chaperone A	2022-12-30-KB-noFAIMS-HB-1	42	52		HCT-15
AEDGHEEAMETEASTSGEVAEVAEEAMETESSEK	34	3	0.9999	1		sp|Q63HN8|RN213_HUMAN	Q63HN8	RN213_HUMAN	E3 ubiquitin-protein ligase RNF213	2022-12-30-KB-noFAIMS-HB-1	3481	3514		HCT-15
AEDGSVIDYELIDQDAR	17	2, 3	1	90		sp|P07355|ANXA2_HUMAN	P07355	ANXA2_HUMAN	Annexin A2	2022-12-30-KB-noFAIMS-HB-1	180	196		HCT-15
AEDIPSLK	8	2	0.9447	1		sp|Q9ULL5|PRR12_HUMAN	Q9ULL5	PRR12_HUMAN	Proline-rich protein 12	2022-12-30-KB-noFAIMS-HB-1	763	770		HCT-15
AEDKDEGIGSPDIWEDEK	18	2, 3	1	2		sp|Q01664|TFAP4_HUMAN	Q01664	TFAP4_HUMAN	Transcription factor AP-4	2022-12-30-KB-noFAIMS-HB-1	130	147		HCT-15
AEDKPSTDLSAPVNGEATSQK	21	3	1	1		sp|Q7Z4V5|HDGR2_HUMAN	Q7Z4V5	HDGR2_HUMAN	Hepatoma-derived growth factor-related protein 2	2022-12-30-KB-noFAIMS-HB-1	590	610		HCT-15
AEDLNIAPR	9	2	0.9998	1		sp|Q96SZ5|AEDO_HUMAN	Q96SZ5	AEDO_HUMAN	2-aminoethanethiol dioxygenase	2022-12-30-KB-noFAIMS-HB-1	63	71		HCT-15
AEDLPLR	7	2	0.9924	1		sp|Q9BSJ8|ESYT1_HUMAN	Q9BSJ8	ESYT1_HUMAN	Extended synaptotagmin-1	2022-12-30-KB-noFAIMS-HB-1	807	813		HCT-15
AEDNFNLEK	9	2	0.9989	1		sp|Q86U86|PB1_HUMAN	Q86U86	PB1_HUMAN	Protein polybromo-1	2022-12-30-KB-noFAIMS-HB-1	1121	1129		HCT-15
AEDQTESSCESHRK	14	2	0.9998	2	9C(57.0214)	sp|Q9BU76|MMTA2_HUMAN	Q9BU76	MMTA2_HUMAN	Multiple myeloma tumor-associated protein 2	2022-12-30-KB-noFAIMS-HB-1	171	184	179	HCT-15
AEDQVYDAAVR	11	2	0.9748	1		sp|Q8IXQ5|KLHL7_HUMAN	Q8IXQ5	KLHL7_HUMAN	Kelch-like protein 7	2022-12-30-KB-noFAIMS-HB-1	203	213		HCT-15
AEDYDVVK	8	2	0.9979	2		sp|O75116|ROCK2_HUMAN	O75116	ROCK2_HUMAN	Rho-associated protein kinase 2	2022-12-30-KB-noFAIMS-HB-1	89	96		HCT-15
AEEAAVVAEQEDLLR	15	2	1	2		sp|Q92805|GOGA1_HUMAN	Q92805	GOGA1_HUMAN	Golgin subfamily A member 1	2022-12-30-KB-noFAIMS-HB-1	557	571		HCT-15
AEEADHEVLDQK	12	2	0.9997	1		sp|Q14789|GOGB1_HUMAN	Q14789	GOGB1_HUMAN	Golgin subfamily B member 1	2022-12-30-KB-noFAIMS-HB-1	585	596		HCT-15
AEEAEELRLDLEDVK	15	2, 3	1	3		sp|P82094|TMF1_HUMAN	P82094	TMF1_HUMAN	TATA element modulatory factor	2022-12-30-KB-noFAIMS-HB-1	1063	1077		HCT-15
AEEATEAQEVVEATPEGACTEPR	23	2	1	1	19C(57.0214)	sp|O75683|SURF6_HUMAN	O75683	SURF6_HUMAN	Surfeit locus protein 6	2022-12-30-KB-noFAIMS-HB-1	171	193	189	HCT-15
AEEDAALQAK	10	2	0.9989	3		sp|Q13428|TCOF_HUMAN	Q13428	TCOF_HUMAN	Treacle protein	2022-12-30-KB-noFAIMS-HB-1	65	74		HCT-15
AEEDEDKEDDFRAPLYK	17	3	0.8736	1		sp|Q9C0B5|ZDHC5_HUMAN	Q9C0B5	ZDHC5_HUMAN	Palmitoyltransferase ZDHHC5	2022-12-30-KB-noFAIMS-HB-1	76	92		HCT-15
AEEDEILNR	9	2	0.9998	2		sp|P27824|CALX_HUMAN	P27824	CALX_HUMAN	Calnexin	2022-12-30-KB-noFAIMS-HB-1	574	582		HCT-15
AEEDEILNRSPR	12	2, 3	1	3		sp|P27824|CALX_HUMAN	P27824	CALX_HUMAN	Calnexin	2022-12-30-KB-noFAIMS-HB-1	574	585		HCT-15
AEEDPAKFK	9	2	0.9987	1		sp|Q00169|PIPNA_HUMAN	Q00169	PIPNA_HUMAN	Phosphatidylinositol transfer protein alpha isoform	2022-12-30-KB-noFAIMS-HB-1	156	164		HCT-15
AEEDRPLEDVPQEAEGNPQPSEEGVSQEAEGNPR	34	3	1	1		sp|Q8IYN2|TCAL8_HUMAN	Q8IYN2	TCAL8_HUMAN	Transcription elongation factor A protein-like 8	2022-12-30-KB-noFAIMS-HB-1	18	51		HCT-15
AEEDVEPECIMEK	13	2	1	4	11M(15.9949), 9C(57.0214)	sp|Q9UJU6|DBNL_HUMAN	Q9UJU6	DBNL_HUMAN	Drebrin-like protein	2022-12-30-KB-noFAIMS-HB-1	119	131	127	HCT-15
AEEEAEAKPK	10	2	0.9873	1		sp|Q9BUQ8|DDX23_HUMAN	Q9BUQ8	DDX23_HUMAN	Probable ATP-dependent RNA helicase DDX23	2022-12-30-KB-noFAIMS-HB-1	153	162		HCT-15
AEEEFNIEK	9	2	0.9986	2		sp|P36543|VATE1_HUMAN	P36543	VATE1_HUMAN	V-type proton ATPase subunit E 1	2022-12-30-KB-noFAIMS-HB-1	34	42		HCT-15
AEEEFNIEKGR	11	2, 3	1	2		sp|P36543|VATE1_HUMAN	P36543	VATE1_HUMAN	V-type proton ATPase subunit E 1	2022-12-30-KB-noFAIMS-HB-1	34	44		HCT-15
AEEEGPPVELR	11	2	0.8339	1	N-term(42.0106)	sp|Q7Z388|D19L4_HUMAN	Q7Z388	D19L4_HUMAN	Probable C-mannosyltransferase DPY19L4	2022-12-30-KB-noFAIMS-HB-1	2	12		HCT-15
AEEEIMKK	8	2	0.5845	1		sp|O00425|IF2B3_HUMAN	O00425	IF2B3_HUMAN	Insulin-like growth factor 2 mRNA-binding protein 3	2022-12-30-KB-noFAIMS-HB-1	339	346		HCT-15
AEEELLLHDTRCWLNGGAMPEAR	23	3	0.7169	1	12C(57.0214), 19M(15.9949)	sp|Q9BZL4|PP12C_HUMAN	Q9BZL4	PP12C_HUMAN	Protein phosphatase 1 regulatory subunit 12C	2022-12-30-KB-noFAIMS-HB-1	200	222	211	HCT-15
AEEELSIDKVLESEQDK	17	2, 3	1	2		sp|O43432|IF4G3_HUMAN	O43432	IF4G3_HUMAN	Eukaryotic translation initiation factor 4 gamma 3	2022-12-30-KB-noFAIMS-HB-1	531	547		HCT-15
AEEEVAKLEK	10	2	1	2	N-term(42.0106)	sp|Q9P2R3|ANFY1_HUMAN	Q9P2R3	ANFY1_HUMAN	Rabankyrin-5	2022-12-30-KB-noFAIMS-HB-1	2	11		HCT-15
AEEEYKLEK	9	2	0.9611	1		sp|Q13464|ROCK1_HUMAN	Q13464	ROCK1_HUMAN	Rho-associated protein kinase 1	2022-12-30-KB-noFAIMS-HB-1	969	977		HCT-15
AEEGIAAGGVMDVNTALQEVLK	22	2	1	3	N-term(42.0106)	sp|P25398|RS12_HUMAN	P25398	RS12_HUMAN	40S ribosomal protein S12	2022-12-30-KB-noFAIMS-HB-1	2	23		HCT-15
AEEKLAGEELAGEEAPQEK	19	2, 3	1	3		sp|Q7Z4V5|HDGR2_HUMAN	Q7Z4V5	HDGR2_HUMAN	Hepatoma-derived growth factor-related protein 2	2022-12-30-KB-noFAIMS-HB-1	571	589		HCT-15
AEEKYEVLENK	11	2	0.995	1		sp|O95347|SMC2_HUMAN	O95347	SMC2_HUMAN	Structural maintenance of chromosomes protein 2	2022-12-30-KB-noFAIMS-HB-1	769	779		HCT-15
AEELGQELK	9	2	0.9988	2		sp|Q14980|NUMA1_HUMAN	Q14980	NUMA1_HUMAN	Nuclear mitotic apparatus protein 1	2022-12-30-KB-noFAIMS-HB-1	1322	1330		HCT-15
AEELIQEIQR	10	2	1	2		sp|Q9H5N1|RABE2_HUMAN	Q9H5N1	RABE2_HUMAN	Rab GTPase-binding effector protein 2	2022-12-30-KB-noFAIMS-HB-1	173	182		HCT-15
AEELLAEEK	9	2	0.9902	1		sp|O00429|DNM1L_HUMAN	O00429	DNM1L_HUMAN	Dynamin-1-like protein	2022-12-30-KB-noFAIMS-HB-1	598	606		HCT-15
AEENKKEPLCR	11	2, 3	0.9999	4	10C(57.0214)	sp|O14562|UBFD1_HUMAN	O14562	UBFD1_HUMAN	Ubiquitin domain-containing protein UBFD1	2022-12-30-KB-noFAIMS-HB-1	176	186	185	HCT-15
AEENTDQASPQEDYAGFER	19	2	1	2		sp|Q9NU22|MDN1_HUMAN	Q9NU22	MDN1_HUMAN	Midasin	2022-12-30-KB-noFAIMS-HB-1	4530	4548		HCT-15
AEEPSDLIGPEAPK	14	2	0.9999	1		sp|Q8N5F7|NKAP_HUMAN	Q8N5F7	NKAP_HUMAN	NF-kappa-B-activating protein	2022-12-30-KB-noFAIMS-HB-1	284	297		HCT-15
AEEVELYLEK	10	2	0.9997	1		sp|Q8NBN3|TM87A_HUMAN	Q8NBN3	TM87A_HUMAN	Transmembrane protein 87A	2022-12-30-KB-noFAIMS-HB-1	98	107		HCT-15
AEEVVVR	7	2	0.5095	1		sp|P16144|ITB4_HUMAN	P16144	ITB4_HUMAN	Integrin beta-4	2022-12-30-KB-noFAIMS-HB-1	664	670		HCT-15
AEEYTEETEER	11	2	0.9999	2		sp|Q9Y2W1|TR150_HUMAN	Q9Y2W1	TR150_HUMAN	Thyroid hormone receptor-associated protein 3	2022-12-30-KB-noFAIMS-HB-1	792	802		HCT-15
AEEYTEETEEREESTTGFDK	20	2, 3	1	7		sp|Q9Y2W1|TR150_HUMAN	Q9Y2W1	TR150_HUMAN	Thyroid hormone receptor-associated protein 3	2022-12-30-KB-noFAIMS-HB-1	792	811		HCT-15
AEFEDQDDEAR	11	2	1	2		sp|Q14692|BMS1_HUMAN	Q14692	BMS1_HUMAN	Ribosome biogenesis protein BMS1 homolog	2022-12-30-KB-noFAIMS-HB-1	864	874		HCT-15
AEFLDDQETR	10	2	0.9998	1	N-term(42.0106)	sp|O14545|TRAD1_HUMAN	O14545	TRAD1_HUMAN	TRAF-type zinc finger domain-containing protein 1	2022-12-30-KB-noFAIMS-HB-1	2	11		HCT-15
AEFTVETR	8	2	0.9857	1		sp|P21333|FLNA_HUMAN	P21333	FLNA_HUMAN	Filamin-A	2022-12-30-KB-noFAIMS-HB-1	302	309		HCT-15
AEGAQNQGKKAEGAQNQGK	19	2, 3	1	2		sp|Q9P2E9|RRBP1_HUMAN	Q9P2E9	RRBP1_HUMAN	Ribosome-binding protein 1	2022-12-30-KB-noFAIMS-HB-1	332	350		HCT-15
AEGAQNQGKKVEGAQNQGK	19	3	0.9967	1		sp|Q9P2E9|RRBP1_HUMAN	Q9P2E9	RRBP1_HUMAN	Ribosome-binding protein 1	2022-12-30-KB-noFAIMS-HB-1	382	400		HCT-15
AEGAQNQGQKGEGAQNQGK	19	2, 3	1	3		sp|Q9P2E9|RRBP1_HUMAN	Q9P2E9	RRBP1_HUMAN	Ribosome-binding protein 1	2022-12-30-KB-noFAIMS-HB-1	502	520		HCT-15
AEGDVAALNR	10	2	1	2		sp|P67936|TPM4_HUMAN	P67936	TPM4_HUMAN	Tropomyosin alpha-4 chain	2022-12-30-KB-noFAIMS-HB-1	45	54		HCT-15
AEGGAADLDTQR	12	2	1	1	N-term(42.0106)	sp|Q9Y4E8|UBP15_HUMAN	Q9Y4E8	UBP15_HUMAN	Ubiquitin carboxyl-terminal hydrolase 15	2022-12-30-KB-noFAIMS-HB-1	2	13		HCT-15
AEGLGDGYR	9	2	0.9999	1		sp|Q9BX68|HINT2_HUMAN	Q9BX68	HINT2_HUMAN	Histidine triad nucleotide-binding protein 2, mitochondrial	2022-12-30-KB-noFAIMS-HB-1	124	132		HCT-15
AEGLQVGQDAR	11	2	1	1		sp|Q8WWM7|ATX2L_HUMAN	Q8WWM7	ATX2L_HUMAN	Ataxin-2-like protein	2022-12-30-KB-noFAIMS-HB-1	1060	1070		HCT-15
AEGNDHIER	9	2	1	1		sp|Q5JPE7|NOMO2_HUMAN	Q5JPE7	NOMO2_HUMAN	Nodal modulator 2	2022-12-30-KB-noFAIMS-HB-1	1020	1028		HCT-15
AEGPDVAVDLPK	12	2	1	1		sp|Q09666|AHNK_HUMAN	Q09666	AHNK_HUMAN	Neuroblast differentiation-associated protein AHNAK	2022-12-30-KB-noFAIMS-HB-1	3489	3500		HCT-15
AEGPEVDVNLPK	12	2	0.9998	1		sp|Q09666|AHNK_HUMAN	Q09666	AHNK_HUMAN	Neuroblast differentiation-associated protein AHNAK	2022-12-30-KB-noFAIMS-HB-1	764	775		HCT-15
AEGPGLSR	8	2	0.9398	2		sp|P21333|FLNA_HUMAN	P21333	FLNA_HUMAN	Filamin-A	2022-12-30-KB-noFAIMS-HB-1	877	884		HCT-15
AEGSDVANAVLDGADCIMLSGETAK	25	2	1	3	16C(57.0214)	sp|P14618|KPYM_HUMAN	P14618	KPYM_HUMAN	Pyruvate kinase PKM	2022-12-30-KB-noFAIMS-HB-1	343	367	358	HCT-15
AEGSDVANAVLDGADCIMLSGETAKGDYPLEAVR	34	3	0.9997	1	16C(57.0214)	sp|P14618|KPYM_HUMAN	P14618	KPYM_HUMAN	Pyruvate kinase PKM	2022-12-30-KB-noFAIMS-HB-1	343	376	358	HCT-15
AEGTAEAPLENGGGGDSGAGALER	24	2	1	1	N-term(42.0106)	sp|Q96G46|DUS3L_HUMAN	Q96G46	DUS3L_HUMAN	tRNA-dihydrouridine(47) synthase [NAD(P)(+)]-like	2022-12-30-KB-noFAIMS-HB-1	2	25		HCT-15
AEGVIDGYADEK	12	2	0.5505	1		sp|Q99996|AKAP9_HUMAN	Q99996	AKAP9_HUMAN	A-kinase anchor protein 9	2022-12-30-KB-noFAIMS-HB-1	1920	1931		HCT-15
AEHDSILAEK	10	2	0.9999	3		sp|P26639|SYTC_HUMAN	P26639	SYTC_HUMAN	Threonine--tRNA ligase, cytoplasmic	2022-12-30-KB-noFAIMS-HB-1	66	75		HCT-15
AEHQQDSEDLFK	12	3	1	1		sp|Q9UH99|SUN2_HUMAN	Q9UH99	SUN2_HUMAN	SUN domain-containing protein 2	2022-12-30-KB-noFAIMS-HB-1	364	375		HCT-15
AEIEELQQR	9	2	0.9991	2		sp|Q16254|E2F4_HUMAN	Q16254	E2F4_HUMAN	Transcription factor E2F4	2022-12-30-KB-noFAIMS-HB-1	102	110		HCT-15
AEIIADKQSGKK	12	2, 3	1	2		sp|Q13151|ROA0_HUMAN	Q13151	ROA0_HUMAN	Heterogeneous nuclear ribonucleoprotein A0	2022-12-30-KB-noFAIMS-HB-1	127	138		HCT-15
AEIIDQDLYER	11	2	0.9999	2		sp|P58107|EPIPL_HUMAN	P58107	EPIPL_HUMAN	Epiplakin	2022-12-30-KB-noFAIMS-HB-1	575	585		HCT-15
AEIIHHLADLLTDQRDEILLANKK	24	5	0.6377	1		sp|P54886|P5CS_HUMAN	P54886	P5CS_HUMAN	Delta-1-pyrroline-5-carboxylate synthase	2022-12-30-KB-noFAIMS-HB-1	386	409		HCT-15
AEIPCEDEQEQEHNGPLDNK	20	2, 3	1	3	5C(57.0214)	sp|Q96SB4|SRPK1_HUMAN	Q96SB4	SRPK1_HUMAN	SRSF protein kinase 1	2022-12-30-KB-noFAIMS-HB-1	451	470	455	HCT-15
AEIPCEDEQEQEHNGPLDNKGK	22	3, 4	1	3	5C(57.0214)	sp|Q96SB4|SRPK1_HUMAN	Q96SB4	SRPK1_HUMAN	SRSF protein kinase 1	2022-12-30-KB-noFAIMS-HB-1	451	472	455	HCT-15
AEISFEDR	8	2	0.9928	1		sp|P21333|FLNA_HUMAN	P21333	FLNA_HUMAN	Filamin-A	2022-12-30-KB-noFAIMS-HB-1	2281	2288		HCT-15
AEISFEDRK	9	2	0.9946	1		sp|P21333|FLNA_HUMAN	P21333	FLNA_HUMAN	Filamin-A	2022-12-30-KB-noFAIMS-HB-1	2281	2289		HCT-15
AEITFDDHK	9	2	0.9985	2		sp|O75369|FLNB_HUMAN	O75369	FLNB_HUMAN	Filamin-B	2022-12-30-KB-noFAIMS-HB-1	2236	2244		HCT-15
AEKDNAEIR	9	2	0.8789	2		sp|Q99832|TCPH_HUMAN	Q99832	TCPH_HUMAN	T-complex protein 1 subunit eta	2022-12-30-KB-noFAIMS-HB-1	248	256		HCT-15
AEKENTPSEANLQEEEVR	18	3	1	1		sp|Q93062|RBPMS_HUMAN	Q93062	RBPMS_HUMAN	RNA-binding protein with multiple splicing	2022-12-30-KB-noFAIMS-HB-1	7	24		HCT-15
AELANIER	8	2	0.6126	1		sp|Q9H2G2|SLK_HUMAN	Q9H2G2	SLK_HUMAN	STE20-like serine/threonine-protein kinase	2022-12-30-KB-noFAIMS-HB-1	984	991		HCT-15
AELDDSDGHGNHR	13	2	0.946	1		sp|Q9UP95|S12A4_HUMAN	Q9UP95	S12A4_HUMAN	Solute carrier family 12 member 4	2022-12-30-KB-noFAIMS-HB-1	32	44		HCT-15
AELDDTPMR	9	2	0.9996	3	8M(15.9949)	sp|P23246|SFPQ_HUMAN	P23246	SFPQ_HUMAN	Splicing factor, proline- and glutamine-rich	2022-12-30-KB-noFAIMS-HB-1	350	358		HCT-15
AELDNELMEGK	11	2	0.9999	2		sp|Q13523|PRP4B_HUMAN	Q13523	PRP4B_HUMAN	Serine/threonine-protein kinase PRP4 homolog	2022-12-30-KB-noFAIMS-HB-1	118	128		HCT-15
AELDQLPDESSSAK	14	2	1	2	N-term(42.0106)	sp|Q5TKA1|LIN9_HUMAN	Q5TKA1	LIN9_HUMAN	Protein lin-9 homolog	2022-12-30-KB-noFAIMS-HB-1	2	15		HCT-15
AELGAGGDGHR	11	2	1	2	N-term(42.0106)	sp|Q14244|MAP7_HUMAN	Q14244	MAP7_HUMAN	Ensconsin	2022-12-30-KB-noFAIMS-HB-1	2	12		HCT-15
AELMEISEDK	10	2	0.9999	1		sp|P05455|LA_HUMAN	P05455	LA_HUMAN	Lupus La protein	2022-12-30-KB-noFAIMS-HB-1	77	86		HCT-15
AELMEISEDKTK	12	2, 3	1	5	4M(15.9949)	sp|P05455|LA_HUMAN	P05455	LA_HUMAN	Lupus La protein	2022-12-30-KB-noFAIMS-HB-1	77	88		HCT-15
AEMDEVER	8	2	0.9278	1		sp|O60610|DIAP1_HUMAN	O60610	DIAP1_HUMAN	Protein diaphanous homolog 1	2022-12-30-KB-noFAIMS-HB-1	287	294		HCT-15
AENDVDNELLDYEDDEVETAAGGDGAEAPAKK	32	3	1	14	N-term(42.0106)	sp|Q13838|DX39B_HUMAN	Q13838	DX39B_HUMAN	Spliceosome RNA helicase DDX39B	2022-12-30-KB-noFAIMS-HB-1	2	33		HCT-15
AENDVDNELLDYEDDEVETAAGGDGAEAPAKKDVK	35	3	1	8	N-term(42.0106)	sp|Q13838|DX39B_HUMAN	Q13838	DX39B_HUMAN	Spliceosome RNA helicase DDX39B	2022-12-30-KB-noFAIMS-HB-1	2	36		HCT-15
AENGDNEKMAALEAK	15	2	1	2	N-term(42.0106)	sp|P05455|LA_HUMAN	P05455	LA_HUMAN	Lupus La protein	2022-12-30-KB-noFAIMS-HB-1	2	16		HCT-15
AENGKNCDQR	10	2	0.9997	1	7C(57.0214), N-term(42.0106)	sp|Q96GC9|VMP1_HUMAN	Q96GC9	VMP1_HUMAN	Vacuole membrane protein 1	2022-12-30-KB-noFAIMS-HB-1	2	11	8	HCT-15
AENPSLENHR	10	2	0.9999	3	N-term(42.0106)	sp|O00505|IMA4_HUMAN	O00505	IMA4_HUMAN	Importin subunit alpha-4	2022-12-30-KB-noFAIMS-HB-1	2	11		HCT-15
AENSESLGTVPEHER	15	2	1	1	N-term(42.0106)	sp|Q8TAG9|EXOC6_HUMAN	Q8TAG9	EXOC6_HUMAN	Exocyst complex component 6	2022-12-30-KB-noFAIMS-HB-1	2	16		HCT-15
AENSHNAGQVDTR	13	2, 3	1	3		sp|Q8IWZ3|ANKH1_HUMAN	Q8IWZ3	ANKH1_HUMAN	Ankyrin repeat and KH domain-containing protein 1	2022-12-30-KB-noFAIMS-HB-1	195	207		HCT-15
AENSQLTER	9	2	0.9987	1		sp|Q9P2E9|RRBP1_HUMAN	Q9P2E9	RRBP1_HUMAN	Ribosome-binding protein 1	2022-12-30-KB-noFAIMS-HB-1	948	956		HCT-15
AENYDIPSADR	11	2	1	2		sp|P22314|UBA1_HUMAN	P22314	UBA1_HUMAN	Ubiquitin-like modifier-activating enzyme 1	2022-12-30-KB-noFAIMS-HB-1	870	880		HCT-15
AEPDESNAR	9	2	0.9615	1		sp|P61088|UBE2N_HUMAN	P61088	UBE2N_HUMAN	Ubiquitin-conjugating enzyme E2 N	2022-12-30-KB-noFAIMS-HB-1	25	33		HCT-15
AEPGDEALSPASR	13	2	0.9963	1		sp|Q9BYK8|HELZ2_HUMAN	Q9BYK8	HELZ2_HUMAN	Helicase with zinc finger domain 2	2022-12-30-KB-noFAIMS-HB-1	998	1010		HCT-15
AEPPLNASASDQGEK	15	2	1	6		sp|Q9Y4L1|HYOU1_HUMAN	Q9Y4L1	HYOU1_HUMAN	Hypoxia up-regulated protein 1	2022-12-30-KB-noFAIMS-HB-1	926	940		HCT-15
AEQDEAEKLQR	11	2, 3	0.9996	3		sp|Q15050|RRS1_HUMAN	Q15050	RRS1_HUMAN	Ribosome biogenesis regulatory protein homolog	2022-12-30-KB-noFAIMS-HB-1	13	23		HCT-15
AEQDVENDLLDYDEEEEPQAPQESTPAPPKK	31	3	1	1	N-term(42.0106)	sp|O00148|DX39A_HUMAN	O00148	DX39A_HUMAN	ATP-dependent RNA helicase DDX39A	2022-12-30-KB-noFAIMS-HB-1	2	32		HCT-15
AEQEEGKVAQR	11	2	0.9999	1		sp|Q9H307|PININ_HUMAN	Q9H307	PININ_HUMAN	Pinin	2022-12-30-KB-noFAIMS-HB-1	305	315		HCT-15
AEQENQELPDEGTLEETLTNETR	23	2	1	1		sp|P50851|LRBA_HUMAN	P50851	LRBA_HUMAN	Lipopolysaccharide-responsive and beige-like anchor protein	2022-12-30-KB-noFAIMS-HB-1	1021	1043		HCT-15
AEQLAAEAER	10	2	0.9977	1		sp|Q9HCS7|SYF1_HUMAN	Q9HCS7	SYF1_HUMAN	Pre-mRNA-splicing factor SYF1	2022-12-30-KB-noFAIMS-HB-1	776	785		HCT-15
AEQLGAEGNVDESQK	15	2	0.9441	2		sp|Q9NQ29|LUC7L_HUMAN	Q9NQ29	LUC7L_HUMAN	Putative RNA-binding protein Luc7-like 1	2022-12-30-KB-noFAIMS-HB-1	140	154		HCT-15
AEQSLHDLQER	11	3	0.8562	1		sp|Q13586|STIM1_HUMAN	Q13586	STIM1_HUMAN	Stromal interaction molecule 1	2022-12-30-KB-noFAIMS-HB-1	254	264		HCT-15
AERGELDLTGAK	12	2	0.9998	1	N-term(42.0106)	sp|P13984|T2FB_HUMAN	P13984	T2FB_HUMAN	General transcription factor IIF subunit 2	2022-12-30-KB-noFAIMS-HB-1	2	13		HCT-15
AERGGDGGESER	12	2	0.8027	1	N-term(42.0106)	sp|O14776|TCRG1_HUMAN	O14776	TCRG1_HUMAN	Transcription elongation regulator 1	2022-12-30-KB-noFAIMS-HB-1	2	13		HCT-15
AESDGSLLLESK	12	2	1	3		sp|Q6IN85|P4R3A_HUMAN	Q6IN85	P4R3A_HUMAN	Serine/threonine-protein phosphatase 4 regulatory subunit 3A	2022-12-30-KB-noFAIMS-HB-1	44	55		HCT-15
AESEEGPDVLR	11	2	0.999	1		sp|Q15437|SC23B_HUMAN	Q15437	SC23B_HUMAN	Protein transport protein Sec23B	2022-12-30-KB-noFAIMS-HB-1	536	546		HCT-15
AESEQEAYLR	10	2	0.9993	4		sp|Q9NR28|DBLOH_HUMAN	Q9NR28	DBLOH_HUMAN	Diablo homolog, mitochondrial	2022-12-30-KB-noFAIMS-HB-1	228	237		HCT-15
AESEQEAYLRED	12	2	1	3		sp|Q9NR28|DBLOH_HUMAN	Q9NR28	DBLOH_HUMAN	Diablo homolog, mitochondrial	2022-12-30-KB-noFAIMS-HB-1	228	239		HCT-15
AESEVANLR	9	2	0.9964	2		sp|O60437|PEPL_HUMAN	O60437	PEPL_HUMAN	Periplakin	2022-12-30-KB-noFAIMS-HB-1	1184	1192		HCT-15
AESEVPIVK	9	2	0.9553	1		sp|Q5SW79|CE170_HUMAN	Q5SW79	CE170_HUMAN	Centrosomal protein of 170 kDa	2022-12-30-KB-noFAIMS-HB-1	1459	1467		HCT-15
AESGESGGPPGSQDSAAGAEGAGAPAAAASAEPK	34	2	1	1	N-term(42.0106)	sp|Q9UMX0|UBQL1_HUMAN	Q9UMX0	UBQL1_HUMAN	Ubiquilin-1	2022-12-30-KB-noFAIMS-HB-1	2	35		HCT-15
AESGPDLR	8	2	0.6435	1		sp|P15924|DESP_HUMAN	P15924	DESP_HUMAN	Desmoplakin	2022-12-30-KB-noFAIMS-HB-1	20	27		HCT-15
AESLQQEVEALK	12	2	1	1		sp|Q14203|DCTN1_HUMAN	Q14203	DCTN1_HUMAN	Dynactin subunit 1	2022-12-30-KB-noFAIMS-HB-1	318	329		HCT-15
AESLQVTR	8	2	0.9371	1		sp|P46459|NSF_HUMAN	P46459	NSF_HUMAN	Vesicle-fusing ATPase	2022-12-30-KB-noFAIMS-HB-1	470	477		HCT-15
AESQLLECK	9	2	0.9703	1	8C(57.0214)	sp|P12270|TPR_HUMAN	P12270	TPR_HUMAN	Nucleoprotein TPR	2022-12-30-KB-noFAIMS-HB-1	1120	1128	1127	HCT-15
AESQNTFEETELELK	15	2	1	1		sp|Q5JSH3|WDR44_HUMAN	Q5JSH3	WDR44_HUMAN	WD repeat-containing protein 44	2022-12-30-KB-noFAIMS-HB-1	124	138		HCT-15
AESSDKLYR	9	2	0.9998	1	N-term(42.0106)	sp|P09874|PARP1_HUMAN	P09874	PARP1_HUMAN	Poly [ADP-ribose] polymerase 1	2022-12-30-KB-noFAIMS-HB-1	2	10		HCT-15
AESSNSSSSDDSSEEEEEKLK	21	2, 3	1	2		sp|Q14978|NOLC1_HUMAN	Q14978	NOLC1_HUMAN	Nucleolar and coiled-body phosphoprotein 1	2022-12-30-KB-noFAIMS-HB-1	514	534		HCT-15
AESTANAGQSDNR	13	2	0.9987	1		sp|O75179|ANR17_HUMAN	O75179	ANR17_HUMAN	Ankyrin repeat domain-containing protein 17	2022-12-30-KB-noFAIMS-HB-1	224	236		HCT-15
AESTPEIAEQR	11	2	0.9992	1		sp|Q13098|CSN1_HUMAN	Q13098	CSN1_HUMAN	COP9 signalosome complex subunit 1	2022-12-30-KB-noFAIMS-HB-1	225	235		HCT-15
AESVVLEHR	9	2	0.7977	1		sp|Q9BWS9|CHID1_HUMAN	Q9BWS9	CHID1_HUMAN	Chitinase domain-containing protein 1	2022-12-30-KB-noFAIMS-HB-1	57	65		HCT-15
AETAAKHGEAQVK	13	2, 3	1	4		sp|P18669|PGAM1_HUMAN	P18669	PGAM1_HUMAN	Phosphoglycerate mutase 1	2022-12-30-KB-noFAIMS-HB-1	101	113		HCT-15
AETEEGPDVLR	11	2	0.9996	3		sp|Q15436|SC23A_HUMAN	Q15436	SC23A_HUMAN	Protein transport protein Sec23A	2022-12-30-KB-noFAIMS-HB-1	534	544		HCT-15
AETEQGEQQR	10	2	0.9977	6		sp|Q15149|PLEC_HUMAN	Q15149	PLEC_HUMAN	Plectin	2022-12-30-KB-noFAIMS-HB-1	1857	1866		HCT-15
AETLEDLK	8	2	0.9487	1		sp|Q6XZF7|DNMBP_HUMAN	Q6XZF7	DNMBP_HUMAN	Dynamin-binding protein	2022-12-30-KB-noFAIMS-HB-1	729	736		HCT-15
AETPTESVSEPEVATK	16	2	0.9857	1		sp|P18858|DNLI1_HUMAN	P18858	DNLI1_HUMAN	DNA ligase 1	2022-12-30-KB-noFAIMS-HB-1	193	208		HCT-15
AETVADTRR	9	2	0.9741	1	N-term(42.0106)	sp|O60493|SNX3_HUMAN	O60493	SNX3_HUMAN	Sorting nexin-3	2022-12-30-KB-noFAIMS-HB-1	2	10		HCT-15
AEVATELPK	9	2	0.9991	1		sp|Q86WJ1|CHD1L_HUMAN	Q86WJ1	CHD1L_HUMAN	Chromodomain-helicase-DNA-binding protein 1-like	2022-12-30-KB-noFAIMS-HB-1	264	272		HCT-15
AEVEETLKR	9	2	1	5	N-term(42.0106)	sp|Q9NP97|DLRB1_HUMAN	Q9NP97	DLRB1_HUMAN	Dynein light chain roadblock-type 1	2022-12-30-KB-noFAIMS-HB-1	2	10		HCT-15
AEVEQKKK	8	2	0.7474	1	N-term(42.0106)	sp|P62841|RS15_HUMAN	P62841	RS15_HUMAN	40S ribosomal protein S15	2022-12-30-KB-noFAIMS-HB-1	2	9		HCT-15
AEVEQVELPDGK	12	2	1	4		sp|Q9NW13|RBM28_HUMAN	Q9NW13	RBM28_HUMAN	RNA-binding protein 28	2022-12-30-KB-noFAIMS-HB-1	654	665		HCT-15
AEVEQVELPDGKK	13	2, 3	1	2		sp|Q9NW13|RBM28_HUMAN	Q9NW13	RBM28_HUMAN	RNA-binding protein 28	2022-12-30-KB-noFAIMS-HB-1	654	666		HCT-15
AEVGEKTEER	10	2	0.9999	2		sp|P42167|LAP2B_HUMAN	P42167	LAP2B_HUMAN	Lamina-associated polypeptide 2, isoforms beta/gamma	2022-12-30-KB-noFAIMS-HB-1	329	338		HCT-15
AEVHPAGDTAK	11	2	0.9982	1		sp|Q14789|GOGB1_HUMAN	Q14789	GOGB1_HUMAN	Golgin subfamily B member 1	2022-12-30-KB-noFAIMS-HB-1	1701	1711		HCT-15
AEVSELKCGDLEEELK	16	2	1	1	8C(57.0214)	sp|P67936|TPM4_HUMAN	P67936	TPM4_HUMAN	Tropomyosin alpha-4 chain	2022-12-30-KB-noFAIMS-HB-1	147	162	154	HCT-15
AEVSQPR	7	2	0.9714	1		sp|P22314|UBA1_HUMAN	P22314	UBA1_HUMAN	Ubiquitin-like modifier-activating enzyme 1	2022-12-30-KB-noFAIMS-HB-1	128	134		HCT-15
AEVTEEVEDGKEEDEEEETENSLPIPASK	29	3	1	3		sp|Q9H2G2|SLK_HUMAN	Q9H2G2	SLK_HUMAN	STE20-like serine/threonine-protein kinase	2022-12-30-KB-noFAIMS-HB-1	309	337		HCT-15
AEVTEEVEDGKEEDEEEETENSLPIPASKR	30	3, 4	1	2		sp|Q9H2G2|SLK_HUMAN	Q9H2G2	SLK_HUMAN	STE20-like serine/threonine-protein kinase	2022-12-30-KB-noFAIMS-HB-1	309	338		HCT-15
AEVVDEIAAK	10	2	0.9999	2		sp|Q8TAT6|NPL4_HUMAN	Q8TAT6	NPL4_HUMAN	Nuclear protein localization protein 4 homolog	2022-12-30-KB-noFAIMS-HB-1	293	302		HCT-15
AEVVETTQVYTEEETR	16	2	1	43		sp|Q15149|PLEC_HUMAN	Q15149	PLEC_HUMAN	Plectin	2022-12-30-KB-noFAIMS-HB-1	3686	3701		HCT-15
AEVVETTQVYTEEETRR	17	3	0.9981	1		sp|Q15149|PLEC_HUMAN	Q15149	PLEC_HUMAN	Plectin	2022-12-30-KB-noFAIMS-HB-1	3686	3702		HCT-15
AEYDLTTR	8	2	0.9999	1	N-term(42.0106)	sp|P60228|EIF3E_HUMAN	P60228	EIF3E_HUMAN	Eukaryotic translation initiation factor 3 subunit E	2022-12-30-KB-noFAIMS-HB-1	2	9		HCT-15
AFAAQEDLEK	10	2	0.9998	2		sp|P35241|RADI_HUMAN	P35241	RADI_HUMAN	Radixin	2022-12-30-KB-noFAIMS-HB-1	449	458		HCT-15
AFAMIIDKLEEDINSSMTNSTAASRPPVTLR	31	4	1	1		sp|Q15365|PCBP1_HUMAN	Q15365	PCBP1_HUMAN	Poly(rC)-binding protein 1	2022-12-30-KB-noFAIMS-HB-1	71	101		HCT-15
AFAMIIDKLEEDISSSMTNSTAASRPPVTLR	31	4	0.9994	1		sp|Q15366|PCBP2_HUMAN	Q15366	PCBP2_HUMAN	Poly(rC)-binding protein 2	2022-12-30-KB-noFAIMS-HB-1	71	101		HCT-15
AFCAENLEEK	10	2	1	2	3C(57.0214)	sp|P49407|ARRB1_HUMAN	P49407	ARRB1_HUMAN	Beta-arrestin-1	2022-12-30-KB-noFAIMS-HB-1	148	157	150	HCT-15
AFDVPDAEAR	10	2	0.9989	2		sp|Q96S66|CLCC1_HUMAN	Q96S66	CLCC1_HUMAN	Chloride channel CLIC-like protein 1	2022-12-30-KB-noFAIMS-HB-1	444	453		HCT-15
AFEAVDK	7	2	0.9426	1		sp|O75937|DNJC8_HUMAN	O75937	DNJC8_HUMAN	DnaJ homolog subfamily C member 8	2022-12-30-KB-noFAIMS-HB-1	99	105		HCT-15
AFEDEMSGR	9	2	0.9999	1		sp|Q01082|SPTB2_HUMAN	Q01082	SPTB2_HUMAN	Spectrin beta chain, non-erythrocytic 1	2022-12-30-KB-noFAIMS-HB-1	682	690		HCT-15
AFEEDIETPPTR	12	2	0.5292	1		sp|Q9P2D1|CHD7_HUMAN	Q9P2D1	CHD7_HUMAN	Chromodomain-helicase-DNA-binding protein 7	2022-12-30-KB-noFAIMS-HB-1	2544	2555		HCT-15
AFEEDQVAGR	10	2	1	2		sp|O43818|U3IP2_HUMAN	O43818	U3IP2_HUMAN	U3 small nucleolar RNA-interacting protein 2	2022-12-30-KB-noFAIMS-HB-1	102	111		HCT-15
AFENCSEDLQER	12	2	1	1	5C(57.0214)	sp|O75828|CBR3_HUMAN	O75828	CBR3_HUMAN	Carbonyl reductase [NADPH] 3	2022-12-30-KB-noFAIMS-HB-1	146	157	150	HCT-15
AFKDIDIEDLEELDPDFIMAK	21	3	0.8755	1		sp|Q14152|EIF3A_HUMAN	Q14152	EIF3A_HUMAN	Eukaryotic translation initiation factor 3 subunit A	2022-12-30-KB-noFAIMS-HB-1	652	672		HCT-15
AFKGKDQQVR	10	3	0.933	1		sp|O15382|BCAT2_HUMAN	O15382	BCAT2_HUMAN	Branched-chain-amino-acid aminotransferase, mitochondrial	2022-12-30-KB-noFAIMS-HB-1	107	116		HCT-15
AFMTADLPNELIELLEK	17	2	1	1		sp|Q00610|CLH1_HUMAN	Q00610	CLH1_HUMAN	Clathrin heavy chain 1	2022-12-30-KB-noFAIMS-HB-1	994	1010		HCT-15
AFQLEEGEETEPDCK	15	2	1	2	14C(57.0214)	sp|P38432|COIL_HUMAN	P38432	COIL_HUMAN	Coilin	2022-12-30-KB-noFAIMS-HB-1	113	127	126	HCT-15
AFVDFLSDEIK	11	2	0.9179	1		sp|Q07021|C1QBP_HUMAN	Q07021	C1QBP_HUMAN	Complement component 1 Q subcomponent-binding protein, mitochondrial	2022-12-30-KB-noFAIMS-HB-1	81	91		HCT-15
AFVDFLSDEIKEER	14	2, 3	1	4		sp|Q07021|C1QBP_HUMAN	Q07021	C1QBP_HUMAN	Complement component 1 Q subcomponent-binding protein, mitochondrial	2022-12-30-KB-noFAIMS-HB-1	81	94		HCT-15
AFVHWYVGEGMEEGEFSEAR	20	3	0.9985	1		sp|P68363|TBA1B_HUMAN	P68363	TBA1B_HUMAN	Tubulin alpha-1B chain	2022-12-30-KB-noFAIMS-HB-1	403	422		HCT-15
AFYNNVLGEYEEYITK	16	2	1	1		sp|P04181|OAT_HUMAN	P04181	OAT_HUMAN	Ornithine aminotransferase, mitochondrial	2022-12-30-KB-noFAIMS-HB-1	114	129		HCT-15
AFYPEEISSMVLTK	14	2	1	1		sp|P0DMV8|HS71A_HUMAN	P0DMV8	HS71A_HUMAN	Heat shock 70 kDa protein 1A	2022-12-30-KB-noFAIMS-HB-1	113	126		HCT-15
AGAAGGPEEEAEKPVK	16	2, 3	1	2		sp|Q8WW12|PCNP_HUMAN	Q8WW12	PCNP_HUMAN	PEST proteolytic signal-containing nuclear protein	2022-12-30-KB-noFAIMS-HB-1	17	32		HCT-15
AGAAGGPEEEAEKPVKTK	18	2, 3, 4	1	4		sp|Q8WW12|PCNP_HUMAN	Q8WW12	PCNP_HUMAN	PEST proteolytic signal-containing nuclear protein	2022-12-30-KB-noFAIMS-HB-1	17	34		HCT-15
AGADEDDKGPR	11	3	0.883	1		sp|P25440|BRD2_HUMAN	P25440	BRD2_HUMAN	Bromodomain-containing protein 2	2022-12-30-KB-noFAIMS-HB-1	567	577		HCT-15
AGAGLGDGER	10	2	0.9994	1		sp|Q9BXP5|SRRT_HUMAN	Q9BXP5	SRRT_HUMAN	Serrate RNA effector molecule homolog	2022-12-30-KB-noFAIMS-HB-1	291	300		HCT-15
AGAGLGDGERK	11	2	0.9822	1		sp|Q9BXP5|SRRT_HUMAN	Q9BXP5	SRRT_HUMAN	Serrate RNA effector molecule homolog	2022-12-30-KB-noFAIMS-HB-1	291	301		HCT-15
AGAHLQGGAK	10	2	0.9997	2		sp|P04406|G3P_HUMAN	P04406	G3P_HUMAN	Glyceraldehyde-3-phosphate dehydrogenase	2022-12-30-KB-noFAIMS-HB-1	108	117		HCT-15
AGAHLQGGAKR	11	2	0.9315	1		sp|P04406|G3P_HUMAN	P04406	G3P_HUMAN	Glyceraldehyde-3-phosphate dehydrogenase	2022-12-30-KB-noFAIMS-HB-1	108	118		HCT-15
AGDEFVEK	8	2	0.9783	1		sp|Q16836|HCDH_HUMAN	Q16836	HCDH_HUMAN	Hydroxyacyl-coenzyme A dehydrogenase, mitochondrial	2022-12-30-KB-noFAIMS-HB-1	88	95		HCT-15
AGDITELK	8	2	0.9838	1		sp|Q96F86|EDC3_HUMAN	Q96F86	EDC3_HUMAN	Enhancer of mRNA-decapping protein 3	2022-12-30-KB-noFAIMS-HB-1	56	63		HCT-15
AGDLLEDSPK	10	2	1	2		sp|P51858|HDGF_HUMAN	P51858	HDGF_HUMAN	Hepatoma-derived growth factor	2022-12-30-KB-noFAIMS-HB-1	158	167		HCT-15
AGDNIPEEQPVASTPTTVSDGENK	24	2	1	1		sp|Q9Y320|TMX2_HUMAN	Q9Y320	TMX2_HUMAN	Thioredoxin-related transmembrane protein 2	2022-12-30-KB-noFAIMS-HB-1	270	293		HCT-15
AGDNIPEEQPVASTPTTVSDGENKK	25	3	1	1		sp|Q9Y320|TMX2_HUMAN	Q9Y320	TMX2_HUMAN	Thioredoxin-related transmembrane protein 2	2022-12-30-KB-noFAIMS-HB-1	270	294		HCT-15
AGDNIPEEQPVASTPTTVSDGENKKDK	27	3, 4	1	3		sp|Q9Y320|TMX2_HUMAN	Q9Y320	TMX2_HUMAN	Thioredoxin-related transmembrane protein 2	2022-12-30-KB-noFAIMS-HB-1	270	296		HCT-15
AGEAAELQDAEVESSAK	17	2	1	1		sp|Q9NZT2|OGFR_HUMAN	Q9NZT2	OGFR_HUMAN	Opioid growth factor receptor	2022-12-30-KB-noFAIMS-HB-1	657	673		HCT-15
AGEAPTENPAPPTQQSSAE	19	2	1	1		sp|P16989|YBOX3_HUMAN	P16989	YBOX3_HUMAN	Y-box-binding protein 3	2022-12-30-KB-noFAIMS-HB-1	354	372		HCT-15
AGEKPNKQISR	11	2	0.9785	1		sp|Q05D32|CTSL2_HUMAN	Q05D32	CTSL2_HUMAN	CTD small phosphatase-like protein 2	2022-12-30-KB-noFAIMS-HB-1	89	99		HCT-15
AGELADKKDR	10	3	0.9512	1	N-term(42.0106)	sp|Q9BUQ8|DDX23_HUMAN	Q9BUQ8	DDX23_HUMAN	Probable ATP-dependent RNA helicase DDX23	2022-12-30-KB-noFAIMS-HB-1	2	11		HCT-15
AGELTEDEVER	11	2	1	2		sp|P62269|RS18_HUMAN	P62269	RS18_HUMAN	40S ribosomal protein S18	2022-12-30-KB-noFAIMS-HB-1	56	66		HCT-15
AGEQQETASR	10	2	0.9216	1		sp|Q14980|NUMA1_HUMAN	Q14980	NUMA1_HUMAN	Nuclear mitotic apparatus protein 1	2022-12-30-KB-noFAIMS-HB-1	926	935		HCT-15
AGEQQLSEPEDMEMEAGDTDDPPR	24	2	1	1		sp|Q93009|UBP7_HUMAN	Q93009	UBP7_HUMAN	Ubiquitin carboxyl-terminal hydrolase 7	2022-12-30-KB-noFAIMS-HB-1	12	35		HCT-15
AGFAGDDAPR	10	2	1	8		sp|P60709|ACTB_HUMAN	P60709	ACTB_HUMAN	Actin, cytoplasmic 1	2022-12-30-KB-noFAIMS-HB-1	19	28		HCT-15
AGGDEDGEELEKAQLR	16	2	0.5095	1		sp|Q96L93|KI16B_HUMAN	Q96L93	KI16B_HUMAN	Kinesin-like protein KIF16B	2022-12-30-KB-noFAIMS-HB-1	809	824		HCT-15
AGGEELDEGVAK	12	2	1	2		sp|Q32MZ4|LRRF1_HUMAN	Q32MZ4	LRRF1_HUMAN	Leucine-rich repeat flightless-interacting protein 1	2022-12-30-KB-noFAIMS-HB-1	691	702		HCT-15
AGGEELDEGVAKDNAK	16	2, 3	1	4		sp|Q32MZ4|LRRF1_HUMAN	Q32MZ4	LRRF1_HUMAN	Leucine-rich repeat flightless-interacting protein 1	2022-12-30-KB-noFAIMS-HB-1	691	706		HCT-15
AGGEELDEGVAKDNAKIDGATQSSPAEPK	29	3, 4	1	3		sp|Q32MZ4|LRRF1_HUMAN	Q32MZ4	LRRF1_HUMAN	Leucine-rich repeat flightless-interacting protein 1	2022-12-30-KB-noFAIMS-HB-1	691	719		HCT-15
AGGEESQFEMDI	12	2	1	5	10M(15.9949)	sp|Q13541|4EBP1_HUMAN	Q13541	4EBP1_HUMAN	Eukaryotic translation initiation factor 4E-binding protein 1	2022-12-30-KB-noFAIMS-HB-1	107	118		HCT-15
AGGLQDSDTEDECWSDTEAVPR	22	2	1	2	13C(57.0214)	sp|Q9H6H4|REEP4_HUMAN	Q9H6H4	REEP4_HUMAN	Receptor expression-enhancing protein 4	2022-12-30-KB-noFAIMS-HB-1	188	209	200	HCT-15
AGGNQAASQLEEAGR	15	2	1	2		sp|Q9HBR0|S38AA_HUMAN	Q9HBR0	S38AA_HUMAN	Putative sodium-coupled neutral amino acid transporter 10	2022-12-30-KB-noFAIMS-HB-1	678	692		HCT-15
AGGPGLER	8	2	0.537	1		sp|P21333|FLNA_HUMAN	P21333	FLNA_HUMAN	Filamin-A	2022-12-30-KB-noFAIMS-HB-1	2243	2250		HCT-15
AGGSEPQDEWGGSK	14	2	0.9631	1		sp|Q9ULJ8|NEB1_HUMAN	Q9ULJ8	NEB1_HUMAN	Neurabin-1	2022-12-30-KB-noFAIMS-HB-1	166	179		HCT-15
AGHKATLEEAR	11	2, 3	0.9956	2		sp|P55786|PSA_HUMAN	P55786	PSA_HUMAN	Puromycin-sensitive aminopeptidase	2022-12-30-KB-noFAIMS-HB-1	716	726		HCT-15
AGHSENGVEEDTEGRTGPK	19	3	0.9999	1		sp|Q9NZT2|OGFR_HUMAN	Q9NZT2	OGFR_HUMAN	Opioid growth factor receptor	2022-12-30-KB-noFAIMS-HB-1	493	511		HCT-15
AGIKTHVEKEDGEAR	15	4	0.7605	1		sp|Q13573|SNW1_HUMAN	Q13573	SNW1_HUMAN	SNW domain-containing protein 1	2022-12-30-KB-noFAIMS-HB-1	336	350		HCT-15
AGIPKEEVK	9	2	0.9571	1		sp|P24752|THIL_HUMAN	P24752	THIL_HUMAN	Acetyl-CoA acetyltransferase, mitochondrial	2022-12-30-KB-noFAIMS-HB-1	79	87		HCT-15
AGLDPDLETR	10	2	1	1		sp|Q5JTZ9|SYAM_HUMAN	Q5JTZ9	SYAM_HUMAN	Alanine--tRNA ligase, mitochondrial	2022-12-30-KB-noFAIMS-HB-1	178	187		HCT-15
AGLEDECK	8	2	0.9726	1	7C(57.0214)	sp|Q5JRA6|TGO1_HUMAN	Q5JRA6	TGO1_HUMAN	Transport and Golgi organization protein 1 homolog	2022-12-30-KB-noFAIMS-HB-1	1507	1514	1513	HCT-15
AGLESGAEPGDGDSDTTK	18	2	1	2		sp|O60832|DKC1_HUMAN	O60832	DKC1_HUMAN	H/ACA ribonucleoprotein complex subunit DKC1	2022-12-30-KB-noFAIMS-HB-1	481	498		HCT-15
AGLGEEFEK	9	2	0.9985	1		sp|P10586|PTPRF_HUMAN	P10586	PTPRF_HUMAN	Receptor-type tyrosine-protein phosphatase F	2022-12-30-KB-noFAIMS-HB-1	898	906		HCT-15
AGLVDDFEK	9	2	0.9999	1		sp|O75947|ATP5H_HUMAN	O75947	ATP5H_HUMAN	ATP synthase subunit d, mitochondrial	2022-12-30-KB-noFAIMS-HB-1	64	72		HCT-15
AGMVDFQDEEQVK	13	2	0.9995	1	N-term(42.0106)	sp|Q96BR5|COA7_HUMAN	Q96BR5	COA7_HUMAN	Cytochrome c oxidase assembly factor 7	2022-12-30-KB-noFAIMS-HB-1	2	14		HCT-15
AGNASKDEIDSAVK	14	2, 3	1	4		sp|P23381|SYWC_HUMAN	P23381	SYWC_HUMAN	Tryptophan--tRNA ligase, cytoplasmic	2022-12-30-KB-noFAIMS-HB-1	28	41		HCT-15
AGNEKEEGETADTVGCCSLR	20	2, 3	1	4	16C(57.0214), 17C(57.0214)	sp|P11387|TOP1_HUMAN	P11387	TOP1_HUMAN	DNA topoisomerase 1	2022-12-30-KB-noFAIMS-HB-1	489	508	504505	HCT-15
AGPEGTSQEIPK	12	2	0.9979	1		sp|Q99575|POP1_HUMAN	Q99575	POP1_HUMAN	Ribonucleases P/MRP protein subunit POP1	2022-12-30-KB-noFAIMS-HB-1	89	100		HCT-15
AGPPGGSSR	9	2	0.9316	1		sp|Q16630|CPSF6_HUMAN	Q16630	CPSF6_HUMAN	Cleavage and polyadenylation specificity factor subunit 6	2022-12-30-KB-noFAIMS-HB-1	186	194		HCT-15
AGQATEGHCPR	11	2	1	3	9C(57.0214)	sp|P57772|SELB_HUMAN	P57772	SELB_HUMAN	Selenocysteine-specific elongation factor	2022-12-30-KB-noFAIMS-HB-1	398	408	406	HCT-15
AGQAVDDFIEK	11	2	1	2		sp|P52209|6PGD_HUMAN	P52209	6PGD_HUMAN	6-phosphogluconate dehydrogenase, decarboxylating	2022-12-30-KB-noFAIMS-HB-1	77	87		HCT-15
AGSSGSSSGGGGGGPGGR	18	2	0.9776	1		sp|P48634|PRC2A_HUMAN	P48634	PRC2A_HUMAN	Protein PRRC2A	2022-12-30-KB-noFAIMS-HB-1	1405	1422		HCT-15
AGTEDEEEEEEGR	13	2	0.9996	1		sp|O95456|PSMG1_HUMAN	O95456	PSMG1_HUMAN	Proteasome assembly chaperone 1	2022-12-30-KB-noFAIMS-HB-1	16	28		HCT-15
AGTEPSDAIR	10	2	0.5348	1		sp|Q15645|PCH2_HUMAN	Q15645	PCH2_HUMAN	Pachytene checkpoint protein 2 homolog	2022-12-30-KB-noFAIMS-HB-1	266	275		HCT-15
AGTGVDNVDLEAATR	15	2	0.9999	2		sp|O43175|SERA_HUMAN	O43175	SERA_HUMAN	D-3-phosphoglycerate dehydrogenase	2022-12-30-KB-noFAIMS-HB-1	76	90		HCT-15
AGTQIENIDEDFR	13	2	1	2		sp|O43707|ACTN4_HUMAN	O43707	ACTN4_HUMAN	Alpha-actinin-4	2022-12-30-KB-noFAIMS-HB-1	67	79		HCT-15
AGVTEETEFAEADQDFSDENR	21	2	1	1		sp|O43861|ATP9B_HUMAN	O43861	ATP9B_HUMAN	Probable phospholipid-transporting ATPase IIB	2022-12-30-KB-noFAIMS-HB-1	562	582		HCT-15
AGYAGEDCPK	10	2	0.9283	1	8C(57.0214)	sp|O96019|ACL6A_HUMAN	O96019	ACL6A_HUMAN	Actin-like protein 6A	2022-12-30-KB-noFAIMS-HB-1	25	34	32	HCT-15
AGYTDKVVIGMDVAASEFFR	20	3	1	10		sp|P06733|ENOA_HUMAN	P06733	ENOA_HUMAN	Alpha-enolase	2022-12-30-KB-noFAIMS-HB-1	234	253		HCT-15
AHAHLDTGR	9	2	0.9762	1		sp|Q14697|GANAB_HUMAN	Q14697	GANAB_HUMAN	Neutral alpha-glucosidase AB	2022-12-30-KB-noFAIMS-HB-1	675	683		HCT-15
AHEGEIEDLALGPDGK	16	2	1	2		sp|Q9HCU5|PREB_HUMAN	Q9HCU5	PREB_HUMAN	Prolactin regulatory element-binding protein	2022-12-30-KB-noFAIMS-HB-1	194	209		HCT-15
AHITLGCAADVEAVQTGLDLLEILR	25	3	0.9929	1	7C(57.0214)	sp|P09543|CN37_HUMAN	P09543	CN37_HUMAN	2',3'-cyclic-nucleotide 3'-phosphodiesterase	2022-12-30-KB-noFAIMS-HB-1	329	353	335	HCT-15
AHQITDESLESTR	13	3	0.9994	1		sp|O00161|SNP23_HUMAN	O00161	SNP23_HUMAN	Synaptosomal-associated protein 23	2022-12-30-KB-noFAIMS-HB-1	13	25		HCT-15
AHTSSTQLQEELEK	14	2, 3	1	2		sp|Q9Y6Y8|S23IP_HUMAN	Q9Y6Y8	S23IP_HUMAN	SEC23-interacting protein	2022-12-30-KB-noFAIMS-HB-1	891	904		HCT-15
AIEDEGGNPDEIEITSEGNK	20	2	1	1		sp|Q15424|SAFB1_HUMAN	Q15424	SAFB1_HUMAN	Scaffold attachment factor B1	2022-12-30-KB-noFAIMS-HB-1	64	83		HCT-15
AIEDEGGNPDEIEITSEGNKK	21	2, 3	1	4		sp|Q15424|SAFB1_HUMAN	Q15424	SAFB1_HUMAN	Scaffold attachment factor B1	2022-12-30-KB-noFAIMS-HB-1	64	84		HCT-15
AIEDEGGNPDEIEITSEGNKKTSK	24	3, 4	1	2		sp|Q15424|SAFB1_HUMAN	Q15424	SAFB1_HUMAN	Scaffold attachment factor B1	2022-12-30-KB-noFAIMS-HB-1	64	87		HCT-15
AIEDGNLEEMEEEVR	15	2	1	2		sp|P51531|SMCA2_HUMAN	P51531	SMCA2_HUMAN	Probable global transcription activator SNF2L2	2022-12-30-KB-noFAIMS-HB-1	1328	1342		HCT-15
AIEEGTLEEIEEEVR	15	2	1	6		sp|P51532|SMCA4_HUMAN	P51532	SMCA4_HUMAN	Transcription activator BRG1	2022-12-30-KB-noFAIMS-HB-1	1391	1405		HCT-15
AIEENNNFSK	10	2	0.9999	3		sp|P16949|STMN1_HUMAN	P16949	STMN1_HUMAN	Stathmin	2022-12-30-KB-noFAIMS-HB-1	86	95		HCT-15
AIEPNDYTGK	10	2	0.9984	2		sp|O75223|GGCT_HUMAN	O75223	GGCT_HUMAN	Gamma-glutamylcyclotransferase	2022-12-30-KB-noFAIMS-HB-1	162	171		HCT-15
AIEPQKEEADENYNSVNTR	19	2, 3	1	3		sp|Q12846|STX4_HUMAN	Q12846	STX4_HUMAN	Syntaxin-4	2022-12-30-KB-noFAIMS-HB-1	103	121		HCT-15
AIEQADLLQEEDESPR	16	2	1	5		sp|P61966|AP1S1_HUMAN	P61966	AP1S1_HUMAN	AP-1 complex subunit sigma-1A	2022-12-30-KB-noFAIMS-HB-1	134	149		HCT-15
AIGNTELENK	10	2	0.9992	1		sp|P42285|MTREX_HUMAN	P42285	MTREX_HUMAN	Exosome RNA helicase MTR4	2022-12-30-KB-noFAIMS-HB-1	1013	1022		HCT-15
AIHQEEVK	8	2	0.9739	1		sp|Q8IWJ2|GCC2_HUMAN	Q8IWJ2	GCC2_HUMAN	GRIP and coiled-coil domain-containing protein 2	2022-12-30-KB-noFAIMS-HB-1	246	253		HCT-15
AIIEEGDKEIATK	13	2	0.9994	1		sp|O75165|DJC13_HUMAN	O75165	DJC13_HUMAN	DnaJ homolog subfamily C member 13	2022-12-30-KB-noFAIMS-HB-1	587	599		HCT-15
AIIESDQEQGR	11	2	1	4		sp|Q12765|SCRN1_HUMAN	Q12765	SCRN1_HUMAN	Secernin-1	2022-12-30-KB-noFAIMS-HB-1	356	366		HCT-15
AIIESDQEQGRK	12	2, 3	0.9994	2		sp|Q12765|SCRN1_HUMAN	Q12765	SCRN1_HUMAN	Secernin-1	2022-12-30-KB-noFAIMS-HB-1	356	367		HCT-15
AIIIFVPVPQLK	12	2	1	1		sp|P62081|RS7_HUMAN	P62081	RS7_HUMAN	40S ribosomal protein S7	2022-12-30-KB-noFAIMS-HB-1	59	70		HCT-15
AILVDLEPGTMDSVR	15	2	1	1		sp|P07437|TBB5_HUMAN	P07437	TBB5_HUMAN	Tubulin beta chain	2022-12-30-KB-noFAIMS-HB-1	63	77		HCT-15
AIMTYVSSFYHAFSGAQK	18	3	0.9999	1		sp|O43707|ACTN4_HUMAN	O43707	ACTN4_HUMAN	Alpha-actinin-4	2022-12-30-KB-noFAIMS-HB-1	256	273		HCT-15
AINVQEEK	8	2	0.9961	1		sp|Q13813|SPTN1_HUMAN	Q13813	SPTN1_HUMAN	Spectrin alpha chain, non-erythrocytic 1	2022-12-30-KB-noFAIMS-HB-1	1493	1500		HCT-15
AISEAQESVTK	11	2	0.986	2		sp|Q6PJT7|ZC3HE_HUMAN	Q6PJT7	ZC3HE_HUMAN	Zinc finger CCCH domain-containing protein 14	2022-12-30-KB-noFAIMS-HB-1	358	368		HCT-15
AIVEDHSLVAEEK	13	2	0.9999	1		sp|O15066|KIF3B_HUMAN	O15066	KIF3B_HUMAN	Kinesin-like protein KIF3B	2022-12-30-KB-noFAIMS-HB-1	427	439		HCT-15
AIVVTDGER	9	2	0.9998	2		sp|P48163|MAOX_HUMAN	P48163	MAOX_HUMAN	NADP-dependent malic enzyme	2022-12-30-KB-noFAIMS-HB-1	147	155		HCT-15
AKAANVQEPEKK	12	2	0.9998	1		sp|P56182|RRP1_HUMAN	P56182	RRP1_HUMAN	Ribosomal RNA processing protein 1 homolog A	2022-12-30-KB-noFAIMS-HB-1	445	456		HCT-15
AKAPQQEEGPK	11	2	0.9998	4		sp|P35269|T2FA_HUMAN	P35269	T2FA_HUMAN	General transcription factor IIF subunit 1	2022-12-30-KB-noFAIMS-HB-1	289	299		HCT-15
AKDDATLSGKR	11	2, 3	1	6		sp|Q13442|HAP28_HUMAN	Q13442	HAP28_HUMAN	28 kDa heat- and acid-stable phosphoprotein	2022-12-30-KB-noFAIMS-HB-1	163	173		HCT-15
AKDLEEELER	10	2, 3	0.9999	3		sp|O15320|CTGE5_HUMAN	O15320	CTGE5_HUMAN	Endoplasmic reticulum export factor CTAGE5	2022-12-30-KB-noFAIMS-HB-1	435	444		HCT-15
AKDLQDELAGNSEQR	15	2, 3	1	2		sp|Q9UQE7|SMC3_HUMAN	Q9UQE7	SMC3_HUMAN	Structural maintenance of chromosomes protein 3	2022-12-30-KB-noFAIMS-HB-1	309	323		HCT-15
AKDSGKSEESSHYSTEK	17	2, 3, 4	1	3		sp|P55265|DSRAD_HUMAN	P55265	DSRAD_HUMAN	Double-stranded RNA-specific adenosine deaminase	2022-12-30-KB-noFAIMS-HB-1	575	591		HCT-15
AKDSIDAGSK	10	2	0.8567	2		sp|Q96C01|F136A_HUMAN	Q96C01	F136A_HUMAN	Protein FAM136A	2022-12-30-KB-noFAIMS-HB-1	90	99		HCT-15
AKEAAEQDVEK	11	2	1	1		sp|P26373|RL13_HUMAN	P26373	RL13_HUMAN	60S ribosomal protein L13	2022-12-30-KB-noFAIMS-HB-1	199	209		HCT-15
AKEAQDDLVK	10	2	1	1		sp|P15311|EZRI_HUMAN	P15311	EZRI_HUMAN	Ezrin	2022-12-30-KB-noFAIMS-HB-1	449	458		HCT-15
AKEAQDDLVKTK	12	3	1	2		sp|P15311|EZRI_HUMAN	P15311	EZRI_HUMAN	Ezrin	2022-12-30-KB-noFAIMS-HB-1	449	460		HCT-15
AKEEEGVPDEEGWVK	15	2, 3	1	3		sp|Q9Y3A4|RRP7A_HUMAN	Q9Y3A4	RRP7A_HUMAN	Ribosomal RNA-processing protein 7 homolog A	2022-12-30-KB-noFAIMS-HB-1	191	205		HCT-15
AKEELSAALEK	11	2	0.8415	1		sp|P82094|TMF1_HUMAN	P82094	TMF1_HUMAN	TATA element modulatory factor	2022-12-30-KB-noFAIMS-HB-1	692	702		HCT-15
AKEQEAEPEEQEEDSSSDPR	20	2	1	1		sp|P55081|MFAP1_HUMAN	P55081	MFAP1_HUMAN	Microfibrillar-associated protein 1	2022-12-30-KB-noFAIMS-HB-1	66	85		HCT-15
AKESWEMNSEEK	12	2	0.9992	2		sp|Q02790|FKBP4_HUMAN	Q02790	FKBP4_HUMAN	Peptidyl-prolyl cis-trans isomerase FKBP4	2022-12-30-KB-noFAIMS-HB-1	255	266		HCT-15
AKFYPEDVAEELIQDITQK	19	3	0.9999	2		sp|P15311|EZRI_HUMAN	P15311	EZRI_HUMAN	Ezrin	2022-12-30-KB-noFAIMS-HB-1	82	100		HCT-15
AKGEVDVDVPK	11	2	1	2		sp|Q09666|AHNK_HUMAN	Q09666	AHNK_HUMAN	Neuroblast differentiation-associated protein AHNAK	2022-12-30-KB-noFAIMS-HB-1	2400	2410		HCT-15
AKGSETPGATPGSK	14	2	1	2		sp|O75533|SF3B1_HUMAN	O75533	SF3B1_HUMAN	Splicing factor 3B subunit 1	2022-12-30-KB-noFAIMS-HB-1	239	252		HCT-15
AKKDAAAVGNHVAK	14	3	0.9863	1		sp|Q13564|ULA1_HUMAN	Q13564	ULA1_HUMAN	NEDD8-activating enzyme E1 regulatory subunit	2022-12-30-KB-noFAIMS-HB-1	350	363		HCT-15
AKKDDTDDEIAK	12	2, 3	1	3		sp|P27824|CALX_HUMAN	P27824	CALX_HUMAN	Calnexin	2022-12-30-KB-noFAIMS-HB-1	88	99		HCT-15
AKKPAAATVTK	11	2	0.9832	1		sp|P16403|H12_HUMAN	P16403	H12_HUMAN	Histone H1.2	2022-12-30-KB-noFAIMS-HB-1	158	168		HCT-15
AKKPALVAK	9	2	0.7822	1		sp|P29692|EF1D_HUMAN	P29692	EF1D_HUMAN	Elongation factor 1-delta	2022-12-30-KB-noFAIMS-HB-1	187	195		HCT-15
AKLAEQAER	9	2	0.9966	2		sp|P62258|1433E_HUMAN	P62258	1433E_HUMAN	14-3-3 protein epsilon	2022-12-30-KB-noFAIMS-HB-1	11	19		HCT-15
AKNNTVTPGGKPNK	14	2, 3	1	2		sp|P18077|RL35A_HUMAN	P18077	RL35A_HUMAN	60S ribosomal protein L35a	2022-12-30-KB-noFAIMS-HB-1	53	66		HCT-15
AKQEALVK	8	2	0.8913	1		sp|Q14320|FA50A_HUMAN	Q14320	FA50A_HUMAN	Protein FAM50A	2022-12-30-KB-noFAIMS-HB-1	75	82		HCT-15
AKQEPEVNGGSGDAVPSGNEVSENMEEEAENQAESR	36	3	1	6	25M(15.9949)	sp|P49321|NASP_HUMAN	P49321	NASP_HUMAN	Nuclear autoantigenic sperm protein	2022-12-30-KB-noFAIMS-HB-1	735	770		HCT-15
AKQTLENER	9	2	0.9922	1		sp|P35579|MYH9_HUMAN	P35579	MYH9_HUMAN	Myosin-9	2022-12-30-KB-noFAIMS-HB-1	1218	1226		HCT-15
AKQTLENERGELANEVK	17	4	0.8319	1		sp|P35579|MYH9_HUMAN	P35579	MYH9_HUMAN	Myosin-9	2022-12-30-KB-noFAIMS-HB-1	1218	1234		HCT-15
AKVASLEESEGNKQDLK	17	3	1	1		sp|Q07065|CKAP4_HUMAN	Q07065	CKAP4_HUMAN	Cytoskeleton-associated protein 4	2022-12-30-KB-noFAIMS-HB-1	271	287		HCT-15
AKVDEFPLCGHMVSDEYEQLSSEALEAAR	29	4	1	1	9C(57.0214)	sp|P27635|RL10_HUMAN	P27635	RL10_HUMAN	60S ribosomal protein L10	2022-12-30-KB-noFAIMS-HB-1	41	69	49	HCT-15
AKVETDDVK	9	2	0.8205	1		sp|Q9Y5K6|CD2AP_HUMAN	Q9Y5K6	CD2AP_HUMAN	CD2-associated protein	2022-12-30-KB-noFAIMS-HB-1	571	579		HCT-15
AKVETDDVKK	10	2	0.9999	2		sp|Q9Y5K6|CD2AP_HUMAN	Q9Y5K6	CD2AP_HUMAN	CD2-associated protein	2022-12-30-KB-noFAIMS-HB-1	571	580		HCT-15
AKVGAAEEELQK	12	2, 3	1	2		sp|Q9P2E9|RRBP1_HUMAN	Q9P2E9	RRBP1_HUMAN	Ribosome-binding protein 1	2022-12-30-KB-noFAIMS-HB-1	1158	1169		HCT-15
AKVGELKDDDFER	13	3	1	1		sp|P36507|MP2K2_HUMAN	P36507	MP2K2_HUMAN	Dual specificity mitogen-activated protein kinase kinase 2	2022-12-30-KB-noFAIMS-HB-1	62	74		HCT-15
ALAAAEAILEDEEEEK	16	2	1	1		sp|Q3B820|F161A_HUMAN	Q3B820	F161A_HUMAN	Protein FAM161A	2022-12-30-KB-noFAIMS-HB-1	38	53		HCT-15
ALAAPAAEEK	10	2	0.9999	1		sp|Q01650|LAT1_HUMAN	Q01650	LAT1_HUMAN	Large neutral amino acids transporter small subunit 1	2022-12-30-KB-noFAIMS-HB-1	10	19		HCT-15
ALAAPAAEEKEEAR	14	2, 3	1	2		sp|Q01650|LAT1_HUMAN	Q01650	LAT1_HUMAN	Large neutral amino acids transporter small subunit 1	2022-12-30-KB-noFAIMS-HB-1	10	23		HCT-15
ALADSGGIEK	10	2	0.7731	1		sp|Q99569|PKP4_HUMAN	Q99569	PKP4_HUMAN	Plakophilin-4	2022-12-30-KB-noFAIMS-HB-1	955	964		HCT-15
ALADTENLR	9	2	0.9972	1		sp|Q9HAV7|GRPE1_HUMAN	Q9HAV7	GRPE1_HUMAN	GrpE protein homolog 1, mitochondrial	2022-12-30-KB-noFAIMS-HB-1	81	89		HCT-15
ALAEEAKR	8	2	0.9364	1		sp|Q15149|PLEC_HUMAN	Q15149	PLEC_HUMAN	Plectin	2022-12-30-KB-noFAIMS-HB-1	1945	1952		HCT-15
ALAEFEEK	8	2	0.9995	2		sp|Q5BKY9|F133B_HUMAN	Q5BKY9	F133B_HUMAN	Protein FAM133B	2022-12-30-KB-noFAIMS-HB-1	57	64		HCT-15
ALAENSGVK	9	2	0.9473	1		sp|P50990|TCPQ_HUMAN	P50990	TCPQ_HUMAN	T-complex protein 1 subunit theta	2022-12-30-KB-noFAIMS-HB-1	451	459		HCT-15
ALALLEDEER	10	2	1	1		sp|A0FGR8|ESYT2_HUMAN	A0FGR8	ESYT2_HUMAN	Extended synaptotagmin-2	2022-12-30-KB-noFAIMS-HB-1	163	172		HCT-15
ALAQEDQGAGEVER	14	2	0.9999	1		sp|O15020|SPTN2_HUMAN	O15020	SPTN2_HUMAN	Spectrin beta chain, non-erythrocytic 2	2022-12-30-KB-noFAIMS-HB-1	1448	1461		HCT-15
ALCDNVDTR	9	2	0.9999	1	3C(57.0214)	sp|P49589|SYCC_HUMAN	P49589	SYCC_HUMAN	Cysteine--tRNA ligase, cytoplasmic	2022-12-30-KB-noFAIMS-HB-1	504	512	506	HCT-15
ALCEGEIIDK	10	2	0.9983	1	3C(57.0214)	sp|Q8IY18|SMC5_HUMAN	Q8IY18	SMC5_HUMAN	Structural maintenance of chromosomes protein 5	2022-12-30-KB-noFAIMS-HB-1	415	424	417	HCT-15
ALCGLDESK	9	2	0.9749	1	3C(57.0214)	sp|P36776|LONM_HUMAN	P36776	LONM_HUMAN	Lon protease homolog, mitochondrial	2022-12-30-KB-noFAIMS-HB-1	680	688	682	HCT-15
ALCTGEK	7	2	0.6141	1	3C(57.0214)	sp|P49792|RBP2_HUMAN	P49792	RBP2_HUMAN	E3 SUMO-protein ligase RanBP2	2022-12-30-KB-noFAIMS-HB-1	3098	3104	3100	HCT-15
ALDCSSSVR	9	2	0.9998	2	4C(57.0214)	sp|Q13330|MTA1_HUMAN	Q13330	MTA1_HUMAN	Metastasis-associated protein MTA1	2022-12-30-KB-noFAIMS-HB-1	226	234	229	HCT-15
ALDDISESIK	10	2	0.9998	1		sp|Q9Y3B8|ORN_HUMAN	Q9Y3B8	ORN_HUMAN	Oligoribonuclease, mitochondrial	2022-12-30-KB-noFAIMS-HB-1	196	205		HCT-15
ALDDTAR	7	2	0.5482	1		sp|P20700|LMNB1_HUMAN	P20700	LMNB1_HUMAN	Lamin-B1	2022-12-30-KB-noFAIMS-HB-1	92	98		HCT-15
ALDEMEK	7	2	0.9059	1		sp|Q8WXF1|PSPC1_HUMAN	Q8WXF1	PSPC1_HUMAN	Paraspeckle component 1	2022-12-30-KB-noFAIMS-HB-1	281	287		HCT-15
ALDEYYDK	8	2	0.9914	1		sp|P38606|VATA_HUMAN	P38606	VATA_HUMAN	V-type proton ATPase catalytic subunit A	2022-12-30-KB-noFAIMS-HB-1	460	467		HCT-15
ALDFTDSQENEEK	13	2	0.7574	1		sp|O94782|UBP1_HUMAN	O94782	UBP1_HUMAN	Ubiquitin carboxyl-terminal hydrolase 1	2022-12-30-KB-noFAIMS-HB-1	36	48		HCT-15
ALDGAFTEENR	11	2	0.9999	1		sp|Q9Y490|TLN1_HUMAN	Q9Y490	TLN1_HUMAN	Talin-1	2022-12-30-KB-noFAIMS-HB-1	1545	1555		HCT-15
ALDGDFSEDNR	11	2	0.6428	1		sp|Q9Y4G6|TLN2_HUMAN	Q9Y4G6	TLN2_HUMAN	Talin-2	2022-12-30-KB-noFAIMS-HB-1	1547	1557		HCT-15
ALDGPEQMELEEGK	14	2	1	1	N-term(42.0106)	sp|P62195|PRS8_HUMAN	P62195	PRS8_HUMAN	26S proteasome regulatory subunit 8	2022-12-30-KB-noFAIMS-HB-1	2	15		HCT-15
ALDIDVEK	8	2	0.9685	1		sp|O00443|P3C2A_HUMAN	O00443	P3C2A_HUMAN	Phosphatidylinositol 4-phosphate 3-kinase C2 domain-containing subunit alpha	2022-12-30-KB-noFAIMS-HB-1	87	94		HCT-15
ALDISLSSGEEDEGDEEDSTAGTTK	25	2	1	1		sp|Q8IY81|SPB1_HUMAN	Q8IY81	SPB1_HUMAN	pre-rRNA processing protein FTSJ3	2022-12-30-KB-noFAIMS-HB-1	329	353		HCT-15
ALDLDPENDSYK	12	2	0.9997	1		sp|Q96EQ0|SGTB_HUMAN	Q96EQ0	SGTB_HUMAN	Small glutamine-rich tetratricopeptide repeat-containing protein beta	2022-12-30-KB-noFAIMS-HB-1	179	190		HCT-15
ALDLDSSCK	9	2	0.9999	2	8C(57.0214)	sp|P31948|STIP1_HUMAN	P31948	STIP1_HUMAN	Stress-induced-phosphoprotein 1	2022-12-30-KB-noFAIMS-HB-1	454	462	461	HCT-15
ALDLFSDNAPPPELLEIINEDIAK	24	2	0.9311	1		sp|Q15084|PDIA6_HUMAN	Q15084	PDIA6_HUMAN	Protein disulfide-isomerase A6	2022-12-30-KB-noFAIMS-HB-1	265	288		HCT-15
ALDLFSDNAPPPELLEIINEDIAKR	25	3	1	1		sp|Q15084|PDIA6_HUMAN	Q15084	PDIA6_HUMAN	Protein disulfide-isomerase A6	2022-12-30-KB-noFAIMS-HB-1	265	289		HCT-15
ALDMLDAEK	9	2	0.9992	2		sp|Q9HAV4|XPO5_HUMAN	Q9HAV4	XPO5_HUMAN	Exportin-5	2022-12-30-KB-noFAIMS-HB-1	802	810		HCT-15
ALDSEVDPDPEGDLGVR	17	2	1	1		sp|Q6IA17|SIGIR_HUMAN	Q6IA17	SIGIR_HUMAN	Single Ig IL-1-related receptor	2022-12-30-KB-noFAIMS-HB-1	343	359		HCT-15
ALDSVVSDR	9	2	0.9999	2		sp|Q8NCG7|DGLB_HUMAN	Q8NCG7	DGLB_HUMAN	Sn1-specific diacylglycerol lipase beta	2022-12-30-KB-noFAIMS-HB-1	647	655		HCT-15
ALDVSASDDEIAR	13	2	1	32		sp|P13798|ACPH_HUMAN	P13798	ACPH_HUMAN	Acylamino-acid-releasing enzyme	2022-12-30-KB-noFAIMS-HB-1	181	193		HCT-15
ALEAFDLDPAQWGVNVQPYSGSPANLAVYTALLQPHDR	38	3	0.8899	1		sp|P34897|GLYM_HUMAN	P34897	GLYM_HUMAN	Serine hydroxymethyltransferase, mitochondrial	2022-12-30-KB-noFAIMS-HB-1	123	160		HCT-15
ALEEALEAK	9	2	0.7782	1		sp|P35580|MYH10_HUMAN	P35580	MYH10_HUMAN	Myosin-10	2022-12-30-KB-noFAIMS-HB-1	1491	1499		HCT-15
ALEEAMEQK	9	2	0.9902	1	6M(15.9949)	sp|P35579|MYH9_HUMAN	P35579	MYH9_HUMAN	Myosin-9	2022-12-30-KB-noFAIMS-HB-1	1484	1492		HCT-15
ALEEEEDDRPYDPEEEYDPER	21	2, 3	1	2		sp|Q9BTC0|DIDO1_HUMAN	Q9BTC0	DIDO1_HUMAN	Death-inducer obliterator 1	2022-12-30-KB-noFAIMS-HB-1	1375	1395		HCT-15
ALEEEEGGTEVLSK	14	2	0.9999	1		sp|Q6P1R4|DUS1L_HUMAN	Q6P1R4	DUS1L_HUMAN	tRNA-dihydrouridine(16/17) synthase [NAD(P)(+)]-like	2022-12-30-KB-noFAIMS-HB-1	357	370		HCT-15
ALEEGDGSVSGSSPR	15	2	0.9999	1		sp|Q8N3X1|FNBP4_HUMAN	Q8N3X1	FNBP4_HUMAN	Formin-binding protein 4	2022-12-30-KB-noFAIMS-HB-1	420	434		HCT-15
ALEEPAEEEVLEVEAACEK	19	2	1	1	17C(57.0214)	sp|Q8N1W2|ZN710_HUMAN	Q8N1W2	ZN710_HUMAN	Zinc finger protein 710	2022-12-30-KB-noFAIMS-HB-1	75	93	91	HCT-15
ALEESNYELEGK	12	2	1	2		sp|P13645|K1C10_HUMAN	P13645	K1C10_HUMAN	Keratin, type I cytoskeletal 10	2022-12-30-KB-noFAIMS-HB-1	166	177		HCT-15
ALEGLER	7	2	0.5514	1		sp|A8MXV4|NUD19_HUMAN	A8MXV4	NUD19_HUMAN	Nucleoside diphosphate-linked moiety X motif 19	2022-12-30-KB-noFAIMS-HB-1	284	290		HCT-15
ALELDPDNETYK	12	2	0.9952	1		sp|O43765|SGTA_HUMAN	O43765	SGTA_HUMAN	Small glutamine-rich tetratricopeptide repeat-containing protein alpha	2022-12-30-KB-noFAIMS-HB-1	185	196		HCT-15
ALELDQER	8	2	0.7991	1		sp|P35241|RADI_HUMAN	P35241	RADI_HUMAN	Radixin	2022-12-30-KB-noFAIMS-HB-1	372	379		HCT-15
ALELENDR	8	2	0.9933	2		sp|Q03252|LMNB2_HUMAN	Q03252	LMNB2_HUMAN	Lamin-B2	2022-12-30-KB-noFAIMS-HB-1	66	73		HCT-15
ALEMAIEAGAEDVKETEDEEER	22	3	1	3	4M(15.9949)	sp|Q9BSH4|TACO1_HUMAN	Q9BSH4	TACO1_HUMAN	Translational activator of cytochrome c oxidase 1	2022-12-30-KB-noFAIMS-HB-1	206	227		HCT-15
ALENDPDCR	9	2	0.9976	1	8C(57.0214)	sp|P13797|PLST_HUMAN	P13797	PLST_HUMAN	Plastin-3	2022-12-30-KB-noFAIMS-HB-1	136	144	143	HCT-15
ALENTAVK	8	2	0.9984	1		sp|P29144|TPP2_HUMAN	P29144	TPP2_HUMAN	Tripeptidyl-peptidase 2	2022-12-30-KB-noFAIMS-HB-1	481	488		HCT-15
ALEQEVAQLEK	11	2	0.9982	1		sp|Q9P219|DAPLE_HUMAN	Q9P219	DAPLE_HUMAN	Protein Daple	2022-12-30-KB-noFAIMS-HB-1	822	832		HCT-15
ALEQQVEEMK	10	2	1	1	9M(15.9949)	sp|P35579|MYH9_HUMAN	P35579	MYH9_HUMAN	Myosin-9	2022-12-30-KB-noFAIMS-HB-1	1529	1538		HCT-15
ALEQQVEEMR	10	2	1	1		sp|P35580|MYH10_HUMAN	P35580	MYH10_HUMAN	Myosin-10	2022-12-30-KB-noFAIMS-HB-1	1536	1545		HCT-15
ALERDPTEDDVESK	14	2	0.9966	1		sp|Q86YP4|P66A_HUMAN	Q86YP4	P66A_HUMAN	Transcriptional repressor p66-alpha	2022-12-30-KB-noFAIMS-HB-1	14	27		HCT-15
ALETCGGDLK	10	2	0.9949	1	5C(57.0214)	sp|P43897|EFTS_HUMAN	P43897	EFTS_HUMAN	Elongation factor Ts, mitochondrial	2022-12-30-KB-noFAIMS-HB-1	67	76	71	HCT-15
ALEYVEAK	8	2	0.9488	1		sp|Q14690|RRP5_HUMAN	Q14690	RRP5_HUMAN	Protein RRP5 homolog	2022-12-30-KB-noFAIMS-HB-1	1858	1865		HCT-15
ALFEEVPELLTEAEK	15	2	1	1		sp|P31939|PUR9_HUMAN	P31939	PUR9_HUMAN	Bifunctional purine biosynthesis protein PURH	2022-12-30-KB-noFAIMS-HB-1	510	524		HCT-15
ALFEEVPELLTEAEKK	16	3	1	1		sp|P31939|PUR9_HUMAN	P31939	PUR9_HUMAN	Bifunctional purine biosynthesis protein PURH	2022-12-30-KB-noFAIMS-HB-1	510	525		HCT-15
ALGEEEEEPPR	11	2	0.8925	1		sp|Q96B54|ZN428_HUMAN	Q96B54	ZN428_HUMAN	Zinc finger protein 428	2022-12-30-KB-noFAIMS-HB-1	130	140		HCT-15
ALGKHPVSCK	10	2	0.9996	1	9C(57.0214)	sp|Q16836|HCDH_HUMAN	Q16836	HCDH_HUMAN	Hydroxyacyl-coenzyme A dehydrogenase, mitochondrial	2022-12-30-KB-noFAIMS-HB-1	203	212	211	HCT-15
ALGLDSANEK	10	2	0.9199	2		sp|Q13451|FKBP5_HUMAN	Q13451	FKBP5_HUMAN	Peptidyl-prolyl cis-trans isomerase FKBP5	2022-12-30-KB-noFAIMS-HB-1	343	352		HCT-15
ALGLGVEQLPVVFEDVVLHQATILPK	26	3	1	1		sp|P49327|FAS_HUMAN	P49327	FAS_HUMAN	Fatty acid synthase	2022-12-30-KB-noFAIMS-HB-1	902	927		HCT-15
ALGQAASDNSGPEDAKR	17	3	1	2		sp|Q5JPE7|NOMO2_HUMAN	Q5JPE7	NOMO2_HUMAN	Nodal modulator 2	2022-12-30-KB-noFAIMS-HB-1	1196	1212		HCT-15
ALGSEVQDASK	11	2	0.9984	1		sp|Q9H2G2|SLK_HUMAN	Q9H2G2	SLK_HUMAN	STE20-like serine/threonine-protein kinase	2022-12-30-KB-noFAIMS-HB-1	664	674		HCT-15
ALGVTEDR	8	2	0.772	1		sp|O95202|LETM1_HUMAN	O95202	LETM1_HUMAN	Mitochondrial proton/calcium exchanger protein	2022-12-30-KB-noFAIMS-HB-1	386	393		HCT-15
ALIDQEVK	8	2	0.969	1		sp|O75608|LYPA1_HUMAN	O75608	LYPA1_HUMAN	Acyl-protein thioesterase 1	2022-12-30-KB-noFAIMS-HB-1	98	105		HCT-15
ALIEAEK	7	2	0.9469	1		sp|O94905|ERLN2_HUMAN	O94905	ERLN2_HUMAN	Erlin-2	2022-12-30-KB-noFAIMS-HB-1	214	220		HCT-15
ALKAQAEHAEK	11	2	0.8539	1		sp|O60885|BRD4_HUMAN	O60885	BRD4_HUMAN	Bromodomain-containing protein 4	2022-12-30-KB-noFAIMS-HB-1	1240	1250		HCT-15
ALKEPPR	7	2	0.7777	1		sp|P30050|RL12_HUMAN	P30050	RL12_HUMAN	60S ribosomal protein L12	2022-12-30-KB-noFAIMS-HB-1	84	90		HCT-15
ALKSEVQK	8	2	0.7786	1		sp|Q86UP2|KTN1_HUMAN	Q86UP2	KTN1_HUMAN	Kinectin	2022-12-30-KB-noFAIMS-HB-1	709	716		HCT-15
ALLAANEEEDR	11	2	1	1		sp|Q5C9Z4|NOM1_HUMAN	Q5C9Z4	NOM1_HUMAN	Nucleolar MIF4G domain-containing protein 1	2022-12-30-KB-noFAIMS-HB-1	174	184		HCT-15
ALLDSSENCDR	11	2	1	1	9C(57.0214)	sp|Q5VT52|RPRD2_HUMAN	Q5VT52	RPRD2_HUMAN	Regulation of nuclear pre-mRNA domain-containing protein 2	2022-12-30-KB-noFAIMS-HB-1	895	905	903	HCT-15
ALLEEVK	7	2	0.9413	1		sp|Q96EK5|KBP_HUMAN	Q96EK5	KBP_HUMAN	KIF1-binding protein	2022-12-30-KB-noFAIMS-HB-1	41	47		HCT-15
ALLELQLEPEELYQTFQR	18	2	1	1		sp|P13639|EF2_HUMAN	P13639	EF2_HUMAN	Elongation factor 2	2022-12-30-KB-noFAIMS-HB-1	163	180		HCT-15
ALLQQQPEDDSK	12	2	1	1		sp|Q9UHB9|SRP68_HUMAN	Q9UHB9	SRP68_HUMAN	Signal recognition particle subunit SRP68	2022-12-30-KB-noFAIMS-HB-1	405	416		HCT-15
ALLQQQPEDDSKR	13	3	0.5641	1		sp|Q9UHB9|SRP68_HUMAN	Q9UHB9	SRP68_HUMAN	Signal recognition particle subunit SRP68	2022-12-30-KB-noFAIMS-HB-1	405	417		HCT-15
ALMDEVVK	8	2	0.9983	1		sp|P00558|PGK1_HUMAN	P00558	PGK1_HUMAN	Phosphoglycerate kinase 1	2022-12-30-KB-noFAIMS-HB-1	354	361		HCT-15
ALMLCEGLFVADVTDFEGWK	20	2	0.9885	1	5C(57.0214)	sp|Q08380|LG3BP_HUMAN	Q08380	LG3BP_HUMAN	Galectin-3-binding protein	2022-12-30-KB-noFAIMS-HB-1	522	541	526	HCT-15
ALMLQGVDLLADAVAVTMGPK	21	2, 3	1	6	18M(15.9949), 3M(15.9949)	sp|P10809|CH60_HUMAN	P10809	CH60_HUMAN	60 kDa heat shock protein, mitochondrial	2022-12-30-KB-noFAIMS-HB-1	38	58		HCT-15
ALNALCDGLIDELNQALK	18	2	1	1	6C(57.0214)	sp|P30084|ECHM_HUMAN	P30084	ECHM_HUMAN	Enoyl-CoA hydratase, mitochondrial	2022-12-30-KB-noFAIMS-HB-1	57	74	62	HCT-15
ALNHEIEELEK	11	2, 3	1	3		sp|O95347|SMC2_HUMAN	O95347	SMC2_HUMAN	Structural maintenance of chromosomes protein 2	2022-12-30-KB-noFAIMS-HB-1	276	286		HCT-15
ALPASETPK	9	2	0.9862	1		sp|O76021|RL1D1_HUMAN	O76021	RL1D1_HUMAN	Ribosomal L1 domain-containing protein 1	2022-12-30-KB-noFAIMS-HB-1	409	417		HCT-15
ALPFWNEEIVPQIK	14	2	0.8361	1		sp|P18669|PGAM1_HUMAN	P18669	PGAM1_HUMAN	Phosphoglycerate mutase 1	2022-12-30-KB-noFAIMS-HB-1	163	176		HCT-15
ALPSEELNR	9	2	0.9789	2		sp|Q04637|IF4G1_HUMAN	Q04637	IF4G1_HUMAN	Eukaryotic translation initiation factor 4 gamma 1	2022-12-30-KB-noFAIMS-HB-1	1437	1445		HCT-15
ALQAQEIECR	10	2	0.9998	2	9C(57.0214)	sp|Q8NBJ5|GT251_HUMAN	Q8NBJ5	GT251_HUMAN	Procollagen galactosyltransferase 1	2022-12-30-KB-noFAIMS-HB-1	361	370	369	HCT-15
ALQEGDLASSR	11	2	0.9887	1		sp|Q9NV70|EXOC1_HUMAN	Q9NV70	EXOC1_HUMAN	Exocyst complex component 1	2022-12-30-KB-noFAIMS-HB-1	289	299		HCT-15
ALQEGEGDLSISADR	15	2	1	60		sp|P49589|SYCC_HUMAN	P49589	SYCC_HUMAN	Cysteine--tRNA ligase, cytoplasmic	2022-12-30-KB-noFAIMS-HB-1	296	310		HCT-15
ALQLEEER	8	2	0.9911	1		sp|P15311|EZRI_HUMAN	P15311	EZRI_HUMAN	Ezrin	2022-12-30-KB-noFAIMS-HB-1	372	379		HCT-15
ALQLEEERK	9	2	0.9978	2		sp|P15311|EZRI_HUMAN	P15311	EZRI_HUMAN	Ezrin	2022-12-30-KB-noFAIMS-HB-1	372	380		HCT-15
ALQPLEEGEDEEK	13	2	1	2		sp|Q14764|MVP_HUMAN	Q14764	MVP_HUMAN	Major vault protein	2022-12-30-KB-noFAIMS-HB-1	336	348		HCT-15
ALQQEQEIEQR	11	2	1	2		sp|Q86YP4|P66A_HUMAN	Q86YP4	P66A_HUMAN	Transcriptional repressor p66-alpha	2022-12-30-KB-noFAIMS-HB-1	465	475		HCT-15
ALQQQQQQQQQK	12	2	0.9999	1		sp|Q6Y7W6|GGYF2_HUMAN	Q6Y7W6	GGYF2_HUMAN	GRB10-interacting GYF protein 2	2022-12-30-KB-noFAIMS-HB-1	974	985		HCT-15
ALQSNIIPFCDEVMQLLLENLGNENVHR	28	3	0.8944	1	10C(57.0214)	sp|Q14974|IMB1_HUMAN	Q14974	IMB1_HUMAN	Importin subunit beta-1	2022-12-30-KB-noFAIMS-HB-1	680	707	689	HCT-15
ALSDREEEEEDDEEEEEEVEAAAQR	25	3	1	1		sp|Q8N3E9|PLCD3_HUMAN	Q8N3E9	PLCD3_HUMAN	1-phosphatidylinositol 4,5-bisphosphate phosphodiesterase delta-3	2022-12-30-KB-noFAIMS-HB-1	494	518		HCT-15
ALSEGEEITAAPER	14	2	0.9998	2		sp|O43822|CU002_HUMAN	O43822	CU002_HUMAN	Protein C21orf2	2022-12-30-KB-noFAIMS-HB-1	134	147		HCT-15
ALSQAAVEEEEEEEEEEEPAQGK	23	2	1	2		sp|Q5JTH9|RRP12_HUMAN	Q5JTH9	RRP12_HUMAN	RRP12-like protein	2022-12-30-KB-noFAIMS-HB-1	1047	1069		HCT-15
ALSQLAEVEEK	11	2	0.9999	1		sp|O60749|SNX2_HUMAN	O60749	SNX2_HUMAN	Sorting nexin-2	2022-12-30-KB-noFAIMS-HB-1	363	373		HCT-15
ALSVETEK	8	2	0.5156	1		sp|P10155|RO60_HUMAN	P10155	RO60_HUMAN	60 kDa SS-A/Ro ribonucleoprotein	2022-12-30-KB-noFAIMS-HB-1	217	224		HCT-15
ALTDDSDENEEEDAFTDQK	19	2	1	2		sp|Q8NI35|INADL_HUMAN	Q8NI35	INADL_HUMAN	InaD-like protein	2022-12-30-KB-noFAIMS-HB-1	1207	1225		HCT-15
ALTDKVTDLLGGLFSK	16	3	0.7581	1		sp|O43615|TIM44_HUMAN	O43615	TIM44_HUMAN	Mitochondrial import inner membrane translocase subunit TIM44	2022-12-30-KB-noFAIMS-HB-1	278	293		HCT-15
ALTSADGASEEQSQNDEDNQGSEK	24	2	1	1		sp|Q92552|RT27_HUMAN	Q92552	RT27_HUMAN	28S ribosomal protein S27, mitochondrial	2022-12-30-KB-noFAIMS-HB-1	289	312		HCT-15
ALTVPELTQQVFDAK	15	2	0.999	1		sp|P07437|TBB5_HUMAN	P07437	TBB5_HUMAN	Tubulin beta chain	2022-12-30-KB-noFAIMS-HB-1	283	297		HCT-15
ALVADSHPESER	12	2, 3	1	5		sp|Q01082|SPTB2_HUMAN	Q01082	SPTB2_HUMAN	Spectrin beta chain, non-erythrocytic 1	2022-12-30-KB-noFAIMS-HB-1	1657	1668		HCT-15
ALVEEEITR	9	2	0.9853	1		sp|O14976|GAK_HUMAN	O14976	GAK_HUMAN	Cyclin-G-associated kinase	2022-12-30-KB-noFAIMS-HB-1	212	220		HCT-15
ALVLDCHYPEDEVGQEDEAESDIFSIR	27	3	1	2	6C(57.0214)	sp|Q07021|C1QBP_HUMAN	Q07021	C1QBP_HUMAN	Complement component 1 Q subcomponent-binding protein, mitochondrial	2022-12-30-KB-noFAIMS-HB-1	181	207	186	HCT-15
ALVLELCCNDESGEDVEVPYVR	22	2	0.995	1	7C(57.0214), 8C(57.0214)	sp|P22314|UBA1_HUMAN	P22314	UBA1_HUMAN	Ubiquitin-like modifier-activating enzyme 1	2022-12-30-KB-noFAIMS-HB-1	1033	1054	10391040	HCT-15
ALVVPEPEPDSDSNQER	17	2	1	1		sp|Q5VTR2|BRE1A_HUMAN	Q5VTR2	BRE1A_HUMAN	E3 ubiquitin-protein ligase BRE1A	2022-12-30-KB-noFAIMS-HB-1	126	142		HCT-15
ALYDTFSAFGNILSCK	16	2	1	1	15C(57.0214)	sp|P11940|PABP1_HUMAN	P11940	PABP1_HUMAN	Polyadenylate-binding protein 1	2022-12-30-KB-noFAIMS-HB-1	114	129	128	HCT-15
ALYEQNQSDVNEAK	14	2	0.9998	2		sp|Q14691|PSF1_HUMAN	Q14691	PSF1_HUMAN	DNA replication complex GINS protein PSF1	2022-12-30-KB-noFAIMS-HB-1	38	51		HCT-15
AMAEDLGDQDKAK	13	2	1	1		sp|Q92541|RTF1_HUMAN	Q92541	RTF1_HUMAN	RNA polymerase-associated protein RTF1 homolog	2022-12-30-KB-noFAIMS-HB-1	521	533		HCT-15
AMETEVLETR	10	2	0.9406	1		sp|Q9H0L4|CSTFT_HUMAN	Q9H0L4	CSTFT_HUMAN	Cleavage stimulation factor subunit 2 tau variant	2022-12-30-KB-noFAIMS-HB-1	422	431		HCT-15
AMEVDERPTEQYSDIGGLDK	20	3	1	2	2M(15.9949)	sp|P17980|PRS6A_HUMAN	P17980	PRS6A_HUMAN	26S proteasome regulatory subunit 6A	2022-12-30-KB-noFAIMS-HB-1	174	193		HCT-15
AMEVDIEERPK	11	3	0.9958	1		sp|Q9Y3C1|NOP16_HUMAN	Q9Y3C1	NOP16_HUMAN	Nucleolar protein 16	2022-12-30-KB-noFAIMS-HB-1	75	85		HCT-15
AMGDAEIK	8	2	0.948	1		sp|P35606|COPB2_HUMAN	P35606	COPB2_HUMAN	Coatomer subunit beta'	2022-12-30-KB-noFAIMS-HB-1	329	336		HCT-15
AMGIMNSFVNDIFER	15	2	1	3	2M(15.9949), 5M(15.9949)	sp|O60814|H2B1K_HUMAN	O60814	H2B1K_HUMAN	Histone H2B type 1-K	2022-12-30-KB-noFAIMS-HB-1	59	73		HCT-15
AMGQGLPDEEQEK	13	2	0.9996	1		sp|Q9Y4W2|LAS1L_HUMAN	Q9Y4W2	LAS1L_HUMAN	Ribosomal biogenesis protein LAS1L	2022-12-30-KB-noFAIMS-HB-1	487	499		HCT-15
AMNGESLDGR	10	2	0.9999	2		sp|P98179|RBM3_HUMAN	P98179	RBM3_HUMAN	RNA-binding protein 3	2022-12-30-KB-noFAIMS-HB-1	66	75		HCT-15
AMQNNAKPEQK	11	2	0.987	1	2M(15.9949)	sp|Q16186|ADRM1_HUMAN	Q16186	ADRM1_HUMAN	Proteasomal ubiquitin receptor ADRM1	2022-12-30-KB-noFAIMS-HB-1	380	390		HCT-15
AMVSNAQLDNEK	12	2	1	1		sp|Q32MZ4|LRRF1_HUMAN	Q32MZ4	LRRF1_HUMAN	Leucine-rich repeat flightless-interacting protein 1	2022-12-30-KB-noFAIMS-HB-1	174	185		HCT-15
ANAEIAQVR	9	2	0.7666	1		sp|O95359|TACC2_HUMAN	O95359	TACC2_HUMAN	Transforming acidic coiled-coil-containing protein 2	2022-12-30-KB-noFAIMS-HB-1	2888	2896		HCT-15
ANDDVAQEIAER	12	2	0.9642	2		sp|Q8NBL1|PGLT1_HUMAN	Q8NBL1	PGLT1_HUMAN	Protein O-glucosyltransferase 1	2022-12-30-KB-noFAIMS-HB-1	330	341		HCT-15
ANDEANQSDTSVSLSEPK	18	2	1	2		sp|O95684|FR1OP_HUMAN	O95684	FR1OP_HUMAN	FGFR1 oncogene partner	2022-12-30-KB-noFAIMS-HB-1	195	212		HCT-15
ANDGEGGDEEAGTEEAVPR	19	2	1	1		sp|Q9H3Q1|BORG4_HUMAN	Q9H3Q1	BORG4_HUMAN	Cdc42 effector protein 4	2022-12-30-KB-noFAIMS-HB-1	147	165		HCT-15
ANEEIAQVR	9	2	0.9971	1		sp|O75410|TACC1_HUMAN	O75410	TACC1_HUMAN	Transforming acidic coiled-coil-containing protein 1	2022-12-30-KB-noFAIMS-HB-1	744	752		HCT-15
ANEEYGLR	8	2	0.9533	2		sp|Q9UDY2|ZO2_HUMAN	Q9UDY2	ZO2_HUMAN	Tight junction protein ZO-2	2022-12-30-KB-noFAIMS-HB-1	315	322		HCT-15
ANGMELDGR	9	2	0.9983	1		sp|P62995|TRA2B_HUMAN	P62995	TRA2B_HUMAN	Transformer-2 protein homolog beta	2022-12-30-KB-noFAIMS-HB-1	179	187		HCT-15
ANHEEVLAAGK	11	2	1	2		sp|P00491|PNPH_HUMAN	P00491	PNPH_HUMAN	Purine nucleoside phosphorylase	2022-12-30-KB-noFAIMS-HB-1	255	265		HCT-15
ANIKHKPGGGDVK	13	2, 3	0.9862	2		sp|P27816|MAP4_HUMAN	P27816	MAP4_HUMAN	Microtubule-associated protein 4	2022-12-30-KB-noFAIMS-HB-1	1043	1055		HCT-15
ANINIEK	7	2	0.9857	1		sp|P61026|RAB10_HUMAN	P61026	RAB10_HUMAN	Ras-related protein Rab-10	2022-12-30-KB-noFAIMS-HB-1	155	161		HCT-15
ANLNALDR	8	2	0.5058	1		sp|A5A3E0|POTEF_HUMAN	A5A3E0	POTEF_HUMAN	POTE ankyrin domain family member F	2022-12-30-KB-noFAIMS-HB-1	296	303		HCT-15
ANNPEQNR	8	2	0.9666	4		sp|Q7KZF4|SND1_HUMAN	Q7KZF4	SND1_HUMAN	Staphylococcal nuclease domain-containing protein 1	2022-12-30-KB-noFAIMS-HB-1	141	148		HCT-15
ANNPEQNRLSECEEQAK	17	3	0.9995	2	12C(57.0214)	sp|Q7KZF4|SND1_HUMAN	Q7KZF4	SND1_HUMAN	Staphylococcal nuclease domain-containing protein 1	2022-12-30-KB-noFAIMS-HB-1	141	157	152	HCT-15
ANVAKAEAEK	10	2	0.9877	1		sp|P52815|RM12_HUMAN	P52815	RM12_HUMAN	39S ribosomal protein L12, mitochondrial	2022-12-30-KB-noFAIMS-HB-1	174	183		HCT-15
ANVEKPVK	8	2	0.9971	2		sp|Q9H8Y8|GORS2_HUMAN	Q9H8Y8	GORS2_HUMAN	Golgi reassembly-stacking protein 2	2022-12-30-KB-noFAIMS-HB-1	61	68		HCT-15
APAEEEVGPR	10	2	0.9862	1		sp|Q9P1Y5|CAMP3_HUMAN	Q9P1Y5	CAMP3_HUMAN	Calmodulin-regulated spectrin-associated protein 3	2022-12-30-KB-noFAIMS-HB-1	964	973		HCT-15
APAPEAEDEEVAR	13	2	0.7566	1		sp|Q8NBN7|RDH13_HUMAN	Q8NBN7	RDH13_HUMAN	Retinol dehydrogenase 13	2022-12-30-KB-noFAIMS-HB-1	295	307		HCT-15
APAQKAPAPK	10	2	0.9998	4		sp|P50914|RL14_HUMAN	P50914	RL14_HUMAN	60S ribosomal protein L14	2022-12-30-KB-noFAIMS-HB-1	200	209		HCT-15
APDPGFQER	9	2	0.998	1		sp|Q9UHL4|DPP2_HUMAN	Q9UHL4	DPP2_HUMAN	Dipeptidyl peptidase 2	2022-12-30-KB-noFAIMS-HB-1	26	34		HCT-15
APEVDIK	7	2	0.9318	1		sp|Q09666|AHNK_HUMAN	Q09666	AHNK_HUMAN	Neuroblast differentiation-associated protein AHNAK	2022-12-30-KB-noFAIMS-HB-1	4032	4038		HCT-15
APGAEEDDSELQR	13	2	1	1		sp|Q53F19|NCBP3_HUMAN	Q53F19	NCBP3_HUMAN	Nuclear cap-binding protein subunit 3	2022-12-30-KB-noFAIMS-HB-1	567	579		HCT-15
APGIDDIK	8	2	0.9691	1		sp|Q9H4A3|WNK1_HUMAN	Q9H4A3	WNK1_HUMAN	Serine/threonine-protein kinase WNK1	2022-12-30-KB-noFAIMS-HB-1	1646	1653		HCT-15
APKPEDIDEEDDDVPDLVENFDEASK	26	3	1	1		sp|Q96K17|BT3L4_HUMAN	Q96K17	BT3L4_HUMAN	Transcription factor BTF3 homolog 4	2022-12-30-KB-noFAIMS-HB-1	129	154		HCT-15
APKPEDIDEEDDDVPDLVENFDEASKNEAN	30	3	1	5		sp|Q96K17|BT3L4_HUMAN	Q96K17	BT3L4_HUMAN	Transcription factor BTF3 homolog 4	2022-12-30-KB-noFAIMS-HB-1	129	158		HCT-15
APLATGEDDDDEVPDLVENFDEASK	25	2	1	1		sp|P20290|BTF3_HUMAN	P20290	BTF3_HUMAN	Transcription factor BTF3	2022-12-30-KB-noFAIMS-HB-1	178	202		HCT-15
APLATGEDDDDEVPDLVENFDEASKNEAN	29	2, 3	0.9999	6		sp|P20290|BTF3_HUMAN	P20290	BTF3_HUMAN	Transcription factor BTF3	2022-12-30-KB-noFAIMS-HB-1	178	206		HCT-15
APLEVAQEH	9	2	0.9999	1		sp|O94903|PLPHP_HUMAN	O94903	PLPHP_HUMAN	Pyridoxal phosphate homeostasis protein	2022-12-30-KB-noFAIMS-HB-1	267	275		HCT-15
APNTAELK	8	2	0.918	1		sp|Q04206|TF65_HUMAN	Q04206	TF65_HUMAN	Transcription factor p65	2022-12-30-KB-noFAIMS-HB-1	188	195		HCT-15
APPEPADSLTEACK	14	2	0.6262	1	13C(57.0214)	sp|O00291|HIP1_HUMAN	O00291	HIP1_HUMAN	Huntingtin-interacting protein 1	2022-12-30-KB-noFAIMS-HB-1	713	726	725	HCT-15
APPLVENEEAEPGR	14	2	1	1		sp|O14908|GIPC1_HUMAN	O14908	GIPC1_HUMAN	PDZ domain-containing protein GIPC1	2022-12-30-KB-noFAIMS-HB-1	11	24		HCT-15
APQVDVDK	8	2	0.9724	1		sp|P41250|GARS_HUMAN	P41250	GARS_HUMAN	Glycine--tRNA ligase	2022-12-30-KB-noFAIMS-HB-1	86	93		HCT-15
APQVVAEAAK	10	2	0.9998	2		sp|O60832|DKC1_HUMAN	O60832	DKC1_HUMAN	H/ACA ribonucleoprotein complex subunit DKC1	2022-12-30-KB-noFAIMS-HB-1	434	443		HCT-15
APTTVEDR	8	2	0.9144	1		sp|Q9H8Y8|GORS2_HUMAN	Q9H8Y8	GORS2_HUMAN	Golgi reassembly-stacking protein 2	2022-12-30-KB-noFAIMS-HB-1	421	428		HCT-15
APVGVEKK	8	2	0.9538	2		sp|O43237|DC1L2_HUMAN	O43237	DC1L2_HUMAN	Cytoplasmic dynein 1 light intermediate chain 2	2022-12-30-KB-noFAIMS-HB-1	2	9		HCT-15
AQAAKAGAPGKA	12	2	0.9998	2		sp|O15212|PFD6_HUMAN	O15212	PFD6_HUMAN	Prefoldin subunit 6	2022-12-30-KB-noFAIMS-HB-1	118	129		HCT-15
AQADLALEK	9	2	0.9949	1		sp|Q14980|NUMA1_HUMAN	Q14980	NUMA1_HUMAN	Nuclear mitotic apparatus protein 1	2022-12-30-KB-noFAIMS-HB-1	1016	1024		HCT-15
AQAELENVSGALNEAESK	18	2	1	1		sp|Q7Z406|MYH14_HUMAN	Q7Z406	MYH14_HUMAN	Myosin-14	2022-12-30-KB-noFAIMS-HB-1	1302	1319		HCT-15
AQAELVGTADEATR	14	2	1	106		sp|P30049|ATPD_HUMAN	P30049	ATPD_HUMAN	ATP synthase subunit delta, mitochondrial	2022-12-30-KB-noFAIMS-HB-1	137	150		HCT-15
AQAEQAALR	9	2	0.9946	1		sp|Q15149|PLEC_HUMAN	Q15149	PLEC_HUMAN	Plectin	2022-12-30-KB-noFAIMS-HB-1	2287	2295		HCT-15
AQALLADVDTLLFDCDGVLWR	21	2	0.9446	1	15C(57.0214)	sp|A6NDG6|PGP_HUMAN	A6NDG6	PGP_HUMAN	Glycerol-3-phosphate phosphatase	2022-12-30-KB-noFAIMS-HB-1	21	41	35	HCT-15
AQAYQTGK	8	2	0.524	1		sp|P14625|ENPL_HUMAN	P14625	ENPL_HUMAN	Endoplasmin	2022-12-30-KB-noFAIMS-HB-1	664	671		HCT-15
AQCEDDLAEK	10	2	0.9908	1	3C(57.0214)	sp|Q12797|ASPH_HUMAN	Q12797	ASPH_HUMAN	Aspartyl/asparaginyl beta-hydroxylase	2022-12-30-KB-noFAIMS-HB-1	382	391	384	HCT-15
AQDDLTLR	8	2	0.9295	1		sp|Q8WUF5|IASPP_HUMAN	Q8WUF5	IASPP_HUMAN	RelA-associated inhibitor	2022-12-30-KB-noFAIMS-HB-1	236	243		HCT-15
AQDDVSEWASK	11	2	0.6869	1		sp|O00339|MATN2_HUMAN	O00339	MATN2_HUMAN	Matrilin-2	2022-12-30-KB-noFAIMS-HB-1	771	781		HCT-15
AQDEIPALSVSRPQTGLSFLGPEPEDLEDLYSR	33	3	0.998	2		sp|P43686|PRS6B_HUMAN	P43686	PRS6B_HUMAN	26S proteasome regulatory subunit 6B	2022-12-30-KB-noFAIMS-HB-1	11	43		HCT-15
AQDIEAGDGTTSVVIIAGSLLDSCTK	26	2	1	1	24C(57.0214)	sp|P50991|TCPD_HUMAN	P50991	TCPD_HUMAN	T-complex protein 1 subunit delta	2022-12-30-KB-noFAIMS-HB-1	97	122	120	HCT-15
AQDQGEKENPMR	12	2	1	2	11M(15.9949), N-term(42.0106)	sp|P62913|RL11_HUMAN	P62913	RL11_HUMAN	60S ribosomal protein L11	2022-12-30-KB-noFAIMS-HB-1	2	13		HCT-15
AQDQGEKENPMRELR	15	3	0.9864	1	N-term(42.0106)	sp|P62913|RL11_HUMAN	P62913	RL11_HUMAN	60S ribosomal protein L11	2022-12-30-KB-noFAIMS-HB-1	2	16		HCT-15
AQEAPGQAEPPAAAEVQGAGNENEPR	26	2, 3	1	4		sp|O14745|NHRF1_HUMAN	O14745	NHRF1_HUMAN	Na(+)/H(+) exchange regulatory cofactor NHE-RF1	2022-12-30-KB-noFAIMS-HB-1	113	138		HCT-15
AQEEAERLEADR	12	2, 3	0.9996	2		sp|P15311|EZRI_HUMAN	P15311	EZRI_HUMAN	Ezrin	2022-12-30-KB-noFAIMS-HB-1	382	393		HCT-15
AQEEPPAK	8	2	0.9942	1		sp|Q9UKV3|ACINU_HUMAN	Q9UKV3	ACINU_HUMAN	Apoptotic chromatin condensation inducer in the nucleus	2022-12-30-KB-noFAIMS-HB-1	1202	1209		HCT-15
AQEEYEQIQAK	11	2	0.9993	2		sp|Q9P031|TAP26_HUMAN	Q9P031	TAP26_HUMAN	Thyroid transcription factor 1-associated protein 26	2022-12-30-KB-noFAIMS-HB-1	172	182		HCT-15
AQEGESTLEIR	11	2	0.9999	1		sp|O95359|TACC2_HUMAN	O95359	TACC2_HUMAN	Transforming acidic coiled-coil-containing protein 2	2022-12-30-KB-noFAIMS-HB-1	735	745		HCT-15
AQENYEGSEEVSPPQTK	17	2	1	3		sp|Q93008|USP9X_HUMAN	Q93008	USP9X_HUMAN	Probable ubiquitin carboxyl-terminal hydrolase FAF-X	2022-12-30-KB-noFAIMS-HB-1	2552	2568		HCT-15
AQEPESGLSEETQVK	15	2	1	10		sp|P78527|PRKDC_HUMAN	P78527	PRKDC_HUMAN	DNA-dependent protein kinase catalytic subunit	2022-12-30-KB-noFAIMS-HB-1	4091	4105		HCT-15
AQETEAAPSQAPADEPEPESAAAQSQENQDTRPK	34	3	1	2		sp|Q9UNF1|MAGD2_HUMAN	Q9UNF1	MAGD2_HUMAN	Melanoma-associated antigen D2	2022-12-30-KB-noFAIMS-HB-1	138	171		HCT-15
AQEVAELKR	9	2	0.9038	1		sp|Q8IY81|SPB1_HUMAN	Q8IY81	SPB1_HUMAN	pre-rRNA processing protein FTSJ3	2022-12-30-KB-noFAIMS-HB-1	377	385		HCT-15
AQGEKPLAGAK	11	2	0.9998	1		sp|O43865|SAHH2_HUMAN	O43865	SAHH2_HUMAN	S-adenosylhomocysteine hydrolase-like protein 1	2022-12-30-KB-noFAIMS-HB-1	137	147		HCT-15
AQGGDGVLDATGEEANSNAENPK	23	2	1	1		sp|Q6P158|DHX57_HUMAN	Q6P158	DHX57_HUMAN	Putative ATP-dependent RNA helicase DHX57	2022-12-30-KB-noFAIMS-HB-1	1189	1211		HCT-15
AQGGDGVVPDTELEGR	16	2	1	2		sp|Q13753|LAMC2_HUMAN	Q13753	LAMC2_HUMAN	Laminin subunit gamma-2	2022-12-30-KB-noFAIMS-HB-1	637	652		HCT-15
AQGIAPEDK	9	2	0.9862	2		sp|Q08752|PPID_HUMAN	Q08752	PPID_HUMAN	Peptidyl-prolyl cis-trans isomerase D	2022-12-30-KB-noFAIMS-HB-1	333	341		HCT-15
AQGQQEELLQR	11	2	0.9999	1		sp|Q6DT37|MRCKG_HUMAN	Q6DT37	MRCKG_HUMAN	Serine/threonine-protein kinase MRCK gamma	2022-12-30-KB-noFAIMS-HB-1	515	525		HCT-15
AQGTDNSDQSEICK	14	2	0.9935	1	13C(57.0214)	sp|Q15643|TRIPB_HUMAN	Q15643	TRIPB_HUMAN	Thyroid receptor-interacting protein 11	2022-12-30-KB-noFAIMS-HB-1	200	213	212	HCT-15
AQHEDQVEQYK	11	2	0.9984	1		sp|P02545|LMNA_HUMAN	P02545	LMNA_HUMAN	Prelamin-A/C	2022-12-30-KB-noFAIMS-HB-1	250	260		HCT-15
AQHEQYVAEAEEK	13	2, 3	1	3		sp|Q9UDT6|CLIP2_HUMAN	Q9UDT6	CLIP2_HUMAN	CAP-Gly domain-containing linker protein 2	2022-12-30-KB-noFAIMS-HB-1	401	413		HCT-15
AQKADKNEVAAEVAK	15	2, 3	1	4		sp|P56192|SYMC_HUMAN	P56192	SYMC_HUMAN	Methionine--tRNA ligase, cytoplasmic	2022-12-30-KB-noFAIMS-HB-1	861	875		HCT-15
AQLEACQQER	10	2	0.9467	1	6C(57.0214)	sp|Q9Y6K5|OAS3_HUMAN	Q9Y6K5	OAS3_HUMAN	2'-5'-oligoadenylate synthase 3	2022-12-30-KB-noFAIMS-HB-1	845	854	850	HCT-15
AQLGGPEAAK	10	2	0.9997	3		sp|P04792|HSPB1_HUMAN	P04792	HSPB1_HUMAN	Heat shock protein beta-1	2022-12-30-KB-noFAIMS-HB-1	189	198		HCT-15
AQLGGPEAAKSDETAAK	17	2, 3	1	2		sp|P04792|HSPB1_HUMAN	P04792	HSPB1_HUMAN	Heat shock protein beta-1	2022-12-30-KB-noFAIMS-HB-1	189	205		HCT-15
AQLGINEDHSEGDEK	15	2	0.9995	1		sp|Q69YQ0|CYTSA_HUMAN	Q69YQ0	CYTSA_HUMAN	Cytospin-A	2022-12-30-KB-noFAIMS-HB-1	211	225		HCT-15
AQLGPDESK	9	2	0.563	1		sp|P12081|SYHC_HUMAN	P12081	SYHC_HUMAN	Histidine--tRNA ligase, cytoplasmic	2022-12-30-KB-noFAIMS-HB-1	43	51		HCT-15
AQLGVQAFADALLIIPK	17	2	1	2		sp|P40227|TCPZ_HUMAN	P40227	TCPZ_HUMAN	T-complex protein 1 subunit zeta	2022-12-30-KB-noFAIMS-HB-1	433	449		HCT-15
AQPAQPADEPAEKADEPMEH	20	2, 3	1	4	18M(15.9949)	sp|P25786|PSA1_HUMAN	P25786	PSA1_HUMAN	Proteasome subunit alpha type-1	2022-12-30-KB-noFAIMS-HB-1	244	263		HCT-15
AQPEEEDEDEVSMK	14	2	1	1		sp|Q5T1M5|FKB15_HUMAN	Q5T1M5	FKB15_HUMAN	FK506-binding protein 15	2022-12-30-KB-noFAIMS-HB-1	1184	1197		HCT-15
AQPPSSAASR	10	2	0.9809	1		sp|Q04637|IF4G1_HUMAN	Q04637	IF4G1_HUMAN	Eukaryotic translation initiation factor 4 gamma 1	2022-12-30-KB-noFAIMS-HB-1	56	65		HCT-15
AQQDKLNTR	9	2	0.9976	2		sp|Q01082|SPTB2_HUMAN	Q01082	SPTB2_HUMAN	Spectrin beta chain, non-erythrocytic 1	2022-12-30-KB-noFAIMS-HB-1	928	936		HCT-15
AQQEAEAAQR	10	2	0.9999	2		sp|Q99426|TBCB_HUMAN	Q99426	TBCB_HUMAN	Tubulin-folding cofactor B	2022-12-30-KB-noFAIMS-HB-1	139	148		HCT-15
AQQEDALAQQAFEEAR	16	2	1	1		sp|Q13951|PEBB_HUMAN	Q13951	PEBB_HUMAN	Core-binding factor subunit beta	2022-12-30-KB-noFAIMS-HB-1	132	147		HCT-15
AQQLAEVEVK	10	2	0.9998	1		sp|Q14764|MVP_HUMAN	Q14764	MVP_HUMAN	Major vault protein	2022-12-30-KB-noFAIMS-HB-1	784	793		HCT-15
AQQQAEAER	9	2	0.9681	1		sp|Q15149|PLEC_HUMAN	Q15149	PLEC_HUMAN	Plectin	2022-12-30-KB-noFAIMS-HB-1	1751	1759		HCT-15
AQQQDKPPR	9	2	0.8632	1		sp|P48634|PRC2A_HUMAN	P48634	PRC2A_HUMAN	Protein PRRC2A	2022-12-30-KB-noFAIMS-HB-1	1248	1256		HCT-15
AQQQEEQGSVNDVKEEEKEEK	21	3	0.9993	1		sp|Q9Y4W2|LAS1L_HUMAN	Q9Y4W2	LAS1L_HUMAN	Ribosomal biogenesis protein LAS1L	2022-12-30-KB-noFAIMS-HB-1	552	572		HCT-15
AQQVAVQEQEIAR	13	2	1	1		sp|O75955|FLOT1_HUMAN	O75955	FLOT1_HUMAN	Flotillin-1	2022-12-30-KB-noFAIMS-HB-1	262	274		HCT-15
AQRPGAHAEDAR	12	3	1	1		sp|Q99952|PTN18_HUMAN	Q99952	PTN18_HUMAN	Tyrosine-protein phosphatase non-receptor type 18	2022-12-30-KB-noFAIMS-HB-1	396	407		HCT-15
AQSELAAHQK	10	2	0.9997	2		sp|P25786|PSA1_HUMAN	P25786	PSA1_HUMAN	Proteasome subunit alpha type-1	2022-12-30-KB-noFAIMS-HB-1	52	61		HCT-15
AQSELAAHQKK	11	2, 3	1	15		sp|P25786|PSA1_HUMAN	P25786	PSA1_HUMAN	Proteasome subunit alpha type-1	2022-12-30-KB-noFAIMS-HB-1	52	62		HCT-15
AQSGSDSSPEPK	12	2	1	3		sp|Q9UQ35|SRRM2_HUMAN	Q9UQ35	SRRM2_HUMAN	Serine/arginine repetitive matrix protein 2	2022-12-30-KB-noFAIMS-HB-1	1614	1625		HCT-15
AQTAPNKDVQR	11	2	0.9968	1		sp|P49588|SYAC_HUMAN	P49588	SYAC_HUMAN	Alanine--tRNA ligase, cytoplasmic	2022-12-30-KB-noFAIMS-HB-1	783	793		HCT-15
AQTKAPPKPAR	11	2, 3	0.9998	5		sp|Q14978|NOLC1_HUMAN	Q14978	NOLC1_HUMAN	Nucleolar and coiled-body phosphoprotein 1	2022-12-30-KB-noFAIMS-HB-1	194	204		HCT-15
AQTQGTRR	8	2	0.527	1	N-term(42.0106)	sp|Q13547|HDAC1_HUMAN	Q13547	HDAC1_HUMAN	Histone deacetylase 1	2022-12-30-KB-noFAIMS-HB-1	2	9		HCT-15
AQVAFECDEDKDER	14	2, 3	1	2	7C(57.0214)	sp|Q96RT1|ERBIN_HUMAN	Q96RT1	ERBIN_HUMAN	Erbin	2022-12-30-KB-noFAIMS-HB-1	458	471	464	HCT-15
AQVTELEDELTAAEDAK	17	2	1	6		sp|Q7Z406|MYH14_HUMAN	Q7Z406	MYH14_HUMAN	Myosin-14	2022-12-30-KB-noFAIMS-HB-1	1563	1579		HCT-15
AQYEDIANR	9	2	1	2		sp|P05787|K2C8_HUMAN	P05787	K2C8_HUMAN	Keratin, type II cytoskeletal 8	2022-12-30-KB-noFAIMS-HB-1	265	273		HCT-15
AQYEDIAQK	9	2	0.9997	1		sp|P04264|K2C1_HUMAN	P04264	K2C1_HUMAN	Keratin, type II cytoskeletal 1	2022-12-30-KB-noFAIMS-HB-1	356	364		HCT-15
ARADPTVESEEAFK	14	2, 3	1	2		sp|Q15014|MO4L2_HUMAN	Q15014	MO4L2_HUMAN	Mortality factor 4-like protein 2	2022-12-30-KB-noFAIMS-HB-1	103	116		HCT-15
ARAEEAEAQKR	11	2, 3	1	4		sp|Q15149|PLEC_HUMAN	Q15149	PLEC_HUMAN	Plectin	2022-12-30-KB-noFAIMS-HB-1	1617	1627		HCT-15
ARAETEELIR	10	2	0.9998	1		sp|P29590|PML_HUMAN	P29590	PML_HUMAN	Protein PML	2022-12-30-KB-noFAIMS-HB-1	271	280		HCT-15
ARASNEDGDIKR	12	3	0.9995	1		sp|Q9UBT2|SAE2_HUMAN	Q9UBT2	SAE2_HUMAN	SUMO-activating enzyme subunit 2	2022-12-30-KB-noFAIMS-HB-1	226	237		HCT-15
ARDQADQECGR	11	2	0.9954	1	9C(57.0214)	sp|Q92817|EVPL_HUMAN	Q92817	EVPL_HUMAN	Envoplakin	2022-12-30-KB-noFAIMS-HB-1	1584	1594	1592	HCT-15
AREETDKEEPASK	13	2, 3	1	11		sp|P05455|LA_HUMAN	P05455	LA_HUMAN	Lupus La protein	2022-12-30-KB-noFAIMS-HB-1	385	397		HCT-15
ARFEELCSDLFR	12	3	0.9997	1	7C(57.0214)	sp|P0DMV8|HS71A_HUMAN	P0DMV8	HS71A_HUMAN	Heat shock 70 kDa protein 1A	2022-12-30-KB-noFAIMS-HB-1	300	311	306	HCT-15
ARGDSEALDEES	12	2	0.9996	1		sp|Q7Z4V5|HDGR2_HUMAN	Q7Z4V5	HDGR2_HUMAN	Hepatoma-derived growth factor-related protein 2	2022-12-30-KB-noFAIMS-HB-1	660	671		HCT-15
ARIEAENR	8	2	0.9595	2		sp|Q15149|PLEC_HUMAN	Q15149	PLEC_HUMAN	Plectin	2022-12-30-KB-noFAIMS-HB-1	2382	2389		HCT-15
ARIQAGAEAK	10	2	0.902	1		sp|Q9UNF1|MAGD2_HUMAN	Q9UNF1	MAGD2_HUMAN	Melanoma-associated antigen D2	2022-12-30-KB-noFAIMS-HB-1	529	538		HCT-15
ARLEETDRR	9	3	0.9614	1		sp|P47897|SYQ_HUMAN	P47897	SYQ_HUMAN	Glutamine--tRNA ligase	2022-12-30-KB-noFAIMS-HB-1	194	202		HCT-15
ARLQDEER	8	2	0.9363	1		sp|P55196|AFAD_HUMAN	P55196	AFAD_HUMAN	Afadin	2022-12-30-KB-noFAIMS-HB-1	1603	1610		HCT-15
ARPAAASPR	9	2	0.9803	1		sp|Q8NC56|LEMD2_HUMAN	Q8NC56	LEMD2_HUMAN	LEM domain-containing protein 2	2022-12-30-KB-noFAIMS-HB-1	76	84		HCT-15
ARPEAAGSEGAAELEP	16	2	1	1		sp|P12755|SKI_HUMAN	P12755	SKI_HUMAN	Ski oncogene	2022-12-30-KB-noFAIMS-HB-1	713	728		HCT-15
ARQINVSTDDSEVK	14	2, 3	0.9888	2		sp|O43172|PRP4_HUMAN	O43172	PRP4_HUMAN	U4/U6 small nuclear ribonucleoprotein Prp4	2022-12-30-KB-noFAIMS-HB-1	96	109		HCT-15
ARSTQGEVTR	10	2	0.974	1		sp|P05362|ICAM1_HUMAN	P05362	ICAM1_HUMAN	Intercellular adhesion molecule 1	2022-12-30-KB-noFAIMS-HB-1	459	468		HCT-15
ARTDLEITDSK	11	2	0.8716	1		sp|O00443|P3C2A_HUMAN	O00443	P3C2A_HUMAN	Phosphatidylinositol 4-phosphate 3-kinase C2 domain-containing subunit alpha	2022-12-30-KB-noFAIMS-HB-1	242	252		HCT-15
ASAAGAECELAR	12	2	0.9992	1	8C(57.0214)	sp|Q9C0B0|UNK_HUMAN	Q9C0B0	UNK_HUMAN	RING finger protein unkempt homolog	2022-12-30-KB-noFAIMS-HB-1	689	700	696	HCT-15
ASAELIEEEVAK	12	2	1	21		sp|P12081|SYHC_HUMAN	P12081	SYHC_HUMAN	Histidine--tRNA ligase, cytoplasmic	2022-12-30-KB-noFAIMS-HB-1	26	37		HCT-15
ASAPYNHHGSR	11	2	0.956	1		sp|Q8N684|CPSF7_HUMAN	Q8N684	CPSF7_HUMAN	Cleavage and polyadenylation specificity factor subunit 7	2022-12-30-KB-noFAIMS-HB-1	313	323		HCT-15
ASATSVSSAGEQAAGDPEGR	20	2	1	1		sp|Q9BZ23|PANK2_HUMAN	Q9BZ23	PANK2_HUMAN	Pantothenate kinase 2, mitochondrial	2022-12-30-KB-noFAIMS-HB-1	139	158		HCT-15
ASDLEDEESAAR	12	2	0.9523	1		sp|Q86VM9|ZCH18_HUMAN	Q86VM9	ZCH18_HUMAN	Zinc finger CCCH domain-containing protein 18	2022-12-30-KB-noFAIMS-HB-1	45	56		HCT-15
ASDPDEAGGPEGSEAVQSGTPEEPEPELEAEASK	34	3	1	3		sp|O60936|NOL3_HUMAN	O60936	NOL3_HUMAN	Nucleolar protein 3	2022-12-30-KB-noFAIMS-HB-1	130	163		HCT-15
ASDPEAGVAR	10	2	0.9179	1		sp|Q9NY93|DDX56_HUMAN	Q9NY93	DDX56_HUMAN	Probable ATP-dependent RNA helicase DDX56	2022-12-30-KB-noFAIMS-HB-1	338	347		HCT-15
ASDPGLPAEEPK	12	2	1	4		sp|P27708|PYR1_HUMAN	P27708	PYR1_HUMAN	CAD protein	2022-12-30-KB-noFAIMS-HB-1	1858	1869		HCT-15
ASDPGLPAEEPKEK	14	2	0.9945	2		sp|P27708|PYR1_HUMAN	P27708	PYR1_HUMAN	CAD protein	2022-12-30-KB-noFAIMS-HB-1	1858	1871		HCT-15
ASDVHEVR	8	2	0.9994	5		sp|P14618|KPYM_HUMAN	P14618	KPYM_HUMAN	Pyruvate kinase PKM	2022-12-30-KB-noFAIMS-HB-1	248	255		HCT-15
ASEDTTSGSPPKK	13	2	0.9998	2		sp|Q9BZZ5|API5_HUMAN	Q9BZZ5	API5_HUMAN	Apoptosis inhibitor 5	2022-12-30-KB-noFAIMS-HB-1	456	468		HCT-15
ASEELQKDLEEVK	13	2	1	2	N-term(42.0106)	sp|Q9HB71|CYBP_HUMAN	Q9HB71	CYBP_HUMAN	Calcyclin-binding protein	2022-12-30-KB-noFAIMS-HB-1	2	14		HCT-15
ASEESVAQLEEEKR	14	2, 3	1	3		sp|Q6P597|KLC3_HUMAN	Q6P597	KLC3_HUMAN	Kinesin light chain 3	2022-12-30-KB-noFAIMS-HB-1	132	145		HCT-15
ASEHKDQLSR	10	2, 3	1	10		sp|Q9Y3T9|NOC2L_HUMAN	Q9Y3T9	NOC2L_HUMAN	Nucleolar complex protein 2 homolog	2022-12-30-KB-noFAIMS-HB-1	66	75		HCT-15
ASELEPEVQAIDR	13	2	1	1	N-term(42.0106)	sp|Q8IWV8|UBR2_HUMAN	Q8IWV8	UBR2_HUMAN	E3 ubiquitin-protein ligase UBR2	2022-12-30-KB-noFAIMS-HB-1	2	14		HCT-15
ASEVCLDDTVTTEK	14	2	1	2	5C(57.0214)	sp|Q9Y2I1|NISCH_HUMAN	Q9Y2I1	NISCH_HUMAN	Nischarin	2022-12-30-KB-noFAIMS-HB-1	432	445	436	HCT-15
ASEVEEILDGNDEK	14	2	1	2		sp|Q12824|SNF5_HUMAN	Q12824	SNF5_HUMAN	SWI/SNF-related matrix-associated actin-dependent regulator of chromatin subfamily B member 1	2022-12-30-KB-noFAIMS-HB-1	93	106		HCT-15
ASEVEEILDGNDEKYK	16	2	1	1		sp|Q12824|SNF5_HUMAN	Q12824	SNF5_HUMAN	SWI/SNF-related matrix-associated actin-dependent regulator of chromatin subfamily B member 1	2022-12-30-KB-noFAIMS-HB-1	93	108		HCT-15
ASFEEASNQLINHIEQFLDTNETPYFMK	28	3	1	1		sp|P13010|XRCC5_HUMAN	P13010	XRCC5_HUMAN	X-ray repair cross-complementing protein 5	2022-12-30-KB-noFAIMS-HB-1	607	634		HCT-15
ASFNNPDR	8	2	0.9622	1		sp|P54727|RD23B_HUMAN	P54727	RD23B_HUMAN	UV excision repair protein RAD23 homolog B	2022-12-30-KB-noFAIMS-HB-1	213	220		HCT-15
ASGAGSEFQDQTR	13	2	0.9982	2		sp|Q5C9Z4|NOM1_HUMAN	Q5C9Z4	NOM1_HUMAN	Nucleolar MIF4G domain-containing protein 1	2022-12-30-KB-noFAIMS-HB-1	532	544		HCT-15
ASGATILSTLANLEGEETFEAAMLGQAEEVVQER	34	3	1	1		sp|P17987|TCPA_HUMAN	P17987	TCPA_HUMAN	T-complex protein 1 subunit alpha	2022-12-30-KB-noFAIMS-HB-1	322	355		HCT-15
ASGGQDGAASSAGAAKR	17	2	1	2		sp|O60287|NPA1P_HUMAN	O60287	NPA1P_HUMAN	Nucleolar pre-ribosomal-associated protein 1	2022-12-30-KB-noFAIMS-HB-1	8	24		HCT-15
ASGRPEELWEAVVGAAER	18	2	0.6074	1	N-term(42.0106)	sp|Q96B36|AKTS1_HUMAN	Q96B36	AKTS1_HUMAN	Proline-rich AKT1 substrate 1	2022-12-30-KB-noFAIMS-HB-1	2	19		HCT-15
ASGRTPEAVQK	11	2	0.8686	1		sp|P49327|FAS_HUMAN	P49327	FAS_HUMAN	Fatty acid synthase	2022-12-30-KB-noFAIMS-HB-1	426	436		HCT-15
ASGTVYSGEEK	11	2	0.9997	1		sp|O95470|SGPL1_HUMAN	O95470	SGPL1_HUMAN	Sphingosine-1-phosphate lyase 1	2022-12-30-KB-noFAIMS-HB-1	145	155		HCT-15
ASGVAVSDGVIKVFNDMK	18	3	0.8864	1	17M(15.9949), N-term(42.0106)	sp|P23528|COF1_HUMAN	P23528	COF1_HUMAN	Cofilin-1	2022-12-30-KB-noFAIMS-HB-1	2	19		HCT-15
ASGVEGADVVK	11	2	1	2		sp|P19367|HXK1_HUMAN	P19367	HXK1_HUMAN	Hexokinase-1	2022-12-30-KB-noFAIMS-HB-1	177	187		HCT-15
ASGVQVADEVCR	12	2	1	1	11C(57.0214), N-term(42.0106)	sp|P60981|DEST_HUMAN	P60981	DEST_HUMAN	Destrin	2022-12-30-KB-noFAIMS-HB-1	2	13	12	HCT-15
ASHEEVEGLVEK	12	2, 3	1	4		sp|Q08380|LG3BP_HUMAN	Q08380	LG3BP_HUMAN	Galectin-3-binding protein	2022-12-30-KB-noFAIMS-HB-1	334	345		HCT-15
ASIQAASAESSGQK	14	2	0.9999	1		sp|Q5QJE6|TDIF2_HUMAN	Q5QJE6	TDIF2_HUMAN	Deoxynucleotidyltransferase terminal-interacting protein 2	2022-12-30-KB-noFAIMS-HB-1	11	24		HCT-15
ASITPGTILIILTGR	15	2	1	1		sp|Q02878|RL6_HUMAN	Q02878	RL6_HUMAN	60S ribosomal protein L6	2022-12-30-KB-noFAIMS-HB-1	142	156		HCT-15
ASKEMFEDTVEER	13	2	1	1	N-term(42.0106)	sp|Q16576|RBBP7_HUMAN	Q16576	RBBP7_HUMAN	Histone-binding protein RBBP7	2022-12-30-KB-noFAIMS-HB-1	2	14		HCT-15
ASKQELETELER	12	3	0.9363	1		sp|Q8TBA6|GOGA5_HUMAN	Q8TBA6	GOGA5_HUMAN	Golgin subfamily A member 5	2022-12-30-KB-noFAIMS-HB-1	526	537		HCT-15
ASLEAAIADAEQR	13	2	1	4		sp|P05787|K2C8_HUMAN	P05787	K2C8_HUMAN	Keratin, type II cytoskeletal 8	2022-12-30-KB-noFAIMS-HB-1	329	341		HCT-15
ASLEDAPVDDLTR	13	2	1	2		sp|Q7Z2W4|ZCCHV_HUMAN	Q7Z2W4	ZCCHV_HUMAN	Zinc finger CCCH-type antiviral protein 1	2022-12-30-KB-noFAIMS-HB-1	283	295		HCT-15
ASLEEPPDGPSAGQATGPGEGR	22	2	1	1		sp|Q9BVG9|PTSS2_HUMAN	Q9BVG9	PTSS2_HUMAN	Phosphatidylserine synthase 2	2022-12-30-KB-noFAIMS-HB-1	23	44		HCT-15
ASLGSLEGEAEAEASSPK	18	2	1	4		sp|Q09666|AHNK_HUMAN	Q09666	AHNK_HUMAN	Neuroblast differentiation-associated protein AHNAK	2022-12-30-KB-noFAIMS-HB-1	5748	5765		HCT-15
ASLSLETSESSQEAK	15	2	0.9999	1		sp|Q92551|IP6K1_HUMAN	Q92551	IP6K1_HUMAN	Inositol hexakisphosphate kinase 1	2022-12-30-KB-noFAIMS-HB-1	136	150		HCT-15
ASLTLEEK	8	2	0.5061	1		sp|Q6P3W7|SCYL2_HUMAN	Q6P3W7	SCYL2_HUMAN	SCY1-like protein 2	2022-12-30-KB-noFAIMS-HB-1	676	683		HCT-15
ASLTQEKEK	9	2	0.9135	1		sp|P48163|MAOX_HUMAN	P48163	MAOX_HUMAN	NADP-dependent malic enzyme	2022-12-30-KB-noFAIMS-HB-1	345	353		HCT-15
ASLVEEDEPAEK	12	2	0.9999	1		sp|Q03701|CEBPZ_HUMAN	Q03701	CEBPZ_HUMAN	CCAAT/enhancer-binding protein zeta	2022-12-30-KB-noFAIMS-HB-1	99	110		HCT-15
ASLVEEDEPAEKENSSK	17	2, 3	1	3		sp|Q03701|CEBPZ_HUMAN	Q03701	CEBPZ_HUMAN	CCAAT/enhancer-binding protein zeta	2022-12-30-KB-noFAIMS-HB-1	99	115		HCT-15
ASLVEEDEPAEKENSSKK	18	3	1	2		sp|Q03701|CEBPZ_HUMAN	Q03701	CEBPZ_HUMAN	CCAAT/enhancer-binding protein zeta	2022-12-30-KB-noFAIMS-HB-1	99	116		HCT-15
ASMAGASSSKESSR	14	2	1	3		sp|Q13428|TCOF_HUMAN	Q13428	TCOF_HUMAN	Treacle protein	2022-12-30-KB-noFAIMS-HB-1	1035	1048		HCT-15
ASMSEFLESEDGEVEQQR	18	2	0.8249	1		sp|Q15022|SUZ12_HUMAN	Q15022	SUZ12_HUMAN	Polycomb protein SUZ12	2022-12-30-KB-noFAIMS-HB-1	538	555		HCT-15
ASNEDGDIKR	10	2	0.9998	1		sp|Q9UBT2|SAE2_HUMAN	Q9UBT2	SAE2_HUMAN	SUMO-activating enzyme subunit 2	2022-12-30-KB-noFAIMS-HB-1	228	237		HCT-15
ASNGETLEK	9	2	0.5257	1		sp|Q9BRT3|MIEN1_HUMAN	Q9BRT3	MIEN1_HUMAN	Migration and invasion enhancer 1	2022-12-30-KB-noFAIMS-HB-1	96	104		HCT-15
ASNGNARPETVTNDDEEALDEETK	24	2, 3	1	7		sp|P49756|RBM25_HUMAN	P49756	RBM25_HUMAN	RNA-binding protein 25	2022-12-30-KB-noFAIMS-HB-1	178	201		HCT-15
ASNVTNKTDPR	11	2	0.9996	1	N-term(42.0106)	sp|P07910|HNRPC_HUMAN	P07910	HNRPC_HUMAN	Heterogeneous nuclear ribonucleoproteins C1/C2	2022-12-30-KB-noFAIMS-HB-1	2	12		HCT-15
ASPDPDLDPDLSR	13	2	1	1		sp|Q9BQC3|DPH2_HUMAN	Q9BQC3	DPH2_HUMAN	2-(3-amino-3-carboxypropyl)histidine synthase subunit 2	2022-12-30-KB-noFAIMS-HB-1	224	236		HCT-15
ASPSTAGETPSGVK	14	2	0.6335	1		sp|Q9UI10|EI2BD_HUMAN	Q9UI10	EI2BD_HUMAN	Translation initiation factor eIF-2B subunit delta	2022-12-30-KB-noFAIMS-HB-1	129	142		HCT-15
ASPTSDIESVER	12	2	0.995	1		sp|Q96JK2|DCAF5_HUMAN	Q96JK2	DCAF5_HUMAN	DDB1- and CUL4-associated factor 5	2022-12-30-KB-noFAIMS-HB-1	647	658		HCT-15
ASQDTINSSVVEENGEVK	18	2	1	1		sp|Q13029|PRDM2_HUMAN	Q13029	PRDM2_HUMAN	PR domain zinc finger protein 2	2022-12-30-KB-noFAIMS-HB-1	463	480		HCT-15
ASSAASSEHFEK	12	2	1	1	N-term(42.0106)	sp|Q9UEU0|VTI1B_HUMAN	Q9UEU0	VTI1B_HUMAN	Vesicle transport through interaction with t-SNAREs homolog 1B	2022-12-30-KB-noFAIMS-HB-1	2	13		HCT-15
ASSDASKVTSK	11	2	0.9998	6		sp|O75369|FLNB_HUMAN	O75369	FLNB_HUMAN	Filamin-B	2022-12-30-KB-noFAIMS-HB-1	2508	2518		HCT-15
ASSGAGDPLDSK	12	2	0.9938	1	N-term(42.0106)	sp|Q9Y2R0|COA3_HUMAN	Q9Y2R0	COA3_HUMAN	Cytochrome c oxidase assembly factor 3 homolog, mitochondrial	2022-12-30-KB-noFAIMS-HB-1	2	13		HCT-15
ASSGAGDPLDSKR	13	2	0.9999	1	N-term(42.0106)	sp|Q9Y2R0|COA3_HUMAN	Q9Y2R0	COA3_HUMAN	Cytochrome c oxidase assembly factor 3 homolog, mitochondrial	2022-12-30-KB-noFAIMS-HB-1	2	14		HCT-15
ASSHSSQTQGGGSVTK	16	2, 3	1	4		sp|P02545|LMNA_HUMAN	P02545	LMNA_HUMAN	Prelamin-A/C	2022-12-30-KB-noFAIMS-HB-1	402	417		HCT-15
ASSLDDLR	8	2	0.6368	1		sp|Q96P11|NSUN5_HUMAN	Q96P11	NSUN5_HUMAN	Probable 28S rRNA (cytosine-C(5))-methyltransferase	2022-12-30-KB-noFAIMS-HB-1	165	172		HCT-15
ASSLGEIDESSELR	14	2	1	2		sp|Q16513|PKN2_HUMAN	Q16513	PKN2_HUMAN	Serine/threonine-protein kinase N2	2022-12-30-KB-noFAIMS-HB-1	581	594		HCT-15
ASSLSESSPPK	11	2	0.9946	2		sp|Q9UHB6|LIMA1_HUMAN	Q9UHB6	LIMA1_HUMAN	LIM domain and actin-binding protein 1	2022-12-30-KB-noFAIMS-HB-1	367	377		HCT-15
ASSQQEKEDKPAETK	15	2, 3	1	3		sp|Q9UHB6|LIMA1_HUMAN	Q9UHB6	LIMA1_HUMAN	LIM domain and actin-binding protein 1	2022-12-30-KB-noFAIMS-HB-1	512	526		HCT-15
ASSQVNVEGQSR	12	2	0.9418	1		sp|O43665|RGS10_HUMAN	O43665	RGS10_HUMAN	Regulator of G-protein signaling 10	2022-12-30-KB-noFAIMS-HB-1	94	105		HCT-15
ASSSGNDDDLTIPR	14	2	1	2	N-term(42.0106)	sp|Q01658|NC2B_HUMAN	Q01658	NC2B_HUMAN	Protein Dr1	2022-12-30-KB-noFAIMS-HB-1	2	15		HCT-15
ASSTPSSETQEEFVDDFR	18	2	1	1		sp|P30622|CLIP1_HUMAN	P30622	CLIP1_HUMAN	CAP-Gly domain-containing linker protein 1	2022-12-30-KB-noFAIMS-HB-1	42	59		HCT-15
ASTALSNEQQAR	12	2	1	1		sp|P12270|TPR_HUMAN	P12270	TPR_HUMAN	Nucleoprotein TPR	2022-12-30-KB-noFAIMS-HB-1	1054	1065		HCT-15
ASTEVGEMAK	10	2	0.9969	1		sp|P27144|KAD4_HUMAN	P27144	KAD4_HUMAN	Adenylate kinase 4, mitochondrial	2022-12-30-KB-noFAIMS-HB-1	46	55		HCT-15
ASTNLQDQLEK	11	2	0.9849	1		sp|Q9NUL3|STAU2_HUMAN	Q9NUL3	STAU2_HUMAN	Double-stranded RNA-binding protein Staufen homolog 2	2022-12-30-KB-noFAIMS-HB-1	377	387		HCT-15
ASTNSETNRGESEK	14	2	0.9996	2		sp|P02686|MBP_HUMAN	P02686	MBP_HUMAN	Myelin basic protein	2022-12-30-KB-noFAIMS-HB-1	15	28		HCT-15
ASVSELACIYSALILHDDEVTVTEDK	26	2	1	2	8C(57.0214), N-term(42.0106)	sp|P05386|RLA1_HUMAN	P05386	RLA1_HUMAN	60S acidic ribosomal protein P1	2022-12-30-KB-noFAIMS-HB-1	2	27	9	HCT-15
ASVSELACIYSALILHDDEVTVTEDKINALIK	32	3	1	3	8C(57.0214), N-term(42.0106)	sp|P05386|RLA1_HUMAN	P05386	RLA1_HUMAN	60S acidic ribosomal protein P1	2022-12-30-KB-noFAIMS-HB-1	2	33	9	HCT-15
ASVSVTAEDEGTQR	14	2	1	47		sp|P05362|ICAM1_HUMAN	P05362	ICAM1_HUMAN	Intercellular adhesion molecule 1	2022-12-30-KB-noFAIMS-HB-1	274	287		HCT-15
ASYDTSAPNAK	11	2	0.9999	1		sp|Q9HCE5|MET14_HUMAN	Q9HCE5	MET14_HUMAN	N6-adenosine-methyltransferase non-catalytic subunit	2022-12-30-KB-noFAIMS-HB-1	53	63		HCT-15
ASYFDEHDCEPSDPEQETR	19	2	1	2	9C(57.0214), N-term(42.0106)	sp|Q9P0P0|RN181_HUMAN	Q9P0P0	RN181_HUMAN	E3 ubiquitin-protein ligase RNF181	2022-12-30-KB-noFAIMS-HB-1	2	20	10	HCT-15
ATAAETSASEPEAESK	16	2	1	2	N-term(42.0106)	sp|Q15020|SART3_HUMAN	Q15020	SART3_HUMAN	Squamous cell carcinoma antigen recognized by T-cells 3	2022-12-30-KB-noFAIMS-HB-1	2	17		HCT-15
ATADDELSFK	10	2	0.9979	3		sp|P62993|GRB2_HUMAN	P62993	GRB2_HUMAN	Growth factor receptor-bound protein 2	2022-12-30-KB-noFAIMS-HB-1	11	20		HCT-15
ATAEQISSQTGNK	13	2	1	2		sp|Q16698|DECR_HUMAN	Q16698	DECR_HUMAN	2,4-dienoyl-CoA reductase, mitochondrial	2022-12-30-KB-noFAIMS-HB-1	98	110		HCT-15
ATAESASECLPCDCNGR	17	2	1	2	12C(57.0214), 14C(57.0214), 9C(57.0214)	sp|P11047|LAMC1_HUMAN	P11047	LAMC1_HUMAN	Laminin subunit gamma-1	2022-12-30-KB-noFAIMS-HB-1	331	347	339342344	HCT-15
ATAGDTHLGGEDFDNR	16	2, 3	1	5		sp|P0DMV8|HS71A_HUMAN	P0DMV8	HS71A_HUMAN	Heat shock 70 kDa protein 1A	2022-12-30-KB-noFAIMS-HB-1	221	236		HCT-15
ATAVETEACQPTDASWESGGGGDDEMK	27	2	1	1	9C(57.0214), N-term(42.0106)	sp|Q9UK61|TASOR_HUMAN	Q9UK61	TASOR_HUMAN	Protein TASOR	2022-12-30-KB-noFAIMS-HB-1	2	28	10	HCT-15
ATCCPDVQPEEAEDHL	16	2	0.9999	2	3C(57.0214), 4C(57.0214)	sp|Q9P107|GMIP_HUMAN	Q9P107	GMIP_HUMAN	GEM-interacting protein	2022-12-30-KB-noFAIMS-HB-1	955	970	957958	HCT-15
ATDAEADVASLNR	13	2	1	3		sp|P09493|TPM1_HUMAN	P09493	TPM1_HUMAN	Tropomyosin alpha-1 chain	2022-12-30-KB-noFAIMS-HB-1	78	90		HCT-15
ATDEEPLGLPK	11	2	0.9587	1		sp|Q9BZR6|RTN4R_HUMAN	Q9BZR6	RTN4R_HUMAN	Reticulon-4 receptor	2022-12-30-KB-noFAIMS-HB-1	324	334		HCT-15
ATDFVADR	8	2	0.987	2		sp|P48735|IDHP_HUMAN	P48735	IDHP_HUMAN	Isocitrate dehydrogenase [NADP], mitochondrial	2022-12-30-KB-noFAIMS-HB-1	181	188		HCT-15
ATDYGPEEVCER	12	2	1	1	10C(57.0214)	sp|O75157|T22D2_HUMAN	O75157	T22D2_HUMAN	TSC22 domain family protein 2	2022-12-30-KB-noFAIMS-HB-1	54	65	63	HCT-15
ATEDAEGGDGPRLPQR	16	2, 3	1	2		sp|Q8TF01|PNISR_HUMAN	Q8TF01	PNISR_HUMAN	Arginine/serine-rich protein PNISR	2022-12-30-KB-noFAIMS-HB-1	270	285		HCT-15
ATEDGEEDEEMIESIENLEDLK	22	2	1	2		sp|P49736|MCM2_HUMAN	P49736	MCM2_HUMAN	DNA replication licensing factor MCM2	2022-12-30-KB-noFAIMS-HB-1	157	178		HCT-15
ATEDGEEDEEMIESIENLEDLKGHSVR	27	4	1	1		sp|P49736|MCM2_HUMAN	P49736	MCM2_HUMAN	DNA replication licensing factor MCM2	2022-12-30-KB-noFAIMS-HB-1	157	183		HCT-15
ATEDGTPYDPYK	12	2	0.9999	1		sp|P22059|OSBP1_HUMAN	P22059	OSBP1_HUMAN	Oxysterol-binding protein 1	2022-12-30-KB-noFAIMS-HB-1	757	768		HCT-15
ATEEISKDLR	10	2	0.8874	1		sp|Q5T9A4|ATD3B_HUMAN	Q5T9A4	ATD3B_HUMAN	ATPase family AAA domain-containing protein 3B	2022-12-30-KB-noFAIMS-HB-1	421	430		HCT-15
ATEGMVVADK	10	2	0.9998	2		sp|Q99436|PSB7_HUMAN	Q99436	PSB7_HUMAN	Proteasome subunit beta type-7	2022-12-30-KB-noFAIMS-HB-1	63	72		HCT-15
ATEGMVVADKNCSK	14	2	0.8631	2	12C(57.0214), 5M(15.9949)	sp|Q99436|PSB7_HUMAN	Q99436	PSB7_HUMAN	Proteasome subunit beta type-7	2022-12-30-KB-noFAIMS-HB-1	63	76	74	HCT-15
ATELQEQLSSEK	12	2	0.9998	1		sp|Q99996|AKAP9_HUMAN	Q99996	AKAP9_HUMAN	A-kinase anchor protein 9	2022-12-30-KB-noFAIMS-HB-1	3147	3158		HCT-15
ATETVELHK	9	2	0.9994	1	N-term(42.0106)	sp|P82979|SARNP_HUMAN	P82979	SARNP_HUMAN	SAP domain-containing ribonucleoprotein	2022-12-30-KB-noFAIMS-HB-1	2	10		HCT-15
ATGAAAAEAK	10	2	0.9989	2		sp|Q8NE71|ABCF1_HUMAN	Q8NE71	ABCF1_HUMAN	ATP-binding cassette sub-family F member 1	2022-12-30-KB-noFAIMS-HB-1	421	430		HCT-15
ATGDETGAKVERADGYEPPVQESV	24	3	1	1		sp|P61247|RS3A_HUMAN	P61247	RS3A_HUMAN	40S ribosomal protein S3a	2022-12-30-KB-noFAIMS-HB-1	241	264		HCT-15
ATGDGLADR	9	2	0.7713	1		sp|Q02040|AK17A_HUMAN	Q02040	AK17A_HUMAN	A-kinase anchor protein 17A	2022-12-30-KB-noFAIMS-HB-1	590	598		HCT-15
ATGEGGASDLPEDPDEDAIPIT	22	2	1	1		sp|O15541|R113A_HUMAN	O15541	R113A_HUMAN	RING finger protein 113A	2022-12-30-KB-noFAIMS-HB-1	322	343		HCT-15
ATGSDSSGVIDLTMDDEESGASQDPK	26	2	0.9999	1		sp|Q6VMQ6|MCAF1_HUMAN	Q6VMQ6	MCAF1_HUMAN	Activating transcription factor 7-interacting protein 1	2022-12-30-KB-noFAIMS-HB-1	958	983		HCT-15
ATGSEVSQR	9	2	0.8806	1		sp|P15924|DESP_HUMAN	P15924	DESP_HUMAN	Desmoplakin	2022-12-30-KB-noFAIMS-HB-1	1435	1443		HCT-15
ATGTSSGANSEESTAAEFCR	20	2	1	2	19C(57.0214)	sp|Q13586|STIM1_HUMAN	Q13586	STIM1_HUMAN	Stromal interaction molecule 1	2022-12-30-KB-noFAIMS-HB-1	31	50	49	HCT-15
ATHGQTCAR	9	2	0.9999	1	7C(57.0214), N-term(42.0106)	sp|P45880|VDAC2_HUMAN	P45880	VDAC2_HUMAN	Voltage-dependent anion-selective channel protein 2	2022-12-30-KB-noFAIMS-HB-1	2	10	8	HCT-15
ATISDEEIER	10	2	0.9998	2		sp|Q9UQN3|CHM2B_HUMAN	Q9UQN3	CHM2B_HUMAN	Charged multivesicular body protein 2b	2022-12-30-KB-noFAIMS-HB-1	196	205		HCT-15
ATKIDKEACR	10	3	0.9376	1	9C(57.0214), N-term(42.0106)	sp|Q14019|COTL1_HUMAN	Q14019	COTL1_HUMAN	Coactosin-like protein	2022-12-30-KB-noFAIMS-HB-1	2	11	10	HCT-15
ATLEQDSAKKEQQLQER	17	3	0.9855	1		sp|Q15075|EEA1_HUMAN	Q15075	EEA1_HUMAN	Early endosome antigen 1	2022-12-30-KB-noFAIMS-HB-1	1085	1101		HCT-15
ATLLEDQQDPSPSS	14	2	0.9998	1		sp|Q9HC35|EMAL4_HUMAN	Q9HC35	EMAL4_HUMAN	Echinoderm microtubule-associated protein-like 4	2022-12-30-KB-noFAIMS-HB-1	968	981		HCT-15
ATLPDADKER	10	2	0.9951	1		sp|P12814|ACTN1_HUMAN	P12814	ACTN1_HUMAN	Alpha-actinin-1	2022-12-30-KB-noFAIMS-HB-1	556	565		HCT-15
ATLPVFDKEELLECIQQLVK	20	3	1	1	14C(57.0214)	sp|P54687|BCAT1_HUMAN	P54687	BCAT1_HUMAN	Branched-chain-amino-acid aminotransferase, cytosolic	2022-12-30-KB-noFAIMS-HB-1	127	146	140	HCT-15
ATNPFEDDEEEEPAVPEVEEEK	22	2	0.9627	1		sp|Q8IYI6|EXOC8_HUMAN	Q8IYI6	EXOC8_HUMAN	Exocyst complex component 8	2022-12-30-KB-noFAIMS-HB-1	308	329		HCT-15
ATQPETTEEVTDLK	14	2	0.9999	1		sp|A0MZ66|SHOT1_HUMAN	A0MZ66	SHOT1_HUMAN	Shootin-1	2022-12-30-KB-noFAIMS-HB-1	393	406		HCT-15
ATQPETTEEVTDLKR	15	2, 3	1	4		sp|A0MZ66|SHOT1_HUMAN	A0MZ66	SHOT1_HUMAN	Shootin-1	2022-12-30-KB-noFAIMS-HB-1	393	407		HCT-15
ATQVGEKTPK	10	2	0.9947	1		sp|P50552|VASP_HUMAN	P50552	VASP_HUMAN	Vasodilator-stimulated phosphoprotein	2022-12-30-KB-noFAIMS-HB-1	277	286		HCT-15
ATSLGRPEEEEDELAHR	17	2, 3, 4	1	3		sp|P36551|HEM6_HUMAN	P36551	HEM6_HUMAN	Oxygen-dependent coproporphyrinogen-III oxidase, mitochondrial	2022-12-30-KB-noFAIMS-HB-1	110	126		HCT-15
ATTADGSSILDR	12	2	0.9986	1		sp|Q9BT78|CSN4_HUMAN	Q9BT78	CSN4_HUMAN	COP9 signalosome complex subunit 4	2022-12-30-KB-noFAIMS-HB-1	291	302		HCT-15
ATTGTPTADRGDAAATDDPAAR	22	2	1	1	N-term(42.0106)	sp|Q86TI2|DPP9_HUMAN	Q86TI2	DPP9_HUMAN	Dipeptidyl peptidase 9	2022-12-30-KB-noFAIMS-HB-1	2	23		HCT-15
ATTPADGEEPAPEAEALAAAR	21	2	1	1		sp|Q96S44|PRPK_HUMAN	Q96S44	PRPK_HUMAN	EKC/KEOPS complex subunit TP53RK	2022-12-30-KB-noFAIMS-HB-1	6	26		HCT-15
ATVAPEDVSEVIFGHVLAAGCGQNPVR	27	3	0.9421	1	21C(57.0214)	sp|Q9BWD1|THIC_HUMAN	Q9BWD1	THIC_HUMAN	Acetyl-CoA acetyltransferase, cytosolic	2022-12-30-KB-noFAIMS-HB-1	45	71	65	HCT-15
ATVEDEK	7	2	0.5105	1		sp|P11142|HSP7C_HUMAN	P11142	HSP7C_HUMAN	Heat shock cognate 71 kDa protein	2022-12-30-KB-noFAIMS-HB-1	551	557		HCT-15
ATVEELKEK	9	2	0.6306	1		sp|O95232|LC7L3_HUMAN	O95232	LC7L3_HUMAN	Luc7-like protein 3	2022-12-30-KB-noFAIMS-HB-1	225	233		HCT-15
ATVEPETTPTPNPPTTEEEK	20	2	1	5	N-term(42.0106)	sp|P06730|IF4E_HUMAN	P06730	IF4E_HUMAN	Eukaryotic translation initiation factor 4E	2022-12-30-KB-noFAIMS-HB-1	2	21		HCT-15
ATVLESEGTR	10	2	0.9995	2		sp|Q9UJZ1|STML2_HUMAN	Q9UJZ1	STML2_HUMAN	Stomatin-like protein 2, mitochondrial	2022-12-30-KB-noFAIMS-HB-1	202	211		HCT-15
ATVVESSEK	9	2	0.9929	1		sp|P61981|1433G_HUMAN	P61981	1433G_HUMAN	14-3-3 protein gamma	2022-12-30-KB-noFAIMS-HB-1	144	152		HCT-15
AVAEEDNGSIGEETDSSPGR	20	2	1	1		sp|Q13586|STIM1_HUMAN	Q13586	STIM1_HUMAN	Stromal interaction molecule 1	2022-12-30-KB-noFAIMS-HB-1	652	671		HCT-15
AVAEELAK	8	2	0.9455	1		sp|Q969Z0|FAKD4_HUMAN	Q969Z0	FAKD4_HUMAN	FAST kinase domain-containing protein 4	2022-12-30-KB-noFAIMS-HB-1	624	631		HCT-15
AVAFFLESIAMHDIIAAEK	19	3	0.5093	1		sp|P78527|PRKDC_HUMAN	P78527	PRKDC_HUMAN	DNA-dependent protein kinase catalytic subunit	2022-12-30-KB-noFAIMS-HB-1	1293	1311		HCT-15
AVAFSEDGQK	10	2	0.9999	2		sp|Q9H6Y2|WDR55_HUMAN	Q9H6Y2	WDR55_HUMAN	WD repeat-containing protein 55	2022-12-30-KB-noFAIMS-HB-1	89	98		HCT-15
AVANYDSVEEGEK	13	2	0.9999	1		sp|P51659|DHB4_HUMAN	P51659	DHB4_HUMAN	Peroxisomal multifunctional enzyme type 2	2022-12-30-KB-noFAIMS-HB-1	69	81		HCT-15
AVASPEATVSQTDENK	16	2	1	1		sp|Q641Q2|WAC2A_HUMAN	Q641Q2	WAC2A_HUMAN	WASH complex subunit 2A	2022-12-30-KB-noFAIMS-HB-1	495	510		HCT-15
AVASPEATVSQTDENKAR	18	3	1	2		sp|Q641Q2|WAC2A_HUMAN	Q641Q2	WAC2A_HUMAN	WASH complex subunit 2A	2022-12-30-KB-noFAIMS-HB-1	495	512		HCT-15
AVATAAQAQTGPEEDSGSSEEESDSEEEAETLAQVKPSGK	40	3	0.9673	1		sp|Q13428|TCOF_HUMAN	Q13428	TCOF_HUMAN	Treacle protein	2022-12-30-KB-noFAIMS-HB-1	853	892		HCT-15
AVCMLSNTTAIAEAWAR	17	2	1	3	3C(57.0214), 4M(15.9949)	sp|P68363|TBA1B_HUMAN	P68363	TBA1B_HUMAN	Tubulin alpha-1B chain	2022-12-30-KB-noFAIMS-HB-1	374	390	376	HCT-15
AVDAEPVLK	9	2	0.9863	1		sp|Q9BRV8|SIKE1_HUMAN	Q9BRV8	SIKE1_HUMAN	Suppressor of IKBKE 1	2022-12-30-KB-noFAIMS-HB-1	121	129		HCT-15
AVDALKSDKK	10	2	0.9972	1		sp|Q13825|AUHM_HUMAN	Q13825	AUHM_HUMAN	Methylglutaconyl-CoA hydratase, mitochondrial	2022-12-30-KB-noFAIMS-HB-1	114	123		HCT-15
AVDDGVNTFK	10	2	1	1		sp|P50990|TCPQ_HUMAN	P50990	TCPQ_HUMAN	T-complex protein 1 subunit theta	2022-12-30-KB-noFAIMS-HB-1	391	400		HCT-15
AVDEAADALLK	11	2	0.9987	2		sp|Q16891|MIC60_HUMAN	Q16891	MIC60_HUMAN	MIC	2022-12-30-KB-noFAIMS-HB-1	287	297		HCT-15
AVDEMNGKELNGK	13	2, 3	0.9994	2		sp|P11940|PABP1_HUMAN	P11940	PABP1_HUMAN	Polyadenylate-binding protein 1	2022-12-30-KB-noFAIMS-HB-1	247	259		HCT-15
AVDFAER	7	2	0.9935	1		sp|P62917|RL8_HUMAN	P62917	RL8_HUMAN	60S ribosomal protein L8	2022-12-30-KB-noFAIMS-HB-1	31	37		HCT-15
AVDLVEEESGAPGEEQR	17	2	1	2		sp|O60231|DHX16_HUMAN	O60231	DHX16_HUMAN	Pre-mRNA-splicing factor ATP-dependent RNA helicase DHX16	2022-12-30-KB-noFAIMS-HB-1	311	327		HCT-15
AVDLVEEESGAPGEEQRR	18	3	1	1		sp|O60231|DHX16_HUMAN	O60231	DHX16_HUMAN	Pre-mRNA-splicing factor ATP-dependent RNA helicase DHX16	2022-12-30-KB-noFAIMS-HB-1	311	328		HCT-15
AVDPEDDFQR	10	2	1	3		sp|Q99848|EBP2_HUMAN	Q99848	EBP2_HUMAN	Probable rRNA-processing protein EBP2	2022-12-30-KB-noFAIMS-HB-1	95	104		HCT-15
AVDTDGVEPMESVLEDR	17	2	1	2		sp|O43716|GATC_HUMAN	O43716	GATC_HUMAN	Glutamyl-tRNA(Gln) amidotransferase subunit C, mitochondrial	2022-12-30-KB-noFAIMS-HB-1	69	85		HCT-15
AVEAAQLAEDLK	12	2	1	1		sp|O75150|BRE1B_HUMAN	O75150	BRE1B_HUMAN	E3 ubiquitin-protein ligase BRE1B	2022-12-30-KB-noFAIMS-HB-1	863	874		HCT-15
AVEDAIAR	8	2	0.8995	1		sp|Q86VM9|ZCH18_HUMAN	Q86VM9	ZCH18_HUMAN	Zinc finger CCCH domain-containing protein 18	2022-12-30-KB-noFAIMS-HB-1	937	944		HCT-15
AVEDDFVEMR	10	2	0.9999	1		sp|Q9BTE3|MCMBP_HUMAN	Q9BTE3	MCMBP_HUMAN	Mini-chromosome maintenance complex-binding protein	2022-12-30-KB-noFAIMS-HB-1	572	581		HCT-15
AVEHINK	7	2	0.9999	19		sp|P06733|ENOA_HUMAN	P06733	ENOA_HUMAN	Alpha-enolase	2022-12-30-KB-noFAIMS-HB-1	65	71		HCT-15
AVELAANTK	9	2	0.9992	1		sp|P29401|TKT_HUMAN	P29401	TKT_HUMAN	Transketolase	2022-12-30-KB-noFAIMS-HB-1	457	465		HCT-15
AVELEGDVEALR	12	2	0.9929	1		sp|A1A5D9|BICL2_HUMAN	A1A5D9	BICL2_HUMAN	BICD family-like cargo adapter 2	2022-12-30-KB-noFAIMS-HB-1	118	129		HCT-15
AVELGDELQIDAIDDQK	17	2	0.9997	1		sp|Q96JM3|CHAP1_HUMAN	Q96JM3	CHAP1_HUMAN	Chromosome alignment-maintaining phosphoprotein 1	2022-12-30-KB-noFAIMS-HB-1	575	591		HCT-15
AVESCPDEEEGPFSLPEEER	20	2	1	1	5C(57.0214)	sp|Q6ZSZ5|ARHGI_HUMAN	Q6ZSZ5	ARHGI_HUMAN	Rho guanine nucleotide exchange factor 18	2022-12-30-KB-noFAIMS-HB-1	596	615	600	HCT-15
AVESCPDEEEGPFSLPEEERK	21	3	1	1	5C(57.0214)	sp|Q6ZSZ5|ARHGI_HUMAN	Q6ZSZ5	ARHGI_HUMAN	Rho guanine nucleotide exchange factor 18	2022-12-30-KB-noFAIMS-HB-1	596	616	600	HCT-15
AVESIQAEDESAK	13	2	0.9999	1		sp|Q7L5Y9|MAEA_HUMAN	Q7L5Y9	MAEA_HUMAN	Macrophage erythroblast attacher	2022-12-30-KB-noFAIMS-HB-1	85	97		HCT-15
AVETTAQSDNK	11	2	0.9984	1		sp|P38606|VATA_HUMAN	P38606	VATA_HUMAN	V-type proton ATPase catalytic subunit A	2022-12-30-KB-noFAIMS-HB-1	554	564		HCT-15
AVFHEEEQR	9	2	0.9973	1		sp|O14617|AP3D1_HUMAN	O14617	AP3D1_HUMAN	AP-3 complex subunit delta-1	2022-12-30-KB-noFAIMS-HB-1	643	651		HCT-15
AVFVDLEPTVIDEVR	15	2	1	1		sp|P68363|TBA1B_HUMAN	P68363	TBA1B_HUMAN	Tubulin alpha-1B chain	2022-12-30-KB-noFAIMS-HB-1	65	79		HCT-15
AVGDTVAEDEVVCEIETDK	19	2	1	1	13C(57.0214)	sp|P36957|ODO2_HUMAN	P36957	ODO2_HUMAN	Dihydrolipoyllysine-residue succinyltransferase component of 2-oxoglutarate dehydrogenase complex, mitochondrial	2022-12-30-KB-noFAIMS-HB-1	92	110	104	HCT-15
AVHADFFNDFEDLFDDDDIQ	20	2	1	1		sp|Q8WXC6|CSN9_HUMAN	Q8WXC6	CSN9_HUMAN	COP9 signalosome complex subunit 9	2022-12-30-KB-noFAIMS-HB-1	38	57		HCT-15
AVHGVEETSSEVKPPNE	17	3	0.9986	1		sp|Q7Z6I8|CE024_HUMAN	Q7Z6I8	CE024_HUMAN	UPF0461 protein C5orf24	2022-12-30-KB-noFAIMS-HB-1	172	188		HCT-15
AVKEEGQDPDEIGIELEATSK	21	3	1	3		sp|Q14151|SAFB2_HUMAN	Q14151	SAFB2_HUMAN	Scaffold attachment factor B2	2022-12-30-KB-noFAIMS-HB-1	63	83		HCT-15
AVKEEGQDPDEIGIELEATSKK	22	4	0.8425	1		sp|Q14151|SAFB2_HUMAN	Q14151	SAFB2_HUMAN	Scaffold attachment factor B2	2022-12-30-KB-noFAIMS-HB-1	63	84		HCT-15
AVLGDDEITR	10	2	0.9999	1		sp|Q12959|DLG1_HUMAN	Q12959	DLG1_HUMAN	Disks large homolog 1	2022-12-30-KB-noFAIMS-HB-1	453	462		HCT-15
AVPETEDVQASVSDTAQQPSEEQSK	25	2	1	3		sp|Q6FIF0|ZFAN6_HUMAN	Q6FIF0	ZFAN6_HUMAN	AN1-type zinc finger protein 6	2022-12-30-KB-noFAIMS-HB-1	113	137		HCT-15
AVQADQER	8	2	0.9262	1		sp|Q96AG4|LRC59_HUMAN	Q96AG4	LRC59_HUMAN	Leucine-rich repeat-containing protein 59	2022-12-30-KB-noFAIMS-HB-1	150	157		HCT-15
AVQEIMQEK	9	2	0.9894	1		sp|P22102|PUR2_HUMAN	P22102	PUR2_HUMAN	Trifunctional purine biosynthetic protein adenosine-3	2022-12-30-KB-noFAIMS-HB-1	170	178		HCT-15
AVQFTEEK	8	2	0.9879	1		sp|Q9NR46|SHLB2_HUMAN	Q9NR46	SHLB2_HUMAN	Endophilin-B2	2022-12-30-KB-noFAIMS-HB-1	19	26		HCT-15
AVSDWIDEQEK	11	2	1	2		sp|Q12906|ILF3_HUMAN	Q12906	ILF3_HUMAN	Interleukin enhancer-binding factor 3	2022-12-30-KB-noFAIMS-HB-1	44	54		HCT-15
AVSDWIDEQEKGSSEQAESDNMDVPPEDDSK	31	3	0.8809	1		sp|Q12906|ILF3_HUMAN	Q12906	ILF3_HUMAN	Interleukin enhancer-binding factor 3	2022-12-30-KB-noFAIMS-HB-1	44	74		HCT-15
AVSEEQQPALK	11	2	0.9999	3		sp|Q8NE71|ABCF1_HUMAN	Q8NE71	ABCF1_HUMAN	ATP-binding cassette sub-family F member 1	2022-12-30-KB-noFAIMS-HB-1	164	174		HCT-15
AVSREDSARPGAHAK	15	2, 3	0.9996	2		sp|Q13151|ROA0_HUMAN	Q13151	ROA0_HUMAN	Heterogeneous nuclear ribonucleoprotein A0	2022-12-30-KB-noFAIMS-HB-1	82	96		HCT-15
AVTDTHENGDLGTASETPLDDGASK	25	2	1	2		sp|Q9HD26|GOPC_HUMAN	Q9HD26	GOPC_HUMAN	Golgi-associated PDZ and coiled-coil motif-containing protein	2022-12-30-KB-noFAIMS-HB-1	425	449		HCT-15
AVTEGAQAVEEPSIC	15	2	0.9999	2	15C(57.0214)	sp|P28331|NDUS1_HUMAN	P28331	NDUS1_HUMAN	NADH-ubiquinone oxidoreductase 75 kDa subunit, mitochondrial	2022-12-30-KB-noFAIMS-HB-1	713	727	727	HCT-15
AVTELNEPLSNEDR	14	2	1	3		sp|Q04917|1433F_HUMAN	Q04917	1433F_HUMAN	14-3-3 protein eta	2022-12-30-KB-noFAIMS-HB-1	29	42		HCT-15
AVTEQGAELSNEER	14	2	1	8		sp|P27348|1433T_HUMAN	P27348	1433T_HUMAN	14-3-3 protein theta	2022-12-30-KB-noFAIMS-HB-1	28	41		HCT-15
AVTEQGHELSNEER	14	2, 3	1	4		sp|P31946|1433B_HUMAN	P31946	1433B_HUMAN	14-3-3 protein beta/alpha	2022-12-30-KB-noFAIMS-HB-1	30	43		HCT-15
AVTKDEDEWK	10	2, 3	1	4		sp|Q9UKY7|CDV3_HUMAN	Q9UKY7	CDV3_HUMAN	Protein CDV3 homolog	2022-12-30-KB-noFAIMS-HB-1	77	86		HCT-15
AVTKDEDEWKELEQK	15	2, 3, 4	1	4		sp|Q9UKY7|CDV3_HUMAN	Q9UKY7	CDV3_HUMAN	Protein CDV3 homolog	2022-12-30-KB-noFAIMS-HB-1	77	91		HCT-15
AVTKYTSAK	9	2	0.9902	1		sp|O60814|H2B1K_HUMAN	O60814	H2B1K_HUMAN	Histone H2B type 1-K	2022-12-30-KB-noFAIMS-HB-1	118	126		HCT-15
AVTKYTSSK	9	2	0.9905	3		sp|Q8N257|H2B3B_HUMAN	Q8N257	H2B3B_HUMAN	Histone H2B type 3-B	2022-12-30-KB-noFAIMS-HB-1	118	126		HCT-15
AVTNEPEEEELATLSEEEIAMAVTAWEK	28	2	0.9999	1		sp|P56192|SYMC_HUMAN	P56192	SYMC_HUMAN	Methionine--tRNA ligase, cytoplasmic	2022-12-30-KB-noFAIMS-HB-1	215	242		HCT-15
AVVHTHLLNPEWLVNYFGSLSVEDSLECLR	30	4	1	2	28C(57.0214)	sp|Q00610|CLH1_HUMAN	Q00610	CLH1_HUMAN	Clathrin heavy chain 1	2022-12-30-KB-noFAIMS-HB-1	639	668	666	HCT-15
AVVIVDDR	8	2	0.9699	1		sp|P23246|SFPQ_HUMAN	P23246	SFPQ_HUMAN	Splicing factor, proline- and glutamine-rich	2022-12-30-KB-noFAIMS-HB-1	400	407		HCT-15
AVVVTDGER	9	2	0.9999	1		sp|P23368|MAOM_HUMAN	P23368	MAOM_HUMAN	NAD-dependent malic enzyme, mitochondrial	2022-12-30-KB-noFAIMS-HB-1	157	165		HCT-15
AVVVVDDR	8	2	0.9936	2		sp|Q8WXF1|PSPC1_HUMAN	Q8WXF1	PSPC1_HUMAN	Paraspeckle component 1	2022-12-30-KB-noFAIMS-HB-1	185	192		HCT-15
AVYDEQGTVDEDSPVLTQDR	20	2	1	2		sp|Q8WXX5|DNJC9_HUMAN	Q8WXX5	DNJC9_HUMAN	DnaJ homolog subfamily C member 9	2022-12-30-KB-noFAIMS-HB-1	76	95		HCT-15
AWEDPVEK	8	2	0.9933	1		sp|Q8TE68|ES8L1_HUMAN	Q8TE68	ES8L1_HUMAN	Epidermal growth factor receptor kinase substrate 8-like protein 1	2022-12-30-KB-noFAIMS-HB-1	435	442		HCT-15
AYAALTDEESR	11	2	1	2		sp|Q9UGP8|SEC63_HUMAN	Q9UGP8	SEC63_HUMAN	Translocation protein SEC63 homolog	2022-12-30-KB-noFAIMS-HB-1	148	158		HCT-15
AYDPDYER	8	2	0.9981	3		sp|Q9UDY2|ZO2_HUMAN	Q9UDY2	ZO2_HUMAN	Tight junction protein ZO-2	2022-12-30-KB-noFAIMS-HB-1	256	263		HCT-15
AYEDGCK	7	2	0.9206	3	6C(57.0214)	sp|P31948|STIP1_HUMAN	P31948	STIP1_HUMAN	Stress-induced-phosphoprotein 1	2022-12-30-KB-noFAIMS-HB-1	57	63	62	HCT-15
AYEKPPEKK	9	2	0.9996	3		sp|Q12905|ILF2_HUMAN	Q12905	ILF2_HUMAN	Interleukin enhancer-binding factor 2	2022-12-30-KB-noFAIMS-HB-1	357	365		HCT-15
AYGDRIER	8	2	0.9457	1		sp|P14625|ENPL_HUMAN	P14625	ENPL_HUMAN	Endoplasmin	2022-12-30-KB-noFAIMS-HB-1	734	741		HCT-15
AYHEQLSVAEITNACFEPANQMVK	24	3	0.9995	1	15C(57.0214)	sp|P68363|TBA1B_HUMAN	P68363	TBA1B_HUMAN	Tubulin alpha-1B chain	2022-12-30-KB-noFAIMS-HB-1	281	304	295	HCT-15
AYLDSTER	8	2	0.9764	2		sp|Q93034|CUL5_HUMAN	Q93034	CUL5_HUMAN	Cullin-5	2022-12-30-KB-noFAIMS-HB-1	205	212		HCT-15
AYLGDTSEAK	10	2	0.9981	1		sp|Q6Y7W6|GGYF2_HUMAN	Q6Y7W6	GGYF2_HUMAN	GRB10-interacting GYF protein 2	2022-12-30-KB-noFAIMS-HB-1	1176	1185		HCT-15
AYLPVNESFGFTADLR	16	2	1	1		sp|P13639|EF2_HUMAN	P13639	EF2_HUMAN	Elongation factor 2	2022-12-30-KB-noFAIMS-HB-1	786	801		HCT-15
AYLSIWTELQAYIK	14	2	0.914	1		sp|Q01518|CAP1_HUMAN	Q01518	CAP1_HUMAN	Adenylyl cyclase-associated protein 1	2022-12-30-KB-noFAIMS-HB-1	185	198		HCT-15
AYSPEDLEER	10	2	0.9981	1		sp|Q8WXD5|GEMI6_HUMAN	Q8WXD5	GEMI6_HUMAN	Gem-associated protein 6	2022-12-30-KB-noFAIMS-HB-1	93	102		HCT-15
AYVDDTPAEQMK	12	2	0.9933	3		sp|P07814|SYEP_HUMAN	P07814	SYEP_HUMAN	Bifunctional glutamate/proline--tRNA ligase	2022-12-30-KB-noFAIMS-HB-1	289	300		HCT-15
CAACQNPR	8	2	0.9687	1	1C(57.0214), 4C(57.0214)	sp|P49792|RBP2_HUMAN	P49792	RBP2_HUMAN	E3 SUMO-protein ligase RanBP2	2022-12-30-KB-noFAIMS-HB-1	1499	1506	14991502	HCT-15
CAQGCVCK	8	2	0.9997	2	1C(57.0214), 5C(57.0214), 7C(57.0214)	sp|P04732|MT1E_HUMAN	P04732	MT1E_HUMAN	Metallothionein-1E	2022-12-30-KB-noFAIMS-HB-1	44	51	44,48,50	HCT-15
CAQGCVCKGASEK	13	2	0.5362	1	1C(57.0214), 5C(57.0214), 7C(57.0214)	sp|P04732|MT1E_HUMAN	P04732	MT1E_HUMAN	Metallothionein-1E	2022-12-30-KB-noFAIMS-HB-1	44	56	44,48,50	HCT-15
CAQIEAK	7	2	0.9586	2	1C(57.0214)	sp|P55209|NP1L1_HUMAN	P55209	NP1L1_HUMAN	Nucleosome assembly protein 1-like 1	2022-12-30-KB-noFAIMS-HB-1	88	94	88	HCT-15
CATITPDEAR	10	2	1	3	1C(57.0214)	sp|P48735|IDHP_HUMAN	P48735	IDHP_HUMAN	Isocitrate dehydrogenase [NADP], mitochondrial	2022-12-30-KB-noFAIMS-HB-1	113	122	113	HCT-15
CATITPDEK	9	2	0.9984	1	1C(57.0214)	sp|O75874|IDHC_HUMAN	O75874	IDHC_HUMAN	Isocitrate dehydrogenase [NADP] cytoplasmic	2022-12-30-KB-noFAIMS-HB-1	73	81	73	HCT-15
CAVSDVEMQEHYDEFFEEVFTEMEEK	26	3	0.9083	1	1C(57.0214)	sp|P0DN76|U2AF5_HUMAN	P0DN76	U2AF5_HUMAN	Splicing factor U2AF 35 kDa subunit-like protein	2022-12-30-KB-noFAIMS-HB-1	67	92	67	HCT-15
CDDAIITK	8	2	0.9821	1	1C(57.0214)	sp|Q9UPT9|UBP22_HUMAN	Q9UPT9	UBP22_HUMAN	Ubiquitin carboxyl-terminal hydrolase 22	2022-12-30-KB-noFAIMS-HB-1	494	501	494	HCT-15
CDDFVVNDTK	10	2	0.9999	1	1C(57.0214)	sp|Q9Y6I4|UBP3_HUMAN	Q9Y6I4	UBP3_HUMAN	Ubiquitin carboxyl-terminal hydrolase 3	2022-12-30-KB-noFAIMS-HB-1	98	107	98	HCT-15
CDDLEALK	8	2	0.9984	1	1C(57.0214)	sp|P05556|ITB1_HUMAN	P05556	ITB1_HUMAN	Integrin beta-1	2022-12-30-KB-noFAIMS-HB-1	64	71	64	HCT-15
CDDLEALKK	9	2	1	2	1C(57.0214)	sp|P05556|ITB1_HUMAN	P05556	ITB1_HUMAN	Integrin beta-1	2022-12-30-KB-noFAIMS-HB-1	64	72	64	HCT-15
CDEILMEEIK	10	2	1	1	1C(57.0214)	sp|Q5VTR2|BRE1A_HUMAN	Q5VTR2	BRE1A_HUMAN	E3 ubiquitin-protein ligase BRE1A	2022-12-30-KB-noFAIMS-HB-1	905	914	905	HCT-15
CDEKPEDLLEEPK	13	2, 3	1	2	1C(57.0214)	sp|Q13029|PRDM2_HUMAN	Q13029	PRDM2_HUMAN	PR domain zinc finger protein 2	2022-12-30-KB-noFAIMS-HB-1	312	324	312	HCT-15
CDEPILSNR	9	2	1	3	1C(57.0214)	sp|P30086|PEBP1_HUMAN	P30086	PEBP1_HUMAN	Phosphatidylethanolamine-binding protein 1	2022-12-30-KB-noFAIMS-HB-1	133	141	133	HCT-15
CDFTEDQTAEFK	12	2	1	65	1C(57.0214), N-term(42.0106)	sp|P60660|MYL6_HUMAN	P60660	MYL6_HUMAN	Myosin light polypeptide 6	2022-12-30-KB-noFAIMS-HB-1	2	13	2	HCT-15
CDGFLDCSDESDEK	14	2	1	1	1C(57.0214), 7C(57.0214)	sp|Q92673|SORL_HUMAN	Q92673	SORL_HUMAN	Sortilin-related receptor	2022-12-30-KB-noFAIMS-HB-1	1534	1547	15341540	HCT-15
CDLEDER	7	2	0.9994	2	1C(57.0214)	sp|P61224|RAP1B_HUMAN	P61224	RAP1B_HUMAN	Ras-related protein Rap-1b	2022-12-30-KB-noFAIMS-HB-1	118	124	118	HCT-15
CDPDAAR	7	2	0.9623	3	1C(57.0214)	sp|Q15181|IPYR_HUMAN	Q15181	IPYR_HUMAN	Inorganic pyrophosphatase	2022-12-30-KB-noFAIMS-HB-1	254	260	254	HCT-15
CDVDETVSSATLSEETEKPK	20	3	0.9999	1	1C(57.0214)	sp|O14981|BTAF1_HUMAN	O14981	BTAF1_HUMAN	TATA-binding protein-associated factor 172	2022-12-30-KB-noFAIMS-HB-1	1542	1561	1542	HCT-15
CDVDIRK	7	2	0.9997	2	1C(57.0214)	sp|P60709|ACTB_HUMAN	P60709	ACTB_HUMAN	Actin, cytoplasmic 1	2022-12-30-KB-noFAIMS-HB-1	285	291	285	HCT-15
CEAPDANQQLQQAMEER	17	2	0.9976	1	1C(57.0214)	sp|Q08379|GOGA2_HUMAN	Q08379	GOGA2_HUMAN	Golgin subfamily A member 2	2022-12-30-KB-noFAIMS-HB-1	356	372	356	HCT-15
CEDKFTK	7	2	0.9663	1	1C(57.0214)	sp|P05198|IF2A_HUMAN	P05198	IF2A_HUMAN	Eukaryotic translation initiation factor 2 subunit 1	2022-12-30-KB-noFAIMS-HB-1	98	104	98	HCT-15
CEDLECYVK	9	2	1	1	1C(57.0214), 6C(57.0214)	sp|Q9H089|LSG1_HUMAN	Q9H089	LSG1_HUMAN	Large subunit GTPase 1 homolog	2022-12-30-KB-noFAIMS-HB-1	191	199	191196	HCT-15
CEDLETQTQSEK	12	2	0.9981	1	1C(57.0214)	sp|O00592|PODXL_HUMAN	O00592	PODXL_HUMAN	Podocalyxin	2022-12-30-KB-noFAIMS-HB-1	344	355	344	HCT-15
CEELLEK	7	2	0.9988	2	1C(57.0214)	sp|O75367|H2AY_HUMAN	O75367	H2AY_HUMAN	Core histone macro-H2A.1	2022-12-30-KB-noFAIMS-HB-1	286	292	286	HCT-15
CEEQLEETIK	10	2	1	1	1C(57.0214)	sp|Q9P0M6|H2AW_HUMAN	Q9P0M6	H2AW_HUMAN	Core histone macro-H2A.2	2022-12-30-KB-noFAIMS-HB-1	286	295	286	HCT-15
CEIEATLER	9	2	0.9937	1	1C(57.0214)	sp|Q9NYL2|M3K20_HUMAN	Q9NYL2	M3K20_HUMAN	Mitogen-activated protein kinase kinase kinase 20	2022-12-30-KB-noFAIMS-HB-1	285	293	285	HCT-15
CELNVTEDALK	11	2	0.9979	1	1C(57.0214)	sp|O76031|CLPX_HUMAN	O76031	CLPX_HUMAN	ATP-dependent Clp protease ATP-binding subunit clpX-like, mitochondrial	2022-12-30-KB-noFAIMS-HB-1	538	548	538	HCT-15
CESCYGAEAEDIK	13	2	0.9999	1	1C(57.0214), 4C(57.0214)	sp|Q9Y282|ERGI3_HUMAN	Q9Y282	ERGI3_HUMAN	Endoplasmic reticulum-Golgi intermediate compartment protein 3	2022-12-30-KB-noFAIMS-HB-1	142	154	142145	HCT-15
CESGFIEELPEETR	14	2	1	1	1C(57.0214)	sp|Q9BV68|RN126_HUMAN	Q9BV68	RN126_HUMAN	E3 ubiquitin-protein ligase RNF126	2022-12-30-KB-noFAIMS-HB-1	32	45	32	HCT-15
CEVTEVSK	8	2	0.5835	1	1C(57.0214)	sp|O95433|AHSA1_HUMAN	O95433	AHSA1_HUMAN	Activator of 90 kDa heat shock protein ATPase homolog 1	2022-12-30-KB-noFAIMS-HB-1	56	63	56	HCT-15
CGDLEEELK	9	2	0.9999	2	1C(57.0214)	sp|P67936|TPM4_HUMAN	P67936	TPM4_HUMAN	Tropomyosin alpha-4 chain	2022-12-30-KB-noFAIMS-HB-1	154	162	154	HCT-15
CGEDDETIPSEYR	13	2	1	1	1C(57.0214)	sp|P20810|ICAL_HUMAN	P20810	ICAL_HUMAN	Calpastatin	2022-12-30-KB-noFAIMS-HB-1	328	340	328	HCT-15
CGESGHLAK	9	2	0.999	2	1C(57.0214)	sp|P62633|CNBP_HUMAN	P62633	CNBP_HUMAN	Cellular nucleic acid-binding protein	2022-12-30-KB-noFAIMS-HB-1	57	65	57	HCT-15
CGESGHLAR	9	2	0.9859	3	1C(57.0214)	sp|P62633|CNBP_HUMAN	P62633	CNBP_HUMAN	Cellular nucleic acid-binding protein	2022-12-30-KB-noFAIMS-HB-1	161	169	161	HCT-15
CGHTNNLRPK	10	2, 3	0.9997	2	1C(57.0214)	sp|P62987|RL40_HUMAN	P62987	RL40_HUMAN	Ubiquitin-60S ribosomal protein L40	2022-12-30-KB-noFAIMS-HB-1	115	124	115	HCT-15
CGIFAYLNYHVPR	13	3	0.9478	1	1C(57.0214)	sp|Q06210|GFPT1_HUMAN	Q06210	GFPT1_HUMAN	Glutamine--fructose-6-phosphate aminotransferase [isomerizing] 1	2022-12-30-KB-noFAIMS-HB-1	2	14	2	HCT-15
CGQEEHDVLLSNEEDR	16	2, 3	1	3	1C(57.0214)	sp|Q9UGI8|TES_HUMAN	Q9UGI8	TES_HUMAN	Testin	2022-12-30-KB-noFAIMS-HB-1	46	61	46	HCT-15
CGQEEHDVLLSNEEDRK	17	3	1	3	1C(57.0214)	sp|Q9UGI8|TES_HUMAN	Q9UGI8	TES_HUMAN	Testin	2022-12-30-KB-noFAIMS-HB-1	46	62	46	HCT-15
CGSSEDLHDSVR	12	3	0.9998	1	1C(57.0214)	sp|Q7Z4V5|HDGR2_HUMAN	Q7Z4V5	HDGR2_HUMAN	Hepatoma-derived growth factor-related protein 2	2022-12-30-KB-noFAIMS-HB-1	631	642	631	HCT-15
CHAEHTPEEEIDHTGAK	17	3, 4	1	2	1C(57.0214)	sp|O95757|HS74L_HUMAN	O95757	HS74L_HUMAN	Heat shock 70 kDa protein 4L	2022-12-30-KB-noFAIMS-HB-1	540	556	540	HCT-15
CIALAQLLVEQNFPAIAIHR	20	3	0.9959	1	1C(57.0214)	sp|Q13838|DX39B_HUMAN	Q13838	DX39B_HUMAN	Spliceosome RNA helicase DDX39B	2022-12-30-KB-noFAIMS-HB-1	300	319	300	HCT-15
CIELDER	7	2	0.9851	1	1C(57.0214)	sp|Q9UNS2|CSN3_HUMAN	Q9UNS2	CSN3_HUMAN	COP9 signalosome complex subunit 3	2022-12-30-KB-noFAIMS-HB-1	383	389	383	HCT-15
CIIVEEGK	8	2	0.9872	3	1C(57.0214)	sp|P60981|DEST_HUMAN	P60981	DEST_HUMAN	Destrin	2022-12-30-KB-noFAIMS-HB-1	46	53	46	HCT-15
CKQLESTQTESNKK	14	3	1	1	1C(57.0214)	sp|P33176|KINH_HUMAN	P33176	KINH_HUMAN	Kinesin-1 heavy chain	2022-12-30-KB-noFAIMS-HB-1	608	621	608	HCT-15
CLDENLEDASQCK	13	2	1	2	12C(57.0214), 1C(57.0214)	sp|Q5JTJ3|COA6_HUMAN	Q5JTJ3	COA6_HUMAN	Cytochrome c oxidase assembly factor 6 homolog	2022-12-30-KB-noFAIMS-HB-1	68	80	68,79	HCT-15
CLDENLEDASQCKK	14	2, 3	1	3	12C(57.0214), 1C(57.0214)	sp|Q5JTJ3|COA6_HUMAN	Q5JTJ3	COA6_HUMAN	Cytochrome c oxidase assembly factor 6 homolog	2022-12-30-KB-noFAIMS-HB-1	68	81	68,79	HCT-15
CLDVDECETEVCPGENK	17	2	1	1	12C(57.0214), 1C(57.0214), 7C(57.0214)	sp|Q96HD1|CREL1_HUMAN	Q96HD1	CREL1_HUMAN	Cysteine-rich with EGF-like domain protein 1	2022-12-30-KB-noFAIMS-HB-1	303	319	303309314	HCT-15
CLEENQELR	9	2	0.7555	1	1C(57.0214)	sp|Q9Y6K9|NEMO_HUMAN	Q9Y6K9	NEMO_HUMAN	NF-kappa-B essential modulator	2022-12-30-KB-noFAIMS-HB-1	54	62	54	HCT-15
CLELFTELAEDKENYKK	17	4	1	1	1C(57.0214)	sp|P07900|HS90A_HUMAN	P07900	HS90A_HUMAN	Heat shock protein HSP 90-alpha	2022-12-30-KB-noFAIMS-HB-1	420	436	420	HCT-15
CLEPEGAAELR	11	2	0.9999	2	1C(57.0214)	sp|Q9H4A4|AMPB_HUMAN	Q9H4A4	AMPB_HUMAN	Aminopeptidase B	2022-12-30-KB-noFAIMS-HB-1	69	79	69	HCT-15
CLPEPER	7	2	0.9048	1	1C(57.0214)	sp|Q9UPN9|TRI33_HUMAN	Q9UPN9	TRI33_HUMAN	E3 ubiquitin-protein ligase TRIM33	2022-12-30-KB-noFAIMS-HB-1	153	159	153	HCT-15
CLQEESVVQCEELK	14	2	0.9971	3	10C(57.0214), 1C(57.0214)	sp|Q8IWJ2|GCC2_HUMAN	Q8IWJ2	GCC2_HUMAN	GRIP and coiled-coil domain-containing protein 2	2022-12-30-KB-noFAIMS-HB-1	817	830	817826	HCT-15
CLVDSAETK	9	2	0.9986	3	1C(57.0214)	sp|Q6P1M3|L2GL2_HUMAN	Q6P1M3	L2GL2_HUMAN	Lethal(2) giant larvae protein homolog 2	2022-12-30-KB-noFAIMS-HB-1	933	941	933	HCT-15
CLVVDEADR	9	2	0.9998	2	1C(57.0214)	sp|Q9GZR7|DDX24_HUMAN	Q9GZR7	DDX24_HUMAN	ATP-dependent RNA helicase DDX24	2022-12-30-KB-noFAIMS-HB-1	467	475	467	HCT-15
CNAEEHVR	8	2	0.925	1	1C(57.0214)	sp|P11279|LAMP1_HUMAN	P11279	LAMP1_HUMAN	Lysosome-associated membrane glycoprotein 1	2022-12-30-KB-noFAIMS-HB-1	338	345	338	HCT-15
CNELQDIEK	9	2	0.9995	2	1C(57.0214)	sp|O60264|SMCA5_HUMAN	O60264	SMCA5_HUMAN	SWI/SNF-related matrix-associated actin-dependent regulator of chromatin subfamily A member 5	2022-12-30-KB-noFAIMS-HB-1	891	899	891	HCT-15
CNINCDEDPK	10	2	0.9415	1	1C(57.0214), 5C(57.0214)	sp|P17050|NAGAB_HUMAN	P17050	NAGAB_HUMAN	Alpha-N-acetylgalactosaminidase	2022-12-30-KB-noFAIMS-HB-1	38	47	38,42	HCT-15
CNTCGEPITDR	11	2	0.9999	3	1C(57.0214), 4C(57.0214)	sp|Q15942|ZYX_HUMAN	Q15942	ZYX_HUMAN	Zyxin	2022-12-30-KB-noFAIMS-HB-1	444	454	444447	HCT-15
CNTDDTIGDLK	11	2	1	1	1C(57.0214)	sp|Q9BZL1|UBL5_HUMAN	Q9BZL1	UBL5_HUMAN	Ubiquitin-like protein 5	2022-12-30-KB-noFAIMS-HB-1	18	28	18	HCT-15
CNVEPVGR	8	2	0.9713	1	1C(57.0214)	sp|Q14676|MDC1_HUMAN	Q14676	MDC1_HUMAN	Mediator of DNA damage checkpoint protein 1	2022-12-30-KB-noFAIMS-HB-1	26	33	26	HCT-15
CPASEPGLDATTASESR	17	2	1	3	1C(57.0214)	sp|Q27J81|INF2_HUMAN	Q27J81	INF2_HUMAN	Inverted formin-2	2022-12-30-KB-noFAIMS-HB-1	1029	1045	1029	HCT-15
CPEALFQPSFLGMESCGIHETTFNSIMK	28	3	1	1	16C(57.0214), 1C(57.0214)	sp|P60709|ACTB_HUMAN	P60709	ACTB_HUMAN	Actin, cytoplasmic 1	2022-12-30-KB-noFAIMS-HB-1	257	284	257272	HCT-15
CQEVISWLDANTLAEKDEFEHK	22	4	1	1	1C(57.0214)	sp|P0DMV8|HS71A_HUMAN	P0DMV8	HS71A_HUMAN	Heat shock 70 kDa protein 1A	2022-12-30-KB-noFAIMS-HB-1	574	595	574	HCT-15
CQHLQAEK	8	2	0.9978	1	1C(57.0214)	sp|P35579|MYH9_HUMAN	P35579	MYH9_HUMAN	Myosin-9	2022-12-30-KB-noFAIMS-HB-1	931	938	931	HCT-15
CQQEGLVPEGGVEEER	16	2	1	2	1C(57.0214)	sp|Q9UK22|FBX2_HUMAN	Q9UK22	FBX2_HUMAN	F-box only protein 2	2022-12-30-KB-noFAIMS-HB-1	92	107	92	HCT-15
CQYVTEK	7	2	0.999	1	1C(57.0214)	sp|P04075|ALDOA_HUMAN	P04075	ALDOA_HUMAN	Fructose-bisphosphate aldolase A	2022-12-30-KB-noFAIMS-HB-1	202	208	202	HCT-15
CRDYDER	7	2	0.5124	1	1C(57.0214)	sp|Q9P2N5|RBM27_HUMAN	Q9P2N5	RBM27_HUMAN	RNA-binding protein 27	2022-12-30-KB-noFAIMS-HB-1	279	285	279	HCT-15
CSDFTEEICR	10	2	0.9993	1	1C(57.0214), 9C(57.0214)	sp|P50213|IDH3A_HUMAN	P50213	IDH3A_HUMAN	Isocitrate dehydrogenase [NAD] subunit alpha, mitochondrial	2022-12-30-KB-noFAIMS-HB-1	351	360	351359	HCT-15
CSEGSFLLTTFPRPVTVEPMDQLDDEEGLPEK	32	3	0.9803	1	1C(57.0214)	sp|Q15233|NONO_HUMAN	Q15233	NONO_HUMAN	Non-POU domain-containing octamer-binding protein	2022-12-30-KB-noFAIMS-HB-1	208	239	208	HCT-15
CSEGVFLLTTTPRPVIVEPLEQLDDEDGLPEK	32	3	1	1	1C(57.0214)	sp|P23246|SFPQ_HUMAN	P23246	SFPQ_HUMAN	Splicing factor, proline- and glutamine-rich	2022-12-30-KB-noFAIMS-HB-1	431	462	431	HCT-15
CSESIPK	7	2	0.9803	1	1C(57.0214)	sp|P09874|PARP1_HUMAN	P09874	PARP1_HUMAN	Poly [ADP-ribose] polymerase 1	2022-12-30-KB-noFAIMS-HB-1	24	30	24	HCT-15
CSGPGLER	8	2	0.7423	1	1C(57.0214)	sp|P21333|FLNA_HUMAN	P21333	FLNA_HUMAN	Filamin-A	2022-12-30-KB-noFAIMS-HB-1	1165	1172	1165	HCT-15
CSLPAEEDSVLEK	13	2	1	2	1C(57.0214)	sp|P27816|MAP4_HUMAN	P27816	MAP4_HUMAN	Microtubule-associated protein 4	2022-12-30-KB-noFAIMS-HB-1	635	647	635	HCT-15
CSQAVYAAEK	10	2	0.8309	1	1C(57.0214)	sp|P21291|CSRP1_HUMAN	P21291	CSRP1_HUMAN	Cysteine and glycine-rich protein 1	2022-12-30-KB-noFAIMS-HB-1	122	131	122	HCT-15
CSSSSGGGSSGDEDGLELDGAPGGGKR	27	3	1	1	1C(57.0214)	sp|Q9P258|RCC2_HUMAN	Q9P258	RCC2_HUMAN	Protein RCC2	2022-12-30-KB-noFAIMS-HB-1	42	68	42	HCT-15
CSTPEEIK	8	2	0.9926	2	1C(57.0214)	sp|P60981|DEST_HUMAN	P60981	DEST_HUMAN	Destrin	2022-12-30-KB-noFAIMS-HB-1	23	30	23	HCT-15
CTEDMTEDELR	11	2	0.9999	2	1C(57.0214)	sp|Q13148|TADBP_HUMAN	Q13148	TADBP_HUMAN	TAR DNA-binding protein 43	2022-12-30-KB-noFAIMS-HB-1	198	208	198	HCT-15
CTEYLDR	7	2	0.9526	1	1C(57.0214)	sp|O75351|VPS4B_HUMAN	O75351	VPS4B_HUMAN	Vacuolar protein sorting-associated protein 4B	2022-12-30-KB-noFAIMS-HB-1	62	68	62	HCT-15
CTLPEHESPSQDISDACEAESTER	24	2, 3	1	5	17C(57.0214), 1C(57.0214)	sp|Q32MZ4|LRRF1_HUMAN	Q32MZ4	LRRF1_HUMAN	Leucine-rich repeat flightless-interacting protein 1	2022-12-30-KB-noFAIMS-HB-1	726	749	726742	HCT-15
CTVDVPEDLR	10	2	1	2	1C(57.0214)	sp|P51114|FXR1_HUMAN	P51114	FXR1_HUMAN	Fragile X mental retardation syndrome-related protein 1	2022-12-30-KB-noFAIMS-HB-1	129	138	129	HCT-15
CVANNQVETLEK	12	2	1	3	1C(57.0214)	sp|P42704|LPPRC_HUMAN	P42704	LPPRC_HUMAN	Leucine-rich PPR motif-containing protein, mitochondrial	2022-12-30-KB-noFAIMS-HB-1	930	941	930	HCT-15
CVDEGLLDCK	10	2	1	2	1C(57.0214), 9C(57.0214)	sp|Q9BSE5|SPEB_HUMAN	Q9BSE5	SPEB_HUMAN	Agmatinase, mitochondrial	2022-12-30-KB-noFAIMS-HB-1	208	217	208216	HCT-15
CVEDPETGLR	10	2	0.9999	3	1C(57.0214)	sp|Q15149|PLEC_HUMAN	Q15149	PLEC_HUMAN	Plectin	2022-12-30-KB-noFAIMS-HB-1	3667	3676	3667	HCT-15
CVEENNGVAK	10	2	0.989	1	1C(57.0214)	sp|Q15758|AAAT_HUMAN	Q15758	AAAT_HUMAN	Neutral amino acid transporter B(0)	2022-12-30-KB-noFAIMS-HB-1	363	372	363	HCT-15
CVVSEAGK	8	2	0.9277	1	1C(57.0214)	sp|O15355|PPM1G_HUMAN	O15355	PPM1G_HUMAN	Protein phosphatase 1G	2022-12-30-KB-noFAIMS-HB-1	351	358	351	HCT-15
CYECGEK	7	2	0.9499	1	1C(57.0214), 4C(57.0214)	sp|Q16629|SRSF7_HUMAN	Q16629	SRSF7_HUMAN	Serine/arginine-rich splicing factor 7	2022-12-30-KB-noFAIMS-HB-1	106	112	106109	HCT-15
DAAASASTPAQAPTSDSPVAEDASR	25	2	1	2		sp|P55789|ALR_HUMAN	P55789	ALR_HUMAN	FAD-linked sulfhydryl oxidase ALR	2022-12-30-KB-noFAIMS-HB-1	43	67		HCT-15
DAADAVRELDGR	12	2	0.9493	1		sp|P84103|SRSF3_HUMAN	P84103	SRSF3_HUMAN	Serine/arginine-rich splicing factor 3	2022-12-30-KB-noFAIMS-HB-1	58	69		HCT-15
DAAEAIKK	8	2	0.9595	1		sp|O75874|IDHC_HUMAN	O75874	IDHC_HUMAN	Isocitrate dehydrogenase [NADP] cytoplasmic	2022-12-30-KB-noFAIMS-HB-1	59	66		HCT-15
DAAGSGDKPGADTGR	15	3	0.9738	1		sp|Q96EL3|RM53_HUMAN	Q96EL3	RM53_HUMAN	39S ribosomal protein L53, mitochondrial	2022-12-30-KB-noFAIMS-HB-1	98	112		HCT-15
DAASGEVVGK	10	2	0.9904	1		sp|P52888|THOP1_HUMAN	P52888	THOP1_HUMAN	Thimet oligopeptidase	2022-12-30-KB-noFAIMS-HB-1	401	410		HCT-15
DACAEFLEK	9	2	0.9987	1	3C(57.0214)	sp|O14682|ENC1_HUMAN	O14682	ENC1_HUMAN	Ectoderm-neural cortex protein 1	2022-12-30-KB-noFAIMS-HB-1	134	142	136	HCT-15
DACELIER	8	2	0.9966	2	3C(57.0214)	sp|Q96EY4|TMA16_HUMAN	Q96EY4	TMA16_HUMAN	Translation machinery-associated protein 16	2022-12-30-KB-noFAIMS-HB-1	73	80	75	HCT-15
DACIIEK	7	2	0.9759	1	3C(57.0214)	sp|Q14061|COX17_HUMAN	Q14061	COX17_HUMAN	Cytochrome c oxidase copper chaperone	2022-12-30-KB-noFAIMS-HB-1	34	40	36	HCT-15
DADAGDEDEESEEPR	15	2	1	1		sp|Q9NZT2|OGFR_HUMAN	Q9NZT2	OGFR_HUMAN	Opioid growth factor receptor	2022-12-30-KB-noFAIMS-HB-1	35	49		HCT-15
DADAGDEDEESEEPRAAR	18	2, 3	0.9613	3		sp|Q9NZT2|OGFR_HUMAN	Q9NZT2	OGFR_HUMAN	Opioid growth factor receptor	2022-12-30-KB-noFAIMS-HB-1	35	52		HCT-15
DADDAVYELDGK	12	2	0.9998	2		sp|Q13243|SRSF5_HUMAN	Q13243	SRSF5_HUMAN	Serine/arginine-rich splicing factor 5	2022-12-30-KB-noFAIMS-HB-1	49	60		HCT-15
DADDAVYELDGKELCSER	18	2, 3	1	3	15C(57.0214)	sp|Q13243|SRSF5_HUMAN	Q13243	SRSF5_HUMAN	Serine/arginine-rich splicing factor 5	2022-12-30-KB-noFAIMS-HB-1	49	66	63	HCT-15
DADDAVYELNGK	12	2	0.9999	2		sp|Q13247|SRSF6_HUMAN	Q13247	SRSF6_HUMAN	Serine/arginine-rich splicing factor 6	2022-12-30-KB-noFAIMS-HB-1	47	58		HCT-15
DADDAVYELNGKDLCGER	18	2, 3	1	3	15C(57.0214)	sp|Q08170|SRSF4_HUMAN	Q08170	SRSF4_HUMAN	Serine/arginine-rich splicing factor 4	2022-12-30-KB-noFAIMS-HB-1	47	64	61	HCT-15
DADEAKRVESQLK	13	2, 3	0.9997	2		sp|P00505|AATM_HUMAN	P00505	AATM_HUMAN	Aspartate aminotransferase, mitochondrial	2022-12-30-KB-noFAIMS-HB-1	297	309		HCT-15
DADEEGEGDEETPTSAPGSSLAGR	24	2	1	2		sp|P36915|GNL1_HUMAN	P36915	GNL1_HUMAN	Guanine nucleotide-binding protein-like 1	2022-12-30-KB-noFAIMS-HB-1	573	596		HCT-15
DADEETLQESLAR	13	2	1	2		sp|Q9NPI8|FANCF_HUMAN	Q9NPI8	FANCF_HUMAN	Fanconi anemia group F protein	2022-12-30-KB-noFAIMS-HB-1	123	135		HCT-15
DADETKEWIEEK	12	2, 3	1	3		sp|Q13813|SPTN1_HUMAN	Q13813	SPTN1_HUMAN	Spectrin alpha chain, non-erythrocytic 1	2022-12-30-KB-noFAIMS-HB-1	1241	1252		HCT-15
DADIEFR	7	2	0.9832	1		sp|Q86W56|PARG_HUMAN	Q86W56	PARG_HUMAN	Poly(ADP-ribose) glycohydrolase	2022-12-30-KB-noFAIMS-HB-1	348	354		HCT-15
DADIGVAEAER	11	2	0.9992	4		sp|Q14254|FLOT2_HUMAN	Q14254	FLOT2_HUMAN	Flotillin-2	2022-12-30-KB-noFAIMS-HB-1	178	188		HCT-15
DADLLDVESK	10	2	0.9999	1		sp|Q86SQ0|PHLB2_HUMAN	Q86SQ0	PHLB2_HUMAN	Pleckstrin homology-like domain family B member 2	2022-12-30-KB-noFAIMS-HB-1	711	720		HCT-15
DADLTDTAQTR	11	2	0.9999	1		sp|Q13630|FCL_HUMAN	Q13630	FCL_HUMAN	GDP-L-fucose synthase	2022-12-30-KB-noFAIMS-HB-1	45	55		HCT-15
DADVEDEDTEEAK	13	2	1	1		sp|O60306|AQR_HUMAN	O60306	AQR_HUMAN	RNA helicase aquarius	2022-12-30-KB-noFAIMS-HB-1	763	775		HCT-15
DAEDAIYGR	9	2	0.9999	2		sp|Q13242|SRSF9_HUMAN	Q13242	SRSF9_HUMAN	Serine/arginine-rich splicing factor 9	2022-12-30-KB-noFAIMS-HB-1	64	72		HCT-15
DAEDALHNLDR	11	2, 3	0.9999	2		sp|O75494|SRS10_HUMAN	O75494	SRS10_HUMAN	Serine/arginine-rich splicing factor 10	2022-12-30-KB-noFAIMS-HB-1	63	73		HCT-15
DAEDAMDAMDGAVLDGR	17	2	1	12	6M(15.9949), 9M(15.9949)	sp|Q01130|SRSF2_HUMAN	Q01130	SRSF2_HUMAN	Serine/arginine-rich splicing factor 2	2022-12-30-KB-noFAIMS-HB-1	67	83		HCT-15
DAEDAVRGLDGK	12	2	1	1		sp|Q16629|SRSF7_HUMAN	Q16629	SRSF7_HUMAN	Serine/arginine-rich splicing factor 7	2022-12-30-KB-noFAIMS-HB-1	59	70		HCT-15
DAEDAVYGR	9	2	0.9999	5		sp|Q07955|SRSF1_HUMAN	Q07955	SRSF1_HUMAN	Serine/arginine-rich splicing factor 1	2022-12-30-KB-noFAIMS-HB-1	66	74		HCT-15
DAEDVDLNHYR	11	2, 3	1	3		sp|Q15435|PP1R7_HUMAN	Q15435	PP1R7_HUMAN	Protein phosphatase 1 regulatory subunit 7	2022-12-30-KB-noFAIMS-HB-1	77	87		HCT-15
DAEEDDDTGGINLHK	15	2	0.9999	1		sp|Q13206|DDX10_HUMAN	Q13206	DDX10_HUMAN	Probable ATP-dependent RNA helicase DDX10	2022-12-30-KB-noFAIMS-HB-1	710	724		HCT-15
DAEEEESELGYIPK	14	2	1	2		sp|P49750|YLPM1_HUMAN	P49750	YLPM1_HUMAN	YLP motif-containing protein 1	2022-12-30-KB-noFAIMS-HB-1	2029	2042		HCT-15
DAELPSEEVLK	11	2	0.999	2		sp|O95197|RTN3_HUMAN	O95197	RTN3_HUMAN	Reticulon-3	2022-12-30-KB-noFAIMS-HB-1	765	775		HCT-15
DAELQDQEFGKR	12	2, 3	0.9999	2		sp|Q9C0C2|TB182_HUMAN	Q9C0C2	TB182_HUMAN	182 kDa tankyrase-1-binding protein	2022-12-30-KB-noFAIMS-HB-1	859	870		HCT-15
DAELVDKSETDLRR	14	3	0.9996	1		sp|O14646|CHD1_HUMAN	O14646	CHD1_HUMAN	Chromodomain-helicase-DNA-binding protein 1	2022-12-30-KB-noFAIMS-HB-1	1154	1167		HCT-15
DAETDGPEKGDQK	13	2	1	1		sp|Q8TB72|PUM2_HUMAN	Q8TB72	PUM2_HUMAN	Pumilio homolog 2	2022-12-30-KB-noFAIMS-HB-1	120	132		HCT-15
DAEYIYPSLESDDDDPALK	19	2	0.9896	1		sp|Q9UPP1|PHF8_HUMAN	Q9UPP1	PHF8_HUMAN	Histone lysine demethylase PHF8	2022-12-30-KB-noFAIMS-HB-1	847	865		HCT-15
DAFASTSEGHDK	12	2	0.5191	1		sp|Q9Y6X4|F169A_HUMAN	Q9Y6X4	F169A_HUMAN	Soluble lamin-associated protein of 75 kDa	2022-12-30-KB-noFAIMS-HB-1	310	321		HCT-15
DAFDRNPELQNLLLDDFFK	19	3	0.896	1		sp|P52209|6PGD_HUMAN	P52209	6PGD_HUMAN	6-phosphogluconate dehydrogenase, decarboxylating	2022-12-30-KB-noFAIMS-HB-1	378	396		HCT-15
DAGDKDKEQELSEEDK	16	2, 3	1	3		sp|Q13200|PSMD2_HUMAN	Q13200	PSMD2_HUMAN	26S proteasome non-ATPase regulatory subunit 2	2022-12-30-KB-noFAIMS-HB-1	35	50		HCT-15
DAGKAPLK	8	2	0.9934	4		sp|O75369|FLNB_HUMAN	O75369	FLNB_HUMAN	Filamin-B	2022-12-30-KB-noFAIMS-HB-1	674	681		HCT-15
DAGLIEANGELK	12	2	0.9998	1		sp|Q14186|TFDP1_HUMAN	Q14186	TFDP1_HUMAN	Transcription factor Dp-1	2022-12-30-KB-noFAIMS-HB-1	4	15		HCT-15
DAGLTPDLLSYAAALQCMGR	20	2	0.8673	1	17C(57.0214), 18M(15.9949)	sp|O00411|RPOM_HUMAN	O00411	RPOM_HUMAN	DNA-directed RNA polymerase, mitochondrial	2022-12-30-KB-noFAIMS-HB-1	289	308	305	HCT-15
DAGNFDQNKLEEEMR	15	3	1	1		sp|Q7L014|DDX46_HUMAN	Q7L014	DDX46_HUMAN	Probable ATP-dependent RNA helicase DDX46	2022-12-30-KB-noFAIMS-HB-1	147	161		HCT-15
DAGTDKNPPETAPVEVVEK	19	2, 3	1	2		sp|Q96T58|MINT_HUMAN	Q96T58	MINT_HUMAN	Msx2-interacting protein	2022-12-30-KB-noFAIMS-HB-1	2047	2065		HCT-15
DAGVIAGLNVLR	12	2	1	1		sp|P0DMV8|HS71A_HUMAN	P0DMV8	HS71A_HUMAN	Heat shock 70 kDa protein 1A	2022-12-30-KB-noFAIMS-HB-1	160	171		HCT-15
DAHEENPESILDEHVQR	17	3	0.9996	1		sp|O15169|AXIN1_HUMAN	O15169	AXIN1_HUMAN	Axin-1	2022-12-30-KB-noFAIMS-HB-1	461	477		HCT-15
DAHWSEDSEADCHAL	15	2, 3	1	4	12C(57.0214)	sp|Q9BW91|NUDT9_HUMAN	Q9BW91	NUDT9_HUMAN	ADP-ribose pyrophosphatase, mitochondrial	2022-12-30-KB-noFAIMS-HB-1	336	350	347	HCT-15
DAIAEIR	7	2	0.9065	1		sp|Q8N3U4|STAG2_HUMAN	Q8N3U4	STAG2_HUMAN	Cohesin subunit SA-2	2022-12-30-KB-noFAIMS-HB-1	299	305		HCT-15
DAIAQAEMDLK	11	2	1	1		sp|Q8NE86|MCU_HUMAN	Q8NE86	MCU_HUMAN	Calcium uniporter protein, mitochondrial	2022-12-30-KB-noFAIMS-HB-1	322	332		HCT-15
DAIAQAVR	8	2	0.8978	1		sp|P29401|TKT_HUMAN	P29401	TKT_HUMAN	Transketolase	2022-12-30-KB-noFAIMS-HB-1	610	617		HCT-15
DAIEELVK	8	2	0.9977	1		sp|P49959|MRE11_HUMAN	P49959	MRE11_HUMAN	Double-strand break repair protein MRE11	2022-12-30-KB-noFAIMS-HB-1	468	475		HCT-15
DAINQGMDEELER	13	2	1	4	7M(15.9949)	sp|P11177|ODPB_HUMAN	P11177	ODPB_HUMAN	Pyruvate dehydrogenase E1 component subunit beta, mitochondrial	2022-12-30-KB-noFAIMS-HB-1	37	49		HCT-15
DAINQGMDEELERDEK	16	2, 3	1	2		sp|P11177|ODPB_HUMAN	P11177	ODPB_HUMAN	Pyruvate dehydrogenase E1 component subunit beta, mitochondrial	2022-12-30-KB-noFAIMS-HB-1	37	52		HCT-15
DAISGIGTDEK	11	2	0.9998	2		sp|P08133|ANXA6_HUMAN	P08133	ANXA6_HUMAN	Annexin A6	2022-12-30-KB-noFAIMS-HB-1	103	113		HCT-15
DALEPGQR	8	2	0.9994	1		sp|P07741|APT_HUMAN	P07741	APT_HUMAN	Adenine phosphoribosyltransferase	2022-12-30-KB-noFAIMS-HB-1	115	122		HCT-15
DALEVQVK	8	2	0.9772	1		sp|Q9C0B0|UNK_HUMAN	Q9C0B0	UNK_HUMAN	RING finger protein unkempt homolog	2022-12-30-KB-noFAIMS-HB-1	704	711		HCT-15
DALGAQNASGER	12	2	0.6583	1		sp|Q96I59|SYNM_HUMAN	Q96I59	SYNM_HUMAN	Probable asparagine--tRNA ligase, mitochondrial	2022-12-30-KB-noFAIMS-HB-1	32	43		HCT-15
DALNQATSQVESK	13	2	1	2		sp|Q9P2E9|RRBP1_HUMAN	Q9P2E9	RRBP1_HUMAN	Ribosome-binding protein 1	2022-12-30-KB-noFAIMS-HB-1	807	819		HCT-15
DALSDLALHFLNK	13	2	1	1		sp|P50991|TCPD_HUMAN	P50991	TCPD_HUMAN	T-complex protein 1 subunit delta	2022-12-30-KB-noFAIMS-HB-1	307	319		HCT-15
DANGNSFATR	10	2	0.9998	2		sp|P62701|RS4X_HUMAN	P62701	RS4X_HUMAN	40S ribosomal protein S4, X isoform	2022-12-30-KB-noFAIMS-HB-1	212	221		HCT-15
DANQVHSTTR	10	2	0.9878	1		sp|Q7Z5L9|I2BP2_HUMAN	Q7Z5L9	I2BP2_HUMAN	Interferon regulatory factor 2-binding protein 2	2022-12-30-KB-noFAIMS-HB-1	443	452		HCT-15
DAPGEDEEEDGVSEAASLEEPK	22	2	1	1		sp|Q9H0E9|BRD8_HUMAN	Q9H0E9	BRD8_HUMAN	Bromodomain-containing protein 8	2022-12-30-KB-noFAIMS-HB-1	625	646		HCT-15
DAPGREDNTFK	11	2	0.9138	1		sp|P02686|MBP_HUMAN	P02686	MBP_HUMAN	Myelin basic protein	2022-12-30-KB-noFAIMS-HB-1	98	108		HCT-15
DAPQDFHPDR	10	2	0.9992	1		sp|P21333|FLNA_HUMAN	P21333	FLNA_HUMAN	Filamin-A	2022-12-30-KB-noFAIMS-HB-1	665	674		HCT-15
DAQAGKEPGGSR	12	2	0.9831	1		sp|P04637|P53_HUMAN	P04637	P53_HUMAN	Cellular tumor antigen p53	2022-12-30-KB-noFAIMS-HB-1	352	363		HCT-15
DAQDAEAAMDGAELDGR	17	2	1	2		sp|Q9BRL6|SRSF8_HUMAN	Q9BRL6	SRSF8_HUMAN	Serine/arginine-rich splicing factor 8	2022-12-30-KB-noFAIMS-HB-1	67	83		HCT-15
DAQDVQASQAEADQQQTR	18	2	1	2		sp|Q9P2E9|RRBP1_HUMAN	Q9P2E9	RRBP1_HUMAN	Ribosome-binding protein 1	2022-12-30-KB-noFAIMS-HB-1	971	988		HCT-15
DAQEFAADVR	10	2	0.9986	2		sp|P25440|BRD2_HUMAN	P25440	BRD2_HUMAN	Bromodomain-containing protein 2	2022-12-30-KB-noFAIMS-HB-1	410	419		HCT-15
DAQEFGADVR	10	2	0.998	1		sp|O60885|BRD4_HUMAN	O60885	BRD4_HUMAN	Bromodomain-containing protein 4	2022-12-30-KB-noFAIMS-HB-1	414	423		HCT-15
DAQELYAAGENR	12	2	1	3		sp|P50995|ANX11_HUMAN	P50995	ANX11_HUMAN	Annexin A11	2022-12-30-KB-noFAIMS-HB-1	360	371		HCT-15
DAQQVEPEGQEKPSPATVR	19	2, 3	1	4		sp|Q9Y520|PRC2C_HUMAN	Q9Y520	PRC2C_HUMAN	Protein PRRC2C	2022-12-30-KB-noFAIMS-HB-1	2130	2148		HCT-15
DAQSPDESKTNEK	13	2	1	1		sp|Q29RF7|PDS5A_HUMAN	Q29RF7	PDS5A_HUMAN	Sister chromatid cohesion protein PDS5 homolog A	2022-12-30-KB-noFAIMS-HB-1	1062	1074		HCT-15
DASALLDPMECTDTAEEQR	19	2	1	2	11C(57.0214)	sp|Q9BTE3|MCMBP_HUMAN	Q9BTE3	MCMBP_HUMAN	Mini-chromosome maintenance complex-binding protein	2022-12-30-KB-noFAIMS-HB-1	277	295	287	HCT-15
DASAVSLSESK	11	2	0.5215	1		sp|P42345|MTOR_HUMAN	P42345	MTOR_HUMAN	Serine/threonine-protein kinase mTOR	2022-12-30-KB-noFAIMS-HB-1	911	921		HCT-15
DASDDLDDLNFFNQK	15	2	1	1		sp|P20042|IF2B_HUMAN	P20042	IF2B_HUMAN	Eukaryotic translation initiation factor 2 subunit 2	2022-12-30-KB-noFAIMS-HB-1	65	79		HCT-15
DASIVGFFDDSFSEAHSEFLK	21	3	1	1		sp|P30101|PDIA3_HUMAN	P30101	PDIA3_HUMAN	Protein disulfide-isomerase A3	2022-12-30-KB-noFAIMS-HB-1	153	173		HCT-15
DASNWSTDK	9	2	0.9646	1		sp|O95433|AHSA1_HUMAN	O95433	AHSA1_HUMAN	Activator of 90 kDa heat shock protein ATPase homolog 1	2022-12-30-KB-noFAIMS-HB-1	31	39		HCT-15
DASSQDCYDIPR	12	2	1	1	7C(57.0214)	sp|Q13480|GAB1_HUMAN	Q13480	GAB1_HUMAN	GRB2-associated-binding protein 1	2022-12-30-KB-noFAIMS-HB-1	399	410	405	HCT-15
DATGAEEEAPWAATER	16	2	1	1		sp|Q8IVS2|FABD_HUMAN	Q8IVS2	FABD_HUMAN	Malonyl-CoA-acyl carrier protein transacylase, mitochondrial	2022-12-30-KB-noFAIMS-HB-1	41	56		HCT-15
DATIASLEETNR	12	2	1	1		sp|O75116|ROCK2_HUMAN	O75116	ROCK2_HUMAN	Rho-associated protein kinase 2	2022-12-30-KB-noFAIMS-HB-1	965	976		HCT-15
DATLTALDR	9	2	0.9975	1		sp|P40939|ECHA_HUMAN	P40939	ECHA_HUMAN	Trifunctional enzyme subunit alpha, mitochondrial	2022-12-30-KB-noFAIMS-HB-1	391	399		HCT-15
DATNDQVTK	9	2	0.9952	2		sp|O75874|IDHC_HUMAN	O75874	IDHC_HUMAN	Isocitrate dehydrogenase [NADP] cytoplasmic	2022-12-30-KB-noFAIMS-HB-1	50	58		HCT-15
DATNDQVTKDAAEAIK	16	2, 3	0.9999	2		sp|O75874|IDHC_HUMAN	O75874	IDHC_HUMAN	Isocitrate dehydrogenase [NADP] cytoplasmic	2022-12-30-KB-noFAIMS-HB-1	50	65		HCT-15
DAVDFDVR	8	2	0.9999	2		sp|Q9Y6D6|BIG1_HUMAN	Q9Y6D6	BIG1_HUMAN	Brefeldin A-inhibited guanine nucleotide-exchange protein 1	2022-12-30-KB-noFAIMS-HB-1	1655	1662		HCT-15
DAVEDLESVGK	11	2	0.9999	2		sp|P81605|DCD_HUMAN	P81605	DCD_HUMAN	Dermcidin	2022-12-30-KB-noFAIMS-HB-1	86	96		HCT-15
DAVIQDLER	9	2	0.9985	1		sp|Q8WX93|PALLD_HUMAN	Q8WX93	PALLD_HUMAN	Palladin	2022-12-30-KB-noFAIMS-HB-1	902	910		HCT-15
DAVSNTTNQLESK	13	2	1	1		sp|Q86UP2|KTN1_HUMAN	Q86UP2	KTN1_HUMAN	Kinectin	2022-12-30-KB-noFAIMS-HB-1	431	443		HCT-15
DAVTYTEHAK	10	2	0.9988	2		sp|P62805|H4_HUMAN	P62805	H4_HUMAN	Histone H4	2022-12-30-KB-noFAIMS-HB-1	69	78		HCT-15
DAVVTYTAESK	11	2	0.9984	1		sp|P55011|S12A2_HUMAN	P55011	S12A2_HUMAN	Solute carrier family 12 member 2	2022-12-30-KB-noFAIMS-HB-1	270	280		HCT-15
DCATEEDEPPAPELHQDAAR	20	2, 3	1	5	2C(57.0214)	sp|Q66K14|TBC9B_HUMAN	Q66K14	TBC9B_HUMAN	TBC1 domain family member 9B	2022-12-30-KB-noFAIMS-HB-1	1078	1097	1079	HCT-15
DCAVKPCQSDEVPDGIK	17	3	1	1	2C(57.0214), 7C(57.0214)	sp|Q96HE7|ERO1A_HUMAN	Q96HE7	ERO1A_HUMAN	ERO1-like protein alpha	2022-12-30-KB-noFAIMS-HB-1	98	114	99104	HCT-15
DCDKLEDLEDNSTPEPK	17	3	1	1	2C(57.0214)	sp|Q9HC44|GPBL1_HUMAN	Q9HC44	GPBL1_HUMAN	Vasculin-like protein 1	2022-12-30-KB-noFAIMS-HB-1	342	358	343	HCT-15
DCDLQEDACYNCGR	14	2	1	14	12C(57.0214), 2C(57.0214), 9C(57.0214)	sp|P62633|CNBP_HUMAN	P62633	CNBP_HUMAN	Cellular nucleic acid-binding protein	2022-12-30-KB-noFAIMS-HB-1	66	79	67,74,77	HCT-15
DCDPQVVEEIR	11	2	1	1	2C(57.0214)	sp|Q9BWT6|MND1_HUMAN	Q9BWT6	MND1_HUMAN	Meiotic nuclear division protein 1 homolog	2022-12-30-KB-noFAIMS-HB-1	146	156	147	HCT-15
DCEDPNPLIR	10	2	0.9999	2	2C(57.0214)	sp|P63010|AP2B1_HUMAN	P63010	AP2B1_HUMAN	AP-2 complex subunit beta	2022-12-30-KB-noFAIMS-HB-1	94	103	95	HCT-15
DCEESNMDIFDADSAK	16	2	0.9999	2	2C(57.0214)	sp|O94916|NFAT5_HUMAN	O94916	NFAT5_HUMAN	Nuclear factor of activated T-cells 5	2022-12-30-KB-noFAIMS-HB-1	216	231	217	HCT-15
DCELENQEAHEQDGNDELKDSEEFGENEEENVHSK	35	4, 5	1	3	2C(57.0214)	sp|Q9NWH9|SLTM_HUMAN	Q9NWH9	SLTM_HUMAN	SAFB-like transcription modulator	2022-12-30-KB-noFAIMS-HB-1	106	140	107	HCT-15
DCGSVDGVIK	10	2	0.9922	1	2C(57.0214)	sp|P61916|NPC2_HUMAN	P61916	NPC2_HUMAN	NPC intracellular cholesterol transporter 2	2022-12-30-KB-noFAIMS-HB-1	26	35	27	HCT-15
DCPLNAEAASSK	12	2	1	1	2C(57.0214)	sp|Q10567|AP1B1_HUMAN	Q10567	AP1B1_HUMAN	AP-1 complex subunit beta-1	2022-12-30-KB-noFAIMS-HB-1	865	876	866	HCT-15
DCQLNAHK	8	2	0.9933	1	2C(57.0214)	sp|Q13263|TIF1B_HUMAN	Q13263	TIF1B_HUMAN	Transcription intermediary factor 1-beta	2022-12-30-KB-noFAIMS-HB-1	231	238	232	HCT-15
DCTVNGDEPDCVPCQEGK	18	2	1	1	11C(57.0214), 14C(57.0214), 2C(57.0214)	sp|P25445|TNR6_HUMAN	P25445	TNR6_HUMAN	Tumor necrosis factor receptor superfamily member 6	2022-12-30-KB-noFAIMS-HB-1	72	89	73,82,85	HCT-15
DCVDIEVFPAGENTEDQK	18	2	1	3	2C(57.0214)	sp|Q32MZ4|LRRF1_HUMAN	Q32MZ4	LRRF1_HUMAN	Leucine-rich repeat flightless-interacting protein 1	2022-12-30-KB-noFAIMS-HB-1	333	350	334	HCT-15
DCVEALTTSEDIER	14	2	1	1	2C(57.0214)	sp|Q9Y4R8|TELO2_HUMAN	Q9Y4R8	TELO2_HUMAN	Telomere length regulation protein TEL2 homolog	2022-12-30-KB-noFAIMS-HB-1	517	530	518	HCT-15
DCVGPEVEK	9	2	0.9994	1	2C(57.0214)	sp|P00558|PGK1_HUMAN	P00558	PGK1_HUMAN	Phosphoglycerate kinase 1	2022-12-30-KB-noFAIMS-HB-1	98	106	99	HCT-15
DDAEIHVPEEQAAR	14	3	0.8643	1		sp|Q5VZ89|DEN4C_HUMAN	Q5VZ89	DEN4C_HUMAN	DENN domain-containing protein 4C	2022-12-30-KB-noFAIMS-HB-1	928	941		HCT-15
DDAMAAVPAK	10	2	0.78	1		sp|O60610|DIAP1_HUMAN	O60610	DIAP1_HUMAN	Protein diaphanous homolog 1	2022-12-30-KB-noFAIMS-HB-1	1240	1249		HCT-15
DDAMLLK	7	2	0.9987	4	4M(15.9949)	sp|P10809|CH60_HUMAN	P10809	CH60_HUMAN	60 kDa heat shock protein, mitochondrial	2022-12-30-KB-noFAIMS-HB-1	353	359		HCT-15
DDATLSGKR	9	2	0.9931	2		sp|Q13442|HAP28_HUMAN	Q13442	HAP28_HUMAN	28 kDa heat- and acid-stable phosphoprotein	2022-12-30-KB-noFAIMS-HB-1	165	173		HCT-15
DDAVFDDEVAPNAASDNASAEK	22	2	1	2		sp|Q9Y4K1|CRBG1_HUMAN	Q9Y4K1	CRBG1_HUMAN	Beta/gamma crystallin domain-containing protein 1	2022-12-30-KB-noFAIMS-HB-1	36	57		HCT-15
DDAVFDDEVAPNAASDNASAEKK	23	3	1	2		sp|Q9Y4K1|CRBG1_HUMAN	Q9Y4K1	CRBG1_HUMAN	Beta/gamma crystallin domain-containing protein 1	2022-12-30-KB-noFAIMS-HB-1	36	58		HCT-15
DDAYWPEGK	9	2	0.9999	1		sp|Q14151|SAFB2_HUMAN	Q14151	SAFB2_HUMAN	Scaffold attachment factor B2	2022-12-30-KB-noFAIMS-HB-1	738	746		HCT-15
DDDDDQLFYTR	11	2	1	1		sp|O60568|PLOD3_HUMAN	O60568	PLOD3_HUMAN	Procollagen-lysine,2-oxoglutarate 5-dioxygenase 3	2022-12-30-KB-noFAIMS-HB-1	187	197		HCT-15
DDDDEEIGGPKEELIPEK	18	2, 3	1	2		sp|Q9BXJ9|NAA15_HUMAN	Q9BXJ9	NAA15_HUMAN	N-alpha-acetyltransferase 15, NatA auxiliary subunit	2022-12-30-KB-noFAIMS-HB-1	629	646		HCT-15
DDDDEEIGGPKEELIPEKLAK	21	3	1	1		sp|Q9BXJ9|NAA15_HUMAN	Q9BXJ9	NAA15_HUMAN	N-alpha-acetyltransferase 15, NatA auxiliary subunit	2022-12-30-KB-noFAIMS-HB-1	629	649		HCT-15
DDDDVVIGK	9	2	0.9983	1		sp|O15144|ARPC2_HUMAN	O15144	ARPC2_HUMAN	Actin-related protein 2/3 complex subunit 2	2022-12-30-KB-noFAIMS-HB-1	171	179		HCT-15
DDDEPGPWTK	10	2	0.9996	1		sp|Q96T88|UHRF1_HUMAN	Q96T88	UHRF1_HUMAN	E3 ubiquitin-protein ligase UHRF1	2022-12-30-KB-noFAIMS-HB-1	583	592		HCT-15
DDDGGEDDDANCNLICGDEYGPETR	25	2	1	1	12C(57.0214), 16C(57.0214)	sp|Q08211|DHX9_HUMAN	Q08211	DHX9_HUMAN	ATP-dependent RNA helicase A	2022-12-30-KB-noFAIMS-HB-1	597	621	608612	HCT-15
DDDIAALVVDNGSGMCK	17	2	1	11	15M(15.9949), 16C(57.0214), N-term(42.0106)	sp|P60709|ACTB_HUMAN	P60709	ACTB_HUMAN	Actin, cytoplasmic 1	2022-12-30-KB-noFAIMS-HB-1	2	18	17	HCT-15
DDDIEEGDLPEHK	13	2	1	2		sp|Q14696|MESD_HUMAN	Q14696	MESD_HUMAN	LRP chaperone MESD	2022-12-30-KB-noFAIMS-HB-1	73	85		HCT-15
DDDVPLDWR	9	2	0.9999	1		sp|O95340|PAPS2_HUMAN	O95340	PAPS2_HUMAN	Bifunctional 3'-phosphoadenosine 5'-phosphosulfate synthase 2	2022-12-30-KB-noFAIMS-HB-1	450	458		HCT-15
DDDWGNIK	8	2	0.9994	1		sp|P54578|UBP14_HUMAN	P54578	UBP14_HUMAN	Ubiquitin carboxyl-terminal hydrolase 14	2022-12-30-KB-noFAIMS-HB-1	55	62		HCT-15
DDDYRGGGDRYEDR	14	3	0.9451	1		sp|P23588|IF4B_HUMAN	P23588	IF4B_HUMAN	Eukaryotic translation initiation factor 4B	2022-12-30-KB-noFAIMS-HB-1	288	301		HCT-15
DDEAHLQEDQGEEECFHDCSASFEEEPGADKVENK	35	4	1	1	15C(57.0214), 19C(57.0214)	sp|Q99614|TTC1_HUMAN	Q99614	TTC1_HUMAN	Tetratricopeptide repeat protein 1	2022-12-30-KB-noFAIMS-HB-1	48	82	62,66	HCT-15
DDEASNLVGEEK	12	2	1	1		sp|Q8N392|RHG18_HUMAN	Q8N392	RHG18_HUMAN	Rho GTPase-activating protein 18	2022-12-30-KB-noFAIMS-HB-1	205	216		HCT-15
DDEEADAIYAALDK	14	2	0.9975	1		sp|O94906|PRP6_HUMAN	O94906	PRP6_HUMAN	Pre-mRNA-processing factor 6	2022-12-30-KB-noFAIMS-HB-1	97	110		HCT-15
DDEEEDPLDQLISR	14	2	1	7		sp|Q9NYJ1|COA4_HUMAN	Q9NYJ1	COA4_HUMAN	Cytochrome c oxidase assembly factor 4 homolog, mitochondrial	2022-12-30-KB-noFAIMS-HB-1	18	31		HCT-15
DDEGFIIR	8	2	0.9985	1		sp|Q9UM54|MYO6_HUMAN	Q9UM54	MYO6_HUMAN	Unconventional myosin-VI	2022-12-30-KB-noFAIMS-HB-1	573	580		HCT-15
DDELNFDLDR	10	2	1	1		sp|O60291|MGRN1_HUMAN	O60291	MGRN1_HUMAN	E3 ubiquitin-protein ligase MGRN1	2022-12-30-KB-noFAIMS-HB-1	185	194		HCT-15
DDESNLVEEK	10	2	0.9994	2		sp|Q07866|KLC1_HUMAN	Q07866	KLC1_HUMAN	Kinesin light chain 1	2022-12-30-KB-noFAIMS-HB-1	59	68		HCT-15
DDETMYVESK	10	2	0.9968	1		sp|O15144|ARPC2_HUMAN	O15144	ARPC2_HUMAN	Actin-related protein 2/3 complex subunit 2	2022-12-30-KB-noFAIMS-HB-1	148	157		HCT-15
DDETVDSLGPLEK	13	2	1	1		sp|Q9UJX2|CDC23_HUMAN	Q9UJX2	CDC23_HUMAN	Cell division cycle protein 23 homolog	2022-12-30-KB-noFAIMS-HB-1	131	143		HCT-15
DDEVQVVR	8	2	0.9999	2		sp|P61254|RL26_HUMAN	P61254	RL26_HUMAN	60S ribosomal protein L26	2022-12-30-KB-noFAIMS-HB-1	52	59		HCT-15
DDEVSEDEEADQLR	14	2	1	1		sp|Q2T9J0|TYSD1_HUMAN	Q2T9J0	TYSD1_HUMAN	Peroxisomal leader peptide-processing protease	2022-12-30-KB-noFAIMS-HB-1	167	180		HCT-15
DDFFYEDR	8	2	0.9998	2		sp|Q9Y580|RBM7_HUMAN	Q9Y580	RBM7_HUMAN	RNA-binding protein 7	2022-12-30-KB-noFAIMS-HB-1	233	240		HCT-15
DDFLDDPGLR	10	2	1	2		sp|P05423|RPC4_HUMAN	P05423	RPC4_HUMAN	DNA-directed RNA polymerase III subunit RPC4	2022-12-30-KB-noFAIMS-HB-1	161	170		HCT-15
DDFTEER	7	2	0.9956	2		sp|P21912|SDHB_HUMAN	P21912	SDHB_HUMAN	Succinate dehydrogenase [ubiquinone] iron-sulfur subunit, mitochondrial	2022-12-30-KB-noFAIMS-HB-1	224	230		HCT-15
DDFTEFGK	8	2	0.9922	2		sp|O75822|EIF3J_HUMAN	O75822	EIF3J_HUMAN	Eukaryotic translation initiation factor 3 subunit J	2022-12-30-KB-noFAIMS-HB-1	154	161		HCT-15
DDGEEEFAGAK	11	2	0.9999	2		sp|Q8N163|CCAR2_HUMAN	Q8N163	CCAR2_HUMAN	Cell cycle and apoptosis regulator protein 2	2022-12-30-KB-noFAIMS-HB-1	657	667		HCT-15
DDGEEEFAGAKLEDSEVR	18	2, 3	1	2		sp|Q8N163|CCAR2_HUMAN	Q8N163	CCAR2_HUMAN	Cell cycle and apoptosis regulator protein 2	2022-12-30-KB-noFAIMS-HB-1	657	674		HCT-15
DDGLFSGDPNWFPK	14	2	1	1		sp|P37802|TAGL2_HUMAN	P37802	TAGL2_HUMAN	Transgelin-2	2022-12-30-KB-noFAIMS-HB-1	140	153		HCT-15
DDGSTLMEIDGDKGK	15	2	1	4		sp|O96019|ACL6A_HUMAN	O96019	ACL6A_HUMAN	Actin-like protein 6A	2022-12-30-KB-noFAIMS-HB-1	48	62		HCT-15
DDGYEAAASSK	11	2	0.9935	1		sp|O43290|SNUT1_HUMAN	O43290	SNUT1_HUMAN	U4/U6.U5 tri-snRNP-associated protein 1	2022-12-30-KB-noFAIMS-HB-1	99	109		HCT-15
DDGYSTKDSYSSR	13	2	1	1		sp|P38159|RBMX_HUMAN	P38159	RBMX_HUMAN	RNA-binding motif protein, X chromosome	2022-12-30-KB-noFAIMS-HB-1	211	223		HCT-15
DDIEEEDDQEAYFR	14	2	1	6		sp|Q86XP3|DDX42_HUMAN	Q86XP3	DDX42_HUMAN	ATP-dependent RNA helicase DDX42	2022-12-30-KB-noFAIMS-HB-1	149	162		HCT-15
DDIENMVK	8	2	0.9996	3	6M(15.9949)	sp|P38646|GRP75_HUMAN	P38646	GRP75_HUMAN	Stress-70 protein, mitochondrial	2022-12-30-KB-noFAIMS-HB-1	556	563		HCT-15
DDIIENAPTTHTEEYSGEEK	20	2, 3	1	4		sp|O14744|ANM5_HUMAN	O14744	ANM5_HUMAN	Protein arginine N-methyltransferase 5	2022-12-30-KB-noFAIMS-HB-1	165	184		HCT-15
DDILCPDCGK	10	2	0.9974	1	5C(57.0214), 8C(57.0214)	sp|Q14192|FHL2_HUMAN	Q14192	FHL2_HUMAN	Four and a half LIM domains protein 2	2022-12-30-KB-noFAIMS-HB-1	268	277	272275	HCT-15
DDILCPDCGKDI	12	2	0.9998	2	5C(57.0214), 8C(57.0214)	sp|Q14192|FHL2_HUMAN	Q14192	FHL2_HUMAN	Four and a half LIM domains protein 2	2022-12-30-KB-noFAIMS-HB-1	268	279	272275	HCT-15
DDILEILDDR	10	2	0.999	1		sp|Q12929|EPS8_HUMAN	Q12929	EPS8_HUMAN	Epidermal growth factor receptor kinase substrate 8	2022-12-30-KB-noFAIMS-HB-1	555	564		HCT-15
DDKDTIEK	8	2	0.9289	1		sp|P63000|RAC1_HUMAN	P63000	RAC1_HUMAN	Ras-related C3 botulinum toxin substrate 1	2022-12-30-KB-noFAIMS-HB-1	121	128		HCT-15
DDKDTIEKLK	10	2, 3	0.9953	2		sp|P63000|RAC1_HUMAN	P63000	RAC1_HUMAN	Ras-related C3 botulinum toxin substrate 1	2022-12-30-KB-noFAIMS-HB-1	121	130		HCT-15
DDKHGSYEDAVHSGALND	18	3	1	1		sp|P17987|TCPA_HUMAN	P17987	TCPA_HUMAN	T-complex protein 1 subunit alpha	2022-12-30-KB-noFAIMS-HB-1	539	556		HCT-15
DDLDEEEDTHL	11	2	1	1		sp|O00592|PODXL_HUMAN	O00592	PODXL_HUMAN	Podocalyxin	2022-12-30-KB-noFAIMS-HB-1	548	558		HCT-15
DDLFNTNATIVATLTAACAQHCPEAMICVIANPVNSTIPITAEVFKK	47	4	0.9845	1	18C(57.0214), 22C(57.0214), 28C(57.0214)	sp|P40926|MDHM_HUMAN	P40926	MDHM_HUMAN	Malate dehydrogenase, mitochondrial	2022-12-30-KB-noFAIMS-HB-1	111	157	128132138	HCT-15
DDLGNTLEK	9	2	0.9976	2		sp|O75367|H2AY_HUMAN	O75367	H2AY_HUMAN	Core histone macro-H2A.1	2022-12-30-KB-noFAIMS-HB-1	227	235		HCT-15
DDLSGADIK	9	2	0.9971	1		sp|P62191|PRS4_HUMAN	P62191	PRS4_HUMAN	26S proteasome regulatory subunit 4	2022-12-30-KB-noFAIMS-HB-1	388	396		HCT-15
DDLVELSK	8	2	0.9879	1		sp|Q15397|PUM3_HUMAN	Q15397	PUM3_HUMAN	Pumilio homolog 3	2022-12-30-KB-noFAIMS-HB-1	204	211		HCT-15
DDLVTVK	7	2	0.9032	1		sp|P36957|ODO2_HUMAN	P36957	ODO2_HUMAN	Dihydrolipoyllysine-residue succinyltransferase component of 2-oxoglutarate dehydrogenase complex, mitochondrial	2022-12-30-KB-noFAIMS-HB-1	68	74		HCT-15
DDLYAEQMER	10	2	0.9987	1		sp|Q9Y5B9|SP16H_HUMAN	Q9Y5B9	SP16H_HUMAN	FACT complex subunit SPT16	2022-12-30-KB-noFAIMS-HB-1	761	770		HCT-15
DDLYDQDDSRDFPR	14	2, 3	1	3		sp|Q86X29|LSR_HUMAN	Q86X29	LSR_HUMAN	Lipolysis-stimulated lipoprotein receptor	2022-12-30-KB-noFAIMS-HB-1	532	545		HCT-15
DDMHDVEDELAK	12	2, 3	1	3		sp|Q9UEY8|ADDG_HUMAN	Q9UEY8	ADDG_HUMAN	Gamma-adducin	2022-12-30-KB-noFAIMS-HB-1	633	644		HCT-15
DDMHDVEDELAKR	13	3	1	1		sp|Q9UEY8|ADDG_HUMAN	Q9UEY8	ADDG_HUMAN	Gamma-adducin	2022-12-30-KB-noFAIMS-HB-1	633	645		HCT-15
DDMIFEDCGDVPSEPK	16	2	1	2	3M(15.9949), 8C(57.0214)	sp|P05026|AT1B1_HUMAN	P05026	AT1B1_HUMAN	Sodium/potassium-transporting ATPase subunit beta-1	2022-12-30-KB-noFAIMS-HB-1	119	134	126	HCT-15
DDNEQLITQYER	12	2	1	2		sp|O60271|JIP4_HUMAN	O60271	JIP4_HUMAN	C-Jun-amino-terminal kinase-interacting protein 4	2022-12-30-KB-noFAIMS-HB-1	80	91		HCT-15
DDNFGEGNDGGILDDK	16	2	1	1		sp|O60216|RAD21_HUMAN	O60216	RAD21_HUMAN	Double-strand-break repair protein rad21 homolog	2022-12-30-KB-noFAIMS-HB-1	217	232		HCT-15
DDNKDIDSEKEAAMEAEIK	19	3	1	3	14M(15.9949)	sp|O14776|TCRG1_HUMAN	O14776	TCRG1_HUMAN	Transcription elongation regulator 1	2022-12-30-KB-noFAIMS-HB-1	631	649		HCT-15
DDNVAEYLK	9	2	0.9997	1		sp|O94876|TMCC1_HUMAN	O94876	TMCC1_HUMAN	Transmembrane and coiled-coil domains protein 1	2022-12-30-KB-noFAIMS-HB-1	256	264		HCT-15
DDPFDIK	7	2	0.9443	1		sp|Q8ND04|SMG8_HUMAN	Q8ND04	SMG8_HUMAN	Protein SMG8	2022-12-30-KB-noFAIMS-HB-1	621	627		HCT-15
DDPLEFK	7	2	0.9885	1		sp|P06756|ITAV_HUMAN	P06756	ITAV_HUMAN	Integrin alpha-V	2022-12-30-KB-noFAIMS-HB-1	113	119		HCT-15
DDPQLYQEIQER	12	2	1	1		sp|Q5VV41|ARHGG_HUMAN	Q5VV41	ARHGG_HUMAN	Rho guanine nucleotide exchange factor 16	2022-12-30-KB-noFAIMS-HB-1	211	222		HCT-15
DDREDLVYQAK	11	2	1	3	N-term(42.0106)	sp|P62258|1433E_HUMAN	P62258	1433E_HUMAN	14-3-3 protein epsilon	2022-12-30-KB-noFAIMS-HB-1	2	12		HCT-15
DDSDSTLKK	9	2	0.5365	1		sp|Q92797|SYMPK_HUMAN	Q92797	SYMPK_HUMAN	Symplekin	2022-12-30-KB-noFAIMS-HB-1	351	359		HCT-15
DDSLDLSPQGR	11	2	1	2		sp|Q14669|TRIPC_HUMAN	Q14669	TRIPC_HUMAN	E3 ubiquitin-protein ligase TRIP12	2022-12-30-KB-noFAIMS-HB-1	985	995		HCT-15
DDTDDEIAK	9	2	0.999	2		sp|P27824|CALX_HUMAN	P27824	CALX_HUMAN	Calnexin	2022-12-30-KB-noFAIMS-HB-1	91	99		HCT-15
DDTDDEIAKYDGK	13	2, 3	1	2		sp|P27824|CALX_HUMAN	P27824	CALX_HUMAN	Calnexin	2022-12-30-KB-noFAIMS-HB-1	91	103		HCT-15
DDTIPPEYR	9	2	0.9943	4		sp|P20810|ICAL_HUMAN	P20810	ICAL_HUMAN	Calpastatin	2022-12-30-KB-noFAIMS-HB-1	611	619		HCT-15
DDTIYEDEDVK	11	2	0.9999	3		sp|P14927|QCR7_HUMAN	P14927	QCR7_HUMAN	Cytochrome b-c1 complex subunit 7	2022-12-30-KB-noFAIMS-HB-1	35	45		HCT-15
DDTIYEDEDVKEAIR	15	2, 3	1	54		sp|P14927|QCR7_HUMAN	P14927	QCR7_HUMAN	Cytochrome b-c1 complex subunit 7	2022-12-30-KB-noFAIMS-HB-1	35	49		HCT-15
DDTSDFLK	8	2	0.9988	1		sp|Q1MSJ5|CSPP1_HUMAN	Q1MSJ5	CSPP1_HUMAN	Centrosome and spindle pole-associated protein 1	2022-12-30-KB-noFAIMS-HB-1	1085	1092		HCT-15
DDVAPESGDTTVK	13	2	1	1		sp|O76021|RL1D1_HUMAN	O76021	RL1D1_HUMAN	Ribosomal L1 domain-containing protein 1	2022-12-30-KB-noFAIMS-HB-1	319	331		HCT-15
DDVAPESGDTTVKKPESK	18	2, 3	1	3		sp|O76021|RL1D1_HUMAN	O76021	RL1D1_HUMAN	Ribosomal L1 domain-containing protein 1	2022-12-30-KB-noFAIMS-HB-1	319	336		HCT-15
DDVYTLDEELPK	12	2	1	1		sp|O75164|KDM4A_HUMAN	O75164	KDM4A_HUMAN	Lysine-specific demethylase 4A	2022-12-30-KB-noFAIMS-HB-1	1001	1012		HCT-15
DDYSRDDYR	9	2	0.8552	1		sp|P23588|IF4B_HUMAN	P23588	IF4B_HUMAN	Eukaryotic translation initiation factor 4B	2022-12-30-KB-noFAIMS-HB-1	314	322		HCT-15
DEAAYGELR	9	2	0.9999	2		sp|Q9UL46|PSME2_HUMAN	Q9UL46	PSME2_HUMAN	Proteasome activator complex subunit 2	2022-12-30-KB-noFAIMS-HB-1	195	203		HCT-15
DEAEDLLGR	9	2	0.9998	1		sp|Q9Y5B9|SP16H_HUMAN	Q9Y5B9	SP16H_HUMAN	FACT complex subunit SPT16	2022-12-30-KB-noFAIMS-HB-1	445	453		HCT-15
DEAFDPFDK	9	2	0.9996	1		sp|P19174|PLCG1_HUMAN	P19174	PLCG1_HUMAN	1-phosphatidylinositol 4,5-bisphosphate phosphodiesterase gamma-1	2022-12-30-KB-noFAIMS-HB-1	1071	1079		HCT-15
DEAGIVSQEEQGGQPGQPTGQEELR	25	2	1	1		sp|Q562E7|WDR81_HUMAN	Q562E7	WDR81_HUMAN	WD repeat-containing protein 81	2022-12-30-KB-noFAIMS-HB-1	322	346		HCT-15
DEARGGGGGQDNGLEGLGNDSR	22	3	1	1		sp|P08621|RU17_HUMAN	P08621	RU17_HUMAN	U1 small nuclear ribonucleoprotein 70 kDa	2022-12-30-KB-noFAIMS-HB-1	390	411		HCT-15
DEATDGGGDNKEGEDSSVIHYDDK	24	3	1	1		sp|Q14839|CHD4_HUMAN	Q14839	CHD4_HUMAN	Chromodomain-helicase-DNA-binding protein 4	2022-12-30-KB-noFAIMS-HB-1	1229	1252		HCT-15
DECCFDANQPEGR	13	2	0.9999	2	3C(57.0214), 4C(57.0214)	sp|O14672|ADA10_HUMAN	O14672	ADA10_HUMAN	Disintegrin and metalloproteinase domain-containing protein 10	2022-12-30-KB-noFAIMS-HB-1	481	493	483484	HCT-15
DECIDPFSK	9	2	0.9967	1	3C(57.0214)	sp|Q9Y5B0|CTDP1_HUMAN	Q9Y5B0	CTDP1_HUMAN	RNA polymerase II subunit A C-terminal domain phosphatase	2022-12-30-KB-noFAIMS-HB-1	275	283	277	HCT-15
DECNVVEVVAR	11	2	0.9983	2	3C(57.0214)	sp|O75607|NPM3_HUMAN	O75607	NPM3_HUMAN	Nucleoplasmin-3	2022-12-30-KB-noFAIMS-HB-1	77	87	79	HCT-15
DEDCDLLEGQK	11	2	0.9999	1	4C(57.0214)	sp|Q5SWX8|ODR4_HUMAN	Q5SWX8	ODR4_HUMAN	Protein odr-4 homolog	2022-12-30-KB-noFAIMS-HB-1	228	238	231	HCT-15
DEDCDLLEGQKK	12	2, 3	1	4	4C(57.0214)	sp|Q5SWX8|ODR4_HUMAN	Q5SWX8	ODR4_HUMAN	Protein odr-4 homolog	2022-12-30-KB-noFAIMS-HB-1	228	239	231	HCT-15
DEDDADYKPK	10	2	0.9995	1		sp|P11387|TOP1_HUMAN	P11387	TOP1_HUMAN	DNA topoisomerase 1	2022-12-30-KB-noFAIMS-HB-1	141	150		HCT-15
DEDDDEEEEEEGGSWGR	17	2	1	1		sp|O00165|HAX1_HUMAN	O00165	HAX1_HUMAN	HCLS1-associated protein X-1	2022-12-30-KB-noFAIMS-HB-1	30	46		HCT-15
DEDDEDDCFILEK	13	2	1	2	8C(57.0214)	sp|A6NHR9|SMHD1_HUMAN	A6NHR9	SMHD1_HUMAN	Structural maintenance of chromosomes flexible hinge domain-containing protein 1	2022-12-30-KB-noFAIMS-HB-1	451	463	458	HCT-15
DEDEDIQSILR	11	2	1	5		sp|O00515|LAD1_HUMAN	O00515	LAD1_HUMAN	Ladinin-1	2022-12-30-KB-noFAIMS-HB-1	80	90		HCT-15
DEDEEDEEDKEEDEEEDVPGQAK	23	3	0.9952	1		sp|P27797|CALR_HUMAN	P27797	CALR_HUMAN	Calreticulin	2022-12-30-KB-noFAIMS-HB-1	392	414		HCT-15
DEDEEDEEDKEEDEEEDVPGQAKDEL	26	3	0.9999	2		sp|P27797|CALR_HUMAN	P27797	CALR_HUMAN	Calreticulin	2022-12-30-KB-noFAIMS-HB-1	392	417		HCT-15
DEDEWKELEQK	11	2	0.9999	2		sp|Q9UKY7|CDV3_HUMAN	Q9UKY7	CDV3_HUMAN	Protein CDV3 homolog	2022-12-30-KB-noFAIMS-HB-1	81	91		HCT-15
DEDFVKPK	8	2	0.9488	1		sp|Q9UNZ2|NSF1C_HUMAN	Q9UNZ2	NSF1C_HUMAN	NSFL1 cofactor p47	2022-12-30-KB-noFAIMS-HB-1	240	247		HCT-15
DEDGSTLFR	9	2	0.9999	1		sp|Q9C0C2|TB182_HUMAN	Q9C0C2	TB182_HUMAN	182 kDa tankyrase-1-binding protein	2022-12-30-KB-noFAIMS-HB-1	210	218		HCT-15
DEDLTQDYEEWK	12	2	0.9792	1		sp|Q9Y5N6|ORC6_HUMAN	Q9Y5N6	ORC6_HUMAN	Origin recognition complex subunit 6	2022-12-30-KB-noFAIMS-HB-1	225	236		HCT-15
DEDNDEDEERLEEEEQNEEEEVDN	24	2	0.9998	1		sp|Q9NRF9|DPOE3_HUMAN	Q9NRF9	DPOE3_HUMAN	DNA polymerase epsilon subunit 3	2022-12-30-KB-noFAIMS-HB-1	124	147		HCT-15
DEDPLAATR	9	2	0.9824	2		sp|Q7L0Y3|TM10C_HUMAN	Q7L0Y3	TM10C_HUMAN	tRNA methyltransferase 10 homolog C	2022-12-30-KB-noFAIMS-HB-1	87	95		HCT-15
DEDSAEALLK	10	2	0.9999	1		sp|Q13813|SPTN1_HUMAN	Q13813	SPTN1_HUMAN	Spectrin alpha chain, non-erythrocytic 1	2022-12-30-KB-noFAIMS-HB-1	921	930		HCT-15
DEDVFVCESR	10	2	1	1	7C(57.0214)	sp|Q86U86|PB1_HUMAN	Q86U86	PB1_HUMAN	Protein polybromo-1	2022-12-30-KB-noFAIMS-HB-1	1053	1062	1059	HCT-15
DEDYKQR	7	2	0.9171	4		sp|Q00839|HNRPU_HUMAN	Q00839	HNRPU_HUMAN	Heterogeneous nuclear ribonucleoprotein U	2022-12-30-KB-noFAIMS-HB-1	610	616		HCT-15
DEEAALADGEDVPYENSVR	19	2	1	2		sp|Q96Q15|SMG1_HUMAN	Q96Q15	SMG1_HUMAN	Serine/threonine-protein kinase SMG1	2022-12-30-KB-noFAIMS-HB-1	3435	3453		HCT-15
DEECVLEAENKK	12	3	0.8035	1	4C(57.0214)	sp|Q9UHQ4|BAP29_HUMAN	Q9UHQ4	BAP29_HUMAN	B-cell receptor-associated protein 29	2022-12-30-KB-noFAIMS-HB-1	168	179	171	HCT-15
DEEDEDESYQSALANK	16	2	1	1		sp|Q8IZ21|PHAR4_HUMAN	Q8IZ21	PHAR4_HUMAN	Phosphatase and actin regulator 4	2022-12-30-KB-noFAIMS-HB-1	526	541		HCT-15
DEEDEDESYQSALANKVK	18	2, 3	1	3		sp|Q8IZ21|PHAR4_HUMAN	Q8IZ21	PHAR4_HUMAN	Phosphatase and actin regulator 4	2022-12-30-KB-noFAIMS-HB-1	526	543		HCT-15
DEEEAELELLR	11	2	0.9998	3		sp|Q9HCU8|DPOD4_HUMAN	Q9HCU8	DPOD4_HUMAN	DNA polymerase delta subunit 4	2022-12-30-KB-noFAIMS-HB-1	40	50		HCT-15
DEEEALIDEQSELK	14	2	1	2		sp|O75185|AT2C2_HUMAN	O75185	AT2C2_HUMAN	Calcium-transporting ATPase type 2C member 2	2022-12-30-KB-noFAIMS-HB-1	28	41		HCT-15
DEEEEDADFLK	11	2	0.9999	2		sp|Q13206|DDX10_HUMAN	Q13206	DDX10_HUMAN	Probable ATP-dependent RNA helicase DDX10	2022-12-30-KB-noFAIMS-HB-1	627	637		HCT-15
DEEEEDADFLKVK	13	2, 3	1	3		sp|Q13206|DDX10_HUMAN	Q13206	DDX10_HUMAN	Probable ATP-dependent RNA helicase DDX10	2022-12-30-KB-noFAIMS-HB-1	627	639		HCT-15
DEEEEEASGLKEELIPEKLER	21	3	1	1		sp|Q6N069|NAA16_HUMAN	Q6N069	NAA16_HUMAN	N-alpha-acetyltransferase 16, NatA auxiliary subunit	2022-12-30-KB-noFAIMS-HB-1	629	649		HCT-15
DEEEEKEVENEDEDDDDSDKEK	22	2	0.571	1		sp|Q9P287|BCCIP_HUMAN	Q9P287	BCCIP_HUMAN	BRCA2 and CDKN1A-interacting protein	2022-12-30-KB-noFAIMS-HB-1	25	46		HCT-15
DEEEPDGVPEK	11	2	0.9994	1		sp|Q96IZ0|PAWR_HUMAN	Q96IZ0	PAWR_HUMAN	PRKC apoptosis WT1 regulator protein	2022-12-30-KB-noFAIMS-HB-1	126	136		HCT-15
DEEEPDGVPEKGK	13	2, 3	1	2		sp|Q96IZ0|PAWR_HUMAN	Q96IZ0	PAWR_HUMAN	PRKC apoptosis WT1 regulator protein	2022-12-30-KB-noFAIMS-HB-1	126	138		HCT-15
DEEETPAPIYR	11	2	0.9999	1		sp|O95714|HERC2_HUMAN	O95714	HERC2_HUMAN	E3 ubiquitin-protein ligase HERC2	2022-12-30-KB-noFAIMS-HB-1	83	93		HCT-15
DEEFPEQK	8	2	0.961	2		sp|P18206|VINC_HUMAN	P18206	VINC_HUMAN	Vinculin	2022-12-30-KB-noFAIMS-HB-1	882	889		HCT-15
DEEHILSGR	9	2	0.9998	1		sp|Q8IXQ4|GPAM1_HUMAN	Q8IXQ4	GPAM1_HUMAN	GPALPP motifs-containing protein 1	2022-12-30-KB-noFAIMS-HB-1	248	256		HCT-15
DEEINQQSQLVEK	13	2	0.9983	1		sp|P33176|KINH_HUMAN	P33176	KINH_HUMAN	Kinesin-1 heavy chain	2022-12-30-KB-noFAIMS-HB-1	436	448		HCT-15
DEELAELEDALR	12	2	1	1		sp|Q15628|TRADD_HUMAN	Q15628	TRADD_HUMAN	Tumor necrosis factor receptor type 1-associated DEATH domain protein	2022-12-30-KB-noFAIMS-HB-1	149	160		HCT-15
DEELDPMDPSSYSDAPR	17	2	1	1		sp|O60828|PQBP1_HUMAN	O60828	PQBP1_HUMAN	Polyglutamine-binding protein 1	2022-12-30-KB-noFAIMS-HB-1	198	214		HCT-15
DEELEEIKK	9	2	0.5578	1		sp|Q99653|CHP1_HUMAN	Q99653	CHP1_HUMAN	Calcineurin B homologous protein 1	2022-12-30-KB-noFAIMS-HB-1	11	19		HCT-15
DEELEKDTMDNWDEK	15	2, 3	1	9	9M(15.9949)	sp|Q8WU90|ZC3HF_HUMAN	Q8WU90	ZC3HF_HUMAN	Zinc finger CCCH domain-containing protein 15	2022-12-30-KB-noFAIMS-HB-1	142	156		HCT-15
DEELEKDTMDNWDEKK	16	3	1	1		sp|Q8WU90|ZC3HF_HUMAN	Q8WU90	ZC3HF_HUMAN	Zinc finger CCCH domain-containing protein 15	2022-12-30-KB-noFAIMS-HB-1	142	157		HCT-15
DEELIHLDGK	10	2	1	2		sp|Q86XX4|FRAS1_HUMAN	Q86XX4	FRAS1_HUMAN	Extracellular matrix protein FRAS1	2022-12-30-KB-noFAIMS-HB-1	328	337		HCT-15
DEEMIGPIIDK	11	2	0.9999	1		sp|Q9NTK5|OLA1_HUMAN	Q9NTK5	OLA1_HUMAN	Obg-like ATPase 1	2022-12-30-KB-noFAIMS-HB-1	156	166		HCT-15
DEENDALLGGPAQLTDEEK	19	2	1	1		sp|P09884|DPOLA_HUMAN	P09884	DPOLA_HUMAN	DNA polymerase alpha catalytic subunit	2022-12-30-KB-noFAIMS-HB-1	1254	1272		HCT-15
DEENHEESESLQEDMLGNR	19	3	1	1		sp|Q8IX12|CCAR1_HUMAN	Q8IX12	CCAR1_HUMAN	Cell division cycle and apoptosis regulator protein 1	2022-12-30-KB-noFAIMS-HB-1	985	1003		HCT-15
DEEQTAESIK	10	2	0.9974	2		sp|Q14566|MCM6_HUMAN	Q14566	MCM6_HUMAN	DNA replication licensing factor MCM6	2022-12-30-KB-noFAIMS-HB-1	317	326		HCT-15
DEESFFGER	9	2	0.9984	1		sp|Q9BT30|ALKB7_HUMAN	Q9BT30	ALKB7_HUMAN	Alpha-ketoglutarate-dependent dioxygenase alkB homolog 7, mitochondrial	2022-12-30-KB-noFAIMS-HB-1	182	190		HCT-15
DEEVELCSSVECK	13	2	0.9409	1	12C(57.0214), 7C(57.0214)	sp|O75153|CLU_HUMAN	O75153	CLU_HUMAN	Clustered mitochondria protein homolog	2022-12-30-KB-noFAIMS-HB-1	540	552	546551	HCT-15
DEFEFLEK	8	2	0.9972	1		sp|Q14258|TRI25_HUMAN	Q14258	TRI25_HUMAN	E3 ubiquitin/ISG15 ligase TRIM25	2022-12-30-KB-noFAIMS-HB-1	303	310		HCT-15
DEFLVAEK	8	2	0.9982	1		sp|Q96CW5|GCP3_HUMAN	Q96CW5	GCP3_HUMAN	Gamma-tubulin complex component 3	2022-12-30-KB-noFAIMS-HB-1	50	57		HCT-15
DEFNLQK	7	2	0.999	1		sp|Q8N766|EMC1_HUMAN	Q8N766	EMC1_HUMAN	ER membrane protein complex subunit 1	2022-12-30-KB-noFAIMS-HB-1	528	534		HCT-15
DEFTNTCPSDK	11	2	1	2	7C(57.0214)	sp|Q9Y696|CLIC4_HUMAN	Q9Y696	CLIC4_HUMAN	Chloride intracellular channel protein 4	2022-12-30-KB-noFAIMS-HB-1	228	238	234	HCT-15
DEGEEEAEVELAESGR	16	2	1	11		sp|Q7Z406|MYH14_HUMAN	Q7Z406	MYH14_HUMAN	Myosin-14	2022-12-30-KB-noFAIMS-HB-1	72	87		HCT-15
DEGEEEAEVELAESGRR	17	2, 3	1	5		sp|Q7Z406|MYH14_HUMAN	Q7Z406	MYH14_HUMAN	Myosin-14	2022-12-30-KB-noFAIMS-HB-1	72	88		HCT-15
DEGLAVMDK	9	2	0.9998	1		sp|Q12797|ASPH_HUMAN	Q12797	ASPH_HUMAN	Aspartyl/asparaginyl beta-hydroxylase	2022-12-30-KB-noFAIMS-HB-1	599	607		HCT-15
DEGLLLAESEK	11	2	0.9999	2		sp|Q5TZA2|CROCC_HUMAN	Q5TZA2	CROCC_HUMAN	Rootletin	2022-12-30-KB-noFAIMS-HB-1	1050	1060		HCT-15
DEGPVAEQVKK	11	2	1	1		sp|Q8WWM7|ATX2L_HUMAN	Q8WWM7	ATX2L_HUMAN	Ataxin-2-like protein	2022-12-30-KB-noFAIMS-HB-1	646	656		HCT-15
DEIDVLR	7	2	0.9978	1		sp|Q86VS8|HOOK3_HUMAN	Q86VS8	HOOK3_HUMAN	Protein Hook homolog 3	2022-12-30-KB-noFAIMS-HB-1	301	307		HCT-15
DEIEGLSSDEEH	12	2	0.9999	1		sp|Q6PD74|AAGAB_HUMAN	Q6PD74	AAGAB_HUMAN	Alpha- and gamma-adaptin-binding protein p34	2022-12-30-KB-noFAIMS-HB-1	304	315		HCT-15
DEIFAQSK	8	2	0.5215	1		sp|P35580|MYH10_HUMAN	P35580	MYH10_HUMAN	Myosin-10	2022-12-30-KB-noFAIMS-HB-1	1669	1676		HCT-15
DEILEWESR	9	2	0.99	1		sp|Q13596|SNX1_HUMAN	Q13596	SNX1_HUMAN	Sorting nexin-1	2022-12-30-KB-noFAIMS-HB-1	451	459		HCT-15
DEILSDVASR	10	2	0.9999	1		sp|Q9Y4P1|ATG4B_HUMAN	Q9Y4P1	ATG4B_HUMAN	Cysteine protease ATG4B	2022-12-30-KB-noFAIMS-HB-1	40	49		HCT-15
DEKAEAGEAGQATAEAECHR	20	3	1	1	18C(57.0214)	sp|O95671|ASML_HUMAN	O95671	ASML_HUMAN	N-acetylserotonin O-methyltransferase-like protein	2022-12-30-KB-noFAIMS-HB-1	257	276	274	HCT-15
DEKKEESEESDDDMGFGLFD	20	3	0.8679	2	14M(15.9949)	sp|P05387|RLA2_HUMAN	P05387	RLA2_HUMAN	60S acidic ribosomal protein P2	2022-12-30-KB-noFAIMS-HB-1	96	115		HCT-15
DEKPVEAIR	9	2	0.9079	1		sp|Q13217|DNJC3_HUMAN	Q13217	DNJC3_HUMAN	DnaJ homolog subfamily C member 3	2022-12-30-KB-noFAIMS-HB-1	319	327		HCT-15
DELADEIANSSGK	13	2	1	5		sp|P35579|MYH9_HUMAN	P35579	MYH9_HUMAN	Myosin-9	2022-12-30-KB-noFAIMS-HB-1	1704	1716		HCT-15
DELADEITNSASGK	14	2	0.9998	1		sp|P35580|MYH10_HUMAN	P35580	MYH10_HUMAN	Myosin-10	2022-12-30-KB-noFAIMS-HB-1	1711	1724		HCT-15
DELAGTQQR	9	2	0.8577	1		sp|Q9NSK0|KLC4_HUMAN	Q9NSK0	KLC4_HUMAN	Kinesin light chain 4	2022-12-30-KB-noFAIMS-HB-1	121	129		HCT-15
DELDQFLDK	9	2	0.9935	1		sp|Q14137|BOP1_HUMAN	Q14137	BOP1_HUMAN	Ribosome biogenesis protein BOP1	2022-12-30-KB-noFAIMS-HB-1	167	175		HCT-15
DELELELAENR	11	2	0.9999	2		sp|Q14980|NUMA1_HUMAN	Q14980	NUMA1_HUMAN	Nuclear mitotic apparatus protein 1	2022-12-30-KB-noFAIMS-HB-1	231	241		HCT-15
DELELELAENRK	12	2, 3	0.9995	3		sp|Q14980|NUMA1_HUMAN	Q14980	NUMA1_HUMAN	Nuclear mitotic apparatus protein 1	2022-12-30-KB-noFAIMS-HB-1	231	242		HCT-15
DELFTDDK	8	2	0.966	1		sp|P23786|CPT2_HUMAN	P23786	CPT2_HUMAN	Carnitine O-palmitoyltransferase 2, mitochondrial	2022-12-30-KB-noFAIMS-HB-1	232	239		HCT-15
DELHIVEAEAMNYEGSPIK	19	3	1	1		sp|P06748|NPM_HUMAN	P06748	NPM_HUMAN	Nucleophosmin	2022-12-30-KB-noFAIMS-HB-1	55	73		HCT-15
DELILEGNDIELVSNSAALIQQATTVK	27	2	0.9998	1		sp|P32969|RL9_HUMAN	P32969	RL9_HUMAN	60S ribosomal protein L9	2022-12-30-KB-noFAIMS-HB-1	142	168		HCT-15
DELLGEKPEVK	11	2	0.9994	2		sp|P08651|NFIC_HUMAN	P08651	NFIC_HUMAN	Nuclear factor 1 C-type	2022-12-30-KB-noFAIMS-HB-1	59	69		HCT-15
DELLQQAR	8	2	0.9904	1		sp|Q9UKV5|AMFR_HUMAN	Q9UKV5	AMFR_HUMAN	E3 ubiquitin-protein ligase AMFR	2022-12-30-KB-noFAIMS-HB-1	587	594		HCT-15
DELLSEKPEVK	11	2	0.995	1		sp|Q12857|NFIA_HUMAN	Q12857	NFIA_HUMAN	Nuclear factor 1 A-type	2022-12-30-KB-noFAIMS-HB-1	58	68		HCT-15
DELNDLIDR	9	2	0.9998	1		sp|Q86YJ6|THNS2_HUMAN	Q86YJ6	THNS2_HUMAN	Threonine synthase-like 2	2022-12-30-KB-noFAIMS-HB-1	71	79		HCT-15
DELNEELIQEESSEDEGEYEEVR	23	2	1	1		sp|O60524|NEMF_HUMAN	O60524	NEMF_HUMAN	Nuclear export mediator factor NEMF	2022-12-30-KB-noFAIMS-HB-1	736	758		HCT-15
DELNEELIQEESSEDEGEYEEVRK	24	3	1	1		sp|O60524|NEMF_HUMAN	O60524	NEMF_HUMAN	Nuclear export mediator factor NEMF	2022-12-30-KB-noFAIMS-HB-1	736	759		HCT-15
DELRGAQEVGER	12	2, 3	0.9991	2		sp|Q15149|PLEC_HUMAN	Q15149	PLEC_HUMAN	Plectin	2022-12-30-KB-noFAIMS-HB-1	1288	1299		HCT-15
DELSDWSLAGEDDR	14	2	1	1		sp|P51114|FXR1_HUMAN	P51114	FXR1_HUMAN	Fragile X mental retardation syndrome-related protein 1	2022-12-30-KB-noFAIMS-HB-1	417	430		HCT-15
DELSDWSLAGEDDRDSR	17	2, 3	1	4		sp|P51114|FXR1_HUMAN	P51114	FXR1_HUMAN	Fragile X mental retardation syndrome-related protein 1	2022-12-30-KB-noFAIMS-HB-1	417	433		HCT-15
DELVEFQEGSR	11	2	1	1		sp|Q9GZM8|NDEL1_HUMAN	Q9GZM8	NDEL1_HUMAN	Nuclear distribution protein nudE-like 1	2022-12-30-KB-noFAIMS-HB-1	35	45		HCT-15
DEMDLLGDHEENLAER	16	2, 3	1	5	3M(15.9949)	sp|Q86TB9|PATL1_HUMAN	Q86TB9	PATL1_HUMAN	Protein PAT1 homolog 1	2022-12-30-KB-noFAIMS-HB-1	74	89		HCT-15
DENAGVLEVK	10	2	0.9999	1		sp|Q9NWK9|BCD1_HUMAN	Q9NWK9	BCD1_HUMAN	Box C/D snoRNA protein 1	2022-12-30-KB-noFAIMS-HB-1	109	118		HCT-15
DENQSINHQMAQEDAQR	17	2	1	1		sp|P20073|ANXA7_HUMAN	P20073	ANXA7_HUMAN	Annexin A7	2022-12-30-KB-noFAIMS-HB-1	332	348		HCT-15
DENWDKEIEK	10	2	0.9376	2		sp|Q96A49|SYAP1_HUMAN	Q96A49	SYAP1_HUMAN	Synapse-associated protein 1	2022-12-30-KB-noFAIMS-HB-1	337	346		HCT-15
DEPAELKPDSEDLSSQSSASK	21	3	1	1		sp|Q5VTR2|BRE1A_HUMAN	Q5VTR2	BRE1A_HUMAN	E3 ubiquitin-protein ligase BRE1A	2022-12-30-KB-noFAIMS-HB-1	531	551		HCT-15
DEPEDDGYFVPPK	13	2	0.9851	1		sp|P11387|TOP1_HUMAN	P11387	TOP1_HUMAN	DNA topoisomerase 1	2022-12-30-KB-noFAIMS-HB-1	118	130		HCT-15
DEPGEQVELK	10	2	0.9903	1		sp|Q9Y4L1|HYOU1_HUMAN	Q9Y4L1	HYOU1_HUMAN	Hypoxia up-regulated protein 1	2022-12-30-KB-noFAIMS-HB-1	614	623		HCT-15
DEPGEQVELKEEAEAPVEDGSQPPPPEPK	29	3	1	12		sp|Q9Y4L1|HYOU1_HUMAN	Q9Y4L1	HYOU1_HUMAN	Hypoxia up-regulated protein 1	2022-12-30-KB-noFAIMS-HB-1	614	642		HCT-15
DEPQEPSNKVPEQQR	15	2	1	1		sp|P12270|TPR_HUMAN	P12270	TPR_HUMAN	Nucleoprotein TPR	2022-12-30-KB-noFAIMS-HB-1	1629	1643		HCT-15
DEQEHEFYK	9	2	0.9999	1		sp|P43686|PRS6B_HUMAN	P43686	PRS6B_HUMAN	26S proteasome regulatory subunit 6B	2022-12-30-KB-noFAIMS-HB-1	410	418		HCT-15
DEQQISAAVEK	11	2	0.9984	1		sp|Q6YN16|HSDL2_HUMAN	Q6YN16	HSDL2_HUMAN	Hydroxysteroid dehydrogenase-like protein 2	2022-12-30-KB-noFAIMS-HB-1	77	87		HCT-15
DEQQQLDFR	9	2	0.9987	1		sp|Q13308|PTK7_HUMAN	Q13308	PTK7_HUMAN	Inactive tyrosine-protein kinase 7	2022-12-30-KB-noFAIMS-HB-1	836	844		HCT-15
DESANQEEPEARVPAQSESVR	21	3	1	1		sp|P50552|VASP_HUMAN	P50552	VASP_HUMAN	Vasodilator-stimulated phosphoprotein	2022-12-30-KB-noFAIMS-HB-1	287	307		HCT-15
DESEVSDEGGSPISSEGQEPR	21	2	1	2		sp|O14976|GAK_HUMAN	O14976	GAK_HUMAN	Cyclin-G-associated kinase	2022-12-30-KB-noFAIMS-HB-1	824	844		HCT-15
DESFVIDR	8	2	0.9974	1		sp|Q14517|FAT1_HUMAN	Q14517	FAT1_HUMAN	Protocadherin Fat 1	2022-12-30-KB-noFAIMS-HB-1	2748	2755		HCT-15
DESLKVDEHLAK	12	3	0.9998	2		sp|P12429|ANXA3_HUMAN	P12429	ANXA3_HUMAN	Annexin A3	2022-12-30-KB-noFAIMS-HB-1	165	176		HCT-15
DESVDLEEFR	10	2	1	1		sp|Q8WYQ5|DGCR8_HUMAN	Q8WYQ5	DGCR8_HUMAN	Microprocessor complex subunit DGCR8	2022-12-30-KB-noFAIMS-HB-1	432	441		HCT-15
DETGELSSADEKR	13	2, 3	1	2		sp|Q92900|RENT1_HUMAN	Q92900	RENT1_HUMAN	Regulator of nonsense transcripts 1	2022-12-30-KB-noFAIMS-HB-1	593	605		HCT-15
DETLEPLPK	9	2	0.9999	2		sp|Q5TCQ9|MAGI3_HUMAN	Q5TCQ9	MAGI3_HUMAN	Membrane-associated guanylate kinase, WW and PDZ domain-containing protein 3	2022-12-30-KB-noFAIMS-HB-1	289	297		HCT-15
DETNLDLVR	9	2	0.9999	1		sp|Q92889|XPF_HUMAN	Q92889	XPF_HUMAN	DNA repair endonuclease XPF	2022-12-30-KB-noFAIMS-HB-1	650	658		HCT-15
DETPTLEASLDNANSR	16	2	1	1		sp|O94915|FRYL_HUMAN	O94915	FRYL_HUMAN	Protein furry homolog-like	2022-12-30-KB-noFAIMS-HB-1	2545	2560		HCT-15
DETTCISQDTR	11	2	0.9999	1	5C(57.0214)	sp|Q8IYB7|DI3L2_HUMAN	Q8IYB7	DI3L2_HUMAN	DIS3-like exonuclease 2	2022-12-30-KB-noFAIMS-HB-1	212	222	216	HCT-15
DETVLQEEAR	10	2	0.9994	1		sp|O75113|N4BP1_HUMAN	O75113	N4BP1_HUMAN	NEDD4-binding protein 1	2022-12-30-KB-noFAIMS-HB-1	228	237		HCT-15
DEVAHTLTENR	11	2	0.9984	1		sp|P31749|AKT1_HUMAN	P31749	AKT1_HUMAN	RAC-alpha serine/threonine-protein kinase	2022-12-30-KB-noFAIMS-HB-1	190	200		HCT-15
DEVDGGPPCAPGGTAK	16	2	1	1	9C(57.0214)	sp|Q9NV96|CC50A_HUMAN	Q9NV96	CC50A_HUMAN	Cell cycle control protein 50A	2022-12-30-KB-noFAIMS-HB-1	9	24	17	HCT-15
DEVDSLMCEK	10	2	0.9999	1	8C(57.0214)	sp|Q16513|PKN2_HUMAN	Q16513	PKN2_HUMAN	Serine/threonine-protein kinase N2	2022-12-30-KB-noFAIMS-HB-1	697	706	704	HCT-15
DEVDSLMCEKR	11	2	0.9997	1	8C(57.0214)	sp|Q16513|PKN2_HUMAN	Q16513	PKN2_HUMAN	Serine/threonine-protein kinase N2	2022-12-30-KB-noFAIMS-HB-1	697	707	704	HCT-15
DEVESLMCEK	10	2	0.9853	1	8C(57.0214)	sp|Q16512|PKN1_HUMAN	Q16512	PKN1_HUMAN	Serine/threonine-protein kinase N1	2022-12-30-KB-noFAIMS-HB-1	655	664	662	HCT-15
DEVLEVLEDGR	11	2	1	6		sp|Q9H6S3|ES8L2_HUMAN	Q9H6S3	ES8L2_HUMAN	Epidermal growth factor receptor kinase substrate 8-like protein 2	2022-12-30-KB-noFAIMS-HB-1	516	526		HCT-15
DEVTGEAALR	10	2	0.976	1		sp|Q9BZE9|ASPC1_HUMAN	Q9BZE9	ASPC1_HUMAN	Tether containing UBX domain for GLUT4	2022-12-30-KB-noFAIMS-HB-1	143	152		HCT-15
DEVTGEAALRGTTLQSLGLTGGSATIRFVMK	31	3	0.7605	1		sp|Q9BZE9|ASPC1_HUMAN	Q9BZE9	ASPC1_HUMAN	Tether containing UBX domain for GLUT4	2022-12-30-KB-noFAIMS-HB-1	143	173		HCT-15
DEYIEQLK	8	2	0.9998	2		sp|Q14008|CKAP5_HUMAN	Q14008	CKAP5_HUMAN	Cytoskeleton-associated protein 5	2022-12-30-KB-noFAIMS-HB-1	1190	1197		HCT-15
DEYRQDYDAGR	11	3	0.9995	1		sp|P52298|NCBP2_HUMAN	P52298	NCBP2_HUMAN	Nuclear cap-binding protein subunit 2	2022-12-30-KB-noFAIMS-HB-1	136	146		HCT-15
DFALDSEESR	10	2	0.9999	1		sp|A5YKK6|CNOT1_HUMAN	A5YKK6	CNOT1_HUMAN	CCR4-NOT transcription complex subunit 1	2022-12-30-KB-noFAIMS-HB-1	1427	1436		HCT-15
DFATEVR	7	2	0.9359	1		sp|O75886|STAM2_HUMAN	O75886	STAM2_HUMAN	Signal transducing adapter molecule 2	2022-12-30-KB-noFAIMS-HB-1	88	94		HCT-15
DFCIEASER	9	2	0.9985	1	3C(57.0214)	sp|Q9C0C2|TB182_HUMAN	Q9C0C2	TB182_HUMAN	182 kDa tankyrase-1-binding protein	2022-12-30-KB-noFAIMS-HB-1	1112	1120	1114	HCT-15
DFDQNMNDSCEDALANK	17	2	1	1	10C(57.0214)	sp|Q9Y4F5|C170B_HUMAN	Q9Y4F5	C170B_HUMAN	Centrosomal protein of 170 kDa protein B	2022-12-30-KB-noFAIMS-HB-1	1405	1421	1414	HCT-15
DFDTALK	7	2	0.9866	1		sp|P31948|STIP1_HUMAN	P31948	STIP1_HUMAN	Stress-induced-phosphoprotein 1	2022-12-30-KB-noFAIMS-HB-1	240	246		HCT-15
DFELDVLEEAYTTEHWLVR	19	3	1	1		sp|P46977|STT3A_HUMAN	P46977	STT3A_HUMAN	Dolichyl-diphosphooligosaccharide--protein glycosyltransferase subunit STT3A	2022-12-30-KB-noFAIMS-HB-1	672	690		HCT-15
DFEQISK	7	2	0.9891	1		sp|O60749|SNX2_HUMAN	O60749	SNX2_HUMAN	Sorting nexin-2	2022-12-30-KB-noFAIMS-HB-1	463	469		HCT-15
DFGAQREEGR	10	2	0.9913	1		sp|P46087|NOP2_HUMAN	P46087	NOP2_HUMAN	Probable 28S rRNA (cytosine(4447)-C(5))-methyltransferase	2022-12-30-KB-noFAIMS-HB-1	252	261		HCT-15
DFLDEYIFLAVGR	13	2	1	1		sp|O00571|DDX3X_HUMAN	O00571	DDX3X_HUMAN	ATP-dependent RNA helicase DDX3X	2022-12-30-KB-noFAIMS-HB-1	395	407		HCT-15
DFLEEANR	8	2	0.9997	1		sp|O43159|RRP8_HUMAN	O43159	RRP8_HUMAN	Ribosomal RNA-processing protein 8	2022-12-30-KB-noFAIMS-HB-1	373	380		HCT-15
DFLLPFLEEPMDTEADLQFRPR	22	3	0.9995	1		sp|O43242|PSMD3_HUMAN	O43242	PSMD3_HUMAN	26S proteasome non-ATPase regulatory subunit 3	2022-12-30-KB-noFAIMS-HB-1	129	150		HCT-15
DFLQETVDEK	10	2	0.9999	1		sp|Q66GS9|CP135_HUMAN	Q66GS9	CP135_HUMAN	Centrosomal protein of 135 kDa	2022-12-30-KB-noFAIMS-HB-1	737	746		HCT-15
DFNEECPR	8	2	0.9523	1	6C(57.0214)	sp|Q13418|ILK_HUMAN	Q13418	ILK_HUMAN	Integrin-linked protein kinase	2022-12-30-KB-noFAIMS-HB-1	234	241	239	HCT-15
DFPEGDIR	8	2	0.9305	1		sp|Q9H6V9|LDAH_HUMAN	Q9H6V9	LDAH_HUMAN	Lipid droplet-associated hydrolase	2022-12-30-KB-noFAIMS-HB-1	285	292		HCT-15
DFQYNEEEMK	10	2	0.9565	1		sp|P21283|VATC1_HUMAN	P21283	VATC1_HUMAN	V-type proton ATPase subunit C 1	2022-12-30-KB-noFAIMS-HB-1	250	259		HCT-15
DFSETYER	8	2	0.993	1		sp|O94992|HEXI1_HUMAN	O94992	HEXI1_HUMAN	Protein HEXIM1	2022-12-30-KB-noFAIMS-HB-1	266	273		HCT-15
DFTSEPR	7	2	0.4984	1		sp|P41091|IF2G_HUMAN	P41091	IF2G_HUMAN	Eukaryotic translation initiation factor 2 subunit 3	2022-12-30-KB-noFAIMS-HB-1	249	255		HCT-15
DFTSLENTVEER	12	2	1	1		sp|Q07065|CKAP4_HUMAN	Q07065	CKAP4_HUMAN	Cytoskeleton-associated protein 4	2022-12-30-KB-noFAIMS-HB-1	229	240		HCT-15
DFVDDDDDDDLER	13	2	0.9999	1		sp|Q9H9C1|SPE39_HUMAN	Q9H9C1	SPE39_HUMAN	Spermatogenesis-defective protein 39 homolog	2022-12-30-KB-noFAIMS-HB-1	44	56		HCT-15
DFVEDDTTHG	10	2	0.9876	2		sp|Q9UQE7|SMC3_HUMAN	Q9UQE7	SMC3_HUMAN	Structural maintenance of chromosomes protein 3	2022-12-30-KB-noFAIMS-HB-1	1208	1217		HCT-15
DFVGLEDCDK	10	2	0.9968	1	8C(57.0214)	sp|Q96RY7|IF140_HUMAN	Q96RY7	IF140_HUMAN	Intraflagellar transport protein 140 homolog	2022-12-30-KB-noFAIMS-HB-1	761	770	768	HCT-15
DFVTTAEDR	9	2	0.9999	1		sp|Q9Y263|PLAP_HUMAN	Q9Y263	PLAP_HUMAN	Phospholipase A-2-activating protein	2022-12-30-KB-noFAIMS-HB-1	245	253		HCT-15
DFYDLAAFITEGLEVHFVEHYR	22	3	1	1		sp|P36776|LONM_HUMAN	P36776	LONM_HUMAN	Lon protease homolog, mitochondrial	2022-12-30-KB-noFAIMS-HB-1	919	940		HCT-15
DGAGFLINLIDSPGHVDFSSEVTAALR	27	3	1	12		sp|P13639|EF2_HUMAN	P13639	EF2_HUMAN	Elongation factor 2	2022-12-30-KB-noFAIMS-HB-1	94	120		HCT-15
DGALESQDTENVPVTLSEENR	21	2	1	1		sp|O15439|MRP4_HUMAN	O15439	MRP4_HUMAN	Multidrug resistance-associated protein 4	2022-12-30-KB-noFAIMS-HB-1	671	691		HCT-15
DGAVEDEEGEGEDGEERDPETEEPLWASR	29	3	1	1		sp|Q9Y2U8|MAN1_HUMAN	Q9Y2U8	MAN1_HUMAN	Inner nuclear membrane protein Man1	2022-12-30-KB-noFAIMS-HB-1	214	242		HCT-15
DGDDVIIIGVFK	12	2	0.9628	1		sp|P13667|PDIA4_HUMAN	P13667	PDIA4_HUMAN	Protein disulfide-isomerase A4	2022-12-30-KB-noFAIMS-HB-1	302	313		HCT-15
DGDEDSWQALSEDPAAQER	19	2	1	2		sp|A4D2B0|MBLC1_HUMAN	A4D2B0	MBLC1_HUMAN	Metallo-beta-lactamase domain-containing protein 1	2022-12-30-KB-noFAIMS-HB-1	197	215		HCT-15
DGDGEVSEQEFLR	13	2	1	1		sp|P41208|CETN2_HUMAN	P41208	CETN2_HUMAN	Centrin-2	2022-12-30-KB-noFAIMS-HB-1	152	164		HCT-15
DGDIVDVMEK	10	2	1	1		sp|Q9BX66|SRBS1_HUMAN	Q9BX66	SRBS1_HUMAN	Sorbin and SH3 domain-containing protein 1	2022-12-30-KB-noFAIMS-HB-1	1254	1263		HCT-15
DGDKPEETQGK	11	2	1	10		sp|Q14697|GANAB_HUMAN	Q14697	GANAB_HUMAN	Neutral alpha-glucosidase AB	2022-12-30-KB-noFAIMS-HB-1	207	217		HCT-15
DGDKPEETQGKAEK	14	2, 3	1	5		sp|Q14697|GANAB_HUMAN	Q14697	GANAB_HUMAN	Neutral alpha-glucosidase AB	2022-12-30-KB-noFAIMS-HB-1	207	220		HCT-15
DGDRDPERDQER	12	3	0.9998	1		sp|Q96A59|MALD3_HUMAN	Q96A59	MALD3_HUMAN	MARVEL domain-containing protein 3	2022-12-30-KB-noFAIMS-HB-1	54	65		HCT-15
DGDSGGPELSDWEK	14	2	1	1		sp|Q9Y5P8|P2R3B_HUMAN	Q9Y5P8	P2R3B_HUMAN	Serine/threonine-protein phosphatase 2A regulatory subunit B'' subunit beta	2022-12-30-KB-noFAIMS-HB-1	491	504		HCT-15
DGDVDQGFR	9	2	0.9999	2		sp|Q9BQG0|MBB1A_HUMAN	Q9BQG0	MBB1A_HUMAN	Myb-binding protein 1A	2022-12-30-KB-noFAIMS-HB-1	749	757		HCT-15
DGEDLDSQGDGSSQPDTISIASR	23	2	1	1		sp|O75962|TRIO_HUMAN	O75962	TRIO_HUMAN	Triple functional domain protein	2022-12-30-KB-noFAIMS-HB-1	1621	1643		HCT-15
DGEDLMDESVLK	12	2	0.9999	1		sp|Q13616|CUL1_HUMAN	Q13616	CUL1_HUMAN	Cullin-1	2022-12-30-KB-noFAIMS-HB-1	106	117		HCT-15
DGEDQTQDTELVETRPAGDGTFQK	24	2, 3	1	6		sp|P04439|1A03_HUMAN	P04439	1A03_HUMAN	HLA class I histocompatibility antigen, A-3 alpha chain	2022-12-30-KB-noFAIMS-HB-1	244	267		HCT-15
DGEDQTQDTELVETRPAGDR	20	2, 3	1	2		sp|P01889|1B07_HUMAN	P01889	1B07_HUMAN	HLA class I histocompatibility antigen, B-7 alpha chain	2022-12-30-KB-noFAIMS-HB-1	244	263		HCT-15
DGEEAGAYDGPR	12	2	0.9999	3		sp|P30101|PDIA3_HUMAN	P30101	PDIA3_HUMAN	Protein disulfide-isomerase A3	2022-12-30-KB-noFAIMS-HB-1	108	119		HCT-15
DGEEEEEEEEPLDESSVK	18	2	1	1		sp|Q8WYA6|CTBL1_HUMAN	Q8WYA6	CTBL1_HUMAN	Beta-catenin-like protein 1	2022-12-30-KB-noFAIMS-HB-1	66	83		HCT-15
DGEEEEEEEEPLDESSVKK	19	3	1	2		sp|Q8WYA6|CTBL1_HUMAN	Q8WYA6	CTBL1_HUMAN	Beta-catenin-like protein 1	2022-12-30-KB-noFAIMS-HB-1	66	84		HCT-15
DGEEEFPFER	10	2	1	1		sp|Q9H3C7|GGNB2_HUMAN	Q9H3C7	GGNB2_HUMAN	Gametogenetin-binding protein 2	2022-12-30-KB-noFAIMS-HB-1	10	19		HCT-15
DGEEYEWK	8	2	0.9985	1		sp|Q9Y6M7|S4A7_HUMAN	Q9Y6M7	S4A7_HUMAN	Sodium bicarbonate cotransporter 3	2022-12-30-KB-noFAIMS-HB-1	123	130		HCT-15
DGELPVEDDIDLSDVELDDLGKDEL	25	2	0.8553	2		sp|Q15084|PDIA6_HUMAN	Q15084	PDIA6_HUMAN	Protein disulfide-isomerase A6	2022-12-30-KB-noFAIMS-HB-1	416	440		HCT-15
DGEQHEDLNEVAK	13	2, 3	1	4		sp|O95831|AIFM1_HUMAN	O95831	AIFM1_HUMAN	Apoptosis-inducing factor 1, mitochondrial	2022-12-30-KB-noFAIMS-HB-1	594	606		HCT-15
DGEQPQILLEDSSAGEDSVHDR	22	2, 3	1	3		sp|Q96K76|UBP47_HUMAN	Q96K76	UBP47_HUMAN	Ubiquitin carboxyl-terminal hydrolase 47	2022-12-30-KB-noFAIMS-HB-1	131	152		HCT-15
DGETLTTK	8	2	0.9755	1		sp|P10109|ADX_HUMAN	P10109	ADX_HUMAN	Adrenodoxin, mitochondrial	2022-12-30-KB-noFAIMS-HB-1	75	82		HCT-15
DGETPDPEDPSR	12	2	0.9996	1		sp|P09960|LKHA4_HUMAN	P09960	LKHA4_HUMAN	Leukotriene A-4 hydrolase	2022-12-30-KB-noFAIMS-HB-1	176	187		HCT-15
DGETPDPEDPSRK	13	2, 3	1	2		sp|P09960|LKHA4_HUMAN	P09960	LKHA4_HUMAN	Leukotriene A-4 hydrolase	2022-12-30-KB-noFAIMS-HB-1	176	188		HCT-15
DGETVESGEVTIK	13	2	0.9871	1		sp|P51687|SUOX_HUMAN	P51687	SUOX_HUMAN	Sulfite oxidase, mitochondrial	2022-12-30-KB-noFAIMS-HB-1	434	446		HCT-15
DGEVDATASSIPELER	16	2	1	3		sp|Q9UIF9|BAZ2A_HUMAN	Q9UIF9	BAZ2A_HUMAN	Bromodomain adjacent to zinc finger domain protein 2A	2022-12-30-KB-noFAIMS-HB-1	1073	1088		HCT-15
DGFAEEAPSTSR	12	2	1	1		sp|Q96MG7|NSE3_HUMAN	Q96MG7	NSE3_HUMAN	Non-structural maintenance of chromosomes element 3 homolog	2022-12-30-KB-noFAIMS-HB-1	41	52		HCT-15
DGGDDGNLIIK	11	2	0.9999	2		sp|Q9GZU8|F192A_HUMAN	Q9GZU8	F192A_HUMAN	Protein FAM192A	2022-12-30-KB-noFAIMS-HB-1	2	12		HCT-15
DGGDKKEPTQAVVEEQVLDK	20	3	1	2		sp|O43491|E41L2_HUMAN	O43491	E41L2_HUMAN	Band 4.1-like protein 2	2022-12-30-KB-noFAIMS-HB-1	95	114		HCT-15
DGGEALVSPDGTVTEAPR	18	2	1	1		sp|Q96HN2|SAHH3_HUMAN	Q96HN2	SAHH3_HUMAN	Adenosylhomocysteinase 3	2022-12-30-KB-noFAIMS-HB-1	100	117		HCT-15
DGGFCEVCK	9	2	0.9979	1	5C(57.0214), 8C(57.0214)	sp|P07602|SAP_HUMAN	P07602	SAP_HUMAN	Prosaposin	2022-12-30-KB-noFAIMS-HB-1	405	413	409412	HCT-15
DGGGRGPDELEGPDSK	16	3	0.9817	1		sp|P48634|PRC2A_HUMAN	P48634	PRC2A_HUMAN	Protein PRRC2A	2022-12-30-KB-noFAIMS-HB-1	209	224		HCT-15
DGGKAAGSPSSSDQDEKLPGQDESTAGTSEQNDILK	36	4	1	1		sp|Q9Y520|PRC2C_HUMAN	Q9Y520	PRC2C_HUMAN	Protein PRRC2C	2022-12-30-KB-noFAIMS-HB-1	180	215		HCT-15
DGGNQEVEIAR	11	2	0.9951	1		sp|P13861|KAP2_HUMAN	P13861	KAP2_HUMAN	cAMP-dependent protein kinase type II-alpha regulatory subunit	2022-12-30-KB-noFAIMS-HB-1	319	329		HCT-15
DGGQTESNEEGKENR	15	2, 3	1	2		sp|Q14157|UBP2L_HUMAN	Q14157	UBP2L_HUMAN	Ubiquitin-associated protein 2-like	2022-12-30-KB-noFAIMS-HB-1	110	124		HCT-15
DGHFALEELAQAGYEVVGLDWTVAPK	26	3	0.7891	1		sp|P06132|DCUP_HUMAN	P06132	DCUP_HUMAN	Uroporphyrinogen decarboxylase	2022-12-30-KB-noFAIMS-HB-1	264	289		HCT-15
DGIEPMWEDEK	11	2	0.9999	2		sp|P06730|IF4E_HUMAN	P06730	IF4E_HUMAN	Eukaryotic translation initiation factor 4E	2022-12-30-KB-noFAIMS-HB-1	96	106		HCT-15
DGISDSDSSTSSEEEESWEPLRGK	24	3	1	1		sp|Q8IY81|SPB1_HUMAN	Q8IY81	SPB1_HUMAN	pre-rRNA processing protein FTSJ3	2022-12-30-KB-noFAIMS-HB-1	613	636		HCT-15
DGKEGAEEIDR	11	2	0.5737	1		sp|Q5VTL8|PR38B_HUMAN	Q5VTL8	PR38B_HUMAN	Pre-mRNA-splicing factor 38B	2022-12-30-KB-noFAIMS-HB-1	243	253		HCT-15
DGLEMEKC	8	2	0.9987	1	8C(57.0214)	sp|P13693|TCTP_HUMAN	P13693	TCTP_HUMAN	Translationally-controlled tumor protein	2022-12-30-KB-noFAIMS-HB-1	165	172	172	HCT-15
DGLGSDNIGSR	11	2	0.9999	1		sp|P98175|RBM10_HUMAN	P98175	RBM10_HUMAN	RNA-binding protein 10	2022-12-30-KB-noFAIMS-HB-1	854	864		HCT-15
DGLPYCEADYHAKFGIRCDSCEK	23	3	0.6943	1	18C(57.0214), 21C(57.0214), 6C(57.0214)	sp|Q6H8Q1|ABLM2_HUMAN	Q6H8Q1	ABLM2_HUMAN	Actin-binding LIM protein 2	2022-12-30-KB-noFAIMS-HB-1	195	217	200212215	HCT-15
DGNASGTTLLEALDCILPPTRPTDKPLR	28	3, 4	1	3	15C(57.0214)	sp|P68104|EF1A1_HUMAN	P68104	EF1A1_HUMAN	Elongation factor 1-alpha 1	2022-12-30-KB-noFAIMS-HB-1	220	247	234	HCT-15
DGNIQEGDVVLK	12	2	0.9998	3		sp|Q07157|ZO1_HUMAN	Q07157	ZO1_HUMAN	Tight junction protein ZO-1	2022-12-30-KB-noFAIMS-HB-1	220	231		HCT-15
DGPGETDAFGNSEGK	15	2	1	2		sp|O94925|GLSK_HUMAN	O94925	GLSK_HUMAN	Glutaminase kidney isoform, mitochondrial	2022-12-30-KB-noFAIMS-HB-1	107	121		HCT-15
DGPLNMILDDGGDLTNLIHTK	21	3	0.9849	1		sp|P23526|SAHH_HUMAN	P23526	SAHH_HUMAN	Adenosylhomocysteinase	2022-12-30-KB-noFAIMS-HB-1	122	142		HCT-15
DGSAFEDGLR	10	2	1	2		sp|P55265|DSRAD_HUMAN	P55265	DSRAD_HUMAN	Double-stranded RNA-specific adenosine deaminase	2022-12-30-KB-noFAIMS-HB-1	1087	1096		HCT-15
DGSGDSHPDFPEDADIDLK	19	2, 3	1	8		sp|Q08752|PPID_HUMAN	Q08752	PPID_HUMAN	Peptidyl-prolyl cis-trans isomerase D	2022-12-30-KB-noFAIMS-HB-1	196	214		HCT-15
DGSLEDDEDEEDDLDEGVGGK	21	2	1	2		sp|Q12789|TF3C1_HUMAN	Q12789	TF3C1_HUMAN	General transcription factor 3C polypeptide 1	2022-12-30-KB-noFAIMS-HB-1	1609	1629		HCT-15
DGSLHVTCTDQETGK	15	3	0.9761	1	8C(57.0214)	sp|Q0VDF9|HSP7E_HUMAN	Q0VDF9	HSP7E_HUMAN	Heat shock 70 kDa protein 14	2022-12-30-KB-noFAIMS-HB-1	485	499	492	HCT-15
DGSPIADDLLEK	12	2	1	1		sp|Q9BYT8|NEUL_HUMAN	Q9BYT8	NEUL_HUMAN	Neurolysin, mitochondrial	2022-12-30-KB-noFAIMS-HB-1	551	562		HCT-15
DGSSGGVIR	9	2	0.9982	3		sp|P28072|PSB6_HUMAN	P28072	PSB6_HUMAN	Proteasome subunit beta type-6	2022-12-30-KB-noFAIMS-HB-1	201	209		HCT-15
DGSSVHSTTASAR	13	2	0.9999	1		sp|Q9H1B7|I2BPL_HUMAN	Q9H1B7	I2BPL_HUMAN	Interferon regulatory factor 2-binding protein-like	2022-12-30-KB-noFAIMS-HB-1	642	654		HCT-15
DGSTEDTASSLCGEEDTEDEELEAAASHLNK	31	3	1	2	12C(57.0214)	sp|Q92994|TF3B_HUMAN	Q92994	TF3B_HUMAN	Transcription factor IIIB 90 kDa subunit	2022-12-30-KB-noFAIMS-HB-1	349	379	360	HCT-15
DGTELELK	8	2	0.9936	1		sp|Q14739|LBR_HUMAN	Q14739	LBR_HUMAN	Lamin-B receptor	2022-12-30-KB-noFAIMS-HB-1	43	50		HCT-15
DGTFDPDNLEK	11	2	1	2		sp|Q8IXM3|RM41_HUMAN	Q8IXM3	RM41_HUMAN	39S ribosomal protein L41, mitochondrial	2022-12-30-KB-noFAIMS-HB-1	106	116		HCT-15
DGTISEDTIR	10	2	0.9999	2		sp|Q99816|TS101_HUMAN	Q99816	TS101_HUMAN	Tumor susceptibility gene 101 protein	2022-12-30-KB-noFAIMS-HB-1	218	227		HCT-15
DGTSPEEEIEIER	13	2	1	2		sp|Q9H501|ESF1_HUMAN	Q9H501	ESF1_HUMAN	ESF1 homolog	2022-12-30-KB-noFAIMS-HB-1	691	703		HCT-15
DGVLDVEAR	9	2	0.998	1		sp|Q9BYK8|HELZ2_HUMAN	Q9BYK8	HELZ2_HUMAN	Helicase with zinc finger domain 2	2022-12-30-KB-noFAIMS-HB-1	1382	1390		HCT-15
DGVLEEQIER	10	2	0.9999	2		sp|Q09161|NCBP1_HUMAN	Q09161	NCBP1_HUMAN	Nuclear cap-binding protein subunit 1	2022-12-30-KB-noFAIMS-HB-1	685	694		HCT-15
DGVNVVEEEIK	11	2	0.9965	1		sp|Q9NSY1|BMP2K_HUMAN	Q9NSY1	BMP2K_HUMAN	BMP-2-inducible protein kinase	2022-12-30-KB-noFAIMS-HB-1	212	222		HCT-15
DGVNVVEEEIKK	12	2	1	1		sp|Q9NSY1|BMP2K_HUMAN	Q9NSY1	BMP2K_HUMAN	BMP-2-inducible protein kinase	2022-12-30-KB-noFAIMS-HB-1	212	223		HCT-15
DGVVEITGK	9	2	0.9973	2		sp|P04792|HSPB1_HUMAN	P04792	HSPB1_HUMAN	Heat shock protein beta-1	2022-12-30-KB-noFAIMS-HB-1	115	123		HCT-15
DGVVEITGKHEER	13	3	0.9983	1		sp|P04792|HSPB1_HUMAN	P04792	HSPB1_HUMAN	Heat shock protein beta-1	2022-12-30-KB-noFAIMS-HB-1	115	127		HCT-15
DGYDYDGYR	9	2	0.9999	1		sp|Q07955|SRSF1_HUMAN	Q07955	SRSF1_HUMAN	Serine/arginine-rich splicing factor 1	2022-12-30-KB-noFAIMS-HB-1	75	83		HCT-15
DGYYIQAQCAIIMFDVTSR	19	2	0.9993	5	9C(57.0214)	sp|P62826|RAN_HUMAN	P62826	RAN_HUMAN	GTP-binding nuclear protein Ran	2022-12-30-KB-noFAIMS-HB-1	77	95	85	HCT-15
DHALLEEQSK	10	2	0.9999	2		sp|O43707|ACTN4_HUMAN	O43707	ACTN4_HUMAN	Alpha-actinin-4	2022-12-30-KB-noFAIMS-HB-1	634	643		HCT-15
DHANEELDELKR	12	2, 3	1	3		sp|Q14789|GOGB1_HUMAN	Q14789	GOGB1_HUMAN	Golgin subfamily B member 1	2022-12-30-KB-noFAIMS-HB-1	2748	2759		HCT-15
DHANYEEDENGDITPIK	17	2, 3	1	6		sp|Q99547|MPH6_HUMAN	Q99547	MPH6_HUMAN	M-phase phosphoprotein 6	2022-12-30-KB-noFAIMS-HB-1	134	150		HCT-15
DHEDYDPQTVR	11	2	0.8852	1		sp|Q93008|USP9X_HUMAN	Q93008	USP9X_HUMAN	Probable ubiquitin carboxyl-terminal hydrolase FAF-X	2022-12-30-KB-noFAIMS-HB-1	633	643		HCT-15
DHFCELDDER	10	2	1	1	4C(57.0214)	sp|Q86YB8|ERO1B_HUMAN	Q86YB8	ERO1B_HUMAN	ERO1-like protein beta	2022-12-30-KB-noFAIMS-HB-1	162	171	165	HCT-15
DHNEEEGEETGLR	13	2, 3	1	3		sp|Q32MZ4|LRRF1_HUMAN	Q32MZ4	LRRF1_HUMAN	Leucine-rich repeat flightless-interacting protein 1	2022-12-30-KB-noFAIMS-HB-1	497	509		HCT-15
DHSSQSEEEVVEGEKEVEALKK	22	4	1	1		sp|O60238|BNI3L_HUMAN	O60238	BNI3L_HUMAN	BCL2/adenovirus E1B 19 kDa protein-interacting protein 3-like	2022-12-30-KB-noFAIMS-HB-1	115	136		HCT-15
DHTVSGDEDYCPR	13	2, 3	0.9999	2	11C(57.0214)	sp|Q9UIG0|BAZ1B_HUMAN	Q9UIG0	BAZ1B_HUMAN	Tyrosine-protein kinase BAZ1B	2022-12-30-KB-noFAIMS-HB-1	943	955	953	HCT-15
DIAKASDEVTR	11	2	1	1		sp|P18206|VINC_HUMAN	P18206	VINC_HUMAN	Vinculin	2022-12-30-KB-noFAIMS-HB-1	1021	1031		HCT-15
DIATIVADK	9	2	0.9573	1		sp|Q9Y3A5|SBDS_HUMAN	Q9Y3A5	SBDS_HUMAN	Ribosome maturation protein SBDS	2022-12-30-KB-noFAIMS-HB-1	110	118		HCT-15
DIAWTEDSK	9	2	0.9955	1		sp|O75083|WDR1_HUMAN	O75083	WDR1_HUMAN	WD repeat-containing protein 1	2022-12-30-KB-noFAIMS-HB-1	107	115		HCT-15
DICNDVLSLLEK	12	2	1	1	3C(57.0214)	sp|P63104|1433Z_HUMAN	P63104	1433Z_HUMAN	14-3-3 protein zeta/delta	2022-12-30-KB-noFAIMS-HB-1	92	103	94	HCT-15
DIDDDLEGEVTEECGK	16	2	1	7	14C(57.0214)	sp|Q9UHX1|PUF60_HUMAN	Q9UHX1	PUF60_HUMAN	Poly(U)-binding-splicing factor PUF60	2022-12-30-KB-noFAIMS-HB-1	474	489	487	HCT-15
DIDEDFKR	8	2	0.9791	1		sp|Q8NHH9|ATLA2_HUMAN	Q8NHH9	ATLA2_HUMAN	Atlastin-2	2022-12-30-KB-noFAIMS-HB-1	315	322		HCT-15
DIDENAYAK	9	2	0.9379	2		sp|Q13200|PSMD2_HUMAN	Q13200	PSMD2_HUMAN	26S proteasome non-ATPase regulatory subunit 2	2022-12-30-KB-noFAIMS-HB-1	220	228		HCT-15
DIDEVSSLLR	10	2	0.9948	1		sp|P50990|TCPQ_HUMAN	P50990	TCPQ_HUMAN	T-complex protein 1 subunit theta	2022-12-30-KB-noFAIMS-HB-1	156	165		HCT-15
DIDFLKEEEHDCFLEEIMTK	20	3	1	2	12C(57.0214)	sp|P12268|IMDH2_HUMAN	P12268	IMDH2_HUMAN	Inosine-5'-monophosphate dehydrogenase 2	2022-12-30-KB-noFAIMS-HB-1	162	181	173	HCT-15
DIDIEDLEELDPDFIMAK	18	2	1	2	16M(15.9949)	sp|Q14152|EIF3A_HUMAN	Q14152	EIF3A_HUMAN	Eukaryotic translation initiation factor 3 subunit A	2022-12-30-KB-noFAIMS-HB-1	655	672		HCT-15
DIDIHEVR	8	2	0.9999	3		sp|Q00839|HNRPU_HUMAN	Q00839	HNRPU_HUMAN	Heterogeneous nuclear ribonucleoprotein U	2022-12-30-KB-noFAIMS-HB-1	353	360		HCT-15
DIDLDSVDMDETER	14	2	1	2		sp|P78312|F193A_HUMAN	P78312	F193A_HUMAN	Protein FAM193A	2022-12-30-KB-noFAIMS-HB-1	1215	1228		HCT-15
DIDNLVQR	8	2	0.9729	1		sp|P49257|LMAN1_HUMAN	P49257	LMAN1_HUMAN	Protein ERGIC-53	2022-12-30-KB-noFAIMS-HB-1	449	456		HCT-15
DIDSEKEAAMEAEIK	15	2, 3	1	3		sp|O14776|TCRG1_HUMAN	O14776	TCRG1_HUMAN	Transcription elongation regulator 1	2022-12-30-KB-noFAIMS-HB-1	635	649		HCT-15
DIEEAIPR	8	2	0.996	1		sp|Q5T9L3|WLS_HUMAN	Q5T9L3	WLS_HUMAN	Protein wntless homolog	2022-12-30-KB-noFAIMS-HB-1	76	83		HCT-15
DIEEHLQR	8	2	0.9999	1		sp|Q9UNE7|CHIP_HUMAN	Q9UNE7	CHIP_HUMAN	E3 ubiquitin-protein ligase CHIP	2022-12-30-KB-noFAIMS-HB-1	256	263		HCT-15
DIEEIIDELK	10	2	0.9672	1		sp|P19404|NDUV2_HUMAN	P19404	NDUV2_HUMAN	NADH dehydrogenase [ubiquinone] flavoprotein 2, mitochondrial	2022-12-30-KB-noFAIMS-HB-1	200	209		HCT-15
DIEEIMK	7	2	0.9575	1		sp|P11047|LAMC1_HUMAN	P11047	LAMC1_HUMAN	Laminin subunit gamma-1	2022-12-30-KB-noFAIMS-HB-1	1578	1584		HCT-15
DIEGFMEENQTK	12	2	1	2		sp|Q9UPN3|MACF1_HUMAN	Q9UPN3	MACF1_HUMAN	Microtubule-actin cross-linking factor 1, isoforms 1/2/3/5	2022-12-30-KB-noFAIMS-HB-1	3679	3690		HCT-15
DIEISTEEEKDTGDLK	16	2	1	1		sp|Q4G0J3|LARP7_HUMAN	Q4G0J3	LARP7_HUMAN	La-related protein 7	2022-12-30-KB-noFAIMS-HB-1	333	348		HCT-15
DIELSPEAQAK	11	2	0.9997	2		sp|Q6UB35|C1TM_HUMAN	Q6UB35	C1TM_HUMAN	Monofunctional C1-tetrahydrofolate synthase, mitochondrial	2022-12-30-KB-noFAIMS-HB-1	881	891		HCT-15
DIENYIQDGK	10	2	0.9999	1		sp|Q92878|RAD50_HUMAN	Q92878	RAD50_HUMAN	DNA repair protein RAD50	2022-12-30-KB-noFAIMS-HB-1	960	969		HCT-15
DIEVLSEDTDYEEDEVTK	18	2	1	1		sp|Q4LE39|ARI4B_HUMAN	Q4LE39	ARI4B_HUMAN	AT-rich interactive domain-containing protein 4B	2022-12-30-KB-noFAIMS-HB-1	785	802		HCT-15
DIEVLSEDTDYEEDEVTKK	19	2, 3	1	2		sp|Q4LE39|ARI4B_HUMAN	Q4LE39	ARI4B_HUMAN	AT-rich interactive domain-containing protein 4B	2022-12-30-KB-noFAIMS-HB-1	785	803		HCT-15
DIHEELPK	8	2	1	4		sp|Q9BVP2|GNL3_HUMAN	Q9BVP2	GNL3_HUMAN	Guanine nucleotide-binding protein-like 3	2022-12-30-KB-noFAIMS-HB-1	468	475		HCT-15
DIIDYESDVEPETK	14	2	1	1		sp|Q5FWF4|ZRAB3_HUMAN	Q5FWF4	ZRAB3_HUMAN	DNA annealing helicase and endonuclease ZRANB3	2022-12-30-KB-noFAIMS-HB-1	563	576		HCT-15
DIISIAEDEDLR	12	2	1	60		sp|P12956|XRCC6_HUMAN	P12956	XRCC6_HUMAN	X-ray repair cross-complementing protein 6	2022-12-30-KB-noFAIMS-HB-1	219	230		HCT-15
DIISIAEDEDLRVHFEESSKLEDLLR	26	4	1	1		sp|P12956|XRCC6_HUMAN	P12956	XRCC6_HUMAN	X-ray repair cross-complementing protein 6	2022-12-30-KB-noFAIMS-HB-1	219	244		HCT-15
DIISQVDAK	9	2	0.986	1		sp|Q6ZSZ5|ARHGI_HUMAN	Q6ZSZ5	ARHGI_HUMAN	Rho guanine nucleotide exchange factor 18	2022-12-30-KB-noFAIMS-HB-1	448	456		HCT-15
DILCGAADEVLAVLK	15	2	0.9599	1	4C(57.0214)	sp|O75643|U520_HUMAN	O75643	U520_HUMAN	U5 small nuclear ribonucleoprotein 200 kDa helicase	2022-12-30-KB-noFAIMS-HB-1	130	144	133	HCT-15
DILEPDAAEPDVQR	14	2	1	3		sp|P57764|GSDMD_HUMAN	P57764	GSDMD_HUMAN	Gasdermin-D	2022-12-30-KB-noFAIMS-HB-1	63	76		HCT-15
DILQSCQTSEECELAR	16	2	1	1	12C(57.0214), 6C(57.0214)	sp|Q9UNW1|MINP1_HUMAN	Q9UNW1	MINP1_HUMAN	Multiple inositol polyphosphate phosphatase 1	2022-12-30-KB-noFAIMS-HB-1	464	479	469475	HCT-15
DIMEDAIDNR	10	2	1	1		sp|O00186|STXB3_HUMAN	O00186	STXB3_HUMAN	Syntaxin-binding protein 3	2022-12-30-KB-noFAIMS-HB-1	480	489		HCT-15
DIMEDTIEDK	10	2	0.9879	1		sp|P61764|STXB1_HUMAN	P61764	STXB1_HUMAN	Syntaxin-binding protein 1	2022-12-30-KB-noFAIMS-HB-1	484	493		HCT-15
DINAYNCEEPTEK	13	2	1	1	7C(57.0214)	sp|P30041|PRDX6_HUMAN	P30041	PRDX6_HUMAN	Peroxiredoxin-6	2022-12-30-KB-noFAIMS-HB-1	85	97	91	HCT-15
DINAYNCEEPTEKLPFPIIDDR	22	3	1	1	7C(57.0214)	sp|P30041|PRDX6_HUMAN	P30041	PRDX6_HUMAN	Peroxiredoxin-6	2022-12-30-KB-noFAIMS-HB-1	85	106	91	HCT-15
DINESDEVEVYSR	13	2	0.9999	3		sp|Q06787|FMR1_HUMAN	Q06787	FMR1_HUMAN	Synaptic functional regulator FMR1	2022-12-30-KB-noFAIMS-HB-1	58	70		HCT-15
DINTDFLLVVLR	12	2	0.9998	1		sp|Q08211|DHX9_HUMAN	Q08211	DHX9_HUMAN	ATP-dependent RNA helicase A	2022-12-30-KB-noFAIMS-HB-1	517	528		HCT-15
DINTIEDAVK	10	2	0.9983	3		sp|Q96EB6|SIR1_HUMAN	Q96EB6	SIR1_HUMAN	NAD-dependent protein deacetylase sirtuin-1	2022-12-30-KB-noFAIMS-HB-1	239	248		HCT-15
DIQEDSGMEPR	11	2	0.9999	2		sp|O75844|FACE1_HUMAN	O75844	FACE1_HUMAN	CAAX prenyl protease 1 homolog	2022-12-30-KB-noFAIMS-HB-1	293	303		HCT-15
DIQEESTFSSR	11	2	1	12		sp|P42704|LPPRC_HUMAN	P42704	LPPRC_HUMAN	Leucine-rich PPR motif-containing protein, mitochondrial	2022-12-30-KB-noFAIMS-HB-1	67	77		HCT-15
DIQENDEEAVQVK	13	2	1	23		sp|O00231|PSD11_HUMAN	O00231	PSD11_HUMAN	26S proteasome non-ATPase regulatory subunit 11	2022-12-30-KB-noFAIMS-HB-1	34	46		HCT-15
DISDIEGEKDGIR	13	2, 3	1	3		sp|P52789|HXK2_HUMAN	P52789	HXK2_HUMAN	Hexokinase-2	2022-12-30-KB-noFAIMS-HB-1	338	350		HCT-15
DISDIEGEKDGIRK	14	2, 3	1	2		sp|P52789|HXK2_HUMAN	P52789	HXK2_HUMAN	Hexokinase-2	2022-12-30-KB-noFAIMS-HB-1	338	351		HCT-15
DISEASVFDAYVLPK	15	2	0.9998	1		sp|P62854|RS26_HUMAN	P62854	RS26_HUMAN	40S ribosomal protein S26	2022-12-30-KB-noFAIMS-HB-1	52	66		HCT-15
DISEEDIK	8	2	0.9502	1		sp|O43933|PEX1_HUMAN	O43933	PEX1_HUMAN	Peroxisome biogenesis factor 1	2022-12-30-KB-noFAIMS-HB-1	456	463		HCT-15
DISIDVER	8	2	0.9585	1		sp|Q8NFC6|BD1L1_HUMAN	Q8NFC6	BD1L1_HUMAN	Biorientation of chromosomes in cell division protein 1-like 1	2022-12-30-KB-noFAIMS-HB-1	1468	1475		HCT-15
DISQDSLQDIK	11	2	0.9999	2		sp|Q9Y4X5|ARI1_HUMAN	Q9Y4X5	ARI1_HUMAN	E3 ubiquitin-protein ligase ARIH1	2022-12-30-KB-noFAIMS-HB-1	512	522		HCT-15
DISTILDEER	10	2	0.9999	1		sp|Q96T23|RSF1_HUMAN	Q96T23	RSF1_HUMAN	Remodeling and spacing factor 1	2022-12-30-KB-noFAIMS-HB-1	1062	1071		HCT-15
DITAEEEEEEVESLK	15	2	1	2		sp|Q9BZ23|PANK2_HUMAN	Q9BZ23	PANK2_HUMAN	Pantothenate kinase 2, mitochondrial	2022-12-30-KB-noFAIMS-HB-1	232	246		HCT-15
DITAEEEQEEVENLK	15	2	1	2		sp|Q8TE04|PANK1_HUMAN	Q8TE04	PANK1_HUMAN	Pantothenate kinase 1	2022-12-30-KB-noFAIMS-HB-1	257	271		HCT-15
DITSDSENSNFR	12	2	0.9999	1		sp|P25445|TNR6_HUMAN	P25445	TNR6_HUMAN	Tumor necrosis factor receptor superfamily member 6	2022-12-30-KB-noFAIMS-HB-1	317	328		HCT-15
DITSDTSGDFR	11	2	1	2		sp|P04083|ANXA1_HUMAN	P04083	ANXA1_HUMAN	Annexin A1	2022-12-30-KB-noFAIMS-HB-1	167	177		HCT-15
DIVENLETQSK	11	2	0.9999	2		sp|Q68CZ6|HAUS3_HUMAN	Q68CZ6	HAUS3_HUMAN	HAUS augmin-like complex subunit 3	2022-12-30-KB-noFAIMS-HB-1	585	595		HCT-15
DIVKEVAK	8	2	0.9845	2		sp|P25788|PSA3_HUMAN	P25788	PSA3_HUMAN	Proteasome subunit alpha type-3	2022-12-30-KB-noFAIMS-HB-1	189	196		HCT-15
DIVLEEIK	8	2	0.9857	1		sp|Q9NZB8|MOCS1_HUMAN	Q9NZB8	MOCS1_HUMAN	Molybdenum cofactor biosynthesis protein 1	2022-12-30-KB-noFAIMS-HB-1	614	621		HCT-15
DIVPGDIVEIAVGDKVPADIR	21	3	0.9623	1		sp|P16615|AT2A2_HUMAN	P16615	AT2A2_HUMAN	Sarcoplasmic/endoplasmic reticulum calcium ATPase 2	2022-12-30-KB-noFAIMS-HB-1	144	164		HCT-15
DIVQETQREEDHRR	14	3	0.8237	1		sp|Q8IVT2|MISP_HUMAN	Q8IVT2	MISP_HUMAN	Mitotic interactor and substrate of PLK1	2022-12-30-KB-noFAIMS-HB-1	354	367		HCT-15
DIVVQETMEDIDK	13	2	1	6		sp|O43852|CALU_HUMAN	O43852	CALU_HUMAN	Calumenin	2022-12-30-KB-noFAIMS-HB-1	190	202		HCT-15
DIYDKDNYELDEDTD	15	2	1	1		sp|Q9UBW7|ZMYM2_HUMAN	Q9UBW7	ZMYM2_HUMAN	Zinc finger MYM-type protein 2	2022-12-30-KB-noFAIMS-HB-1	1363	1377		HCT-15
DIYGGDYER	9	2	0.9813	1		sp|Q9BZ23|PANK2_HUMAN	Q9BZ23	PANK2_HUMAN	Pantothenate kinase 2, mitochondrial	2022-12-30-KB-noFAIMS-HB-1	452	460		HCT-15
DKAKEEELR	9	2	0.9748	1		sp|Q07666|KHDR1_HUMAN	Q07666	KHDR1_HUMAN	KH domain-containing, RNA-binding, signal transduction-associated protein 1	2022-12-30-KB-noFAIMS-HB-1	205	213		HCT-15
DKALEEEEDDRPYDPEEEYDPER	23	3, 4	1	2		sp|Q9BTC0|DIDO1_HUMAN	Q9BTC0	DIDO1_HUMAN	Death-inducer obliterator 1	2022-12-30-KB-noFAIMS-HB-1	1373	1395		HCT-15
DKASQEGGDVLGAR	14	2	1	1		sp|Q5SW96|ARH_HUMAN	Q5SW96	ARH_HUMAN	Low density lipoprotein receptor adapter protein 1	2022-12-30-KB-noFAIMS-HB-1	183	196		HCT-15
DKAVESLR	8	2	0.9835	1		sp|P30153|2AAA_HUMAN	P30153	2AAA_HUMAN	Serine/threonine-protein phosphatase 2A 65 kDa regulatory subunit A alpha isoform	2022-12-30-KB-noFAIMS-HB-1	106	113		HCT-15
DKDDDEVFEKK	11	2, 3	0.9774	2		sp|Q04637|IF4G1_HUMAN	Q04637	IF4G1_HUMAN	Eukaryotic translation initiation factor 4 gamma 1	2022-12-30-KB-noFAIMS-HB-1	854	864		HCT-15
DKDDDGGEDDDANCNLICGDEYGPETR	27	2, 3	1	9	14C(57.0214), 18C(57.0214)	sp|Q08211|DHX9_HUMAN	Q08211	DHX9_HUMAN	ATP-dependent RNA helicase A	2022-12-30-KB-noFAIMS-HB-1	595	621	608612	HCT-15
DKDGTQVDFR	10	2	0.9947	1		sp|P78332|RBM6_HUMAN	P78332	RBM6_HUMAN	RNA-binding protein 6	2022-12-30-KB-noFAIMS-HB-1	227	236		HCT-15
DKDLEIDELQK	11	2	0.9997	1		sp|O60437|PEPL_HUMAN	O60437	PEPL_HUMAN	Periplakin	2022-12-30-KB-noFAIMS-HB-1	1628	1638		HCT-15
DKDLEIDELQKR	12	2, 3	1	2		sp|O60437|PEPL_HUMAN	O60437	PEPL_HUMAN	Periplakin	2022-12-30-KB-noFAIMS-HB-1	1628	1639		HCT-15
DKDNTQRFLQEEAEK	15	3	0.9994	1		sp|Q15149|PLEC_HUMAN	Q15149	PLEC_HUMAN	Plectin	2022-12-30-KB-noFAIMS-HB-1	2395	2409		HCT-15
DKDTDKFK	8	2	0.9998	11		sp|Q15056|IF4H_HUMAN	Q15056	IF4H_HUMAN	Eukaryotic translation initiation factor 4H	2022-12-30-KB-noFAIMS-HB-1	75	82		HCT-15
DKEAELQCTQLDLER	15	2	0.9987	1	8C(57.0214)	sp|O95361|TRI16_HUMAN	O95361	TRI16_HUMAN	Tripartite motif-containing protein 16	2022-12-30-KB-noFAIMS-HB-1	171	185	178	HCT-15
DKEEAEAIKHAK	12	3	0.954	1		sp|Q8N2M8|CLASR_HUMAN	Q8N2M8	CLASR_HUMAN	CLK4-associating serine/arginine rich protein	2022-12-30-KB-noFAIMS-HB-1	242	253		HCT-15
DKEEEVDLVMQK	12	2	0.9994	1		sp|Q5VT25|MRCKA_HUMAN	Q5VT25	MRCKA_HUMAN	Serine/threonine-protein kinase MRCK alpha	2022-12-30-KB-noFAIMS-HB-1	602	613		HCT-15
DKEEIVICDR	10	2	0.9996	3	8C(57.0214)	sp|Q9NRR5|UBQL4_HUMAN	Q9NRR5	UBQL4_HUMAN	Ubiquilin-4	2022-12-30-KB-noFAIMS-HB-1	22	31	29	HCT-15
DKEPDVLFVGDSMVQLMQQYEIWR	24	3	1	2		sp|P68402|PA1B2_HUMAN	P68402	PA1B2_HUMAN	Platelet-activating factor acetylhydrolase IB subunit beta	2022-12-30-KB-noFAIMS-HB-1	37	60		HCT-15
DKEQCAEENIPASSLNK	17	3	0.9876	1	5C(57.0214)	sp|Q9UL03|INT6_HUMAN	Q9UL03	INT6_HUMAN	Integrator complex subunit 6	2022-12-30-KB-noFAIMS-HB-1	779	795	783	HCT-15
DKFQETSDEFEAAR	14	2, 3	1	2		sp|Q14683|SMC1A_HUMAN	Q14683	SMC1A_HUMAN	Structural maintenance of chromosomes protein 1A	2022-12-30-KB-noFAIMS-HB-1	1036	1049		HCT-15
DKGDEEEEGEEK	12	2	0.9999	2		sp|P27824|CALX_HUMAN	P27824	CALX_HUMAN	Calnexin	2022-12-30-KB-noFAIMS-HB-1	536	547		HCT-15
DKGDEEEEGEEKLEEK	16	2, 3	1	2		sp|P27824|CALX_HUMAN	P27824	CALX_HUMAN	Calnexin	2022-12-30-KB-noFAIMS-HB-1	536	551		HCT-15
DKGEIPDDMGSK	12	2	0.994	1		sp|Q12959|DLG1_HUMAN	Q12959	DLG1_HUMAN	Disks large homolog 1	2022-12-30-KB-noFAIMS-HB-1	666	677		HCT-15
DKHIEEVRK	9	2, 3	0.9981	7		sp|P16949|STMN1_HUMAN	P16949	STMN1_HUMAN	Stathmin	2022-12-30-KB-noFAIMS-HB-1	127	135		HCT-15
DKITQYEK	8	2	0.5767	1		sp|O75822|EIF3J_HUMAN	O75822	EIF3J_HUMAN	Eukaryotic translation initiation factor 3 subunit J	2022-12-30-KB-noFAIMS-HB-1	165	172		HCT-15
DKITRPGAK	9	2	0.9529	1		sp|Q9UBS4|DJB11_HUMAN	Q9UBS4	DJB11_HUMAN	DnaJ homolog subfamily B member 11	2022-12-30-KB-noFAIMS-HB-1	290	298		HCT-15
DKKDEEEDMSLD	12	2	0.9614	2		sp|Q16186|ADRM1_HUMAN	Q16186	ADRM1_HUMAN	Proteasomal ubiquitin receptor ADRM1	2022-12-30-KB-noFAIMS-HB-1	396	407		HCT-15
DKLDETGNSLK	11	2	1	1		sp|P11388|TOP2A_HUMAN	P11388	TOP2A_HUMAN	DNA topoisomerase 2-alpha	2022-12-30-KB-noFAIMS-HB-1	277	287		HCT-15
DKLDQVSSEIK	11	2	0.9966	2		sp|Q53GQ0|DHB12_HUMAN	Q53GQ0	DHB12_HUMAN	Very-long-chain 3-oxoacyl-CoA reductase	2022-12-30-KB-noFAIMS-HB-1	85	95		HCT-15
DKLDQVSSEIKEK	13	3	0.9999	1		sp|Q53GQ0|DHB12_HUMAN	Q53GQ0	DHB12_HUMAN	Very-long-chain 3-oxoacyl-CoA reductase	2022-12-30-KB-noFAIMS-HB-1	85	97		HCT-15
DKLPNYEEK	9	2	0.9593	2		sp|Q9BV57|MTND_HUMAN	Q9BV57	MTND_HUMAN	1,2-dihydroxy-3-keto-5-methylthiopentene dioxygenase	2022-12-30-KB-noFAIMS-HB-1	72	80		HCT-15
DKLSGEYEK	9	2	0.9998	2		sp|P34932|HSP74_HUMAN	P34932	HSP74_HUMAN	Heat shock 70 kDa protein 4	2022-12-30-KB-noFAIMS-HB-1	630	638		HCT-15
DKLTEAEDKIK	11	3	0.9172	1		sp|Q15276|RABE1_HUMAN	Q15276	RABE1_HUMAN	Rab GTPase-binding effector protein 1	2022-12-30-KB-noFAIMS-HB-1	200	210		HCT-15
DKPSGDTAAVFEEGGDVDDLLDMI	24	2	0.9996	3		sp|P13010|XRCC5_HUMAN	P13010	XRCC5_HUMAN	X-ray repair cross-complementing protein 5	2022-12-30-KB-noFAIMS-HB-1	709	732		HCT-15
DKPSVEPVEEYDYEDLK	17	2, 3	1	2		sp|Q9Y450|HBS1L_HUMAN	Q9Y450	HBS1L_HUMAN	HBS1-like protein	2022-12-30-KB-noFAIMS-HB-1	46	62		HCT-15
DKQDADRPLSK	11	3	0.9727	1		sp|Q5SW79|CE170_HUMAN	Q5SW79	CE170_HUMAN	Centrosomal protein of 170 kDa	2022-12-30-KB-noFAIMS-HB-1	690	700		HCT-15
DKQPYEQK	8	2	0.9825	3		sp|P26583|HMGB2_HUMAN	P26583	HMGB2_HUMAN	High mobility group protein B2	2022-12-30-KB-noFAIMS-HB-1	140	147		HCT-15
DKRNPDELAEALDER	15	3	1	2		sp|O14908|GIPC1_HUMAN	O14908	GIPC1_HUMAN	PDZ domain-containing protein GIPC1	2022-12-30-KB-noFAIMS-HB-1	293	307		HCT-15
DKTEDENKQSFLDGGK	16	3	1	2		sp|Q8NFQ8|TOIP2_HUMAN	Q8NFQ8	TOIP2_HUMAN	Torsin-1A-interacting protein 2	2022-12-30-KB-noFAIMS-HB-1	84	99		HCT-15
DKTEELMELTDEQR	14	2	1	3		sp|Q96K76|UBP47_HUMAN	Q96K76	UBP47_HUMAN	Ubiquitin carboxyl-terminal hydrolase 47	2022-12-30-KB-noFAIMS-HB-1	1319	1332		HCT-15
DKVSLIKDE	9	2	0.9956	1		sp|O00186|STXB3_HUMAN	O00186	STXB3_HUMAN	Syntaxin-binding protein 3	2022-12-30-KB-noFAIMS-HB-1	584	592		HCT-15
DKVVEDDEDDFPTTR	15	2, 3	1	3		sp|Q9Y5P4|C43BP_HUMAN	Q9Y5P4	C43BP_HUMAN	Collagen type IV alpha-3-binding protein	2022-12-30-KB-noFAIMS-HB-1	197	211		HCT-15
DKYEAELSELEQSER	15	2, 3	1	4		sp|Q9UPN4|CP131_HUMAN	Q9UPN4	CP131_HUMAN	Centrosomal protein of 131 kDa	2022-12-30-KB-noFAIMS-HB-1	931	945		HCT-15
DKYENEDLIK	10	2	0.9996	1		sp|Q86WR0|CCD25_HUMAN	Q86WR0	CCD25_HUMAN	Coiled-coil domain-containing protein 25	2022-12-30-KB-noFAIMS-HB-1	22	31		HCT-15
DKYEPAAVSEQGDK	14	2	1	1		sp|P05023|AT1A1_HUMAN	P05023	AT1A1_HUMAN	Sodium/potassium-transporting ATPase subunit alpha-1	2022-12-30-KB-noFAIMS-HB-1	8	21		HCT-15
DKYEPAAVSEQGDKK	15	3	1	1		sp|P05023|AT1A1_HUMAN	P05023	AT1A1_HUMAN	Sodium/potassium-transporting ATPase subunit alpha-1	2022-12-30-KB-noFAIMS-HB-1	8	22		HCT-15
DLAAAIDR	8	2	0.9973	1		sp|Q5T160|SYRM_HUMAN	Q5T160	SYRM_HUMAN	Probable arginine--tRNA ligase, mitochondrial	2022-12-30-KB-noFAIMS-HB-1	326	333		HCT-15
DLAAFDK	7	2	0.9083	1		sp|P09960|LKHA4_HUMAN	P09960	LKHA4_HUMAN	Leukotriene A-4 hydrolase	2022-12-30-KB-noFAIMS-HB-1	574	580		HCT-15
DLAALEDK	8	2	0.9489	1		sp|Q13813|SPTN1_HUMAN	Q13813	SPTN1_HUMAN	Spectrin alpha chain, non-erythrocytic 1	2022-12-30-KB-noFAIMS-HB-1	303	310		HCT-15
DLAALEQQCDEHR	13	2, 3	1	3	9C(57.0214)	sp|Q9UKD1|GMEB2_HUMAN	Q9UKD1	GMEB2_HUMAN	Glucocorticoid modulatory element-binding protein 2	2022-12-30-KB-noFAIMS-HB-1	315	327	323	HCT-15
DLAALGDK	8	2	0.998	1		sp|Q13813|SPTN1_HUMAN	Q13813	SPTN1_HUMAN	Spectrin alpha chain, non-erythrocytic 1	2022-12-30-KB-noFAIMS-HB-1	1281	1288		HCT-15
DLAASDDYR	9	2	0.9978	1		sp|Q9H147|TDIF1_HUMAN	Q9H147	TDIF1_HUMAN	Deoxynucleotidyltransferase terminal-interacting protein 1	2022-12-30-KB-noFAIMS-HB-1	276	284		HCT-15
DLADELALVDVIEDK	15	2	1	7		sp|P00338|LDHA_HUMAN	P00338	LDHA_HUMAN	L-lactate dehydrogenase A chain	2022-12-30-KB-noFAIMS-HB-1	43	57		HCT-15
DLADELALVDVIEDKLK	17	2, 3	1	8		sp|P00338|LDHA_HUMAN	P00338	LDHA_HUMAN	L-lactate dehydrogenase A chain	2022-12-30-KB-noFAIMS-HB-1	43	59		HCT-15
DLADELALVDVIEDKLKGEMMDLQHGSLFLR	31	4	1	2	20M(15.9949)	sp|P00338|LDHA_HUMAN	P00338	LDHA_HUMAN	L-lactate dehydrogenase A chain	2022-12-30-KB-noFAIMS-HB-1	43	73		HCT-15
DLADVDLR	8	2	0.9628	1		sp|Q9NRY4|RHG35_HUMAN	Q9NRY4	RHG35_HUMAN	Rho GTPase-activating protein 35	2022-12-30-KB-noFAIMS-HB-1	776	783		HCT-15
DLAEVGEGGGHSQAR	15	2, 3	1	2		sp|Q9C0C2|TB182_HUMAN	Q9C0C2	TB182_HUMAN	182 kDa tankyrase-1-binding protein	2022-12-30-KB-noFAIMS-HB-1	1237	1251		HCT-15
DLAGEEAFR	9	2	0.9976	1		sp|O15231|ZN185_HUMAN	O15231	ZN185_HUMAN	Zinc finger protein 185	2022-12-30-KB-noFAIMS-HB-1	324	332		HCT-15
DLAGEVEK	8	2	0.9867	1		sp|O43747|AP1G1_HUMAN	O43747	AP1G1_HUMAN	AP-1 complex subunit gamma-1	2022-12-30-KB-noFAIMS-HB-1	137	144		HCT-15
DLAPEVEK	8	2	0.9621	1		sp|O75843|AP1G2_HUMAN	O75843	AP1G2_HUMAN	AP-1 complex subunit gamma-like 2	2022-12-30-KB-noFAIMS-HB-1	138	145		HCT-15
DLDAFENETAK	11	2	1	2		sp|Q86WJ1|CHD1L_HUMAN	Q86WJ1	CHD1L_HUMAN	Chromodomain-helicase-DNA-binding protein 1-like	2022-12-30-KB-noFAIMS-HB-1	297	307		HCT-15
DLDAVVK	7	2	0.9913	1		sp|Q9Y6A5|TACC3_HUMAN	Q9Y6A5	TACC3_HUMAN	Transforming acidic coiled-coil-containing protein 3	2022-12-30-KB-noFAIMS-HB-1	643	649		HCT-15
DLDCSDGSDEEECR	14	2	1	1	13C(57.0214), 4C(57.0214)	sp|Q9NPF0|CD320_HUMAN	Q9NPF0	CD320_HUMAN	CD320 antigen	2022-12-30-KB-noFAIMS-HB-1	77	90	80,89	HCT-15
DLDDIEDENEQLK	13	2	1	1		sp|Q96IZ0|PAWR_HUMAN	Q96IZ0	PAWR_HUMAN	PRKC apoptosis WT1 regulator protein	2022-12-30-KB-noFAIMS-HB-1	313	325		HCT-15
DLDDIEDENEQLKQENK	17	2, 3	1	2		sp|Q96IZ0|PAWR_HUMAN	Q96IZ0	PAWR_HUMAN	PRKC apoptosis WT1 regulator protein	2022-12-30-KB-noFAIMS-HB-1	313	329		HCT-15
DLDDISTK	8	2	0.9095	1		sp|O43427|FIBP_HUMAN	O43427	FIBP_HUMAN	Acidic fibroblast growth factor intracellular-binding protein	2022-12-30-KB-noFAIMS-HB-1	119	126		HCT-15
DLDEDANGITDEGK	14	2	0.9998	1		sp|Q5QJE6|TDIF2_HUMAN	Q5QJE6	TDIF2_HUMAN	Deoxynucleotidyltransferase terminal-interacting protein 2	2022-12-30-KB-noFAIMS-HB-1	298	311		HCT-15
DLDEDANGITDEGKEINEK	19	2, 3	1	3		sp|Q5QJE6|TDIF2_HUMAN	Q5QJE6	TDIF2_HUMAN	Deoxynucleotidyltransferase terminal-interacting protein 2	2022-12-30-KB-noFAIMS-HB-1	298	316		HCT-15
DLDEEGSEKELHENVLDK	18	3	1	2		sp|O43719|HTSF1_HUMAN	O43719	HTSF1_HUMAN	HIV Tat-specific factor 1	2022-12-30-KB-noFAIMS-HB-1	573	590		HCT-15
DLDELSRYPEDK	12	2, 3	1	3		sp|P43243|MATR3_HUMAN	P43243	MATR3_HUMAN	Matrin-3	2022-12-30-KB-noFAIMS-HB-1	121	132		HCT-15
DLDENEVERPEEENASANPPSGIEDETAENGVPKPK	36	3, 4	1	2		sp|Q6UN15|FIP1_HUMAN	Q6UN15	FIP1_HUMAN	Pre-mRNA 3'-end-processing factor FIP1	2022-12-30-KB-noFAIMS-HB-1	42	77		HCT-15
DLDESSGVR	9	2	0.8932	1		sp|Q9P0J7|KCMF1_HUMAN	Q9P0J7	KCMF1_HUMAN	E3 ubiquitin-protein ligase KCMF1	2022-12-30-KB-noFAIMS-HB-1	141	149		HCT-15
DLDNAEEKADALNK	14	2, 3	1	2		sp|Q9Y3P9|RBGP1_HUMAN	Q9Y3P9	RBGP1_HUMAN	Rab GTPase-activating protein 1	2022-12-30-KB-noFAIMS-HB-1	873	886		HCT-15
DLDNAGELGR	10	2	0.9929	1		sp|O95602|RPA1_HUMAN	O95602	RPA1_HUMAN	DNA-directed RNA polymerase I subunit RPA1	2022-12-30-KB-noFAIMS-HB-1	1376	1385		HCT-15
DLDPIGK	7	2	0.9534	1		sp|Q8WUM4|PDC6I_HUMAN	Q8WUM4	PDC6I_HUMAN	Programmed cell death 6-interacting protein	2022-12-30-KB-noFAIMS-HB-1	328	334		HCT-15
DLDPNNVIIEQEER	14	2	1	1		sp|Q9NP64|NO40_HUMAN	Q9NP64	NO40_HUMAN	Nucleolar protein of 40 kDa	2022-12-30-KB-noFAIMS-HB-1	97	110		HCT-15
DLDQCRDGK	9	2	0.9971	1	5C(57.0214)	sp|P60903|S10AA_HUMAN	P60903	S10AA_HUMAN	Protein S100-A10	2022-12-30-KB-noFAIMS-HB-1	58	66	62	HCT-15
DLDSLHR	7	2	0.9769	1		sp|Q8NBS9|TXND5_HUMAN	Q8NBS9	TXND5_HUMAN	Thioredoxin domain-containing protein 5	2022-12-30-KB-noFAIMS-HB-1	416	422		HCT-15
DLEADEEDTR	10	2	0.999	2		sp|P20042|IF2B_HUMAN	P20042	IF2B_HUMAN	Eukaryotic translation initiation factor 2 subunit 2	2022-12-30-KB-noFAIMS-HB-1	53	62		HCT-15
DLEAHIDSANK	11	2, 3	1	4		sp|P35579|MYH9_HUMAN	P35579	MYH9_HUMAN	Myosin-9	2022-12-30-KB-noFAIMS-HB-1	1621	1631		HCT-15
DLEAPEVQESYR	12	2	0.9998	2		sp|P46379|BAG6_HUMAN	P46379	BAG6_HUMAN	Large proline-rich protein BAG6	2022-12-30-KB-noFAIMS-HB-1	1088	1099		HCT-15
DLEAQIEAANK	11	2	0.9999	2		sp|P35580|MYH10_HUMAN	P35580	MYH10_HUMAN	Myosin-10	2022-12-30-KB-noFAIMS-HB-1	1628	1638		HCT-15
DLEDESTPIVK	11	2	0.9999	2		sp|Q9HD20|AT131_HUMAN	Q9HD20	AT131_HUMAN	Manganese-transporting ATPase 13A1	2022-12-30-KB-noFAIMS-HB-1	940	950		HCT-15
DLEDETLWVEER	12	2	0.9997	1		sp|P11277|SPTB1_HUMAN	P11277	SPTB1_HUMAN	Spectrin beta chain, erythrocytic	2022-12-30-KB-noFAIMS-HB-1	1486	1497		HCT-15
DLEDKEGEIQAGAK	14	2, 3	1	4		sp|Q13409|DC1I2_HUMAN	Q13409	DC1I2_HUMAN	Cytoplasmic dynein 1 intermediate chain 2	2022-12-30-KB-noFAIMS-HB-1	251	264		HCT-15
DLEDQEQLLR	10	2	1	1		sp|P28340|DPOD1_HUMAN	P28340	DPOD1_HUMAN	DNA polymerase delta catalytic subunit	2022-12-30-KB-noFAIMS-HB-1	1088	1097		HCT-15
DLEDSLAR	8	2	0.9965	2		sp|P02545|LMNA_HUMAN	P02545	LMNA_HUMAN	Prelamin-A/C	2022-12-30-KB-noFAIMS-HB-1	322	329		HCT-15
DLEEAEEYK	9	2	0.9999	1		sp|O75347|TBCA_HUMAN	O75347	TBCA_HUMAN	Tubulin-specific chaperone A	2022-12-30-KB-noFAIMS-HB-1	87	95		HCT-15
DLEEAEEYKEAR	12	2, 3	1	5		sp|O75347|TBCA_HUMAN	O75347	TBCA_HUMAN	Tubulin-specific chaperone A	2022-12-30-KB-noFAIMS-HB-1	87	98		HCT-15
DLEEAEGR	8	2	0.5262	1		sp|P54886|P5CS_HUMAN	P54886	P5CS_HUMAN	Delta-1-pyrroline-5-carboxylate synthase	2022-12-30-KB-noFAIMS-HB-1	410	417		HCT-15
DLEEDHACIPIK	12	2, 3	1	3	8C(57.0214)	sp|P13639|EF2_HUMAN	P13639	EF2_HUMAN	Elongation factor 2	2022-12-30-KB-noFAIMS-HB-1	560	571	567	HCT-15
DLEEELDMK	9	2	0.9999	1		sp|Q9NQX4|MYO5C_HUMAN	Q9NQX4	MYO5C_HUMAN	Unconventional myosin-Vc	2022-12-30-KB-noFAIMS-HB-1	1319	1327		HCT-15
DLEEELER	8	2	0.9977	2		sp|O15320|CTGE5_HUMAN	O15320	CTGE5_HUMAN	Endoplasmic reticulum export factor CTAGE5	2022-12-30-KB-noFAIMS-HB-1	437	444		HCT-15
DLEEELPGEELS	12	2	0.9986	1		sp|Q8IVH2|FOXP4_HUMAN	Q8IVH2	FOXP4_HUMAN	Forkhead box protein P4	2022-12-30-KB-noFAIMS-HB-1	669	680		HCT-15
DLEEENVVLR	10	2	0.9999	2		sp|Q9UPV9|TRAK1_HUMAN	Q9UPV9	TRAK1_HUMAN	Trafficking kinesin-binding protein 1	2022-12-30-KB-noFAIMS-HB-1	219	228		HCT-15
DLEELPK	7	2	0.9905	1		sp|Q8NFC6|BD1L1_HUMAN	Q8NFC6	BD1L1_HUMAN	Biorientation of chromosomes in cell division protein 1-like 1	2022-12-30-KB-noFAIMS-HB-1	2817	2823		HCT-15
DLEESIVQEEK	11	2	0.9994	1		sp|Q9UPU7|TBD2B_HUMAN	Q9UPU7	TBD2B_HUMAN	TBC1 domain family member 2B	2022-12-30-KB-noFAIMS-HB-1	263	273		HCT-15
DLEEWNQR	8	2	0.9997	1		sp|P09497|CLCB_HUMAN	P09497	CLCB_HUMAN	Clathrin light chain B	2022-12-30-KB-noFAIMS-HB-1	135	142		HCT-15
DLEFTIYDDDDVSPFLEGLEERPQR	25	3	0.9908	1		sp|P25786|PSA1_HUMAN	P25786	PSA1_HUMAN	Proteasome subunit alpha type-1	2022-12-30-KB-noFAIMS-HB-1	218	242		HCT-15
DLEGAVSR	8	2	0.9513	1		sp|Q9H307|PININ_HUMAN	Q9H307	PININ_HUMAN	Pinin	2022-12-30-KB-noFAIMS-HB-1	78	85		HCT-15
DLEGLSQRHEEK	12	2	1	1		sp|P35579|MYH9_HUMAN	P35579	MYH9_HUMAN	Myosin-9	2022-12-30-KB-noFAIMS-HB-1	1393	1404		HCT-15
DLEGQLSDLEQR	12	2	1	2		sp|Q86YM7|HOME1_HUMAN	Q86YM7	HOME1_HUMAN	Homer protein homolog 1	2022-12-30-KB-noFAIMS-HB-1	300	311		HCT-15
DLEGSDIDTR	10	2	0.9999	3		sp|P55060|XPO2_HUMAN	P55060	XPO2_HUMAN	Exportin-2	2022-12-30-KB-noFAIMS-HB-1	373	382		HCT-15
DLEGSDIDTRR	11	2	0.9983	1		sp|P55060|XPO2_HUMAN	P55060	XPO2_HUMAN	Exportin-2	2022-12-30-KB-noFAIMS-HB-1	373	383		HCT-15
DLEGYRETR	9	2	0.8369	1		sp|Q9BXJ9|NAA15_HUMAN	Q9BXJ9	NAA15_HUMAN	N-alpha-acetyltransferase 15, NatA auxiliary subunit	2022-12-30-KB-noFAIMS-HB-1	129	137		HCT-15
DLEHLSK	7	2	0.9913	1		sp|P13667|PDIA4_HUMAN	P13667	PDIA4_HUMAN	Protein disulfide-isomerase A4	2022-12-30-KB-noFAIMS-HB-1	623	629		HCT-15
DLEIDELQK	9	2	0.9316	1		sp|O60437|PEPL_HUMAN	O60437	PEPL_HUMAN	Periplakin	2022-12-30-KB-noFAIMS-HB-1	1630	1638		HCT-15
DLEIDELQKR	10	2	0.9973	1		sp|O60437|PEPL_HUMAN	O60437	PEPL_HUMAN	Periplakin	2022-12-30-KB-noFAIMS-HB-1	1630	1639		HCT-15
DLEKEDAPQEK	11	2	0.9997	1		sp|Q9BY89|K1671_HUMAN	Q9BY89	K1671_HUMAN	Uncharacterized protein KIAA1671	2022-12-30-KB-noFAIMS-HB-1	1470	1480		HCT-15
DLENGSHIR	9	2	0.9348	1		sp|P25205|MCM3_HUMAN	P25205	MCM3_HUMAN	DNA replication licensing factor MCM3	2022-12-30-KB-noFAIMS-HB-1	328	336		HCT-15
DLENLGER	8	2	0.9147	1		sp|P82932|RT06_HUMAN	P82932	RT06_HUMAN	28S ribosomal protein S6, mitochondrial	2022-12-30-KB-noFAIMS-HB-1	38	45		HCT-15
DLENWEK	7	2	0.9974	2		sp|Q9H6T3|RPAP3_HUMAN	Q9H6T3	RPAP3_HUMAN	RNA polymerase II-associated protein 3	2022-12-30-KB-noFAIMS-HB-1	27	33		HCT-15
DLEPESDR	8	2	0.9649	1		sp|Q9UKV3|ACINU_HUMAN	Q9UKV3	ACINU_HUMAN	Apoptotic chromatin condensation inducer in the nucleus	2022-12-30-KB-noFAIMS-HB-1	517	524		HCT-15
DLEPESEPQLESETAGK	17	2	1	1		sp|Q8TE68|ES8L1_HUMAN	Q8TE68	ES8L1_HUMAN	Epidermal growth factor receptor kinase substrate 8-like protein 1	2022-12-30-KB-noFAIMS-HB-1	465	481		HCT-15
DLEQQDCEIAQEIQEK	16	2	1	1	7C(57.0214)	sp|Q8IVM0|CCD50_HUMAN	Q8IVM0	CCD50_HUMAN	Coiled-coil domain-containing protein 50	2022-12-30-KB-noFAIMS-HB-1	79	94	85	HCT-15
DLERDSLTEK	10	2	0.8951	1		sp|P26358|DNMT1_HUMAN	P26358	DNMT1_HUMAN	DNA (cytosine-5)-methyltransferase 1	2022-12-30-KB-noFAIMS-HB-1	30	39		HCT-15
DLESAEER	8	2	0.9733	1		sp|O43242|PSMD3_HUMAN	O43242	PSMD3_HUMAN	26S proteasome non-ATPase regulatory subunit 3	2022-12-30-KB-noFAIMS-HB-1	504	511		HCT-15
DLETSCSDIR	10	2	0.9999	2	6C(57.0214)	sp|Q14203|DCTN1_HUMAN	Q14203	DCTN1_HUMAN	Dynactin subunit 1	2022-12-30-KB-noFAIMS-HB-1	786	795	791	HCT-15
DLEVTCDPDSGGSQGLR	17	2	1	1	6C(57.0214)	sp|Q9C0C2|TB182_HUMAN	Q9C0C2	TB182_HUMAN	182 kDa tankyrase-1-binding protein	2022-12-30-KB-noFAIMS-HB-1	1319	1335	1324	HCT-15
DLFDLNSSEEDDTEGFSER	19	2	1	1		sp|Q9Y3T9|NOC2L_HUMAN	Q9Y3T9	NOC2L_HUMAN	Nucleolar complex protein 2 homolog	2022-12-30-KB-noFAIMS-HB-1	666	684		HCT-15
DLFEDELVPLFEK	13	2	1	1		sp|O60506|HNRPQ_HUMAN	O60506	HNRPQ_HUMAN	Heterogeneous nuclear ribonucleoprotein Q	2022-12-30-KB-noFAIMS-HB-1	172	184		HCT-15
DLFNEDFEEK	10	2	0.9991	1		sp|Q92585|MAML1_HUMAN	Q92585	MAML1_HUMAN	Mastermind-like protein 1	2022-12-30-KB-noFAIMS-HB-1	269	278		HCT-15
DLFNGLDSEEEKDGEEK	17	2	0.997	1		sp|Q96S90|LYSM1_HUMAN	Q96S90	LYSM1_HUMAN	LysM and putative peptidoglycan-binding domain-containing protein 1	2022-12-30-KB-noFAIMS-HB-1	92	108		HCT-15
DLGALTPDER	10	2	0.9999	1		sp|Q6P158|DHX57_HUMAN	Q6P158	DHX57_HUMAN	Putative ATP-dependent RNA helicase DHX57	2022-12-30-KB-noFAIMS-HB-1	1042	1051		HCT-15
DLGEELEALK	10	2	0.9988	2		sp|P35579|MYH9_HUMAN	P35579	MYH9_HUMAN	Myosin-9	2022-12-30-KB-noFAIMS-HB-1	1136	1145		HCT-15
DLGEELEALKTELEDTLDSTAAQQELR	27	3	0.9995	1		sp|P35579|MYH9_HUMAN	P35579	MYH9_HUMAN	Myosin-9	2022-12-30-KB-noFAIMS-HB-1	1136	1162		HCT-15
DLGELSQEAPGLR	13	2	0.9701	1		sp|Q8TD55|PKHO2_HUMAN	Q8TD55	PKHO2_HUMAN	Pleckstrin homology domain-containing family O member 2	2022-12-30-KB-noFAIMS-HB-1	463	475		HCT-15
DLGGFDEDAEPR	12	2	1	3		sp|Q9BRK5|CAB45_HUMAN	Q9BRK5	CAB45_HUMAN	45 kDa calcium-binding protein	2022-12-30-KB-noFAIMS-HB-1	86	97		HCT-15
DLGGFDEDAEPRR	13	3	1	1		sp|Q9BRK5|CAB45_HUMAN	Q9BRK5	CAB45_HUMAN	45 kDa calcium-binding protein	2022-12-30-KB-noFAIMS-HB-1	86	98		HCT-15
DLGHPVEEEDELESGDQEDEDDESEDPGK	29	3	1	1		sp|O60763|USO1_HUMAN	O60763	USO1_HUMAN	General vesicular transport factor p115	2022-12-30-KB-noFAIMS-HB-1	929	957		HCT-15
DLGLAQDSATSTK	13	2	1	2		sp|P31937|3HIDH_HUMAN	P31937	3HIDH_HUMAN	3-hydroxyisobutyrate dehydrogenase, mitochondrial	2022-12-30-KB-noFAIMS-HB-1	285	297		HCT-15
DLGLSESGEDVNAAILDESGK	21	2	1	1		sp|P13667|PDIA4_HUMAN	P13667	PDIA4_HUMAN	Protein disulfide-isomerase A4	2022-12-30-KB-noFAIMS-HB-1	464	484		HCT-15
DLGSTEDGDGTDDFLTDKEDEK	22	2, 3	1	2		sp|Q15527|SURF2_HUMAN	Q15527	SURF2_HUMAN	Surfeit locus protein 2	2022-12-30-KB-noFAIMS-HB-1	180	201		HCT-15
DLHDDDEDEEMLETADGESMNTEESNQGSTPSDQQQNK	38	3	1	3		sp|P41236|IPP2_HUMAN	P41236	IPP2_HUMAN	Protein phosphatase inhibitor 2	2022-12-30-KB-noFAIMS-HB-1	164	201		HCT-15
DLHQGIEAASDEEDLR	16	2, 3	1	3		sp|Q9UKS6|PACN3_HUMAN	Q9UKS6	PACN3_HUMAN	Protein kinase C and casein kinase substrate in neurons protein 3	2022-12-30-KB-noFAIMS-HB-1	267	282		HCT-15
DLIDFDDR	8	2	0.9985	3		sp|P15924|DESP_HUMAN	P15924	DESP_HUMAN	Desmoplakin	2022-12-30-KB-noFAIMS-HB-1	2076	2083		HCT-15
DLIEDSSVQK	10	2	0.9991	1		sp|Q71RC2|LARP4_HUMAN	Q71RC2	LARP4_HUMAN	La-related protein 4	2022-12-30-KB-noFAIMS-HB-1	563	572		HCT-15
DLIHDQDEDEEEEEGQR	17	2, 3	1	2		sp|Q9UNZ2|NSF1C_HUMAN	Q9UNZ2	NSF1C_HUMAN	NSFL1 cofactor p47	2022-12-30-KB-noFAIMS-HB-1	77	93		HCT-15
DLIHDQDEDEEEEEGQRFYAGGSER	25	3	1	1		sp|Q9UNZ2|NSF1C_HUMAN	Q9UNZ2	NSF1C_HUMAN	NSFL1 cofactor p47	2022-12-30-KB-noFAIMS-HB-1	77	101		HCT-15
DLIQDQNMDEK	11	2	0.9999	3		sp|Q9H307|PININ_HUMAN	Q9H307	PININ_HUMAN	Pinin	2022-12-30-KB-noFAIMS-HB-1	127	137		HCT-15
DLLAEQR	7	2	0.5139	1		sp|Q8WUY1|THEM6_HUMAN	Q8WUY1	THEM6_HUMAN	Protein THEM6	2022-12-30-KB-noFAIMS-HB-1	43	49		HCT-15
DLLDDLK	7	2	0.9859	2		sp|P08758|ANXA5_HUMAN	P08758	ANXA5_HUMAN	Annexin A5	2022-12-30-KB-noFAIMS-HB-1	64	70		HCT-15
DLLDNQSQEEQR	12	2	1	1		sp|O43432|IF4G3_HUMAN	O43432	IF4G3_HUMAN	Eukaryotic translation initiation factor 4 gamma 3	2022-12-30-KB-noFAIMS-HB-1	1159	1170		HCT-15
DLLDNQSQEEQRR	13	2, 3	0.9996	2		sp|O43432|IF4G3_HUMAN	O43432	IF4G3_HUMAN	Eukaryotic translation initiation factor 4 gamma 3	2022-12-30-KB-noFAIMS-HB-1	1159	1171		HCT-15
DLLEECKK	8	2	0.9946	2	6C(57.0214)	sp|Q93009|UBP7_HUMAN	Q93009	UBP7_HUMAN	Ubiquitin carboxyl-terminal hydrolase 7	2022-12-30-KB-noFAIMS-HB-1	920	927	925	HCT-15
DLLEEDELLEQK	12	2	1	1		sp|Q9H3S7|PTN23_HUMAN	Q9H3S7	PTN23_HUMAN	Tyrosine-protein phosphatase non-receptor type 23	2022-12-30-KB-noFAIMS-HB-1	461	472		HCT-15
DLLEETQR	8	2	0.903	1		sp|Q6ZU80|CE128_HUMAN	Q6ZU80	CE128_HUMAN	Centrosomal protein of 128 kDa	2022-12-30-KB-noFAIMS-HB-1	936	943		HCT-15
DLLHNEDR	8	2	0.9783	2		sp|Q8N684|CPSF7_HUMAN	Q8N684	CPSF7_HUMAN	Cleavage and polyadenylation specificity factor subunit 7	2022-12-30-KB-noFAIMS-HB-1	440	447		HCT-15
DLLHPSPEEEK	11	2, 3	1	2		sp|P42677|RS27_HUMAN	P42677	RS27_HUMAN	40S ribosomal protein S27	2022-12-30-KB-noFAIMS-HB-1	6	16		HCT-15
DLLHSEGSENEGPVSSSSSDCR	22	3	1	1	21C(57.0214)	sp|Q9NY27|PP4R2_HUMAN	Q9NY27	PP4R2_HUMAN	Serine/threonine-protein phosphatase 4 regulatory subunit 2	2022-12-30-KB-noFAIMS-HB-1	357	378	377	HCT-15
DLLNELESPKEEPIEE	16	2	1	2		sp|Q9BZH6|WDR11_HUMAN	Q9BZH6	WDR11_HUMAN	WD repeat-containing protein 11	2022-12-30-KB-noFAIMS-HB-1	1209	1224		HCT-15
DLMVGDEASELR	12	2	1	7	3M(15.9949)	sp|P61160|ARP2_HUMAN	P61160	ARP2_HUMAN	Actin-related protein 2	2022-12-30-KB-noFAIMS-HB-1	54	65		HCT-15
DLNPEPEPESEEPDGGFR	18	2	1	1		sp|Q9BZL4|PP12C_HUMAN	Q9BZL4	PP12C_HUMAN	Protein phosphatase 1 regulatory subunit 12C	2022-12-30-KB-noFAIMS-HB-1	667	684		HCT-15
DLPDEVR	7	2	0.9336	1		sp|Q5H9R7|PP6R3_HUMAN	Q5H9R7	PP6R3_HUMAN	Serine/threonine-protein phosphatase 6 regulatory subunit 3	2022-12-30-KB-noFAIMS-HB-1	487	493		HCT-15
DLPDGPDAPADR	12	2	0.9998	3		sp|O95721|SNP29_HUMAN	O95721	SNP29_HUMAN	Synaptosomal-associated protein 29	2022-12-30-KB-noFAIMS-HB-1	30	41		HCT-15
DLPGALDEK	9	2	0.9994	1		sp|Q96BM9|ARL8A_HUMAN	Q96BM9	ARL8A_HUMAN	ADP-ribosylation factor-like protein 8A	2022-12-30-KB-noFAIMS-HB-1	133	141		HCT-15
DLPLDSENVQK	11	2	0.9935	1		sp|Q5VT06|CE350_HUMAN	Q5VT06	CE350_HUMAN	Centrosome-associated protein 350	2022-12-30-KB-noFAIMS-HB-1	2302	2312		HCT-15
DLPNALDEK	9	2	0.9986	1		sp|Q9NVJ2|ARL8B_HUMAN	Q9NVJ2	ARL8B_HUMAN	ADP-ribosylation factor-like protein 8B	2022-12-30-KB-noFAIMS-HB-1	133	141		HCT-15
DLPNGDIDEYEK	12	2	0.9938	1		sp|Q9BQ39|DDX50_HUMAN	Q9BQ39	DDX50_HUMAN	ATP-dependent RNA helicase DDX50	2022-12-30-KB-noFAIMS-HB-1	95	106		HCT-15
DLPNGDIDEYEKK	13	2, 3	1	3		sp|Q9BQ39|DDX50_HUMAN	Q9BQ39	DDX50_HUMAN	ATP-dependent RNA helicase DDX50	2022-12-30-KB-noFAIMS-HB-1	95	107		HCT-15
DLPVSEQQER	10	2	0.9979	2		sp|Q9UNM6|PSD13_HUMAN	Q9UNM6	PSD13_HUMAN	26S proteasome non-ATPase regulatory subunit 13	2022-12-30-KB-noFAIMS-HB-1	187	196		HCT-15
DLQDELAGNSEQR	13	2	0.9998	2		sp|Q9UQE7|SMC3_HUMAN	Q9UQE7	SMC3_HUMAN	Structural maintenance of chromosomes protein 3	2022-12-30-KB-noFAIMS-HB-1	311	323		HCT-15
DLQEQQEHEEDSGSDLDHDLSVK	23	3	0.9995	1		sp|Q13796|SHRM2_HUMAN	Q13796	SHRM2_HUMAN	Protein Shroom2	2022-12-30-KB-noFAIMS-HB-1	1414	1436		HCT-15
DLQGAMDDLDADMK	14	2	0.9981	1		sp|P46939|UTRO_HUMAN	P46939	UTRO_HUMAN	Utrophin	2022-12-30-KB-noFAIMS-HB-1	2695	2708		HCT-15
DLQQEAETYR	10	2	1	2		sp|Q13439|GOGA4_HUMAN	Q13439	GOGA4_HUMAN	Golgin subfamily A member 4	2022-12-30-KB-noFAIMS-HB-1	557	566		HCT-15
DLSAAGIGLLAAATQSLSMPASLGR	25	2	1	2		sp|P43243|MATR3_HUMAN	P43243	MATR3_HUMAN	Matrin-3	2022-12-30-KB-noFAIMS-HB-1	20	44		HCT-15
DLSDPFNDEEK	11	2	1	1		sp|Q9NPG3|UBN1_HUMAN	Q9NPG3	UBN1_HUMAN	Ubinuclein-1	2022-12-30-KB-noFAIMS-HB-1	86	96		HCT-15
DLSDPFNDEEKER	13	3	0.9999	1		sp|Q9NPG3|UBN1_HUMAN	Q9NPG3	UBN1_HUMAN	Ubinuclein-1	2022-12-30-KB-noFAIMS-HB-1	86	98		HCT-15
DLSEADLR	8	2	0.9939	1		sp|Q13017|RHG05_HUMAN	Q13017	RHG05_HUMAN	Rho GTPase-activating protein 5	2022-12-30-KB-noFAIMS-HB-1	772	779		HCT-15
DLSEELEALKTELEDTLDTTAAQQELR	27	3	0.8382	1		sp|P35580|MYH10_HUMAN	P35580	MYH10_HUMAN	Myosin-10	2022-12-30-KB-noFAIMS-HB-1	1143	1169		HCT-15
DLSEVSETTESTDVK	15	2	1	2		sp|P41227|NAA10_HUMAN	P41227	NAA10_HUMAN	N-alpha-acetyltransferase 10	2022-12-30-KB-noFAIMS-HB-1	211	225		HCT-15
DLSEVSETTESTDVKDSSEASDSAS	25	2	1	1		sp|P41227|NAA10_HUMAN	P41227	NAA10_HUMAN	N-alpha-acetyltransferase 10	2022-12-30-KB-noFAIMS-HB-1	211	235		HCT-15
DLSLEEIQK	9	2	0.9986	2		sp|P16949|STMN1_HUMAN	P16949	STMN1_HUMAN	Stathmin	2022-12-30-KB-noFAIMS-HB-1	44	52		HCT-15
DLSLEVDRDR	10	2	0.5812	1		sp|O95071|UBR5_HUMAN	O95071	UBR5_HUMAN	E3 ubiquitin-protein ligase UBR5	2022-12-30-KB-noFAIMS-HB-1	2239	2248		HCT-15
DLSSSEPVHAK	11	2	0.9992	1		sp|Q8WTT2|NOC3L_HUMAN	Q8WTT2	NOC3L_HUMAN	Nucleolar complex protein 3 homolog	2022-12-30-KB-noFAIMS-HB-1	113	123		HCT-15
DLTDEEKQEYLNEYEAEK	18	2, 3	1	2		sp|Q969G3|SMCE1_HUMAN	Q969G3	SMCE1_HUMAN	SWI/SNF-related matrix-associated actin-dependent regulator of chromatin subfamily E member 1	2022-12-30-KB-noFAIMS-HB-1	106	123		HCT-15
DLTEALDEDADPTK	14	2	1	1		sp|Q9NRL2|BAZ1A_HUMAN	Q9NRL2	BAZ1A_HUMAN	Bromodomain adjacent to zinc finger domain protein 1A	2022-12-30-KB-noFAIMS-HB-1	504	517		HCT-15
DLTGEVEENER	11	2	0.9238	1		sp|Q9UMZ2|SYNRG_HUMAN	Q9UMZ2	SYNRG_HUMAN	Synergin gamma	2022-12-30-KB-noFAIMS-HB-1	1116	1126		HCT-15
DLTLEENQVK	10	2	0.9996	2		sp|Q14683|SMC1A_HUMAN	Q14683	SMC1A_HUMAN	Structural maintenance of chromosomes protein 1A	2022-12-30-KB-noFAIMS-HB-1	364	373		HCT-15
DLTPEQAAER	10	2	0.8037	1		sp|P07902|GALT_HUMAN	P07902	GALT_HUMAN	Galactose-1-phosphate uridylyltransferase	2022-12-30-KB-noFAIMS-HB-1	348	357		HCT-15
DLTQEQTEK	9	2	0.534	1		sp|Q96CS3|FAF2_HUMAN	Q96CS3	FAF2_HUMAN	FAS-associated factor 2	2022-12-30-KB-noFAIMS-HB-1	8	16		HCT-15
DLTTGYDDSQPDK	13	2	0.9969	1		sp|Q96G03|PGM2_HUMAN	Q96G03	PGM2_HUMAN	Phosphoglucomutase-2	2022-12-30-KB-noFAIMS-HB-1	520	532		HCT-15
DLTTGYDDSQPDKK	14	2, 3	1	2		sp|Q96G03|PGM2_HUMAN	Q96G03	PGM2_HUMAN	Phosphoglucomutase-2	2022-12-30-KB-noFAIMS-HB-1	520	533		HCT-15
DLVAIEAK	8	2	0.9905	1		sp|Q01082|SPTB2_HUMAN	Q01082	SPTB2_HUMAN	Spectrin beta chain, non-erythrocytic 1	2022-12-30-KB-noFAIMS-HB-1	1004	1011		HCT-15
DLVEAVAHILGIR	13	2	1	2		sp|P49327|FAS_HUMAN	P49327	FAS_HUMAN	Fatty acid synthase	2022-12-30-KB-noFAIMS-HB-1	2126	2138		HCT-15
DLVIIDDR	8	2	0.9981	1		sp|Q92562|FIG4_HUMAN	Q92562	FIG4_HUMAN	Polyphosphoinositide phosphatase	2022-12-30-KB-noFAIMS-HB-1	48	55		HCT-15
DLVSSLTSGLLTIGDR	16	2	1	1		sp|P53396|ACLY_HUMAN	P53396	ACLY_HUMAN	ATP-citrate synthase	2022-12-30-KB-noFAIMS-HB-1	919	934		HCT-15
DLVTEDTGVR	10	2	0.9997	1		sp|Q13823|NOG2_HUMAN	Q13823	NOG2_HUMAN	Nucleolar GTP-binding protein 2	2022-12-30-KB-noFAIMS-HB-1	181	190		HCT-15
DLYANTVLSGGTTMYPGIADR	21	2	1	1		sp|P60709|ACTB_HUMAN	P60709	ACTB_HUMAN	Actin, cytoplasmic 1	2022-12-30-KB-noFAIMS-HB-1	292	312		HCT-15
DLYDAGVK	8	2	0.9088	1		sp|P07355|ANXA2_HUMAN	P07355	ANXA2_HUMAN	Annexin A2	2022-12-30-KB-noFAIMS-HB-1	197	204		HCT-15
DLYDDKDGLR	10	2, 3	0.9998	3		sp|Q12874|SF3A3_HUMAN	Q12874	SF3A3_HUMAN	Splicing factor 3A subunit 3	2022-12-30-KB-noFAIMS-HB-1	59	68		HCT-15
DLYEDELVPLFEK	13	2	0.6495	1		sp|O43390|HNRPR_HUMAN	O43390	HNRPR_HUMAN	Heterogeneous nuclear ribonucleoprotein R	2022-12-30-KB-noFAIMS-HB-1	175	187		HCT-15
DLYNWLEVEFNPLK	14	2	0.9999	1		sp|Q14152|EIF3A_HUMAN	Q14152	EIF3A_HUMAN	Eukaryotic translation initiation factor 3 subunit A	2022-12-30-KB-noFAIMS-HB-1	389	402		HCT-15
DMAIATGGAVFGEEGLTLNLEDVQPHDLGK	30	3	1	22	2M(15.9949)	sp|P10809|CH60_HUMAN	P10809	CH60_HUMAN	60 kDa heat shock protein, mitochondrial	2022-12-30-KB-noFAIMS-HB-1	315	344		HCT-15
DMASLPSESNEPK	13	2	0.9371	1		sp|Q9Y6Y8|S23IP_HUMAN	Q9Y6Y8	S23IP_HUMAN	SEC23-interacting protein	2022-12-30-KB-noFAIMS-HB-1	734	746		HCT-15
DMDATSELK	9	2	0.9905	1		sp|Q8N4V1|MMGT1_HUMAN	Q8N4V1	MMGT1_HUMAN	Membrane magnesium transporter 1	2022-12-30-KB-noFAIMS-HB-1	69	77		HCT-15
DMDDAYDR	8	2	0.9889	1		sp|P07686|HEXB_HUMAN	P07686	HEXB_HUMAN	Beta-hexosaminidase subunit beta	2022-12-30-KB-noFAIMS-HB-1	521	528		HCT-15
DMDDEESWIK	10	2	1	3	2M(15.9949)	sp|Q13813|SPTN1_HUMAN	Q13813	SPTN1_HUMAN	Spectrin alpha chain, non-erythrocytic 1	2022-12-30-KB-noFAIMS-HB-1	1772	1781		HCT-15
DMDDEESWIKEK	12	3	1	3	2M(15.9949)	sp|Q13813|SPTN1_HUMAN	Q13813	SPTN1_HUMAN	Spectrin alpha chain, non-erythrocytic 1	2022-12-30-KB-noFAIMS-HB-1	1772	1783		HCT-15
DMDDEESWIKEKK	13	3	0.9926	1		sp|Q13813|SPTN1_HUMAN	Q13813	SPTN1_HUMAN	Spectrin alpha chain, non-erythrocytic 1	2022-12-30-KB-noFAIMS-HB-1	1772	1784		HCT-15
DMDLVEVNEAFAPQYLAVER	20	2	0.5508	1		sp|P42765|THIM_HUMAN	P42765	THIM_HUMAN	3-ketoacyl-CoA thiolase, mitochondrial	2022-12-30-KB-noFAIMS-HB-1	313	332		HCT-15
DMDLWEQQEEER	12	2	1	2	2M(15.9949)	sp|Q14152|EIF3A_HUMAN	Q14152	EIF3A_HUMAN	Eukaryotic translation initiation factor 3 subunit A	2022-12-30-KB-noFAIMS-HB-1	721	732		HCT-15
DMEESIR	7	2	0.9587	1		sp|P14314|GLU2B_HUMAN	P14314	GLU2B_HUMAN	Glucosidase 2 subunit beta	2022-12-30-KB-noFAIMS-HB-1	386	392		HCT-15
DMELPTEK	8	2	0.9928	1		sp|P27816|MAP4_HUMAN	P27816	MAP4_HUMAN	Microtubule-associated protein 4	2022-12-30-KB-noFAIMS-HB-1	305	312		HCT-15
DMLEAGILDTYLGK	14	2	1	1		sp|P50990|TCPQ_HUMAN	P50990	TCPQ_HUMAN	T-complex protein 1 subunit theta	2022-12-30-KB-noFAIMS-HB-1	491	504		HCT-15
DMNQFGEGEQAK	12	2	0.9999	1		sp|Q00341|VIGLN_HUMAN	Q00341	VIGLN_HUMAN	Vigilin	2022-12-30-KB-noFAIMS-HB-1	91	102		HCT-15
DMYGDDLEAR	10	2	0.9988	1		sp|Q13573|SNW1_HUMAN	Q13573	SNW1_HUMAN	SNW domain-containing protein 1	2022-12-30-KB-noFAIMS-HB-1	457	466		HCT-15
DNAEAISGHSVEADPK	16	2	1	1		sp|Q8NFC6|BD1L1_HUMAN	Q8NFC6	BD1L1_HUMAN	Biorientation of chromosomes in cell division protein 1-like 1	2022-12-30-KB-noFAIMS-HB-1	2744	2759		HCT-15
DNEEKDSAFR	10	2	0.9995	2		sp|Q92973|TNPO1_HUMAN	Q92973	TNPO1_HUMAN	Transportin-1	2022-12-30-KB-noFAIMS-HB-1	814	823		HCT-15
DNETLAELK	9	2	0.9999	1		sp|Q9NYL9|TMOD3_HUMAN	Q9NYL9	TMOD3_HUMAN	Tropomodulin-3	2022-12-30-KB-noFAIMS-HB-1	281	289		HCT-15
DNHVVAAGGVEK	12	2	1	2		sp|Q15274|NADC_HUMAN	Q15274	NADC_HUMAN	Nicotinate-nucleotide pyrophosphorylase [carboxylating]	2022-12-30-KB-noFAIMS-HB-1	172	183		HCT-15
DNIAGEELELSK	12	2	1	2		sp|O75128|COBL_HUMAN	O75128	COBL_HUMAN	Protein cordon-bleu	2022-12-30-KB-noFAIMS-HB-1	200	211		HCT-15
DNLEDETEDDDLFETEFR	18	2	0.9999	1		sp|Q8IZH2|XRN1_HUMAN	Q8IZH2	XRN1_HUMAN	5'-3' exoribonuclease 1	2022-12-30-KB-noFAIMS-HB-1	414	431		HCT-15
DNLEFFLAGIGR	12	2	0.9999	1		sp|P49327|FAS_HUMAN	P49327	FAS_HUMAN	Fatty acid synthase	2022-12-30-KB-noFAIMS-HB-1	791	802		HCT-15
DNLTLWTADNAGEEGGEAPQEPQS	24	2	0.9983	2		sp|P31947|1433S_HUMAN	P31947	1433S_HUMAN	14-3-3 protein sigma	2022-12-30-KB-noFAIMS-HB-1	225	248		HCT-15
DNLTLWTSDQQDDDGGEGNN	20	2	1	28		sp|P61981|1433G_HUMAN	P61981	1433G_HUMAN	14-3-3 protein gamma	2022-12-30-KB-noFAIMS-HB-1	228	247		HCT-15
DNLTLWTSDQQDEEAGEGN	19	2	1	13		sp|Q04917|1433F_HUMAN	Q04917	1433F_HUMAN	14-3-3 protein eta	2022-12-30-KB-noFAIMS-HB-1	228	246		HCT-15
DNLTLWTSDSAGEECDAAEGAEN	23	2	0.9999	13	15C(57.0214)	sp|P27348|1433T_HUMAN	P27348	1433T_HUMAN	14-3-3 protein theta	2022-12-30-KB-noFAIMS-HB-1	223	245	237	HCT-15
DNLTLWTSDTQGDEAEAGEGGEN	23	2	1	62		sp|P63104|1433Z_HUMAN	P63104	1433Z_HUMAN	14-3-3 protein zeta/delta	2022-12-30-KB-noFAIMS-HB-1	223	245		HCT-15
DNLTLWTSENQGDEGDAGEGEN	22	2	1	19		sp|P31946|1433B_HUMAN	P31946	1433B_HUMAN	14-3-3 protein beta/alpha	2022-12-30-KB-noFAIMS-HB-1	225	246		HCT-15
DNMAQEGVILDDVDSSVCR	19	2	0.9999	1	18C(57.0214), 3M(15.9949)	sp|Q9BV86|NTM1A_HUMAN	Q9BV86	NTM1A_HUMAN	N-terminal Xaa-Pro-Lys N-methyltransferase 1	2022-12-30-KB-noFAIMS-HB-1	167	185	184	HCT-15
DNPGVVTCLDEAR	13	2	1	2	8C(57.0214)	sp|P22314|UBA1_HUMAN	P22314	UBA1_HUMAN	Ubiquitin-like modifier-activating enzyme 1	2022-12-30-KB-noFAIMS-HB-1	227	239	234	HCT-15
DNQESSDAELSSSEYIK	17	2	1	2		sp|Q96JM3|CHAP1_HUMAN	Q96JM3	CHAP1_HUMAN	Chromosome alignment-maintaining phosphoprotein 1	2022-12-30-KB-noFAIMS-HB-1	622	638		HCT-15
DNQLSEVANK	10	2	0.9921	1		sp|Q14978|NOLC1_HUMAN	Q14978	NOLC1_HUMAN	Nucleolar and coiled-body phosphoprotein 1	2022-12-30-KB-noFAIMS-HB-1	24	33		HCT-15
DNSEEFR	7	2	0.9289	1		sp|Q8WWM7|ATX2L_HUMAN	Q8WWM7	ATX2L_HUMAN	Ataxin-2-like protein	2022-12-30-KB-noFAIMS-HB-1	284	290		HCT-15
DNSTASASLASNGTSGGQEAGAPEEEEDELLR	32	2	0.957	2		sp|Q96T23|RSF1_HUMAN	Q96T23	RSF1_HUMAN	Remodeling and spacing factor 1	2022-12-30-KB-noFAIMS-HB-1	1396	1427		HCT-15
DNTIEHLLPLFLAQLKDECPEVR	23	3	1	1	19C(57.0214)	sp|P30153|2AAA_HUMAN	P30153	2AAA_HUMAN	Serine/threonine-protein phosphatase 2A 65 kDa regulatory subunit A alpha isoform	2022-12-30-KB-noFAIMS-HB-1	359	381	377	HCT-15
DNTNEIYSGK	10	2	0.9998	1		sp|P05556|ITB1_HUMAN	P05556	ITB1_HUMAN	Integrin beta-1	2022-12-30-KB-noFAIMS-HB-1	542	551		HCT-15
DNTVHDLR	8	2	0.7538	1		sp|Q08378|GOGA3_HUMAN	Q08378	GOGA3_HUMAN	Golgin subfamily A member 3	2022-12-30-KB-noFAIMS-HB-1	530	537		HCT-15
DNVAEQLR	8	2	0.8306	1		sp|Q8N8N7|PTGR2_HUMAN	Q8N8N7	PTGR2_HUMAN	Prostaglandin reductase 2	2022-12-30-KB-noFAIMS-HB-1	211	218		HCT-15
DNVEGFNCER	10	2	0.9998	1	8C(57.0214)	sp|P11047|LAMC1_HUMAN	P11047	LAMC1_HUMAN	Laminin subunit gamma-1	2022-12-30-KB-noFAIMS-HB-1	467	476	474	HCT-15
DNWSSSDGKDDPIEVSK	17	2	1	1		sp|Q8WUM0|NU133_HUMAN	Q8WUM0	NU133_HUMAN	Nuclear pore complex protein Nup133	2022-12-30-KB-noFAIMS-HB-1	1081	1097		HCT-15
DNYTCPTEEEYK	12	2	0.9566	1	5C(57.0214)	sp|O95749|GGPPS_HUMAN	O95749	GGPPS_HUMAN	Geranylgeranyl pyrophosphate synthase	2022-12-30-KB-noFAIMS-HB-1	134	145	138	HCT-15
DNYVPEVSALDQEIIEVDPDTK	22	2	0.9857	1		sp|P08708|RS17_HUMAN	P08708	RS17_HUMAN	40S ribosomal protein S17	2022-12-30-KB-noFAIMS-HB-1	82	103		HCT-15
DPDASKPEDWDER	13	2, 3	1	3		sp|P27797|CALR_HUMAN	P27797	CALR_HUMAN	Calreticulin	2022-12-30-KB-noFAIMS-HB-1	210	222		HCT-15
DPEDSDVFEEDTHL	14	2	1	2		sp|Q9NZ53|PDXL2_HUMAN	Q9NZ53	PDXL2_HUMAN	Podocalyxin-like protein 2	2022-12-30-KB-noFAIMS-HB-1	592	605		HCT-15
DPEEADYCIQTLDGR	15	2	1	3	8C(57.0214)	sp|O43719|HTSF1_HUMAN	O43719	HTSF1_HUMAN	HIV Tat-specific factor 1	2022-12-30-KB-noFAIMS-HB-1	321	335	328	HCT-15
DPEEIEKEEQAAAEK	15	2, 3	1	2		sp|P08865|RSSA_HUMAN	P08865	RSSA_HUMAN	40S ribosomal protein SA	2022-12-30-KB-noFAIMS-HB-1	206	220		HCT-15
DPEEPEKTELSER	13	2, 3	0.9997	2		sp|Q96BP3|PPWD1_HUMAN	Q96BP3	PPWD1_HUMAN	Peptidylprolyl isomerase domain and WD repeat-containing protein 1	2022-12-30-KB-noFAIMS-HB-1	18	30		HCT-15
DPGTVANKKEEEDLAK	16	3	0.9989	1		sp|Q92783|STAM1_HUMAN	Q92783	STAM1_HUMAN	Signal transducing adapter molecule 1	2022-12-30-KB-noFAIMS-HB-1	163	178		HCT-15
DPGVLDR	7	2	0.9953	2		sp|P31949|S10AB_HUMAN	P31949	S10AB_HUMAN	Protein S100-A11	2022-12-30-KB-noFAIMS-HB-1	56	62		HCT-15
DPIDVDLPEEAER	13	2	1	2		sp|P29590|PML_HUMAN	P29590	PML_HUMAN	Protein PML	2022-12-30-KB-noFAIMS-HB-1	412	424		HCT-15
DPPDVLDR	8	2	0.9666	1		sp|Q12906|ILF3_HUMAN	Q12906	ILF3_HUMAN	Interleukin enhancer-binding factor 3	2022-12-30-KB-noFAIMS-HB-1	193	200		HCT-15
DPQELLEGGNQGEGDPQAEGR	21	2	1	2		sp|P49593|PPM1F_HUMAN	P49593	PPM1F_HUMAN	Protein phosphatase 1F	2022-12-30-KB-noFAIMS-HB-1	415	435		HCT-15
DPSASPGDAGEQAIR	15	2	0.9996	1		sp|P18206|VINC_HUMAN	P18206	VINC_HUMAN	Vinculin	2022-12-30-KB-noFAIMS-HB-1	286	300		HCT-15
DPSQELEFIADILNQDAK	18	2	1	1		sp|P49354|FNTA_HUMAN	P49354	FNTA_HUMAN	Protein farnesyltransferase/geranylgeranyltransferase type-1 subunit alpha	2022-12-30-KB-noFAIMS-HB-1	181	198		HCT-15
DPSQQELPR	9	2	1	1		sp|P49327|FAS_HUMAN	P49327	FAS_HUMAN	Fatty acid synthase	2022-12-30-KB-noFAIMS-HB-1	1172	1180		HCT-15
DPSVDITQDLVDESEEER	18	2	1	1		sp|Q6IN85|P4R3A_HUMAN	Q6IN85	P4R3A_HUMAN	Serine/threonine-protein phosphatase 4 regulatory subunit 3A	2022-12-30-KB-noFAIMS-HB-1	104	121		HCT-15
DPTSLEEEIK	10	2	0.9999	3		sp|Q86UL3|GPAT4_HUMAN	Q86UL3	GPAT4_HUMAN	Glycerol-3-phosphate acyltransferase 4	2022-12-30-KB-noFAIMS-HB-1	84	93		HCT-15
DQAENEDGAQENTFSMDPQLER	22	2	1	1		sp|P50570|DYN2_HUMAN	P50570	DYN2_HUMAN	Dynamin-2	2022-12-30-KB-noFAIMS-HB-1	630	651		HCT-15
DQALTEEHAR	10	2	0.8706	1		sp|P12814|ACTN1_HUMAN	P12814	ACTN1_HUMAN	Alpha-actinin-1	2022-12-30-KB-noFAIMS-HB-1	615	624		HCT-15
DQDGCLPEEVTGCK	14	2	1	2	13C(57.0214), 5C(57.0214)	sp|Q9BR61|ACBD6_HUMAN	Q9BR61	ACBD6_HUMAN	Acyl-CoA-binding domain-containing protein 6	2022-12-30-KB-noFAIMS-HB-1	255	268	259267	HCT-15
DQDKTDTLEHELR	13	3	0.9995	1		sp|Q86VP1|TAXB1_HUMAN	Q86VP1	TAXB1_HUMAN	Tax1-binding protein 1	2022-12-30-KB-noFAIMS-HB-1	420	432		HCT-15
DQDLEPGAPSMGAK	14	2	0.9998	1		sp|P07814|SYEP_HUMAN	P07814	SYEP_HUMAN	Bifunctional glutamate/proline--tRNA ligase	2022-12-30-KB-noFAIMS-HB-1	1464	1477		HCT-15
DQEAEQEAQTIHEENIAR	18	2, 3	1	2		sp|Q9BWH6|RPAP1_HUMAN	Q9BWH6	RPAP1_HUMAN	RNA polymerase II-associated protein 1	2022-12-30-KB-noFAIMS-HB-1	217	234		HCT-15
DQEALEAVKR	10	2	0.9994	1		sp|O95347|SMC2_HUMAN	O95347	SMC2_HUMAN	Structural maintenance of chromosomes protein 2	2022-12-30-KB-noFAIMS-HB-1	447	456		HCT-15
DQEDVVSQTESLK	13	2	1	2		sp|Q96T58|MINT_HUMAN	Q96T58	MINT_HUMAN	Msx2-interacting protein	2022-12-30-KB-noFAIMS-HB-1	3584	3596		HCT-15
DQEEEMDYAPDDVYDYK	17	2	0.9587	1		sp|Q8N7H5|PAF1_HUMAN	Q8N7H5	PAF1_HUMAN	RNA polymerase II-associated factor 1 homolog	2022-12-30-KB-noFAIMS-HB-1	274	290		HCT-15
DQEFTVDTR	9	2	0.9961	1		sp|O75369|FLNB_HUMAN	O75369	FLNB_HUMAN	Filamin-B	2022-12-30-KB-noFAIMS-HB-1	961	969		HCT-15
DQEFTVK	7	2	0.9445	1		sp|P21333|FLNA_HUMAN	P21333	FLNA_HUMAN	Filamin-A	2022-12-30-KB-noFAIMS-HB-1	988	994		HCT-15
DQELEALQQEQQQAQGQEER	20	2	1	1		sp|Q9BV73|CP250_HUMAN	Q9BV73	CP250_HUMAN	Centrosome-associated protein CEP250	2022-12-30-KB-noFAIMS-HB-1	1816	1835		HCT-15
DQEQVELEGESSAPPR	16	2	1	5		sp|Q9BW61|DDA1_HUMAN	Q9BW61	DDA1_HUMAN	DET1- and DDB1-associated protein 1	2022-12-30-KB-noFAIMS-HB-1	73	88		HCT-15
DQETTAEQALEEEARR	16	3	1	1		sp|Q86YS3|RFIP4_HUMAN	Q86YS3	RFIP4_HUMAN	Rab11 family-interacting protein 4	2022-12-30-KB-noFAIMS-HB-1	388	403		HCT-15
DQFPEVYVPTVFENYVADIEVDGK	24	2	1	2		sp|P61586|RHOA_HUMAN	P61586	RHOA_HUMAN	Transforming protein RhoA	2022-12-30-KB-noFAIMS-HB-1	28	51		HCT-15
DQINSDHR	8	2	0.9328	3		sp|Q12874|SF3A3_HUMAN	Q12874	SF3A3_HUMAN	Splicing factor 3A subunit 3	2022-12-30-KB-noFAIMS-HB-1	35	42		HCT-15
DQITAGNAAR	10	2	0.999	2		sp|P22234|PUR6_HUMAN	P22234	PUR6_HUMAN	Multifunctional protein ADE2	2022-12-30-KB-noFAIMS-HB-1	37	46		HCT-15
DQIVSVQEEK	10	2	0.9829	1		sp|A0MZ66|SHOT1_HUMAN	A0MZ66	SHOT1_HUMAN	Shootin-1	2022-12-30-KB-noFAIMS-HB-1	149	158		HCT-15
DQKADQDRLDLEER	14	3	1	1		sp|Q14683|SMC1A_HUMAN	Q14683	SMC1A_HUMAN	Structural maintenance of chromosomes protein 1A	2022-12-30-KB-noFAIMS-HB-1	399	412		HCT-15
DQKLSELDDR	10	2, 3	0.9993	2		sp|Q15836|VAMP3_HUMAN	Q15836	VAMP3_HUMAN	Vesicle-associated membrane protein 3	2022-12-30-KB-noFAIMS-HB-1	40	49		HCT-15
DQLDEVEKETR	11	2	0.7938	1		sp|Q15811|ITSN1_HUMAN	Q15811	ITSN1_HUMAN	Intersectin-1	2022-12-30-KB-noFAIMS-HB-1	584	594		HCT-15
DQLIQEAAAENNK	13	2	0.9714	1		sp|Q14789|GOGB1_HUMAN	Q14789	GOGB1_HUMAN	Golgin subfamily B member 1	2022-12-30-KB-noFAIMS-HB-1	2495	2507		HCT-15
DQLPADECNKLK	12	2, 3	0.9997	4	8C(57.0214)	sp|P38646|GRP75_HUMAN	P38646	GRP75_HUMAN	Stress-70 protein, mitochondrial	2022-12-30-KB-noFAIMS-HB-1	601	612	608	HCT-15
DQLVIPDGQEEEQEAAGEGR	20	2	1	5		sp|Q8NBJ4|GOLM1_HUMAN	Q8NBJ4	GOLM1_HUMAN	Golgi membrane protein 1	2022-12-30-KB-noFAIMS-HB-1	321	340		HCT-15
DQLVIPDGQEEEQEAAGEGRNQQK	24	3	1	1		sp|Q8NBJ4|GOLM1_HUMAN	Q8NBJ4	GOLM1_HUMAN	Golgi membrane protein 1	2022-12-30-KB-noFAIMS-HB-1	321	344		HCT-15
DQNGNHVVQK	10	2	1	4		sp|Q14671|PUM1_HUMAN	Q14671	PUM1_HUMAN	Pumilio homolog 1	2022-12-30-KB-noFAIMS-HB-1	967	976		HCT-15
DQNTVETLQR	10	2	0.6478	1		sp|Q01082|SPTB2_HUMAN	Q01082	SPTB2_HUMAN	Spectrin beta chain, non-erythrocytic 1	2022-12-30-KB-noFAIMS-HB-1	1835	1844		HCT-15
DQQEAALVDMVNDGVEDLR	19	2	1	1		sp|P09211|GSTP1_HUMAN	P09211	GSTP1_HUMAN	Glutathione S-transferase P	2022-12-30-KB-noFAIMS-HB-1	83	101		HCT-15
DQSEPLGR	8	2	0.9669	1		sp|Q6L8Q7|PDE12_HUMAN	Q6L8Q7	PDE12_HUMAN	2',5'-phosphodiesterase 12	2022-12-30-KB-noFAIMS-HB-1	66	73		HCT-15
DQSTEQSPSDLPQR	14	2	1	1		sp|Q96JH7|VCIP1_HUMAN	Q96JH7	VCIP1_HUMAN	Deubiquitinating protein VCIP135	2022-12-30-KB-noFAIMS-HB-1	1126	1139		HCT-15
DQTDDQVTIDSALATQK	17	2	1	3		sp|P48735|IDHP_HUMAN	P48735	IDHP_HUMAN	Isocitrate dehydrogenase [NADP], mitochondrial	2022-12-30-KB-noFAIMS-HB-1	90	106		HCT-15
DQTNEGKELAEQGEPDSSTLSLAEK	25	3	1	1		sp|O95425|SVIL_HUMAN	O95425	SVIL_HUMAN	Supervillin	2022-12-30-KB-noFAIMS-HB-1	794	818		HCT-15
DQTPDENDQVVVK	13	2	1	1		sp|O00425|IF2B3_HUMAN	O00425	IF2B3_HUMAN	Insulin-like growth factor 2 mRNA-binding protein 3	2022-12-30-KB-noFAIMS-HB-1	526	538		HCT-15
DQTPDENEEVIVR	13	2	0.9986	1		sp|Q9Y6M1|IF2B2_HUMAN	Q9Y6M1	IF2B2_HUMAN	Insulin-like growth factor 2 mRNA-binding protein 2	2022-12-30-KB-noFAIMS-HB-1	548	560		HCT-15
DQVANSAFVER	11	2	0.9255	1		sp|P07900|HS90A_HUMAN	P07900	HS90A_HUMAN	Heat shock protein HSP 90-alpha	2022-12-30-KB-noFAIMS-HB-1	500	510		HCT-15
DQVDIAVQELLQLK	14	2	0.9987	1		sp|P07814|SYEP_HUMAN	P07814	SYEP_HUMAN	Bifunctional glutamate/proline--tRNA ligase	2022-12-30-KB-noFAIMS-HB-1	926	939		HCT-15
DQVIYPDGREDQK	13	2	0.9973	1		sp|P28288|ABCD3_HUMAN	P28288	ABCD3_HUMAN	ATP-binding cassette sub-family D member 3	2022-12-30-KB-noFAIMS-HB-1	521	533		HCT-15
DQVTAQEIFQDNHEDGPTAK	20	3	0.9917	1		sp|P13010|XRCC5_HUMAN	P13010	XRCC5_HUMAN	X-ray repair cross-complementing protein 5	2022-12-30-KB-noFAIMS-HB-1	546	565		HCT-15
DRAPPER	7	2	0.9792	1		sp|Q9UBU9|NXF1_HUMAN	Q9UBU9	NXF1_HUMAN	Nuclear RNA export factor 1	2022-12-30-KB-noFAIMS-HB-1	99	105		HCT-15
DRDDEEAAPLLR	12	2, 3	1	2		sp|P51798|CLCN7_HUMAN	P51798	CLCN7_HUMAN	H(+)/Cl(-) exchange transporter 7	2022-12-30-KB-noFAIMS-HB-1	14	25		HCT-15
DRDFTAEDYEK	11	2	1	1		sp|O43314|VIP2_HUMAN	O43314	VIP2_HUMAN	Inositol hexakisphosphate and diphosphoinositol-pentakisphosphate kinase 2	2022-12-30-KB-noFAIMS-HB-1	630	640		HCT-15
DRDLVTEDTGVR	12	2	0.9997	1		sp|Q13823|NOG2_HUMAN	Q13823	NOG2_HUMAN	Nucleolar GTP-binding protein 2	2022-12-30-KB-noFAIMS-HB-1	179	190		HCT-15
DRDTQNLQAQEEER	14	3	1	1		sp|Q8TAD8|SNIP1_HUMAN	Q8TAD8	SNIP1_HUMAN	Smad nuclear-interacting protein 1	2022-12-30-KB-noFAIMS-HB-1	166	179		HCT-15
DREDYVPYTGEK	12	2	1	1		sp|Q9NYL9|TMOD3_HUMAN	Q9NYL9	TMOD3_HUMAN	Tropomodulin-3	2022-12-30-KB-noFAIMS-HB-1	82	93		HCT-15
DREEDEEDAYER	12	2	1	1		sp|P49756|RBM25_HUMAN	P49756	RBM25_HUMAN	RNA-binding protein 25	2022-12-30-KB-noFAIMS-HB-1	432	443		HCT-15
DREEDEEDAYERR	13	3	1	1		sp|P49756|RBM25_HUMAN	P49756	RBM25_HUMAN	RNA-binding protein 25	2022-12-30-KB-noFAIMS-HB-1	432	444		HCT-15
DREEDGGGLEPAAVAR	16	2, 3	1	2		sp|Q96EU6|RRP36_HUMAN	Q96EU6	RRP36_HUMAN	Ribosomal RNA processing protein 36 homolog	2022-12-30-KB-noFAIMS-HB-1	24	39		HCT-15
DREREPEAASSR	12	3	1	3		sp|Q53GS9|SNUT2_HUMAN	Q53GS9	SNUT2_HUMAN	U4/U6.U5 tri-snRNP-associated protein 2	2022-12-30-KB-noFAIMS-HB-1	33	44		HCT-15
DRGEEDADGSKTQDLFR	17	3	0.9993	1		sp|Q04637|IF4G1_HUMAN	Q04637	IF4G1_HUMAN	Eukaryotic translation initiation factor 4 gamma 1	2022-12-30-KB-noFAIMS-HB-1	746	762		HCT-15
DRIESLEKR	9	3	0.9505	2		sp|Q99459|CDC5L_HUMAN	Q99459	CDC5L_HUMAN	Cell division cycle 5-like protein	2022-12-30-KB-noFAIMS-HB-1	687	695		HCT-15
DRLEEEQEDAVQDGAR	16	2, 3	1	2		sp|Q5TZA2|CROCC_HUMAN	Q5TZA2	CROCC_HUMAN	Rootletin	2022-12-30-KB-noFAIMS-HB-1	641	656		HCT-15
DRLEQLER	8	2	0.9835	1		sp|P21127|CD11B_HUMAN	P21127	CD11B_HUMAN	Cyclin-dependent kinase 11B	2022-12-30-KB-noFAIMS-HB-1	166	173		HCT-15
DRLSASSLTMESFAFLWAGGR	21	3	0.5565	1		sp|Q00839|HNRPU_HUMAN	Q00839	HNRPU_HUMAN	Heterogeneous nuclear ribonucleoprotein U	2022-12-30-KB-noFAIMS-HB-1	304	324		HCT-15
DRLTSKEEELK	11	3	0.9995	1		sp|Q86UP2|KTN1_HUMAN	Q86UP2	KTN1_HUMAN	Kinectin	2022-12-30-KB-noFAIMS-HB-1	628	638		HCT-15
DRPHEGTRPVR	11	3	0.9946	1		sp|P31146|COR1A_HUMAN	P31146	COR1A_HUMAN	Coronin-1A	2022-12-30-KB-noFAIMS-HB-1	215	225		HCT-15
DRVAGESAEPEPEPEADYYAK	21	3	0.9993	1		sp|P01137|TGFB1_HUMAN	P01137	TGFB1_HUMAN	Transforming growth factor beta-1	2022-12-30-KB-noFAIMS-HB-1	86	106		HCT-15
DRYNSDNDR	9	2	0.9982	1		sp|Q96T37|RBM15_HUMAN	Q96T37	RBM15_HUMAN	RNA-binding protein 15	2022-12-30-KB-noFAIMS-HB-1	682	690		HCT-15
DSAGDSDVVVQELK	14	2	1	2		sp|Q9NUB1|ACS2L_HUMAN	Q9NUB1	ACS2L_HUMAN	Acetyl-coenzyme A synthetase 2-like, mitochondrial	2022-12-30-KB-noFAIMS-HB-1	600	613		HCT-15
DSAIPVESDTDDEGAPR	17	2	1	2		sp|Q96D46|NMD3_HUMAN	Q96D46	NMD3_HUMAN	60S ribosomal export protein NMD3	2022-12-30-KB-noFAIMS-HB-1	461	477		HCT-15
DSALQDTDDSDDDPVLIPGAR	21	2	1	1		sp|Q58WW2|DCAF6_HUMAN	Q58WW2	DCAF6_HUMAN	DDB1- and CUL4-associated factor 6	2022-12-30-KB-noFAIMS-HB-1	648	668		HCT-15
DSALVEESNGTLEEK	15	2	1	4		sp|Q9UJA5|TRM6_HUMAN	Q9UJA5	TRM6_HUMAN	tRNA (adenine(58)-N(1))-methyltransferase non-catalytic subunit TRM6	2022-12-30-KB-noFAIMS-HB-1	281	295		HCT-15
DSAQCAAIAER	11	2	1	2	5C(57.0214)	sp|Q96RS6|NUDC1_HUMAN	Q96RS6	NUDC1_HUMAN	NudC domain-containing protein 1	2022-12-30-KB-noFAIMS-HB-1	372	382	376	HCT-15
DSAQRDDMIFEDCGDVPSEPK	21	2, 3	1	3	13C(57.0214)	sp|P05026|AT1B1_HUMAN	P05026	AT1B1_HUMAN	Sodium/potassium-transporting ATPase subunit beta-1	2022-12-30-KB-noFAIMS-HB-1	114	134	126	HCT-15
DSAQTSVTQAQR	12	2	0.9544	1		sp|Q14980|NUMA1_HUMAN	Q14980	NUMA1_HUMAN	Nuclear mitotic apparatus protein 1	2022-12-30-KB-noFAIMS-HB-1	632	643		HCT-15
DSAVAISGADSR	12	2	0.9999	1		sp|Q7Z6Z7|HUWE1_HUMAN	Q7Z6Z7	HUWE1_HUMAN	E3 ubiquitin-protein ligase HUWE1	2022-12-30-KB-noFAIMS-HB-1	2930	2941		HCT-15
DSAYPEELSR	10	2	0.9997	1		sp|P07686|HEXB_HUMAN	P07686	HEXB_HUMAN	Beta-hexosaminidase subunit beta	2022-12-30-KB-noFAIMS-HB-1	426	435		HCT-15
DSCIGVDDR	9	2	0.9259	1	3C(57.0214)	sp|Q8WW59|SPRY4_HUMAN	Q8WW59	SPRY4_HUMAN	SPRY domain-containing protein 4	2022-12-30-KB-noFAIMS-HB-1	112	120	114	HCT-15
DSCPLDCK	8	2	0.9985	1	3C(57.0214), 7C(57.0214)	sp|P84103|SRSF3_HUMAN	P84103	SRSF3_HUMAN	Serine/arginine-rich splicing factor 3	2022-12-30-KB-noFAIMS-HB-1	4	11	6,10	HCT-15
DSDEADLVLAK	11	2	1	5		sp|Q13185|CBX3_HUMAN	Q13185	CBX3_HUMAN	Chromobox protein homolog 3	2022-12-30-KB-noFAIMS-HB-1	144	154		HCT-15
DSDGVDGFEAEGKK	14	2	1	1		sp|Q96KR1|ZFR_HUMAN	Q96KR1	ZFR_HUMAN	Zinc finger RNA-binding protein	2022-12-30-KB-noFAIMS-HB-1	1053	1066		HCT-15
DSDIIEDVMVK	11	2	1	1		sp|O94919|ENDD1_HUMAN	O94919	ENDD1_HUMAN	Endonuclease domain-containing 1 protein	2022-12-30-KB-noFAIMS-HB-1	242	252		HCT-15
DSDKTDTDWR	10	2	0.9999	1		sp|P23588|IF4B_HUMAN	P23588	IF4B_HUMAN	Eukaryotic translation initiation factor 4B	2022-12-30-KB-noFAIMS-HB-1	191	200		HCT-15
DSDLSHVQNK	10	2	0.9999	1		sp|O60506|HNRPQ_HUMAN	O60506	HNRPQ_HUMAN	Heterogeneous nuclear ribonucleoprotein Q	2022-12-30-KB-noFAIMS-HB-1	82	91		HCT-15
DSDQLDVIQENR	12	2	0.9999	1		sp|Q5T4S7|UBR4_HUMAN	Q5T4S7	UBR4_HUMAN	E3 ubiquitin-protein ligase UBR4	2022-12-30-KB-noFAIMS-HB-1	1478	1489		HCT-15
DSDSVCDSGVETSFR	15	2	1	2	6C(57.0214)	sp|P19838|NFKB1_HUMAN	P19838	NFKB1_HUMAN	Nuclear factor NF-kappa-B p105 subunit	2022-12-30-KB-noFAIMS-HB-1	920	934	925	HCT-15
DSDTDVEEEELPVENR	16	2	1	2		sp|Q14676|MDC1_HUMAN	Q14676	MDC1_HUMAN	Mediator of DNA damage checkpoint protein 1	2022-12-30-KB-noFAIMS-HB-1	452	467		HCT-15
DSEAQEAALSR	11	2	1	1		sp|P82094|TMF1_HUMAN	P82094	TMF1_HUMAN	TATA element modulatory factor	2022-12-30-KB-noFAIMS-HB-1	678	688		HCT-15
DSEAWVPDSEER	12	2	0.9998	1		sp|Q96F63|CCD97_HUMAN	Q96F63	CCD97_HUMAN	Coiled-coil domain-containing protein 97	2022-12-30-KB-noFAIMS-HB-1	267	278		HCT-15
DSEDIYNLK	9	2	0.9934	1		sp|Q96DG6|CMBL_HUMAN	Q96DG6	CMBL_HUMAN	Carboxymethylenebutenolidase homolog	2022-12-30-KB-noFAIMS-HB-1	160	168		HCT-15
DSEEAEIIR	9	2	0.9985	2		sp|P09874|PARP1_HUMAN	P09874	PARP1_HUMAN	Poly [ADP-ribose] polymerase 1	2022-12-30-KB-noFAIMS-HB-1	807	815		HCT-15
DSEEAEIIRK	10	2	0.9998	2		sp|P09874|PARP1_HUMAN	P09874	PARP1_HUMAN	Poly [ADP-ribose] polymerase 1	2022-12-30-KB-noFAIMS-HB-1	807	816		HCT-15
DSEEIDDVTR	10	2	0.9998	2		sp|Q9Y388|RBMX2_HUMAN	Q9Y388	RBMX2_HUMAN	RNA-binding motif protein, X-linked 2	2022-12-30-KB-noFAIMS-HB-1	120	129		HCT-15
DSEGTWR	7	2	0.9641	2		sp|Q14152|EIF3A_HUMAN	Q14152	EIF3A_HUMAN	Eukaryotic translation initiation factor 3 subunit A	2022-12-30-KB-noFAIMS-HB-1	894	900		HCT-15
DSEGVDIK	8	2	0.9243	1		sp|O43491|E41L2_HUMAN	O43491	E41L2_HUMAN	Band 4.1-like protein 2	2022-12-30-KB-noFAIMS-HB-1	413	420		HCT-15
DSEIMQQK	8	2	0.8487	1		sp|P84101|SERF2_HUMAN	P84101	SERF2_HUMAN	Small EDRK-rich factor 2	2022-12-30-KB-noFAIMS-HB-1	40	47		HCT-15
DSEKENQIPEEAGSSGLGK	19	2, 3	1	2		sp|Q15004|PAF15_HUMAN	Q15004	PAF15_HUMAN	PCNA-associated factor	2022-12-30-KB-noFAIMS-HB-1	75	93		HCT-15
DSELDKHLESR	11	3	0.9984	1		sp|O75688|PPM1B_HUMAN	O75688	PPM1B_HUMAN	Protein phosphatase 1B	2022-12-30-KB-noFAIMS-HB-1	309	319		HCT-15
DSELSDTDSGCCLGQSESDK	20	2	0.9999	1	11C(57.0214), 12C(57.0214)	sp|Q96T88|UHRF1_HUMAN	Q96T88	UHRF1_HUMAN	E3 ubiquitin-protein ligase UHRF1	2022-12-30-KB-noFAIMS-HB-1	87	106	97,98	HCT-15
DSENLASPSEYPENGER	17	2	1	3		sp|P52948|NUP98_HUMAN	P52948	NUP98_HUMAN	Nuclear pore complex protein Nup98-Nup96	2022-12-30-KB-noFAIMS-HB-1	617	633		HCT-15
DSEQVAELK	9	2	0.9948	3		sp|O60763|USO1_HUMAN	O60763	USO1_HUMAN	General vesicular transport factor p115	2022-12-30-KB-noFAIMS-HB-1	783	791		HCT-15
DSETAKPSVNGHQK	14	2	1	1		sp|Q8WVP7|LMBR1_HUMAN	Q8WVP7	LMBR1_HUMAN	Limb region 1 protein homolog	2022-12-30-KB-noFAIMS-HB-1	475	488		HCT-15
DSETGENIR	9	2	0.999	1		sp|P38646|GRP75_HUMAN	P38646	GRP75_HUMAN	Stress-70 protein, mitochondrial	2022-12-30-KB-noFAIMS-HB-1	626	634		HCT-15
DSETVDEDEEVDPALTVGTIK	21	2	1	3		sp|Q14690|RRP5_HUMAN	Q14690	RRP5_HUMAN	Protein RRP5 homolog	2022-12-30-KB-noFAIMS-HB-1	1009	1029		HCT-15
DSETVDEDEEVDPALTVGTIKK	22	2, 3	1	3		sp|Q14690|RRP5_HUMAN	Q14690	RRP5_HUMAN	Protein RRP5 homolog	2022-12-30-KB-noFAIMS-HB-1	1009	1030		HCT-15
DSEYLLQENEPDGTLDQK	18	2	1	2		sp|Q9H2U1|DHX36_HUMAN	Q9H2U1	DHX36_HUMAN	ATP-dependent RNA helicase DHX36	2022-12-30-KB-noFAIMS-HB-1	166	183		HCT-15
DSFDNCSLGESSK	13	2	0.9999	2	6C(57.0214)	sp|Q5UIP0|RIF1_HUMAN	Q5UIP0	RIF1_HUMAN	Telomere-associated protein RIF1	2022-12-30-KB-noFAIMS-HB-1	1687	1699	1692	HCT-15
DSFIGENSR	9	2	0.9923	1		sp|Q99661|KIF2C_HUMAN	Q99661	KIF2C_HUMAN	Kinesin-like protein KIF2C	2022-12-30-KB-noFAIMS-HB-1	550	558		HCT-15
DSGDPLVDESLKR	13	2	1	1		sp|Q9UHL9|GT2D1_HUMAN	Q9UHL9	GT2D1_HUMAN	General transcription factor II-I repeat domain-containing protein 1	2022-12-30-KB-noFAIMS-HB-1	673	685		HCT-15
DSGKDQEEEEIEDTLMDTEEQEEFK	25	3	1	1		sp|Q9NU22|MDN1_HUMAN	Q9NU22	MDN1_HUMAN	Midasin	2022-12-30-KB-noFAIMS-HB-1	5176	5200		HCT-15
DSGNWDTSGSELSEGELEK	19	2	1	2		sp|O75400|PR40A_HUMAN	O75400	PR40A_HUMAN	Pre-mRNA-processing factor 40 homolog A	2022-12-30-KB-noFAIMS-HB-1	926	944		HCT-15
DSGNWDTSGSELSEGELEKR	20	3	0.9997	1		sp|O75400|PR40A_HUMAN	O75400	PR40A_HUMAN	Pre-mRNA-processing factor 40 homolog A	2022-12-30-KB-noFAIMS-HB-1	926	945		HCT-15
DSGRGDSVSDSGSDALR	17	2, 3	1	2		sp|Q53EL6|PDCD4_HUMAN	Q53EL6	PDCD4_HUMAN	Programmed cell death protein 4	2022-12-30-KB-noFAIMS-HB-1	70	86		HCT-15
DSGSDEDFLMEDDDDSDYGSSK	22	2	1	2	10M(15.9949)	sp|Q9H1E3|NUCKS_HUMAN	Q9H1E3	NUCKS_HUMAN	Nuclear ubiquitous casein and cyclin-dependent kinase substrate 1	2022-12-30-KB-noFAIMS-HB-1	129	150		HCT-15
DSGSDQDLDGAGVR	14	2	1	1		sp|Q86VM9|ZCH18_HUMAN	Q86VM9	ZCH18_HUMAN	Zinc finger CCCH domain-containing protein 18	2022-12-30-KB-noFAIMS-HB-1	31	44		HCT-15
DSGSQEVLSELR	12	2	1	1		sp|Q9BVJ6|UT14A_HUMAN	Q9BVJ6	UT14A_HUMAN	U3 small nucleolar RNA-associated protein 14 homolog A	2022-12-30-KB-noFAIMS-HB-1	450	461		HCT-15
DSGTDDQEEEPLER	14	2	1	1		sp|Q8TDP1|RNH2C_HUMAN	Q8TDP1	RNH2C_HUMAN	Ribonuclease H2 subunit C	2022-12-30-KB-noFAIMS-HB-1	101	114		HCT-15
DSGVVPVGTEEAPK	14	2	0.9999	1		sp|Q8IUX1|T126B_HUMAN	Q8IUX1	T126B_HUMAN	Complex I assembly factor TMEM126B, mitochondrial	2022-12-30-KB-noFAIMS-HB-1	14	27		HCT-15
DSHSSEEDEASSQTDLSQTISK	22	3	1	1		sp|Q5JTV8|TOIP1_HUMAN	Q5JTV8	TOIP1_HUMAN	Torsin-1A-interacting protein 1	2022-12-30-KB-noFAIMS-HB-1	153	174		HCT-15
DSIDAGSKELQVK	13	2	0.9995	1		sp|Q96C01|F136A_HUMAN	Q96C01	F136A_HUMAN	Protein FAM136A	2022-12-30-KB-noFAIMS-HB-1	92	104		HCT-15
DSIDSCDNDITEK	13	2	0.9999	1	6C(57.0214)	sp|Q86YS3|RFIP4_HUMAN	Q86YS3	RFIP4_HUMAN	Rab11 family-interacting protein 4	2022-12-30-KB-noFAIMS-HB-1	331	343	336	HCT-15
DSIEKEHVEEISELFYDAK	19	3	1	2		sp|Q9Y265|RUVB1_HUMAN	Q9Y265	RUVB1_HUMAN	RuvB-like 1	2022-12-30-KB-noFAIMS-HB-1	423	441		HCT-15
DSIGDEDPFTAK	12	2	1	2		sp|Q9HBG6|IF122_HUMAN	Q9HBG6	IF122_HUMAN	Intraflagellar transport protein 122 homolog	2022-12-30-KB-noFAIMS-HB-1	1142	1153		HCT-15
DSIKLDDDSER	11	2, 3	1	4		sp|Q86VP6|CAND1_HUMAN	Q86VP6	CAND1_HUMAN	Cullin-associated NEDD8-dissociated protein 1	2022-12-30-KB-noFAIMS-HB-1	37	47		HCT-15
DSIPSEVDYETR	12	2	0.9664	1		sp|Q9UPU5|UBP24_HUMAN	Q9UPU5	UBP24_HUMAN	Ubiquitin carboxyl-terminal hydrolase 24	2022-12-30-KB-noFAIMS-HB-1	1221	1232		HCT-15
DSISIENK	8	2	0.9223	1		sp|O95302|FKBP9_HUMAN	O95302	FKBP9_HUMAN	Peptidyl-prolyl cis-trans isomerase FKBP9	2022-12-30-KB-noFAIMS-HB-1	258	265		HCT-15
DSIVAELDR	9	2	0.9991	3		sp|O14579|COPE_HUMAN	O14579	COPE_HUMAN	Coatomer subunit epsilon	2022-12-30-KB-noFAIMS-HB-1	98	106		HCT-15
DSLAEVEEK	9	2	0.9995	1		sp|Q32MZ4|LRRF1_HUMAN	Q32MZ4	LRRF1_HUMAN	Leucine-rich repeat flightless-interacting protein 1	2022-12-30-KB-noFAIMS-HB-1	162	170		HCT-15
DSLDENEATMCQAYEER	17	2	1	1	11C(57.0214)	sp|Q9BRK4|LZTS2_HUMAN	Q9BRK4	LZTS2_HUMAN	Leucine zipper putative tumor suppressor 2	2022-12-30-KB-noFAIMS-HB-1	345	361	355	HCT-15
DSLDIEVK	8	2	0.9871	1		sp|Q99961|SH3G1_HUMAN	Q99961	SH3G1_HUMAN	Endophilin-A2	2022-12-30-KB-noFAIMS-HB-1	129	136		HCT-15
DSLDQFDCK	9	2	0.9999	1	8C(57.0214)	sp|Q9HAV4|XPO5_HUMAN	Q9HAV4	XPO5_HUMAN	Exportin-5	2022-12-30-KB-noFAIMS-HB-1	1124	1132	1131	HCT-15
DSLEEGELR	9	2	0.9847	2		sp|P21127|CD11B_HUMAN	P21127	CD11B_HUMAN	Cyclin-dependent kinase 11B	2022-12-30-KB-noFAIMS-HB-1	46	54		HCT-15
DSLEKSDQLTK	11	2	0.9934	1		sp|Q9UPT5|EXOC7_HUMAN	Q9UPT5	EXOC7_HUMAN	Exocyst complex component 7	2022-12-30-KB-noFAIMS-HB-1	30	40		HCT-15
DSLGAYASQDANEQGQDLGK	20	2	1	1		sp|Q9C0C2|TB182_HUMAN	Q9C0C2	TB182_HUMAN	182 kDa tankyrase-1-binding protein	2022-12-30-KB-noFAIMS-HB-1	892	911		HCT-15
DSLLQDGEFSMDLR	14	2	1	4		sp|P07737|PROF1_HUMAN	P07737	PROF1_HUMAN	Profilin-1	2022-12-30-KB-noFAIMS-HB-1	76	89		HCT-15
DSLSDDGVDLK	11	2	0.6324	1		sp|P07948|LYN_HUMAN	P07948	LYN_HUMAN	Tyrosine-protein kinase Lyn	2022-12-30-KB-noFAIMS-HB-1	10	20		HCT-15
DSLSDDVVK	9	2	0.9997	2		sp|Q6YN16|HSDL2_HUMAN	Q6YN16	HSDL2_HUMAN	Hydroxysteroid dehydrogenase-like protein 2	2022-12-30-KB-noFAIMS-HB-1	319	327		HCT-15
DSLSEEVQDLK	11	2	1	2		sp|Q14789|GOGB1_HUMAN	Q14789	GOGB1_HUMAN	Golgin subfamily B member 1	2022-12-30-KB-noFAIMS-HB-1	1750	1760		HCT-15
DSNPEDSGEGKKESLESEAELEGLQDAPAGPQVSEE	36	3	1	1		sp|Q8IV38|ANKY2_HUMAN	Q8IV38	ANKY2_HUMAN	Ankyrin repeat and MYND domain-containing protein 2	2022-12-30-KB-noFAIMS-HB-1	406	441		HCT-15
DSPRPGKPDER	11	3	0.9748	1		sp|Q9Y5B0|CTDP1_HUMAN	Q9Y5B0	CTDP1_HUMAN	RNA polymerase II subunit A C-terminal domain phosphatase	2022-12-30-KB-noFAIMS-HB-1	394	404		HCT-15
DSQDAGGFGPEDR	13	2	1	2		sp|Q15149|PLEC_HUMAN	Q15149	PLEC_HUMAN	Plectin	2022-12-30-KB-noFAIMS-HB-1	1076	1088		HCT-15
DSQDGSSYR	9	2	0.9943	1		sp|Q14847|LASP1_HUMAN	Q14847	LASP1_HUMAN	LIM and SH3 domain protein 1	2022-12-30-KB-noFAIMS-HB-1	145	153		HCT-15
DSQEEEKTEALTSAKR	16	3	1	1		sp|P06396|GELS_HUMAN	P06396	GELS_HUMAN	Gelsolin	2022-12-30-KB-noFAIMS-HB-1	714	729		HCT-15
DSQLQFEAISDEEK	14	2	1	1		sp|P49643|PRI2_HUMAN	P49643	PRI2_HUMAN	DNA primase large subunit	2022-12-30-KB-noFAIMS-HB-1	146	159		HCT-15
DSQVTVDVLDPQEDSGK	17	2	1	2		sp|Q96NY8|NECT4_HUMAN	Q96NY8	NECT4_HUMAN	Nectin-4	2022-12-30-KB-noFAIMS-HB-1	325	341		HCT-15
DSSESQLASTESDKPTTGR	19	2	1	1		sp|Q96B23|CR025_HUMAN	Q96B23	CR025_HUMAN	Uncharacterized protein C18orf25	2022-12-30-KB-noFAIMS-HB-1	65	83		HCT-15
DSTAEEADELDGEIDLR	17	2	1	2		sp|Q9H2D6|TARA_HUMAN	Q9H2D6	TARA_HUMAN	TRIO and F-actin-binding protein	2022-12-30-KB-noFAIMS-HB-1	1824	1840		HCT-15
DSTLDAAEEIIK	12	2	1	1		sp|Q6YP21|KAT3_HUMAN	Q6YP21	KAT3_HUMAN	Kynurenine--oxoglutarate transaminase 3	2022-12-30-KB-noFAIMS-HB-1	436	447		HCT-15
DSTLIMQLLR	10	2	0.9999	1		sp|P62258|1433E_HUMAN	P62258	1433E_HUMAN	14-3-3 protein epsilon	2022-12-30-KB-noFAIMS-HB-1	216	225		HCT-15
DSTTDEQLFR	10	2	0.9999	2		sp|Q92696|PGTA_HUMAN	Q92696	PGTA_HUMAN	Geranylgeranyl transferase type-2 subunit alpha	2022-12-30-KB-noFAIMS-HB-1	344	353		HCT-15
DSVSGELTLEGGALVLADQGVCCIDEFDKMAEADR	35	3	0.7817	1	22C(57.0214), 23C(57.0214)	sp|P33993|MCM7_HUMAN	P33993	MCM7_HUMAN	DNA replication licensing factor MCM7	2022-12-30-KB-noFAIMS-HB-1	421	455	442443	HCT-15
DSVVSLESQK	10	2	0.9982	1		sp|Q8NEF9|SRFB1_HUMAN	Q8NEF9	SRFB1_HUMAN	Serum response factor-binding protein 1	2022-12-30-KB-noFAIMS-HB-1	211	220		HCT-15
DSYDSYATHNE	11	2	1	1		sp|Q14011|CIRBP_HUMAN	Q14011	CIRBP_HUMAN	Cold-inducible RNA-binding protein	2022-12-30-KB-noFAIMS-HB-1	162	172		HCT-15
DSYESYGNSR	10	2	0.9999	2		sp|P38159|RBMX_HUMAN	P38159	RBMX_HUMAN	RNA-binding motif protein, X chromosome	2022-12-30-KB-noFAIMS-HB-1	283	292		HCT-15
DSYGGPPR	8	2	0.9485	1		sp|P38159|RBMX_HUMAN	P38159	RBMX_HUMAN	RNA-binding motif protein, X chromosome	2022-12-30-KB-noFAIMS-HB-1	188	195		HCT-15
DSYLSGSLSSGSLSGSESPSLDPGR	25	3	0.931	1		sp|P47974|TISD_HUMAN	P47974	TISD_HUMAN	mRNA decay activator protein ZFP36L2	2022-12-30-KB-noFAIMS-HB-1	457	481		HCT-15
DSYVGDEAQSK	11	2	0.9999	3		sp|P60709|ACTB_HUMAN	P60709	ACTB_HUMAN	Actin, cytoplasmic 1	2022-12-30-KB-noFAIMS-HB-1	51	61		HCT-15
DSYVGDEAQSKR	12	2, 3	1	5		sp|P60709|ACTB_HUMAN	P60709	ACTB_HUMAN	Actin, cytoplasmic 1	2022-12-30-KB-noFAIMS-HB-1	51	62		HCT-15
DTALLEDLGK	10	2	0.9972	1		sp|Q96S19|MTL26_HUMAN	Q96S19	MTL26_HUMAN	Methyltransferase-like 26	2022-12-30-KB-noFAIMS-HB-1	171	180		HCT-15
DTDEADLVLAK	11	2	0.9999	1		sp|P45973|CBX5_HUMAN	P45973	CBX5_HUMAN	Chromobox protein homolog 5	2022-12-30-KB-noFAIMS-HB-1	144	154		HCT-15
DTDFEHR	7	2	0.899	1		sp|P17858|PFKAL_HUMAN	P17858	PFKAL_HUMAN	ATP-dependent 6-phosphofructokinase, liver type	2022-12-30-KB-noFAIMS-HB-1	728	734		HCT-15
DTDITMKGNVEDFGLR	16	2	0.5248	1		sp|Q8NAN2|MIGA1_HUMAN	Q8NAN2	MIGA1_HUMAN	Mitoguardin 1	2022-12-30-KB-noFAIMS-HB-1	301	316		HCT-15
DTDSEEEIR	9	2	0.9649	1		sp|P0DP23|CALM1_HUMAN	P0DP23	CALM1_HUMAN	Calmodulin-1	2022-12-30-KB-noFAIMS-HB-1	79	87		HCT-15
DTDSLQSQIEDVR	13	2	0.9999	2		sp|Q9UPN3|MACF1_HUMAN	Q9UPN3	MACF1_HUMAN	Microtubule-actin cross-linking factor 1, isoforms 1/2/3/5	2022-12-30-KB-noFAIMS-HB-1	5156	5168		HCT-15
DTDSSVASEVR	11	2	0.9999	2		sp|Q86X29|LSR_HUMAN	Q86X29	LSR_HUMAN	Lipolysis-stimulated lipoprotein receptor	2022-12-30-KB-noFAIMS-HB-1	378	388		HCT-15
DTEEPLPVK	9	2	0.9999	3		sp|P18583|SON_HUMAN	P18583	SON_HUMAN	Protein SON	2022-12-30-KB-noFAIMS-HB-1	1678	1686		HCT-15
DTEKEVDDLTAELK	14	2, 3	1	4		sp|Q9NTJ3|SMC4_HUMAN	Q9NTJ3	SMC4_HUMAN	Structural maintenance of chromosomes protein 4	2022-12-30-KB-noFAIMS-HB-1	950	963		HCT-15
DTEPLIQTAK	10	2	0.9999	2		sp|P48643|TCPE_HUMAN	P48643	TCPE_HUMAN	T-complex protein 1 subunit epsilon	2022-12-30-KB-noFAIMS-HB-1	161	170		HCT-15
DTEVETLKHDTAAVDR	16	3	1	1		sp|Q9H900|ZWILC_HUMAN	Q9H900	ZWILC_HUMAN	Protein zwilch homolog	2022-12-30-KB-noFAIMS-HB-1	319	334		HCT-15
DTEVLFCFEQFDELTLLHLR	20	3	1	1	7C(57.0214)	sp|Q12931|TRAP1_HUMAN	Q12931	TRAP1_HUMAN	Heat shock protein 75 kDa, mitochondrial	2022-12-30-KB-noFAIMS-HB-1	521	540	527	HCT-15
DTFEHDPSESIDEFNK	16	2, 3	1	2		sp|Q9NYF8|BCLF1_HUMAN	Q9NYF8	BCLF1_HUMAN	Bcl-2-associated transcription factor 1	2022-12-30-KB-noFAIMS-HB-1	189	204		HCT-15
DTGEKLTVAENEAETK	16	2, 3	1	2		sp|P07814|SYEP_HUMAN	P07814	SYEP_HUMAN	Bifunctional glutamate/proline--tRNA ligase	2022-12-30-KB-noFAIMS-HB-1	1385	1400		HCT-15
DTGGDGQDSLYK	12	2	0.9999	1		sp|Q9Y3P9|RBGP1_HUMAN	Q9Y3P9	RBGP1_HUMAN	Rab GTPase-activating protein 1	2022-12-30-KB-noFAIMS-HB-1	622	633		HCT-15
DTGNIGQER	9	2	0.9992	1		sp|Q01082|SPTB2_HUMAN	Q01082	SPTB2_HUMAN	Spectrin beta chain, non-erythrocytic 1	2022-12-30-KB-noFAIMS-HB-1	1746	1754		HCT-15
DTHDQLSEPSEVR	13	2, 3	1	4		sp|Q15149|PLEC_HUMAN	Q15149	PLEC_HUMAN	Plectin	2022-12-30-KB-noFAIMS-HB-1	3969	3981		HCT-15
DTHEDHDTSTENTDESNHDPQFEPIVSLPEQEIK	34	4, 5	1	3		sp|P43487|RANG_HUMAN	P43487	RANG_HUMAN	Ran-specific GTPase-activating protein	2022-12-30-KB-noFAIMS-HB-1	6	39		HCT-15
DTKEEMGELAR	11	2	0.9783	1		sp|Q92614|MY18A_HUMAN	Q92614	MY18A_HUMAN	Unconventional myosin-XVIIIa	2022-12-30-KB-noFAIMS-HB-1	1882	1892		HCT-15
DTKPELEIDVK	11	2	0.9944	1		sp|O60934|NBN_HUMAN	O60934	NBN_HUMAN	Nibrin	2022-12-30-KB-noFAIMS-HB-1	569	579		HCT-15
DTKPQVQTK	9	2	0.9984	1		sp|O60437|PEPL_HUMAN	O60437	PEPL_HUMAN	Periplakin	2022-12-30-KB-noFAIMS-HB-1	1281	1289		HCT-15
DTLKETNEELR	11	2, 3	0.9966	3		sp|Q9UJC3|HOOK1_HUMAN	Q9UJC3	HOOK1_HUMAN	Protein Hook homolog 1	2022-12-30-KB-noFAIMS-HB-1	421	431		HCT-15
DTLVADNLDQATR	13	2	1	2		sp|Q9NTJ3|SMC4_HUMAN	Q9NTJ3	SMC4_HUMAN	Structural maintenance of chromosomes protein 4	2022-12-30-KB-noFAIMS-HB-1	714	726		HCT-15
DTMDLESSSSEEEKEDDDDALVPDSK	26	3	1	2		sp|Q5JRA6|TGO1_HUMAN	Q5JRA6	TGO1_HUMAN	Transport and Golgi organization protein 1 homolog	2022-12-30-KB-noFAIMS-HB-1	399	424		HCT-15
DTMDNWDEK	9	2	0.5126	1		sp|Q8WU90|ZC3HF_HUMAN	Q8WU90	ZC3HF_HUMAN	Zinc finger CCCH domain-containing protein 15	2022-12-30-KB-noFAIMS-HB-1	148	156		HCT-15
DTMSDLPEVR	10	2	0.9997	1		sp|P26358|DNMT1_HUMAN	P26358	DNMT1_HUMAN	DNA (cytosine-5)-methyltransferase 1	2022-12-30-KB-noFAIMS-HB-1	1369	1378		HCT-15
DTNAPESFKDTAESR	15	3	0.7029	1		sp|Q15643|TRIPB_HUMAN	Q15643	TRIPB_HUMAN	Thyroid receptor-interacting protein 11	2022-12-30-KB-noFAIMS-HB-1	1898	1912		HCT-15
DTNYTLNTDSLDWALYDHLMDFLADR	26	2, 3	1	6	20M(15.9949)	sp|Q07021|C1QBP_HUMAN	Q07021	C1QBP_HUMAN	Complement component 1 Q subcomponent-binding protein, mitochondrial	2022-12-30-KB-noFAIMS-HB-1	221	246		HCT-15
DTQEVPLEK	9	2	0.9952	1		sp|Q9Y5A9|YTHD2_HUMAN	Q9Y5A9	YTHD2_HUMAN	YTH domain-containing family protein 2	2022-12-30-KB-noFAIMS-HB-1	528	536		HCT-15
DTQEVPLEKAK	11	2	0.9999	2		sp|Q9Y5A9|YTHD2_HUMAN	Q9Y5A9	YTHD2_HUMAN	YTH domain-containing family protein 2	2022-12-30-KB-noFAIMS-HB-1	528	538		HCT-15
DTQSVSAIGEEK	12	2	0.9993	1		sp|Q9NW13|RBM28_HUMAN	Q9NW13	RBM28_HUMAN	RNA-binding protein 28	2022-12-30-KB-noFAIMS-HB-1	197	208		HCT-15
DTSEDIEELVEPVAAHGPK	19	3	0.992	1		sp|Q99460|PSMD1_HUMAN	Q99460	PSMD1_HUMAN	26S proteasome non-ATPase regulatory subunit 1	2022-12-30-KB-noFAIMS-HB-1	916	934		HCT-15
DTSENADGQSDENKDDYTIPDEYR	24	3	1	1		sp|P43243|MATR3_HUMAN	P43243	MATR3_HUMAN	Matrin-3	2022-12-30-KB-noFAIMS-HB-1	757	780		HCT-15
DTSQSDKDLDDALDK	15	2, 3	1	2		sp|P20810|ICAL_HUMAN	P20810	ICAL_HUMAN	Calpastatin	2022-12-30-KB-noFAIMS-HB-1	559	573		HCT-15
DTSQSDKDLDDALDKLSDSLGQR	23	3	1	1		sp|P20810|ICAL_HUMAN	P20810	ICAL_HUMAN	Calpastatin	2022-12-30-KB-noFAIMS-HB-1	559	581		HCT-15
DTSVEDALER	10	2	0.9972	2		sp|Q96A35|RM24_HUMAN	Q96A35	RM24_HUMAN	39S ribosomal protein L24, mitochondrial	2022-12-30-KB-noFAIMS-HB-1	176	185		HCT-15
DTSVEGSEMVPGK	13	2	1	2		sp|P18754|RCC1_HUMAN	P18754	RCC1_HUMAN	Regulator of chromosome condensation	2022-12-30-KB-noFAIMS-HB-1	102	114		HCT-15
DTVDPVQDEMLAR	13	2	1	2		sp|P49736|MCM2_HUMAN	P49736	MCM2_HUMAN	DNA replication licensing factor MCM2	2022-12-30-KB-noFAIMS-HB-1	665	677		HCT-15
DTVTISGPQAPVFEFVEQLR	20	2	0.9879	1		sp|P49327|FAS_HUMAN	P49327	FAS_HUMAN	Fatty acid synthase	2022-12-30-KB-noFAIMS-HB-1	647	666		HCT-15
DTVTISGPQAPVFEFVEQLRK	21	3	0.9212	1		sp|P49327|FAS_HUMAN	P49327	FAS_HUMAN	Fatty acid synthase	2022-12-30-KB-noFAIMS-HB-1	647	667		HCT-15
DTYIENEK	8	2	0.9636	2		sp|P04843|RPN1_HUMAN	P04843	RPN1_HUMAN	Dolichyl-diphosphooligosaccharide--protein glycosyltransferase subunit 1	2022-12-30-KB-noFAIMS-HB-1	580	587		HCT-15
DVAAEAVTGSGK	12	2	0.9783	1		sp|Q8NHQ9|DDX55_HUMAN	Q8NHQ9	DDX55_HUMAN	ATP-dependent RNA helicase DDX55	2022-12-30-KB-noFAIMS-HB-1	48	59		HCT-15
DVAEVDTVR	9	2	0.9872	1		sp|Q15149|PLEC_HUMAN	Q15149	PLEC_HUMAN	Plectin	2022-12-30-KB-noFAIMS-HB-1	3146	3154		HCT-15
DVAEVDTVRR	10	2	0.9999	1		sp|Q15149|PLEC_HUMAN	Q15149	PLEC_HUMAN	Plectin	2022-12-30-KB-noFAIMS-HB-1	3146	3155		HCT-15
DVAGLDTEGSK	11	2	0.9994	1		sp|O60271|JIP4_HUMAN	O60271	JIP4_HUMAN	C-Jun-amino-terminal kinase-interacting protein 4	2022-12-30-KB-noFAIMS-HB-1	715	725		HCT-15
DVAIEIEER	9	2	0.992	2		sp|Q13769|THOC5_HUMAN	Q13769	THOC5_HUMAN	THO complex subunit 5 homolog	2022-12-30-KB-noFAIMS-HB-1	79	87		HCT-15
DVAKPSEEEQKELDEITAK	19	3, 4	1	2		sp|O60508|PRP17_HUMAN	O60508	PRP17_HUMAN	Pre-mRNA-processing factor 17	2022-12-30-KB-noFAIMS-HB-1	204	222		HCT-15
DVAPSTVK	8	2	0.9759	1		sp|P27816|MAP4_HUMAN	P27816	MAP4_HUMAN	Microtubule-associated protein 4	2022-12-30-KB-noFAIMS-HB-1	491	498		HCT-15
DVAQEDAEKLGFSETDSK	18	3	1	1		sp|Q2PPJ7|RGPA2_HUMAN	Q2PPJ7	RGPA2_HUMAN	Ral GTPase-activating protein subunit alpha-2	2022-12-30-KB-noFAIMS-HB-1	449	466		HCT-15
DVASTAGEEGDTSLR	15	2	0.9891	1		sp|Q8ND24|RN214_HUMAN	Q8ND24	RN214_HUMAN	RING finger protein 214	2022-12-30-KB-noFAIMS-HB-1	111	125		HCT-15
DVDDDGEEKELMER	14	2, 3	1	2		sp|Q8NE71|ABCF1_HUMAN	Q8NE71	ABCF1_HUMAN	ATP-binding cassette sub-family F member 1	2022-12-30-KB-noFAIMS-HB-1	87	100		HCT-15
DVDDFFEHER	10	2	1	1		sp|Q9UNH7|SNX6_HUMAN	Q9UNH7	SNX6_HUMAN	Sorting nexin-6	2022-12-30-KB-noFAIMS-HB-1	205	214		HCT-15
DVDEAYMNK	9	2	0.9998	3	7M(15.9949)	sp|P05787|K2C8_HUMAN	P05787	K2C8_HUMAN	Keratin, type II cytoskeletal 8	2022-12-30-KB-noFAIMS-HB-1	199	207		HCT-15
DVDEAYMNKVELESR	15	3	1	3	7M(15.9949)	sp|P05787|K2C8_HUMAN	P05787	K2C8_HUMAN	Keratin, type II cytoskeletal 8	2022-12-30-KB-noFAIMS-HB-1	199	213		HCT-15
DVDGLDR	7	2	0.895	1		sp|P35221|CTNA1_HUMAN	P35221	CTNA1_HUMAN	Catenin alpha-1	2022-12-30-KB-noFAIMS-HB-1	534	540		HCT-15
DVDQETGEDLNPNR	14	2	1	1		sp|Q14562|DHX8_HUMAN	Q14562	DHX8_HUMAN	ATP-dependent RNA helicase DHX8	2022-12-30-KB-noFAIMS-HB-1	337	350		HCT-15
DVDQNLMDR	9	2	0.9954	1		sp|P11047|LAMC1_HUMAN	P11047	LAMC1_HUMAN	Laminin subunit gamma-1	2022-12-30-KB-noFAIMS-HB-1	1094	1102		HCT-15
DVDSEISDLENEVENK	16	2	1	4		sp|Q96SB8|SMC6_HUMAN	Q96SB8	SMC6_HUMAN	Structural maintenance of chromosomes protein 6	2022-12-30-KB-noFAIMS-HB-1	663	678		HCT-15
DVDTQEFNLEK	11	2	1	1		sp|Q8NDD1|CA131_HUMAN	Q8NDD1	CA131_HUMAN	Uncharacterized protein C1orf131	2022-12-30-KB-noFAIMS-HB-1	160	170		HCT-15
DVDVSEDSPPPLPER	15	2	1	1		sp|Q05209|PTN12_HUMAN	Q05209	PTN12_HUMAN	Tyrosine-protein phosphatase non-receptor type 12	2022-12-30-KB-noFAIMS-HB-1	666	680		HCT-15
DVDYSDALTEK	11	2	0.9959	2		sp|P51531|SMCA2_HUMAN	P51531	SMCA2_HUMAN	Probable global transcription activator SNF2L2	2022-12-30-KB-noFAIMS-HB-1	1313	1323		HCT-15
DVEALMER	8	2	0.9996	1		sp|P58004|SESN2_HUMAN	P58004	SESN2_HUMAN	Sestrin-2	2022-12-30-KB-noFAIMS-HB-1	257	264		HCT-15
DVEDEETWIR	10	2	1	6		sp|Q13813|SPTN1_HUMAN	Q13813	SPTN1_HUMAN	Spectrin alpha chain, non-erythrocytic 1	2022-12-30-KB-noFAIMS-HB-1	792	801		HCT-15
DVEDEETWIREK	12	2	0.9997	1		sp|Q13813|SPTN1_HUMAN	Q13813	SPTN1_HUMAN	Spectrin alpha chain, non-erythrocytic 1	2022-12-30-KB-noFAIMS-HB-1	792	803		HCT-15
DVEDESTGLEK	11	2	0.5565	1		sp|P36952|SPB5_HUMAN	P36952	SPB5_HUMAN	Serpin B5	2022-12-30-KB-noFAIMS-HB-1	235	245		HCT-15
DVEDMELSDVEDDGSK	16	2	1	2		sp|Q5VT52|RPRD2_HUMAN	Q5VT52	RPRD2_HUMAN	Regulation of nuclear pre-mRNA domain-containing protein 2	2022-12-30-KB-noFAIMS-HB-1	367	382		HCT-15
DVEDMFSR	8	2	0.991	1		sp|Q15717|ELAV1_HUMAN	Q15717	ELAV1_HUMAN	ELAV-like protein 1	2022-12-30-KB-noFAIMS-HB-1	121	128		HCT-15
[truncated: 960,460+ more rows]

## Sheet: 39
Peptide.Sequence	Gene	Uniprot ID	AA-Change	Peptide.Length	Charges	Probability	Spectral.Count	Assigned.Modifications	Cell Lines	Cys in CysDB	Combo (>2 variants in peptide)
EQPVSPEWIQLDK	AIP	O00170	AIP_p.Q228K,G219V	13	2	1;0.9962;0.8659	2;1		HCT-15	no	yes
GILTLKYPIEHGIVNKWDDMEK	ACTG1	P63261	ACTG1_p.N78K,T77N	22	4	1;0.9841;0.9367	2;1;3	;20M(15.9949)	MOLT-4	no	yes
ELSGLPSGPSAGSGPPPPPPGPPPPPVSTSSGSDESASR	CAP1	Q01518	CAP1_p.C229G,C236G,I245S,C247G,Y249D	39	3	1	3;2;4		HCT-15	no	yes
ELSGLPSGPSAGSGPPPPPPGPPPPPVSTSSGSDESASR	CAP1	Q01518	CAP1_p.C236G,I245S,C247G,Y249D,C229G	39	3	1;0.9815	1;4;5;6;7		MOLT-4	no	yes
EGTQTIEGYFSQSQEEEFAQSEELCAK	DBN1	Q16643	DBN1_p.S594I,A593T	27	2	1	1;2	25C(57.0214)	MOLT-4	yes	yes
SFQEYIAQIKKK	GBP4	Q96PP9	GBP4_p.E546K,M545I,M542I	12	2	0.5364	1		HCT-15	no	yes
VTLEYRPVIDKTLNEADCATIPPAIR	SDHA	P31040	SDHA_p.V657I,Y629F	26	4	0.8045	1	18C(57.0214)	HCT-15	yes	yes
MEPEPAEPLAAAVEVANGAEQTR	SMTN	P53814	SMTN_p.A547P,A559V	23	2	1	1		MOLT-4	no	yes
DATGLECKPQPLHK	SRRT	Q9BXP5	SRRT_p.R415Q,A408T	14	2, 3;3	1	3;2;1	7C(57.0214)	HCT-15	yes	yes
DATGLECKPQPLHKTCSLFMR	SRRT	Q9BXP5	SRRT_p.R415Q,A408T	21	4	1	1	16C(57.0214), 7C(57.0214)	HCT-15	no	yes
FSVPVQHFCGGNPSTPIQVR	CPNE1	Q99829	CPNE1_p.E240A,Q211R	20	2, 3;2	1	3;1	9C(57.0214)	HCT-15	yes	yes
YVSLIYTNYEVGKDDYVK	GSTP1	P09211	GSTP1_p.A114V,I105V	18	3;2, 3	1;0.9951	2;4;1;3		MOLT-4	no	yes
CKYVSLIYTNYEVGKDDYVK	GSTP1	P09211	GSTP1_p.A114V,I105V	20	4;3, 4	1	1;2	1C(57.0214)	MOLT-4	yes	yes
LLGLELSEAEAIGADSAR;ANPKLLGLELSEAEAIGADSAR	PIH1D1	Q9NWS0	PIH1D1_p.G10E,M9L	18;22	2	1;0.968;0.8222;0.769	7;1;3;4;2	;N-term(42.0106)	HCT-15;MOLT-4	no	yes
ELLKPEQVESR	PLIN3	O60664	PLIN3_p.P317L,P316L	11	2, 3;2	0.9713;0.9925	2;1		MOLT-4	no	yes
EKLCYVALDFEQEMAIVASSSSLEK;LCYVALDFEQEMAIVASSSSLEK	POTEI	P0CG38	POTEI_p.A930V,M929I	25;23	3, 4;2;2, 3, 4;2, 3;2, 4;4;3	1;0.9992;0.9999;0.9994;0.6543;0.9922;0.9973;0.9996;0.7052;0.9091	2;1;3;4	14M(15.9949), 4C(57.0214);12M(15.9949), 2C(57.0214);4C(57.0214)	HCT-15	yes	yes
LCFVALDFEQEMAIAASSSSLEK;EKLCFVALDFEQEMAIAASSSSLEK	POTEI	P0CG38	POTEI_p.M929I,Y918F	23;25	2;3;2, 3	0.971;0.9585;1;0.9889;0.9992;0.9041;0.9886;0.7995;0.8582;0.8119;0.3747;0.8774	2;1;6;4	2C(57.0214);4C(57.0214);12M(15.9949), 2C(57.0214)	HCT-15	yes	yes
LCYVALDFDQEMATVASSSSLEK	POTEJ	P0CG39	POTEJ_p.E887D,M892T	23	2	0.9953;0.643	1	2C(57.0214)	HCT-15	yes	yes
LCFVALDFDQEMATVASSSSLEK	POTEJ	P0CG39	POTEJ_p.E887D,Y881F,M892T	23	2	0.7355	1	2C(57.0214)	HCT-15	yes	yes
EAAPPPPEPVPAAQGPATVQSVEDFVPDDRLDR	RABL6	Q3YEC7	RABL6_p.E382Q,T368N	33	3	1	2;1		MOLT-4	no	yes
SHQGLSPVLAEDSEGEG	RAD9A	Q99638	RAD9A_p.P376H,P379L	17	2	1	1		MOLT-4	no	yes
DGGDDSISTEALVNGHANSAVPNSVSAEDAEFMGDMPPPLTPR	USP10	Q14694	USP10_p.S203P,V204L	43	3	1	1		MOLT-4	no	yes
KKTEEEDVECEDDLILACQPESLVK;TEEEDVECEDDLILACQPESLVK	IMPACT	Q9P2X3	IMPACT_p.S150L,L151V	25;23	4;2	1;0.9836;0.9136	1	10C(57.0214), 18C(57.0214);16C(57.0214), 8C(57.0214)	HCT-15	no	yes
VLWLDEIQQAVDEANVDEDR	IQGAP2	Q13576	IQGAP2_p.D527E,K532E	20	2	1	1;4;3;2		HCT-15;MOLT-4	no	yes
ASSSILINESEPITNIQIR;LGSTAPQVLSTSSPAQQAENEAKASSSILINESEPITNIQIR	NSFL1C	Q9UNZ2	NSFL1C_p.D290N,T295I	19;42	2;3	1;0.9974	1;3;2		HCT-15	no	yes
SFTFVQAGQDLEENMDEDVSEK	NUDCD1	Q96RS6	NUDCD1_p.L252F,I269V	22	2	1	2;3;4;1		HCT-15;MOLT-4	no	yes
EFSPFGTITSANVMMEGGR;KEFSPFGTITSANVMMEGGR	PABPC3	Q9H361	PABPC3_p.K324N,A313E;PABPC1_p.K324N	19;20	2;3	1	5;1;3;2	14M(15.9949), 15M(15.9949);;15M(15.9949)	HCT-15	no	yes
DEALDQVSGIPGCIFVHASGFIGGHR;GLRDEALDQVSGIPGCIFVHASGFIGGHR;DEALDQVSGIPGCIFVHASGFIGGHRTR	C12orf10	Q9HB07	C12orf10_p.T349I,H353R	26;29;28	3, 4;4, 5;5;4	1	3;2;1	13C(57.0214);16C(57.0214)	HCT-15;MOLT-4	yes	yes
EKLCFVALDFEQEMATVASSSSLEK	POTEF	A5A3E0	POTEF_p.H896R;POTEJ_p.Y881F,M892T	25	3	0.9995	1	4C(57.0214)	MOLT-4	yes	yes
SLFGQLHPPDEGHRD	AATF	Q9NY61	AATF_p.G559R	15	4	0.9749	1		HCT-15	no
ELEGAGKIATEAIENFR	ABCB1	P08183	ABCB1_p.S893A	17	3	1	1		HCT-15	no
YDDPPDWQEILTYFCGSELQNYFTK;QKPNLGKYDDPPDWQEILTYFCGSELQNYFTK	ABCE1	P61221	ABCE1_p.R148C	25;32	2;4	1;0.9963	1	15C(57.0214);22C(57.0214)	HCT-15	no
VALLGPNGAGK	ABCF2	Q9UG63	ABCF2_p.V429L	11	2	1;0.6051;0.9896;0.8033	1		HCT-15	no
LSAASSASSLASAGSAEGVGGAPTPK	ABI3	Q9P2A4	ABI3_p.F209S	26	2	1	1;2		MOLT-4	no
QLTEDDGVHSVIEENIK	ACACA	Q13085	ACACA_p.E2281D	17	3	1	1		HCT-15	no
DRALQNKSISAFLVPMPTPGLTLGK	ACADS	P16219	ACADS_p.G209S	25	3	0.9963	1	N-term(42.0106)	MOLT-4	no
LFDFQGLQHQVAHVSTQLEAAR;LFDFQGLQHQVAHVSTQLEAARLLTYNAAR	ACADSB	P45954	ACADSB_p.A340S	22;30	3;3, 4;5	1	1;3;2		HCT-15	no
EIVPVLVSTRR;RGLIEVK	ACAT2	Q9BWD1	ACAT2_p.K211R	11;7	3;2, 3;2	1;0.9995;0.7694;0.9879;0.9396;0.9155;0.9453;0.9469;0.9448;0.9917;0.9906;0.8995;0.7661;0.9569;0.7735;0.9994	1;2		HCT-15;MOLT-4	no
EAGLFVPR	ACLY	P53396	ACLY_p.V784L	8	2	0.988;0.8991;0.9742;0.9741;0.9959;0.9873	1;3		HCT-15	no
LKDWQEGGHTINDKPNPR	ACSL4	O60488	ACSL4_p.Y507H	18	4;3, 4, 5	1	1;3		HCT-15	no
IAQNDHDLGDMSTVADPSVISHLFSHHCLTIQ	ACSS2	Q9NR19	ACSS2_p.R696H	32	5	1	1	28C(57.0214)	HCT-15	yes
CPAALFQPSFLGMESCGIHETTFNSIMK;FRCPAALFQPSFLGMESCGIHETTFNSIMK	ACTB	P60709	ACTB_p.E259A	28;30	3;4	1;0.7633	2;3;1	16C(57.0214), 1C(57.0214);16C(57.0214), 1C(57.0214), 27M(15.9949);15M(15.9949), 18C(57.0214), 3C(57.0214);18C(57.0214), 3C(57.0214)	MOLT-4	no
TTGIVMDSGDGVTHTVPIYEGYALPHAILCLDLAGR;TTGIVMDSGDGVTHTVPIYEGYALPHAILCLDLAGRDLTDYLMK	ACTB	P60709	ACTB_p.R177C	36;44	3, 4;4, 5;4	1	7;9;3;8;4;6;2;1	30C(57.0214), 6M(15.9949);30C(57.0214), 43M(15.9949), 6M(15.9949);30C(57.0214)	HCT-15	no
TTGIVMDSGDGVTHTVPIYEGYTLPHAILR	ACTG1	P63261	ACTG1_p.A170T	30	4;3, 4	1	1;2	;6M(15.9949)	MOLT-4	no
TTGIVMDSGDGVTHTVPIYEGYALPHAILRLDLTGR	ACTG1	P63261	ACTG1_p.A181T	36	5	0.8644	1		MOLT-4	no
GILTLKYPIEHGIVNNWDDMEK;YPIEHGIVNNWDDMEKIWHHTFYNELR;GILTLKYPIEHGIVNNWDDMEKIWHHTFYNELR	ACTG1	P63261	ACTG1_p.T77N	22;27;33	3, 4;3;5;6	1;0.9907	2;1	20M(15.9949);	MOLT-4	no
ELFQEMNIELVPPYMIATK	ACTL6A	O96019	ACTL6A_p.S225T	19	2	1	1;2		MOLT-4	no
YQQQTVVAINLAGDETIPGSSLLPGHVQAYQEAVK;KYQQQTVVAINLAGDETIPGSSLLPGHVQAYQEAVK	ADA	P00813	ADA_p.D181N	35;36	3;4	1	6;1;2;3		MOLT-4	no
FHYLQVAFPGASDADLVPK	ADAP1	O75689	ADAP1_p.G241S	19	3	1	1		HCT-15	no
NTNSVPETAPAAIPETR;NTNSVPETAPAAIPETRR;RNTNSVPETAPAAIPETR	ADAR	P55265	ADAR_p.K384R	17;18	2;2, 3;3	1;0.988;0.9971;0.9946	2;3;1		HCT-15;MOLT-4	no
GDEASEEWQNGSSPK	ADD1	P35611	ADD1_p.G460W	15	2	1	1		HCT-15	no
GCEENLDEAR	ADD1	P35611	ADD1_p.S586C	10	2	0.9975	2	2C(57.0214)	HCT-15	no
GIYEETTTGVHNLYK	AHCY	P23526	AHCY_p.S154Y	15	2;2, 3;3	0.9891;1;0.9993	1;2		HCT-15	no
AASYGLTPATSDCR	AHDC1	Q5TGY3	AHDC1_p.A935T	14	2	0.9984;0.9979	1	13C(57.0214)	HCT-15;MOLT-4	no
ASLGSLEGEAEAETSSPK;ASLGSLEGEAEAETSSPKGK;SSKASLGSLEGEAEAETSSPK	AHNAK	Q09666	AHNAK_p.A5761T	18;20;21	2;3;2, 3	1;0.9999	7;2;1;4;5;3		HCT-15	no
YELTEISNVDVETQSGK	AHNAK	Q09666	AHNAK_p.H187Y	17	2	1;0.8982	16;1;18;6		HCT-15	no
FNEVSSQQAAIQAYEDTVR	AIFM2	Q9BRQ8	AIFM2_p.M135T	19	2	0.9411	1		HCT-15	no
PVYQVKPYHGGGAPLR	AIMP2	Q13155	AIMP2_p.M3V	16	4	0.9683	1		HCT-15	no
YYDVIACLK	AIP	O00170	AIP_p.A205V	9	2	0.9112	1	7C(57.0214)	MOLT-4	yes
EQPGSPEWIQLDK	AIP	O00170	AIP_p.Q228K	13	2	1	1		MOLT-4	no
QEALGAEHNSSALLPCLLPDGSDGSDALNCSQASPLDVGVK	AKAP13	Q12802	AKAP13_p.P1062A	41	3	1	1	16C(57.0214), 30C(57.0214)	HCT-15	no
AVLTVVKDDDR	AKAP2	Q9Y2D5	AKAP2_p.H452R	11	3	0.9914;0.9986	1		HCT-15	no
AQQEQLLLQQQLQQQQQQPPSQLCTAPASSHER	AKAP2	Q9Y2D5	AKAP2_p.K282Q	33	3	1	1	24C(57.0214)	HCT-15	yes
DGDEVCESNVSNSITSGEK	AKAP5	P24588	AKAP5_p.T203I	19	2	1	1	6C(57.0214)	HCT-15	no
HIDCAAIYGSEPEIGEALK;HIDCAAIYGSEPEIGEALKEDVGPGK;YALSVGYRHIDCAAIYGSEPEIGEALKEDVGPGK	AKR1A1	P14550	AKR1A1_p.N52S	19;26;34	3;3, 4;4	1	1;3;2	4C(57.0214);12C(57.0214)	HCT-15;MOLT-4	yes
SQAQILLR	AKR1A1	P14550	AKR1A1_p.P245Q	8	2	0.9427;0.3941;0.9963;0.998	2;1		HCT-15	no
SSNTYTLMDVR	ALCAM	Q13740	ALCAM_p.T301M	11	2	0.9991	1		HCT-15	no
ADIQMPFTCSVTCYGPSGQK	ALCAM	Q13740	ALCAM_p.Y224C	20	2	0.7347;1	1	13C(57.0214), 9C(57.0214)	HCT-15	no
LIDIFYPGDQQSVTFGIK	ALDH18A1	P54886	ALDH18A1_p.T299I	18	2	1	1;3		MOLT-4	no
EAGFPPGVVNIITGYGPTAGAAIAQHMDVDK;EAGFPPGVVNIITGYGPTAGAAIAQHMDVDKVAFTGSTEVGHLIQK	ALDH1B1	P30837	ALDH1B1_p.V253M	31;46	3;5	1;0.9789	1;2;4;3		HCT-15	no
YASICQQNGIVPIVEPEILPDGGHDLK;YASICQQNGIVPIVEPEILPDGGHDLKR;IGEHTPSALAIMENANVLARYASICQQNGIVPIVEPEILPDGGHDLK	ALDOA	P04075	ALDOA_p.D196G	27;28;47	3;2, 3;2, 3, 4;3, 4;5	1;0.965	3;11;1;8;5;4;2;15;6	5C(57.0214);25C(57.0214)	HCT-15	yes
GVVPLAGTNGETTTQGLDGLSECCAQYK;GVVPLAGTNGETTTQGLDGLSECCAQYKK;VDKGVVPLAGTNGETTTQGLDGLSECCAQYKK;VDKGVVPLAGTNGETTTQGLDGLSECCAQYK	ALDOA	P04075	ALDOA_p.R134C	28;29;32;31	2;3;4;3, 4	1;0.9794	1;3;2;4	23C(57.0214), 24C(57.0214);26C(57.0214), 27C(57.0214)	MOLT-4	no
HTVPPAVTGITFLSGGQSEEEASINLNAINK	ALDOA	P04075	ALDOA_p.R259H	31	3	1	1		MOLT-4	no
ALANNLACQGK;ALANNLACQGKYTPSGQAGAAASESLFVSNHAY;RALANNLACQGK	ALDOA	P04075	ALDOA_p.S336N	11;33;12	2;3	1;0.9992;0.9998	1;3;2	8C(57.0214);9C(57.0214)	MOLT-4	yes
GVVPLAGTNGETTIQGLDGLSER;VDKGVVPLAGTNGETTIQGLDGLSER	ALDOA	P04075	ALDOA_p.T125I	23;26	2;2, 3;3	1	4;10;5;3;6;1;2;9		HCT-15	no
TPVLFDVYEIK	ANXA11	P50995	ANXA11_p.I278V	11	2	1;0.7292	1;2		HCT-15	no
ELASALKSALSGHLETLILGLLK;ELASALKSALSGHLETLILGLLKTPAQYDASELK;SALSGHLETLILGLLK;SALSGHLETLILGLLKTPAQYDASELK	ANXA2	P07355	ANXA2_p.V98L	23;34;16;27	3;4, 5;3, 4;2, 3	1	1;2;3;4		HCT-15	no
GFGTDEQAIVDVVANCSNDQR;AMKGFGTDEQAIVDVVANCSNDQR	ANXA7	P20073	ANXA7_p.R215C	21;24	2;3	1;0.9959	1;3;4;2	16C(57.0214);19C(57.0214);19C(57.0214), 2M(15.9949)	HCT-15	no
QLIVPNEK	AP3B1	O00203	AP3B1_p.V585E	8	2	0.953;0.8969;0.8207;0.9241;0.9189;0.9983	1		HCT-15;MOLT-4	no
YQDTPGVEHIPVVQIDLSVPLKVPGLPMSDR	AP3D1	O14617	AP3D1_p.Q723R	31	4;3, 4	1	2;3		HCT-15	no
SVVNSITGSSNVGDTLPTGQLSNIPWCR	AP3M1	Q9Y2T2	AP3M1_p.R168C	28	2	1	1	27C(57.0214)	HCT-15	no
VSYGIGEEEHDQEGR	APEX1	P27695	APEX1_p.D148E	15	2, 3;3	1	2;1;3		MOLT-4	no
QCPLKVSYGIGEEEHDQEGR	APEX1	P27695	APEX1_p.D148E	20	4;3;3, 4	1	1;3	2C(57.0214)	MOLT-4	yes
EAAGEGPALYEDPPDHK;KNDKEAAGEGPALYEDPPDHK	APEX1	P27695	APEX1_p.Q51H	17;21	2, 3;4	1	4;2;1		HCT-15	no
IQPEDMFVYDINEK;ERIQPEDMFVYDINEK	APIP	Q96GX9	APIP_p.C76Y	14;16	2;3	1	3;2;1		HCT-15;MOLT-4	no
SGCDAWEGDCCSR;SGCDAWEGDCCSRR	APIP	Q96GX9	APIP_p.R7W	13;14	2	0.9443;0.9863;1	1;2	10C(57.0214), 11C(57.0214), 3C(57.0214), N-term(42.0106)	HCT-15;MOLT-4	no
AIVSQQFVEMTR	ARCN1	P48444	ARCN1_p.R19Q	12	2	1	2;1		HCT-15	no
EWSLELSPAQNWTPPQPR	ARFGAP1	Q8N6T3	ARFGAP1_p.S128L	18	2	1	2;1		HCT-15	no
SAAVVNAIGLYMCHLGVR	ARHGEF1	Q92888	ARHGEF1_p.R227C	18	3	1	1	13C(57.0214)	MOLT-4	no
EPAPADGAALEHSEEDGSIYEMADDPDVWVR	ARHGEF10L	Q9HCE6	ARHGEF10L_p.I1219V	31	3	1	1		HCT-15	no
YFHPYIAYCSNEVYQQR	ARHGEF16	Q5VV41	ARHGEF16_p.H370Y	17	3	1;0.9975	2;1	9C(57.0214)	HCT-15	no
AGAAPMAPEKQATELALLQR	ARHGEF2	Q92974	ARHGEF2_p.V795M	20	3	1	1		HCT-15	no
EALELDSIR	ARL2	P36404	ARL2_p.V141A	9	2	0.9563;0.9625	1		MOLT-4	no
AEAQQVEALPGPSLDQWHQSAGEEEDGPVLTDEQK	ARL6IP4	Q66PJ3	ARL6IP4_p.R331Q	35	3	1	2;1		MOLT-4	no
AAAKPTLTDSLSYCLAQLAAAAGEALGGEKDPATNETPLSR	ARMC5	Q96C12	ARMC5_p.F14Y	41	3	1	1	14C(57.0214), N-term(42.0106)	HCT-15	no
ENIEEFVMGPEEAVK	ARMC6	Q6NXE6	ARMC6_p.A48V	15	2	1	2;3		MOLT-4	no
SLHQFLLEPITCHAWNMDR;SLHQFLLEPITCHAWNMDRTQIALSPNNHEVHIYKK	ARPC1A	Q92747	ARPC1A_p.R18M	19;36	3;6	1	1;3;2	12C(57.0214), N-term(42.0106);12C(57.0214), 17M(15.9949), N-term(42.0106)	HCT-15	yes
TWKPTLVILQINR	ARPC1B	O15143	ARPC1B_p.R94Q	13	3	1;0.9999	1		HCT-15	no
DVIPMDALGPDGYSTVDQR	ARVCF	O00192	ARVCF_p.R906Q	19	2	1	1		HCT-15	no
DEPLHALYDNVEK	ASNS	P08243	ASNS_p.V210E	13	2, 3;2	1	5;3;6;4;2;1		HCT-15;MOLT-4	no
NKADNNIDAIEETLETDDTTICSDRPPENEK	ATF7IP	Q6VMQ6	ATF7IP_p.N348I	31	3, 4	1	2	22C(57.0214)	MOLT-4	yes
SVSSFPVPQDNVDAHPGSGK	ATG16L1	Q676U5	ATG16L1_p.T300A	20	3	1	1		HCT-15	no
TVASPGVSVEEAVEQIDIGGVTLLR;TVASPGVSVEEAVEQIDIGGVTLLRAAAK	ATIC	P31939	ATIC_p.T116S	25;29	2;2, 3;3	1;0.9207	2;3;7;1;4;11;5		HCT-15;MOLT-4	no
VVACNLYPFVKTVASPGVSVEEAVEQIDIGGVTLLR	ATIC	P31939	ATIC_p.T116S	36	3	1;0.9676	1	4C(57.0214)	HCT-15	yes
GQQPHQGLR	ATL2	Q8NHH9	ATL2_p.W18R	9	2	0.9775;0.829	1		MOLT-4	no
GMFTAEDMR	ATP6V1F	Q16864	ATP6V1F_p.L118M	9	2	0.9988	1		HCT-15	no
CGRGQENSDNEHLVENEVSLLLEESDLR	ATRX	P46100	ATRX_p.L629R	28	4	1	1	1C(57.0214)	HCT-15	yes
EIESSPQYCLR	ATXN2L	Q8WWM7	ATXN2L_p.R310C	11	2	0.9784;0.9868;0.9918;1;0.9811	2;1;3	9C(57.0214)	HCT-15	no
MLEANDGSGMLDEDEEDLQR	ATXN3	P54252	ATXN3_p.V212M	20	2	1	3;1		HCT-15	no
VDLKFPASVPTGAQDLISK	AURKB	Q96GD4	AURKB_p.M298T	19	3	0.9996	1		MOLT-4	no
WVNLPEESLLRPAYVVPWQNPWEPFYVAGGKVPTFDER	B4GAT1	O43505	B4GAT1_p.D323N	38	4	1	1		HCT-15	no
IYAVQEIIEDCMK	BAG5	Q9UL15	BAG5_p.C157Y	13	2	0.9647	1	11C(57.0214)	HCT-15	yes
AIFSHAAEDNSTLLSFK;AIFSHAAEDNSTLLSFKEGDLITLLVPEAR	BAIAP2	Q9UQB8	BAIAP2_p.G388E	17;30	3;2;4	1;0.9781	1		HCT-15	no
ESLLSSDSLSQVFLHLSTLDR	BAZ1A	Q9NRL2	BAZ1A_p.A1124D	21	3	1	1		HCT-15	no
VMENVGLGALPQYGELLADEQK;VMENVGLGALPQYGELLADEQKR	BCL11B	Q9C0K0	BCL11B_p.K617E	22;23	2;3	1	2;1	2M(15.9949)	MOLT-4	no
GQTGAILQNTVESLSK	BCL2L15	Q5TBC7	BCL2L15_p.D90N	16	2	1	2;1		HCT-15	no
ARYEDPILR	BCOR	Q6W2J9	BCOR_p.T759I	9	2	0.9194	1		HCT-15	no
MNSTEFTEDIEEVLK	BEND3	Q5T5X7	BEND3_p.V10I	15	2	0.9998	1	N-term(42.0106)	HCT-15	no
LLQDLQLGDEEDAWK;LLQDLQLGDEEDAWKRNPK	BMS1	Q14692	BMS1_p.R38W	15;19	2;4;3, 4	1;0.9992	1;2		HCT-15	no
VAESAQGPAAAHTTDTAGYNAMEESVSR	BRCA1	P38398	BRCA1_p.S1613G	28	3	1	1		HCT-15	no
KLQDVFGMR	BRD4	O60885	BRD4_p.E451G	9	2	0.998;0.7325	1		HCT-15	no
RKPEDVLDDDGAGSAPLK	BSG	P35613	BSG_p.D359G	18	3	1	2;1		HCT-15	no
APKPEDIDEEYDDVPDLVENFDEASK;APKPEDIDEEYDDVPDLVENFDEASKNEAN	BTF3L4	Q96K17	BTF3L4_p.D139Y	26;30	2, 3;3	1	5;9;2;1;3		HCT-15	no
MPQDGSDDEDKEWPTLEK	BYSL	Q13895	BYSL_p.E103K	18	3	1	1		MOLT-4	no
AHDDLIPAVDR	C19orf66	Q9NUL5	C19orf66_p.Q99H	11	2	1	2		HCT-15	no
AGEMVPPAMYQFSQYVCQQTGLQIPQLPAPPK	C19orf70	Q5XKP0	C19orf70_p.V47M	32	3	0.9083	1	17C(57.0214)	HCT-15	yes
NALWEPKPK	C1D	Q13901	C1D_p.S127P	9	2	0.7946	1		HCT-15	no
SMPIPIPK;SMPIPIPKAPR	C1orf116	Q9BW04	C1orf116_p.S444P	8;11	2;3	0.9887;0.9853;0.996;0.5088;0.9541;0.6672;0.9914;0.8885;0.6035	1	2M(15.9949)	HCT-15	no
GNTQATSHCFDVR	C1orf27	Q5SWX8	C1orf27_p.S251C	13	2	1	2	9C(57.0214)	HCT-15	no
QCLQLSTVPGAEPQR	C2orf69	Q8N8R5	C2orf69_p.D64E	15	2	1	2;1	2C(57.0214)	HCT-15	yes
EAAGTEWDPGASPR	C4orf32	Q8N8J7	C4orf32_p.G32E	14	2	0.9754;1	1;2		HCT-15	no
DLGDLIEATGFDR	C8orf41	Q6NXR4	C8orf41_p.E63G	13	2	0.9996;1;0.9863;0.9999;0.9736	1;3		HCT-15	no
TEEAILISLAALQPGLTQAGAR;TIRTEEAILISLAALQPGLTQAGAR	C9orf114	Q5T280	C9orf114_p.I369T	22;25	2;3	1;0.9464;0.8066	1;2		HCT-15;MOLT-4	no
LEETIEVQNLR	C9orf78	Q9NZ63	C9orf78_p.R35I	11	2	0.8635;1	1		HCT-15	no
AAFALGGLGSGFTSNR;AAFALGGLGSGFTSNREELSALVAPAFAHTSQVLVDK	CAD	P27708	CAD_p.A568T	16;37	2;4	1	2;1		HCT-15	no
AQGLPVTCEVAPHHLFLSHDDLER	CAD	P27708	CAD_p.R1630Q	24	3, 5;5	1	2;1	8C(57.0214)	HCT-15	yes
QNPGLAYGNPYSGIQESSSASPLSIK	CALCOCO2	Q13137	CALCOCO2_p.P389A	26	2	1	1;2		MOLT-4	no
AVTFSPELGPVPHEGLGEYNR	CAMSAP3	Q9P1Y5	CAMSAP3_p.D687E	21	3;2, 3	1	3;1;2;4		HCT-15	no
LEAVSHTSDMHSGYADSPSK;AVGRLEAVSHTSDMHSGYADSPSK;LEAVSHTSDMHSGYADSPSKAGAAPYVQAFDSLLAGPVAEYLK	CAP1	Q01518	CAP1_p.R29S	20;24;43	3, 4;2, 3, 4;3;4, 5;5	1;0.8052	2;4;1;3;5	;10M(15.9949)	HCT-15	no
SALFAQINQGESITHALK;SALFAQINQGESITHALKHVSDDMK	CAP1	Q01518	CAP1_p.S256A	18;25	3;2, 3;5;4;2;4, 5;3, 4, 5	0.8233;1	1;2;4;6;5;3;8	;24M(15.9949)	HCT-15;MOLT-4	no
MQYAPNTQVEILPQGR	CAPG	P40121	CAPG_p.H335R	16	2	1	1;2	1M(15.9949);	HCT-15;MOLT-4	no
DREAAEGLGSHER;EAAEGLGSHER	CAPN2	P17655	CAPN2_p.D22E	13;11	3;2	0.9353;1;0.9982;0.8176	1;2		HCT-15	no
FIIHVPPGEFNEVFNDVR;FIIHVPPGEFNEVFNDVRLLLNNDNLLR	CAPZA2	P47755	CAPZA2_p.A24V	18;28	2;2, 3;3;4	1	2;6;1;4;3		HCT-15	no
EEIVELMCDVSK	CASP3	P42574	CASP3_p.R101C	12	2	1;0.8971	1	8C(57.0214)	MOLT-4	no
TMEEGAETPVYLALLPPDATEPQGQLVHDK;TMEEGAETPVYLALLPPDATEPQGQLVHDKVVQNW	CBR3	O75828	CBR3_p.V244M	30;35	3	1	1;2	2M(15.9949)	HCT-15;MOLT-4	no
EHDVQNTFEEMEK	CBR4	Q8N4T8	CBR4_p.L70M	13	2, 3	1	2		MOLT-4	no
HGSGPPSSVGGLYR	CBX8	Q9HC52	CBX8_p.G317V	14	2	1	1		MOLT-4	no
MEFDEVFTK	CCDC117	Q8IWD4	CCDC117_p.R187M	9	2	0.9812	1		HCT-15	no
EQLEAAKPEPIIEEVDLANLAPR	CCDC12	Q8WUD4	CCDC12_p.V98I	23	3	1	1;2		HCT-15	no
MLEEAALRR;MLEEAALR	CCDC47	Q96A33	CCDC47_p.R455M	9;8	2	1	2;1		HCT-15	no
VIPTIVTENNVIK	CCP110	O43303	CCP110_p.F347I	13	2	0.9975	1		HCT-15	no
IGLIQFYLSAPK	CCT4	P50991	CCT4_p.C252Y	12	2	1	1		MOLT-4	no
KLGGTTDDCELVEGLVLTQK;LGGTTDDCELVEGLVLTQK;LGGTTDDCELVEGLVLTQKVSNSGITR	CCT4	P50991	CCT4_p.I218T	20;19;27	3;2;2, 3	1;0.6871	2;1;4	9C(57.0214);8C(57.0214)	HCT-15	yes
LGFAGLVQEMSFGTTK;LGFAGLVQEMSFGTTKDK	CCT5	P48643	CCT5_p.I362M	16;18	2;3	1	2;1		MOLT-4	no
FAEAFEDIPR;KFAEAFEDIPR;FAEAFEDIPRALAENSGVK	CCT8	P50990	CCT8_p.A447D	10;11;19	2;2, 3;3	1;0.9964;0.9981;0.9987;0.9992;0.982;0.984;0.8957;0.9949;0.8017	4;1;2;3		HCT-15	no
QITSYGETCPGLEQYAIKKFAEAFEDIPR	CCT8	P50990	CCT8_p.A447D	29	4;3, 4	1;0.887	1;2;5	9C(57.0214)	HCT-15	yes
GTEGKEPEEGVTVESQPQVK;QKGTEGKEPEEGVTVESQPQVK	CD3EAP	O15446	CD3EAP_p.M299K	20;22	3	0.9649;1	1;2		HCT-15	no
LGPGGLDPVEVYESLHEELQK;RLGPGGLDPVEVYESLHEELQK;KRLGPGGLDPVEVYESLHEELQK	CDC37	Q16543	CDC37_p.P302H	21;22;23	3;4;3, 4;2, 3	1	1;2;3;4		HCT-15	no
LGPGGLDPVEVYESLHEELQKCFDVK;RLGPGGLDPVEVYESLHEELQKCFDVK	CDC37	Q16543	CDC37_p.P302H	26;27	4;3, 4	1	1;2	22C(57.0214);23C(57.0214)	HCT-15	yes
VECMEQFQK	CDC37	Q16543	CDC37_p.R59C	9	2	0.9367	1	3C(57.0214)	MOLT-4	no
EDLETGFHLDPAVK	CDC40	O60508	CDC40_p.V70F	14	3	1;0.9999	1		MOLT-4	no
AGTDSPVSCASITEER	CDCA2	Q69YH5	CDCA2_p.V717I	16	2	1	1	9C(57.0214)	HCT-15	yes
STHNLQVAALDANGIIVEGPVPITIEVK	CDH17	Q12864	CDH17_p.K115E	28	3	0.9999	1		HCT-15	no
WKPGSLVSHVK	CDK1	P06493	CDK1_p.A250V	11	3	0.684;0.9263	1		HCT-15	no
SVPEPLSPVSSLQASVSGSVPGVLGPTGGVLNPTVTQ	CDX2	Q99626	CDX2_p.P293S	37	3	1	2;1		HCT-15	no
ASLIEEDEPAEKENSSK;ASLIEEDEPAEKENSSKK	CEBPZ	Q03701	CEBPZ_p.V102I	17;18	3	1	1		MOLT-4	no
TISPAESTALFQGR	CENPC	Q03188	CENPC_p.L341F	14	2	1	1		HCT-15	no
FIHQVNQAAVTIQR	CEP131	Q9UPN4	CEP131_p.T272A	14	3	0.9292;1;0.8312;0.9994;0.6625	1		HCT-15;MOLT-4	no
ANNAGGGLPAAGPGDR	CEP131	Q9UPN4	CEP131_p.T397A	16	2	1	1		MOLT-4	no
EEEVETLQGQIQELEK;EEEVETLQGQIQELEKQR	CEP250	Q9BV73	CEP250_p.R1441Q	16;18	2;4	0.9999;1	1;3		HCT-15	no
YSTTALLEQLEETTR	CEP55	Q53EZ4	CEP55_p.T99A	15	2	1	2;1;3		HCT-15;MOLT-4	no
GLKIPGLEHASIEGPIANLSVLGTEELR;SETSSLPQKGLKIPGLEHASIEGPIANLSVLGTEELR	CFAP36	Q96G28	CFAP36_p.D243G	28;37	4;5	1;0.8745	1		HCT-15;MOLT-4	no
LGGSAIISLEGKPL	CFL1	P23528	CFL1_p.V158I	14	2	1	3;1;2;4;5		MOLT-4	no
AMQECMQKYPDRYPQEDEDEEEER	CHCHD4	Q8N4Q1	CHCHD4_p.L104R	24	3	1	1	5C(57.0214)	HCT-15	yes
NQDETEDTELQDMNEYLSSFK;LLDRNQDETEDTELQDMNEYLSSFK	CHD4	Q14839	CHD4_p.G1272D	21;25	2;3	1;0.9999	3;1;2		MOLT-4	no
THTPSTPGDTQPNTPAPVPPAEDGIK	CHD4	Q14839	CHD4_p.P1541H	26	3	1	1		MOLT-4	no
SSGGSYRDNYDSYATHNE	CIRBP	Q14011	CIRBP_p.S163N	18	2	1	1		MOLT-4	no
TTEGITSDSSVAETSITSVEELAK	CKAP2L	Q8IYA6	CKAP2L_p.L614S	24	2	1	1;2		MOLT-4	no
ASIGYTYEDSTVAEVEK	CLASRP	Q8N2M8	CLASRP_p.A178V	17	2	1	1;2		MOLT-4	no
DFAPGSQLPTLLYDSDAK	CLIC3	O95833	CLIC3_p.I64T	18	2	1	1		HCT-15	no
YCNFDIPK;KYCNFDIPK	CLIC4	Q9Y696	CLIC4_p.R206C	8;9	2	0.9441;0.9917;1;0.9885;0.9973;0.7041;0.9552	1;2	2C(57.0214);3C(57.0214)	HCT-15	no
TDVNKIEEFLEETLTHEKYPK	CLIC5	Q9NZA1	CLIC5_p.P257H	21	3	0.9855	1		MOLT-4	no
EENSGLLQELEELRKQAEK	CLIP1	P30622	CLIP1_p.D1080E	19	3	1	1		HCT-15	no
AQESQIDFLNSVIVDLQRTNQDLK	CLIP1	P30622	CLIP1_p.K1336T	24	3	1	1		HCT-15	no
YSLIDPSSAPELLR	CLIP2	Q9UDT6	CLIP2_p.R977P	14	2	1	2;1		HCT-15	no
SFPPPGPVEGLLR	CLNS1A	P54105	CLNS1A_p.A13V	13	2	0.9487;0.9991	1;6		HCT-15	no
KFDVNASAVQVLIEHIGNLDR	CLTC	Q00610	CLTC_p.T1079A	21	3, 4;3	1	2;1		HCT-15	no
MKEYGEQIDPSTHHK	CNPY2	Q9Y2B0	CNPY2_p.R102H	15	3	1	1		MOLT-4	no
LVDYLEWIR	COA7	Q96BR5	COA7_p.G46W	9	2	0.9993;1	1		HCT-15	no
ASLAPLQAEHSQPHEK	COBL	O75128	COBL_p.D577A	16	3	1	1		HCT-15	no
GAPPSPEAGFATADHSGQER	COPRS	Q9NQ92	COPRS_p.S43G	20	3;2, 3	0.9992;1	1;2		HCT-15	no
YTALDKWTNHLNSLNQAVVSK;YTALDKWTNHLNSLNQAVVSKLA	COPS2	P61201	COPS2_p.Q430H	21;23	3, 4;3;4	1;0.9997	2;1		HCT-15	no
AAAVRPDLAQLMNSSGSHK;AAAVRPDLAQLMNSSGSHKDLAGK	COPS4	Q9BT78	COPS4_p.Q7P	19;24	3;3, 4	1;0.9983	1;2	N-term(42.0106);12M(15.9949), N-term(42.0106)	HCT-15	no
ATTSSSAQEMEQQLAER	COPS7B	Q9H9Q2	COPS7B_p.A224T	17	2	1	1;2		MOLT-4	no
KPFAGALDVSFNK	COPS8	Q99627	COPS8_p.V168F	13	2	0.9998;1	1		HCT-15	no
DLGSMSHLTGYETER	COQ6	Q9Y2Z9	COQ6_p.V406M	15	3	1	1		HCT-15	no
IMTTGFSR	CORO1A	P31146	CORO1A_p.L235M	8	2	0.7583;0.8456	1	2M(15.9949);	HCT-15	no
FHHVFGQPAK;SSKFHHVFGQPAK	CORO1A	P31146	CORO1A_p.R12H	10;13	3;2, 3	0.9891;1;0.9448;0.9958	1;2		MOLT-4	no
FHHVFGQPAKADQCYEDVR;SSKFHHVFGQPAKADQCYEDVR	CORO1A	P31146	CORO1A_p.R12H	19;22	4;4, 5	1	1;2	14C(57.0214);17C(57.0214)	MOLT-4	yes
QLQIFDPR	CORO7	P57737	CORO7_p.R193Q	8	2	0.9472;0.973;0.994;0.9832;0.9344;0.961;0.995;0.9955;0.9973	1		HCT-15;MOLT-4	no
SDPLCILLQDVGGGSWAELGR	CPNE1	Q99829	CPNE1_p.V31I	21	2	1	3;2;1	5C(57.0214)	HCT-15	yes
ESLAEEHEGLVGEGQMSSFLPSYIIDVR	CPSF1	Q10570	CPSF1_p.R182M	28	3	1	1	16M(15.9949)	HCT-15	no
ALEDVFDALEGK	CPT2	P23786	CPT2_p.M647V	12	2	1	1		MOLT-4	no
QVGDFHQVIIR	CPVL	Q9H3G5	CPVL_p.A435V	11	3	0.9951	1		MOLT-4	no
SPMVPLPMPK	CRAT	P43155	CRAT_p.L372M	10	2	0.769;0.9909;1;0.9999	1		HCT-15	no
TLTSGGHAEHEGKPYCNHPCYVAMFGPK	CRIP1	P50238	CRIP1_p.A58V	28	5;4, 5	1	1;2	16C(57.0214), 20C(57.0214)	MOLT-4	no
SNASEFQPSFHQADNVR	CRTC3	Q6UUV7	CRTC3_p.S72N	17	3;2	1	1		MOLT-4	no
MGCGPGPLQER	CTB-43P18.3	P43243	CTB-43P18.3_p.R255C	11	2	1;0.9949	2;1	3C(57.0214)	MOLT-4	no
AFGFNVLFYNPYLSDGVER	CTBP1	Q13363	CTBP1_p.D204N	19	2	1	1		HCT-15	no
LEQDLSIIQSIQRPDAEGATEHR	CUX1	Q13948	CUX1_p.A464T	23	4	1	1		HCT-15	no
LIDIPDPVPALDLGQQLQLK;LIDIPDPVPALDLGQQLQLKVQR	CUX1	Q13948	CUX1_p.V99I;CUX1_p.V88I	20;23	2;3	1	1;2		HCT-15	no
EAGCSSETGLLPGSIFAPSGANSLLDVASK	CWC25	Q9NXE8	CWC25_p.M130V	30	2	1	2	4C(57.0214)	HCT-15	yes
EDQTLALLSQFK	CWC27	Q6UX04	CWC27_p.N390S	12	2	1	1		HCT-15	no
DDPHLSSVPVVESEKGDAADLVDDGEDESAEHDEYIDGDEK;GDAADLVDDGEDESAEHDEYIDGDEK	CWC27	Q6UX04	CWC27_p.P256A	41;26	4, 5;3;4	1;0.9762	2;1;3		HCT-15;MOLT-4	no
KKPSEEEAAAAAGGPPGGPQVNPIPVTDEVV	CYBA	P13498	CYBA_p.V174A	31	3	1	4;1		MOLT-4	no
GSMPAYSGNNMDKSDSELNNEVAAR	CYBRD1	Q53TN4	CYBRD1_p.S266N	25	3	1	1		HCT-15	no
TLDPFETMLK	CYP20A1	Q6UW02	CYP20A1_p.S97L	10	2	1;0.9979	1		HCT-15;MOLT-4	no
NGPALQETYVR	DBNL	Q9UJU6	DBNL_p.A15T	11	2	1	1		MOLT-4	no
DFAISTVPVSGPSHLR	DDAH2	O95865	DDAH2_p.V161I	16	2, 3;2	1	2;1		MOLT-4	no
VSIAELAQASNSLITWGR;GRVSIAELAQASNSLITWGR	DDRGK1	Q96HY6	DDRGK1_p.A303T	18;20	2;3	1	1		HCT-15	no
LLLEEEQK	DDRGK1	Q96HY6	DDRGK1_p.R164L	8	2	0.9864	1		MOLT-4	no
LIDFMESGK	DDX17	Q92841	DDX17_p.L309M	9	2	0.9995;0.9742	1		MOLT-4	no
FQGASNLTLSETQNGYVSEETMGSR	DDX18	Q9NVP1	DDX18_p.D42Y	25	2	0.9978;0.6947;1	1		HCT-15	no
STVLSNGEAAMQSSNSESK	DDX18	Q9NVP1	DDX18_p.T94S	19	2	1;0.6811	1;2;7;3		HCT-15;MOLT-4	no
SNLVDNTNQVEVLQRDPNSSLYSVK	DDX19A	Q9NUU7	DDX19A_p.P86S	25	3	1;0.9633	1		MOLT-4	no
ASPSFEER	DDX27	Q96GQ7	DDX27_p.G766S	8	2	0.9317	1		HCT-15	no
LSHYQQFK	DDX39A	O00148	DDX39A_p.R328H	8	2	1	2		MOLT-4	no
ILALAQNK	DDX39B	Q13838	DDX39B_p.R181Q	8	2	0.9902;0.9963;0.987;0.9865	1		HCT-15	no
GLDFPAIQHVINYDMPEEFENYVHR	DDX41	Q9UJV9	DDX41_p.I513F	25	4	1	1		HCT-15	no
NDFEWVYTDQPHTQR	DEGS2	Q6QHC5	DEGS2_p.S8N	15	2	0.9749	1		HCT-15	no
SGVDTDSSYFK	DHRS7	Q9Y394	DHRS7_p.A326T	11	2	1;0.9921	1;3		HCT-15	no
DATSDMAIIAR	DHX38	Q92620	DHX38_p.L440M	11	2	1	1		HCT-15	no
GDTSEDASIHRLEGSDLDCQVGGLICK;LEGSDLDCQVGGLICK	DHX38	Q92620	DHX38_p.T16S	27;16	3;2	1;0.6529	1;2	19C(57.0214), 26C(57.0214), N-term(42.0106);15C(57.0214), 8C(57.0214)	MOLT-4	no
TTQIPQFILDDSLSGPPEK	DHX57	Q6P158	DHX57_p.N587S	19	2	0.9999;1	1;2		HCT-15;MOLT-4	no
IGCLQLINALITPAEELDFR	DIAPH1	O60610	DIAPH1_p.V312I	20	2	1	1	3C(57.0214)	HCT-15	yes
LAAETGEGEGEPLSR;RLAAETGEGEGEPLSR	DIDO1	Q9BTC0	DIDO1_p.T1568A	15;16	2;3;2, 3	1;0.9985;0.642	2;1;3		HCT-15;MOLT-4	no
NLGDVGEKETETEVLLLEHNVPHQPFSQAVLSFLPK;ETETEVLLLEHNVPHQPFSQAVLSFLPK	DIS3	Q9Y2L1	DIS3_p.D438N	36;28	5;4;4, 5	0.9998;1;0.7363	1;2		HCT-15	no
IIVAIDGWHR;RIIVAIDGWHR	DIS3	Q9Y2L1	DIS3_p.P406H	10;11	3	0.9989;0.8723;0.9892;0.8444;0.5621	1		HCT-15	no
SQWVAPSSVVLHDEGQNEEDVEKEEER	DIS3	Q9Y2L1	DIS3_p.T326R	27	3, 4	1	2		HCT-15	no
LTVAPPLAEPGAGK	DLST	P36957	DLST_p.P204L	14	2	1;0.9151;0.9705	1;2		MOLT-4	no
DLDEDANGITDDGKEINEK;DLDEDANGITDDGK	DNTTIP2	Q5QJE6	DNTTIP2_p.E309D	19;14	2, 3;2	1	3;2;4		HCT-15	no
QNCKDLDEDANGITDDGKEINEK	DNTTIP2	Q5QJE6	DNTTIP2_p.E309D	23	3, 4	1	2	3C(57.0214)	HCT-15	yes
AAVVENEVKLLGEQYYK;AAVVENEVK	DPF2	Q92785	DPF2_p.V8E	17;9	2	1;0.9983	1	N-term(42.0106)	HCT-15	no
NLHQSGFSLSDAQIDDNIPR;NLHQSGFSLSDAQIDDNIPRR;QQAPPVRNLHQSGFSLSDAQIDDNIPR	DPYSL2	Q16555	DPYSL2_p.G543D	20;21;27	3;4	1;0.8597;0.9932	2;1		HCT-15	no
DMAGAQAAAVALNEEFLK;DMAGAQAAAVALNEEFLKNYFTDK;ATGASRDMAGAQAAAVALNEEFLK;ATGASRDMAGAQAAAVALNEEFLKNYFTDK	DSG2	Q14126	DSG2_p.R773K	18;24;30	2;3;4	1;0.9486;0.9798	5;2;1;6;4;3	2M(15.9949);	HCT-15;MOLT-4	no
ELDECFAQANDQMETLDSLIR;SRELDECFAQANDQMETLDSLIR	DSP	P15924	DSP_p.I120T	21;23	2;3	0.9999;1	1;3;2;4	5C(57.0214);7C(57.0214);13M(15.9949), 5C(57.0214)	HCT-15	yes
TLPSPVTITPSSMR	DTL	Q9NZJ0	DTL_p.K694T	14	2	1;0.9687;0.9978	2;1		MOLT-4	no
LSAASGYSDVTDSK	DTX2	Q86UW9	DTX2_p.T421A	14	2	1	1		MOLT-4	no
FAGAHLGPEGQNLVQEELAAR	DUS3L	Q96G46	DUS3L_p.R185G	21	3	1	1		MOLT-4	no
NIHMCLGGLFVPEAYITATR	DYNC1H1	Q14204	DYNC1H1_p.V4509M	20	3;2, 3	1	2;3	4M(15.9949), 5C(57.0214)	HCT-15	yes
GPLTSGSDEENVALPLGDNVLTHNLGIPVLVVCTR	DYNC1LI2	O43237	DYNC1LI2_p.K233R	35	3	0.9691	1	33C(57.0214)	MOLT-4	yes
LTGSSAQEAASGVALGEAPDHSYESLR	ECH1	Q13011	ECH1_p.E41A	27	3	1	1		MOLT-4	no
IFEEDPAVGAIVLTGGDK;IFEEDPAVGAIVLTGGDKAFAAGADIK	ECHS1	P30084	ECHS1_p.T75I	18;27	2;3;2, 3	1	2;4;1;3		HCT-15;MOLT-4	no
LQQQLTQAAQELASEK;LQQQLTQAAQELASEKEK;TELENKLQQQLTQAAQELASEK;TELENKLQQQLTQAAQELASEKEK	EEA1	Q15075	EEA1_p.A1009S	16;18;22;24	2;3;4;3, 4	1;0.8292;0.8829	2;1		HCT-15	no
SSPGHQATAPQTQHVSPMR	EEF1D	P29692	EEF1D_p.R123Q	19	4;3, 4	0.9993;1	1;2;4	;18M(15.9949)	MOLT-4	no
AAVPAPEEEMDECEQALAAEPK;KAAVPAPEEEMDECEQALAAEPK;EEKKAAVPAPEEEMDECEQALAAEPK	EEF1G	P26641	EEF1G_p.A256V	22;23;26	2;3;2, 3;3, 4	1	3;10;13;1;6;14;5;17;8;2;4	10M(15.9949), 13C(57.0214);11M(15.9949), 14C(57.0214);13C(57.0214);14C(57.0214);17C(57.0214)	HCT-15	yes
ARPFPDGLTEDIDKGEVSAR;ARPFPDGLTEDIDK	EEF2	P13639	EEF2_p.A614T	20;14	3, 4;3	1;0.9996;0.9971	15;4;1;7		MOLT-4	no
LAAAQGQAPLEPTQDGSAIETCPKGDEPR	EFL1	Q7Z2Z2	EFL1_p.E478D	29	3	1	1	22C(57.0214)	MOLT-4	yes
VAGPVVTFCETVVETSSLK	EFTUD2	Q15029	EFTUD2_p.D657G	19	2	0.9823	1	9C(57.0214)	HCT-15	yes
ATGQVCHALCSPEGCWGPEPK	EGFR	P00533	EGFR_p.R521K	21	3;2, 3	1	2;1	10C(57.0214), 15C(57.0214), 6C(57.0214)	HCT-15	no
LLDTVDDMLANDIVR	EHD1	Q9H4M9	EHD1_p.A391V	15	2	1	2;1		HCT-15	no
FMCAQLPNPVLDSISIIDTPGIMSGEK	EHD1	Q9H4M9	EHD1_p.L158M	27	2	1	2;1	2M(15.9949), 3C(57.0214)	MOLT-4	yes
SISIIDSPGILSGEK	EHD4	Q9H223	EHD4_p.V154I	15	2	1;0.9572	1		MOLT-4	no
AAADAEAVPVRGEPQQDCCVK	EHMT1	Q9H9B1	EHMT1_p.A11V	21	2	1	1	18C(57.0214), 19C(57.0214), N-term(42.0106)	HCT-15	no
STIQNLQSFNPFADATKGDDLLPAGTEDYIHIR	EIF1B	O60739	EIF1B_p.D11N	33	3	1	1;3;2	N-term(42.0106)	HCT-15	no
NTVLATWQPYSTSK;NTVLATWQPYSTSKDGTAGIPNLQLYDVK	EIF2A	Q9BY44	EIF2A_p.T97S	14;29	2;3	0.9935;1;0.95;0.9957;0.9022;0.9975	1;2		HCT-15;MOLT-4	no
MFVLDDADEMLSR	EIF4A1	P60842	EIF4A1_p.E183D	13	2	0.9621;1	1		HCT-15	no
GLLALGDYMNVQCHACIGGTNIGEDIR	EIF4A3	P38919	EIF4A3_p.V146I	27	3	1	2;1;3	13C(57.0214), 16C(57.0214)	HCT-15	no
TASTPTHPQTGGGLEPQANGETPQVAVIVRPDDR	EIF4G1	Q04637	EIF4G1_p.P208H	34	4;3;3, 4	1	1;2		HCT-15	no
MDQCFNQMEK	EIF4G1	Q04637	EIF4G1_p.Y958C	10	2	1;0.9983	1	4C(57.0214)	HCT-15	no
LQDDFENR;LLISKLQDDFENR	EIF4G2	P78344	EIF4G2_p.E174D	8;13	2;3	0.9377;0.8162;0.9466	1		HCT-15	no
NPPENSDSGTGNKEK	EIF5	P55010	EIF5_p.K155N	15	2	1	2		HCT-15	no
LCTFILKNPPENSDSGTGNKEK	EIF5	P55010	EIF5_p.K155N	22	3	0.8738	1	2C(57.0214)	HCT-15	yes
ADDLDFETGDAGASATFPMQCSALHK;ADDLDFETGDAGASATFPMQCSALHKNGFVVLK	EIF5A	P63241	EIF5A_p.R26H	26;33	2, 3;2;3	1;0.9348	2;9;4;1;6;5;3	21C(57.0214), N-term(42.0106);19M(15.9949), 21C(57.0214), N-term(42.0106)	MOLT-4	yes
VEGNTVHIEVK	EIF5B	O60841	EIF5B_p.K522T	11	3;2, 3;2	1;0.887	1;2;3		MOLT-4	no
VLGTLATVFVSHLHADHHTGLPSILLQR	ELAC2	Q9BQ52	ELAC2_p.A541T	28	5	1	1		HCT-15	no
SSDSELNENEPHLPHGVSQR	ELAC2	Q9BQ52	ELAC2_p.S217L	20	3	0.9364	1		MOLT-4	no
TVDPTEAAQAGGLDEDGKGLEQNPAEHKPSVIVTR	ELMSAN1	Q6PJG2	ELMSAN1_p.P554L	35	5	1	1		HCT-15	no
MEAVVNLYQEVMNHADPR	ELOVL1	Q9BW60	ELOVL1_p.K13N	18	2	1	4;3;1;2	12M(15.9949), N-term(42.0106);N-term(42.0106)	HCT-15	no
TSDPALCPLIVSAAADSAVR	ELP2	Q6IA86	ELP2_p.T128P	20	2	1	1	7C(57.0214)	MOLT-4	yes
GRPVPMVIPDELAPTYSLDTR	EML2	O95834	EML2_p.M33V	21	3	1	2		HCT-15	no
STPLSQPSANGVQSEGLDYDR	ENAH	Q8N8S7	ENAH_p.T550S	21	2	1	1		HCT-15	no
TIVPALVSK;TIVPALVSKK;AVEHINKTIVPALVSK	ENO1	P06733	ENO1_p.A74V	9;10;16	2;3	0.9962;0.9424;0.9536;0.9893;0.997;0.9911;0.9991;0.998;1;0.9326;0.9982;0.9191;0.9112;0.9999;0.9959;0.9142;0.9205;0.8981	1;2		MOLT-4	no
ISLLDDTVYECVVEK	EPB41	P11171	EPB41_p.V214I	15	2	1	1	11C(57.0214)	HCT-15	yes
EHRLPSSPASPSPK	EPB41L1	Q9H4G0	EPB41L1_p.R536H	14	3	1;0.5521;0.6479	1		HCT-15	no
QVVSAVTALVEAAER	EPPK1	P58107	EPPK1_p.T1507A	15	2	1	1		HCT-15	no
FAGGDYTTTIESFISASGR	EPRS	P07814	EPRS_p.A1227S	19	2	1	2;1		HCT-15	no
CAEEAQLISSPK	EPS15	P42566	EPS15_p.L429P	12	2	1	1	1C(57.0214)	HCT-15	yes
GFSSGTVDALGVLTGAQLFSLQR	EPS8L1	Q8TE68	EPS8L1_p.K669R	23	2	0.6024	1		HCT-15	no
SGPSHAVPGPRAPEPQLSPGSDASEVR	EPS8L1	Q8TE68	EPS8L1_p.R618H	27	3	1	1		HCT-15	no
LGGLQPSQDR	EPS8L3	Q8TE67	EPS8L3_p.G163S	10	2	0.9997	1		HCT-15	no
TMMNTWTLQR	ERAP1	Q9NZ08	ERAP1_p.K528R	10	2	0.9355	1	2M(15.9949)	MOLT-4	no
ERMLRSELLLLACVHNYQPCVQR	ERAP1	Q9NZ08	ERAP1_p.Q730E	23	4	1	1	13C(57.0214), 20C(57.0214), N-term(42.0106)	MOLT-4	no
AFSEYLGTDQSK;KAFSEYLGTDQSK;KAFSEYLGTDQSKWK;AFSEYLGTDQSKWK	ESD	P10768	ESD_p.G190E	12;13;15;14	2;2, 3;3	0.9542;1;0.8438;0.9994;0.4856;0.9769	1;2		HCT-15	no
WFTLSSGQGHVLLR	ESYT1	Q9BSJ8	ESYT1_p.Q903H	14	3	1	1		MOLT-4	no
QHLTHVDSPLEAPAGPLGQVK	ESYT1	Q9BSJ8	ESYT1_p.R957H	21	4	0.9999	1		HCT-15	no
GISFDAAATSGGSASSEK	ETFA	P13804	ETFA_p.T171I	18	2	1	1;2;3		HCT-15	no
QAIDDDCNQTGQMTAGFLDWPQGTFASQVTLEGDNLK;QAIDDDCNQTGQMTAGFLDWPQGTFASQVTLEGDNLKVER	ETFB	P38117	ETFB_p.K159N	37;40	3	1	2;1;3	7C(57.0214);13M(15.9949), 7C(57.0214)	HCT-15	yes
QAIDDDCNQTGQMTAGFLDWPQGTFASQVMLEGDKLK	ETFB	P38117	ETFB_p.T154M	37	3	1;0.768	6;3;2;9;1	13M(15.9949), 30M(15.9949), 7C(57.0214);13M(15.9949), 7C(57.0214);7C(57.0214)	HCT-15	yes
ASVMVYDNTSKK	EVL	Q9UI08	EVL_p.D18N	12	2	1;0.9544;0.9956;0.8867;0.9997	1		MOLT-4	no
LQDQQVVINYSVVK	EVL	Q9UI08	EVL_p.I65V	14	2	1;0.678	1;2		MOLT-4	no
ALLNAESLPTHR	EXD2	Q9NVH0	EXD2_p.Q518H	12	2, 3;3	1;0.349	2;1		HCT-15	no
MEEEMHTDAK	EXOSC5	Q9NQT4	EXOSC5_p.T5M	10	2	1	1	N-term(42.0106)	HCT-15	no
VLHASLQSVLHK;VLHASLQSVLHKEESLGPK	EXOSC7	Q15024	EXOSC7_p.V274L	12;19	3;4	1;0.5839;0.9989	1		HCT-15;MOLT-4	no
DNAMMEYLK	EZR	P15311	EZR_p.L189M	9	2	0.9918;0.8651	1		HCT-15	no
ALTAQLPVLPR	FAHD2A	Q96GK7	FAHD2A_p.A85T	11	2	1;0.9998;0.995;0.855	1		HCT-15	no
GEGHENAAVQGAGAAAIGPPVQPQDANALEPPLNR	FAM114A1	Q8IWE2	FAM114A1_p.G84R	35	3	1	2;1		HCT-15	no
TIEEIYMSSIESLAEVTAR	FAM114A1	Q8IWE2	FAM114A1_p.V443I	19	2	1;0.9995	1		HCT-15	no
AETSLGIPSPSEISTEVK	FAM114A2	Q9NRY5	FAM114A2_p.G122S	18	2	1	3;1;4		MOLT-4	no
VAAASGHCGAFSGSDR	FAM120A	Q9NZB2	FAM120A_p.S927R	16	2, 3	1	2	8C(57.0214)	MOLT-4	yes
LSSPLHFVNTHFNGAGSPQDGVK	FAM134A	Q8NC44	FAM134A_p.P419Q	23	4	0.9995	1		HCT-15	no
GEAAPGPAPPAPEATLPPASAAGKDWAFINTNIFAR	FAM207A	Q9NSI2	FAM207A_p.P35L	36	3	1	1		HCT-15	no
DALPELLGLEAGIR	FAM207A	Q9NSI2	FAM207A_p.S161I	14	2	1	1		HCT-15	no
ASPLLAIGQTLAR	FAM207A	Q9NSI2	FAM207A_p.V212L	13	2	0.9999;1	1		HCT-15	no
AGPAEEGLSGPMEVLR	FAM83H	Q6ZRV2	FAM83H_p.P955L	16	2	1	1		HCT-15	no
VNLHHVDFLR	FAM83H	Q6ZRV2	FAM83H_p.Q201H	10	3	0.7363;0.9074;0.9686	1		HCT-15	no
VEEVLSGNLFDR	FAR1	Q8WVX9	FAR1_p.K63N	12	2	1;0.9955;0.9945	1		HCT-15	no
LDAEPRPPPTQEAV	FARSA	Q9Y285	FARSA_p.A508V	14	2	1	1;2		MOLT-4	no
WLSTSIPEAQWHSSLSR	FASN	P49327	FASN_p.A727S	17	3;2, 3	1;0.994	2;1;3;4		HCT-15	no
EYGATVSEDILVGTEVLPVYAASR	FAT1	Q14517	FAT1_p.Q3251P	24	2	1	1		HCT-15	no
DHWQQFYFLSTR	FBXO2	Q9UK22	FBXO2_p.K118T	12	2	0.5529	1		HCT-15	no
VEELPGDGGVEFTHDESVK	FBXO2	Q9UK22	FBXO2_p.S155G	19	3	1	2		HCT-15	no
VLTEDEMGHPEIGDAITR	FDPS	P14324	FDPS_p.A109T	18	3	1	1;2		MOLT-4	no
SGLLPSGPRPGYAAIQALLSSR	FDXR	P22570	FDXR_p.A427S	22	3	1	1		HCT-15	no
GMPAHFSDSAQTEACHHMLSRPQPPPDPLLLQR	FERMT3	Q86UX7	FERMT3_p.Y195H	33	5	1	1	15C(57.0214), 18M(15.9949), 2M(15.9949)	MOLT-4	yes
LEDGIEFDSSLPQNQPFVFSLGTGQVIK	FKBP2	P26885	FKBP2_p.T64I	28	2	1;0.9999	1		MOLT-4	no
ALGALVDSCVPGLCPDWDSWDASKPVTNAR	FLNA	P21333	FLNA_p.A206V	30	3	1	4;1;2	14C(57.0214), 9C(57.0214)	MOLT-4	no
VGEAGLLSVNCSEAGPGALGLEAVSDSGTK	FLNB	O75369	FLNB_p.D1157N	30	2, 3;2	1	3;2;4;1	11C(57.0214)	HCT-15	yes
NGSCGVSYIAQEPGKYEVSIK;NGSCGVSYIAQEPGKYEVSIKFNDEHIPESPYLVPVIAPSDDAR	FLNB	O75369	FLNB_p.N2259K	21;44	3;2, 3;5	1	1;2	4C(57.0214)	HCT-15	yes
GLVEPVNMVDNGDGTHTVTYTPSQEGPYMVSVK	FLNB	O75369	FLNB_p.V1471M	33	3	1;0.997	3;5;2;1;7;4	29M(15.9949), 8M(15.9949);;8M(15.9949);29M(15.9949)	HCT-15	no
LQSLDELLEMK	FMNL1	O95466	FMNL1_p.A866E	11	2	1;0.9266	1		MOLT-4	no
FSESTAMGASR;ERFSESTAMGASR	FMNL1	O95466	FMNL1_p.P455A	11;13	2	1;0.9966;0.9934;0.9998;0.9848;0.9973	1		MOLT-4	no
AGSVSLDSVLADVHSLQR	FMNL1	O95466	FMNL1_p.R920H	18	3	1	1		MOLT-4	no
ELLGISDECR	FNIP1	Q8TF40	FNIP1_p.Q648R	10	2	0.9996	1	9C(57.0214)	HCT-15	no
PKLHMGFKSSLQSQLSK	FSIP2	Q5CZC0	FSIP2_p.R1288Q	17	3	0.9923	1	5M(15.9949), N-term(42.0106)	MOLT-4	no
QHSKEEEEEEEEEQLNQTLAEMK	FTSJ3	Q8IY81	FTSJ3_p.P355H	23	3	1	1		HCT-15	no
FMPVSSLIVGVDLVPIKPLPNVVTLQEDITTER	FTSJ3	Q8IY81	FTSJ3_p.Q91E	33	3	1	1	2M(15.9949);	HCT-15;MOLT-4	no
MDLPGVSIADEGETGMFSLCTIR	FTSJ3	Q8IY81	FTSJ3_p.S424C	23	2	1	6;3;2;5;1	1M(15.9949), 20C(57.0214);16M(15.9949), 1M(15.9949), 20C(57.0214);20C(57.0214)	MOLT-4	no
LLGQIVDHCR;LLGQIVDHCRNGPGFHNDIDSNSTIQEILIPASK	FUBP3	Q96I24	FUBP3_p.R147H	10;34	2;2, 3;3;4, 5	1;0.9999;0.7291;0.8737	1;3;2	9C(57.0214)	HCT-15	yes
YPDSNPYSLLDNTESDQTADTDASESHHSTNR;SSISSVLKYPDSNPYSLLDNTESDQTADTDASESHHSTNR;SSISSVLKYPDSNPYSLLDNTESDQTADTDASESHHSTNRR	FXR1	P51114	FXR1_p.D471Y	32;40;41	4;5	1;0.9928	1		HCT-15	no
YEVPLETPR;RYEVPLETPR	GAA	P10253	GAA_p.H199R	9;10	2	1;0.974;0.9849;0.998;0.9775	1;2		HCT-15;MOLT-4	no
APSPLYSVEFSEEPFGVIVHR	GAA	P10253	GAA_p.R223H	21	3;2, 3	1;0.9934	1;3;2		HCT-15;MOLT-4	no
EGGVAACYANPSLAQEELGWTAALGLDR;REGGVAACYANPSLAQEELGWTAALGLDR	GALE	Q14376	GALE_p.D303G	28;29	2;3	1	2;1	7C(57.0214);8C(57.0214)	HCT-15	yes
EALNVFGNDYDTEDGTCVR	GALE	Q14376	GALE_p.G237C	19	2	1	1	17C(57.0214)	MOLT-4	no
EVQLEELEAASDLVSK	GALK1	P51570	GALK1_p.R267S	16	2	1	1;2		MOLT-4	no
MEVMALVPPADCR	GAMT	Q14353	GAMT_p.T209M	13	2	1	1	12C(57.0214)	HCT-15;MOLT-4	yes
AEGSAVSDTQHAAR	GAN	Q9H2C0	GAN_p.P10T	14	2	1	1	N-term(42.0106)	HCT-15	no
EPWLLPSQHNDIIQDALGQR;REPWLLPSQHNDIIQDALGQR	GANAB	Q14697	GANAB_p.R698Q	20;21	3;4;3, 4	1	1;2;4		HCT-15	no
GIQQHKEEAWVIGSVVAR	GART	P22102	GART_p.D752G	18	3	0.862	1		HCT-15	no
DIGFRAIAFLQQPR	GART	P22102	GART_p.V421I	14	3	1	1		HCT-15	no
VQLPTESLQELLDLHR	GBP1	P32455	GBP1_p.T349S	16	3;2, 3	1	1;2		MOLT-4	no
CLTQAGINGTYSPFSLETCR	GCA	P28676	GCA_p.S80A	20	2	1	1	19C(57.0214), 1C(57.0214)	MOLT-4	no
DAQQTTLMNMEIADYGR	GCC2	Q8IWJ2	GCC2_p.E1166G	17	2	0.9846;1	1		HCT-15	no
DIDLSCGSGSSK	GCFC2	P16383	GCFC2_p.N249S	12	2	1	1	6C(57.0214)	MOLT-4	yes
KLAEENPDLQEAYVAK;LAEENPDLQEAYVAK	GDAP1	Q8TB36	GDAP1_p.I186V	16;15	3;2	0.9975;1	1;2		HCT-15	no
AHEQCFLK	GEMIN4	P57678	GEMIN4_p.R1033C	8	2	0.981	1	5C(57.0214)	MOLT-4	no
SSSSYHTWNTGTEGSFVER	GEMIN5	Q8TEQ6	GEMIN5_p.P1155S	19	3	1	1		HCT-15	no
QELIECVANSDEQLGDMFLEEK;QELIECVANSDEQLGDMFLEEKIPSISDLK	GFM1	Q96RP9	GFM1_p.E266D	22;30	2;3	1;0.9749;0.9954;0.8314	2;1	6C(57.0214)	HCT-15	yes
GIIDLIEER;SKLNHNAAFMQIPMGLEGNFKGIIDLIEER	GFM1	Q96RP9	GFM1_p.V215I	9;30	2;4	0.9898;0.9909;0.995;1;0.9841;0.9769;0.9964;0.9658	1;2		HCT-15	no
LQPPSGTELLAFNPIVHPSAITQVLLLANPQKEK;LQPPSGTELLAFNPIVHPSAITQVLLLANPQK	GGA1	Q9UJY5	GGA1_p.P581L	34;32	4;3	1;0.5096;0.5825	1		HCT-15	no
NLLDLLSPQPAPCPLNYVSQK	GGA2	Q9UJY4	GGA2_p.A424P	21	2	1	1;2	13C(57.0214)	HCT-15;MOLT-4	yes
KEDLAGSSLEDYVR	GIMAP6	Q6P9H5	GIMAP6_p.G171S	14	3	0.977	1		MOLT-4	no
EEDFHPELESLDGDLDPGLPSTEDAILK	GIT1	Q9Y2X7	GIT1_p.V645A	28	3	1	1		HCT-15	no
LDPQLQLHCSDEISSLCAEEATAQEQTGQVEECLK	GLG1	Q92896	GLG1_p.A1022T	35	3	1	1;3	17C(57.0214), 33C(57.0214), 9C(57.0214)	HCT-15	no
ATLELTHNWGTEDDATQSYHNGNSDPR;KATLELTHNWGTEDDATQSYHNGNSDPR	GLO1	Q04760	GLO1_p.E111A	27;28	3;4, 5;3, 4, 5;3, 4	1	1;3;2;4;5;6		MOLT-4	no
HASSGSFLSSANEHLK;HASSGSFLSSANEHLKEDLNLR	GLRX3	O76003	GLRX3_p.P123S	16;22	3;3, 4;4	1;0.999;0.9496;0.9666;0.8787;0.8739	1;2		HCT-15	no
AAGAAEAAVAAVEEVGSAGHFEELLR;AAGAAEAAVAAVEEVGSAGHFEELLRLK	GLRX3	O76003	GLRX3_p.Q21H	26;28	2;2, 3;3	1;0.8461;0.9519	2;1;4;3	N-term(42.0106)	HCT-15	no
DDGSWEFIEGYR	GLUD1	P00367	GLUD1_p.V131F	12	2	1;0.9993	1		MOLT-4	no
ETNNAVIIMK;KETNNAVIIMK	GMFB	P60983	GMFB_p.A31V	10;11	2	0.9203;0.9997	1		HCT-15	no
INAGMYILSPAVLR	GMPPB	Q9Y5P6	GMPPB_p.Q184R	14	2	1	2;1		HCT-15	no
QTFTGHKSDINAICFFPNGNAFATGSDDATCR	GNB1	P62873	GNB1_p.E226K	32	4;3	0.9999;0.8668	2;1	14C(57.0214), 31C(57.0214)	MOLT-4	no
NSLEFFTMLAQR	GNL3	Q9BVP2	GNL3_p.V367M	12	2	1;0.6375	1		HCT-15;MOLT-4	no
IMQDQSEGNSLQNQALQTLQER	GOLGA5	Q8TBA6	GOLGA5_p.F350L	22	2;2, 3	1	4;6;1;3	2M(15.9949);	HCT-15;MOLT-4	no
LSSTDQQESCSSTPGLEEPLFK;ESIDGKLSSTDQQESCSSTPGLEEPLFK	GOLGB1	Q14789	GOLGB1_p.P1249S	22;28	2;3	1;0.9952;0.9999	1	10C(57.0214);16C(57.0214)	HCT-15	yes
DSSCVLQAMLATQLR	GPC1	P35052	GPC1_p.R94C	15	2	1;0.9998	1	4C(57.0214)	HCT-15	no
SSSHPEPGPWAPLSPR	GPRIN2	O60269	GPRIN2_p.R5H	16	2	1;0.9968	1	N-term(42.0106)	HCT-15	no
AVATSPSLEAPAALHVFPEVTLGSSLEEAPSPVR	GPRIN2	O60269	GPRIN2_p.V375A	34	3	1	1		HCT-15	no
RFQTIDIEPDIEALLSQGLSCA;YSRRFQTIDIEPDIEALLSQGLSCA	GPX1	P07203	GPX1_p.P200L	22;25	2;3	1;0.3539	2;1	21C(57.0214);24C(57.0214)	HCT-15	yes
FWRPEEPIEVIRPDIAALVR	GPX8	Q8TED1	GPX8_p.K182R	20	4	1	1		HCT-15	no
VNLEEQLK;VNLEEQLKETVEK	GRPEL1	Q9HAV7	GRPEL1_p.K66N	8;13	2;2, 3;3	0.8957;1;0.7812;0.8627;0.9235;0.997;0.9884	1;3;4;2		HCT-15	no
QEPFLLSGGDDGALK;QEPFLLSGGDDGALKIWDLR	GRWD1	Q9BQ67	GRWD1_p.R319Q	15;20	2;3	1;0.9999;0.994	1;2		HCT-15;MOLT-4	no
SQEVDYTDIK	GSK3A	P49840	GSK3A_p.A118D	10	2	0.9999;0.9512	1		HCT-15	no
HNVEVLGILSDDVETDNVAPGENLK;GQQLVMMPNKHNVEVLGILSDDVETDNVAPGENLK	GSPT1	P15170	GSPT1_p.T355N	25;35	2;3;4	0.9069;1	1		HCT-15	no
SQNKEDYDGLKEEFR;EDYDGLKEEFRK	GSTO1	P78417	GSTO1_p.A140D	15;12	3	1	1		HCT-15	no
YVSLIYTNYEAGKDDYVK	GSTP1	P09211	GSTP1_p.I105V	18	2, 3;3	1	3;7;1;2;4;5		MOLT-4	no
CKYVSLIYTNYEAGKDDYVK	GSTP1	P09211	GSTP1_p.I105V	20	3, 4;3	1	2;3;4;1;5	1C(57.0214)	MOLT-4	yes
QVPTLKIDGITIHQSLAIIEYLEETRPTPR;IDGITIHQSLAIIEYLEETRPTPR	GSTZ1	O43708	GSTZ1_p.M82T	30;24	5;4	1	1		HCT-15;MOLT-4	no
KASELCIHDLEDDLEMSSDASDASGEEGGRVPK;ASELCIHDLEDDLEMSSDASDASGEEGGRVPK	GTF2F1	P35269	GTF2F1_p.R206C	33;32	5;4	1	1	6C(57.0214);5C(57.0214)	HCT-15	no
GSTESFGAANISQAAR	GTF3C1	Q12789	GTF3C1_p.F1959S	16	2	0.9949;0.9881;1	1		HCT-15;MOLT-4	no
GKDWEIPVPVGISVTDENGK	GTPBP10	A4D1E9	GTPBP10_p.C88W	20	3	1	1		HCT-15	no
SGAHVVVTGPPNAGK	GTPBP3	Q969Y2	GTPBP3_p.V250A	15	2;3	1	1		HCT-15	no
SVELEETLPVTTAEGMAK	H1FX	Q92522	H1FX_p.A8T	18	2	1	2;1;3	N-term(42.0106)	MOLT-4	no
KFAENPK;KKFAENPK;FAENPKAGDEFVEK	HADH	Q16836	HADH_p.L86P	7;8;14	2;2, 3;3	0.923;0.9919;1;0.7718;0.7338;0.9984;0.99;0.8783;0.9978;0.7939;0.9638;0.913;0.8361;0.9999;0.999;0.9552;0.9961	1;2;3		HCT-15;MOLT-4	no
FGGGNPELLTHMVSK	HADHA	P40939	HADHA_p.Q621H	15	2, 3;2;3	1	5;1;4;3	12M(15.9949);	HCT-15	no
IAACNEKGYGPATQVR	HCFC1	P51610	HCFC1_p.R1986C	16	2, 3;3	1	3;2;1	4C(57.0214)	HCT-15	no
TLEGLQVEEEPVYK	HCLS1	P14317	HCLS1_p.E361K	14	2	1	2;1		MOLT-4	no
KTTPIEAASSGAR;TTPIEAASSGAR	HCLS1	P14317	HCLS1_p.T235A	13;12	2;2, 3	1;0.9943;0.9708;0.9982;0.9977;0.9999;0.9321;0.9994;0.9956;0.972;0.9886	1;2		MOLT-4	no
LEGILEGLGLR	HDHD3	Q9BSH5	HDHD3_p.G146E	11	2	0.9891;1;0.9738	1		HCT-15;MOLT-4	no
EHILPSLAHLLPALDCLEGSTTGL;DSVPKEHILPSLAHLLPALDCLEGSTTGL	HDHD3	Q9BSH5	HDHD3_p.P249T	24;29	3;3, 4	1	1;2;3	16C(57.0214);21C(57.0214)	HCT-15	yes
AGALMMPLVDQLENR	HEATR1	Q9H583	HEATR1_p.E2017G	15	2	1;0.8789	1;2	;5M(15.9949)	HCT-15;MOLT-4	no
NFGAENPDPFVPVLSTAVK	HEATR1	Q9H583	HEATR1_p.N1694S	19	2	1;0.9853;0.747;0.9968;0.9365	2;1		HCT-15;MOLT-4	no
ISYGPDWKDFYVVEPLAFEGTPEQK;DFYVVEPLAFEGTPEQK	HEXA	P06865	HEXA_p.I436V	25;17	3;2, 3;2	1	2;1;3		HCT-15;MOLT-4	no
SAGLAPDCEASATAETTVSSVGTCEAAAK;SAGLAPDCEASATAETTVSSVGTCEAAAKSPEPK	HINT3	Q9NQE9	HINT3_p.G36A	29;34	2;3	1;0.9998	2;1	24C(57.0214), 8C(57.0214)	HCT-15;MOLT-4	no
AQEALDAVSTLEEGHTQYLTSLADASALVAALTR	HIP1R	O75146	HIP1R_p.A676T	34	3	1	1;2		HCT-15	no
KESYSVYMYK;ESYSVYMYK	HIST1H2BD	P58876	HIST1H2BD_p.V42M	10;9	2	1;0.9118;0.9904;0.9567;0.9103;0.8297;0.9922;0.9692;0.8767;0.9863	1;2	;8M(15.9949);7M(15.9949)	MOLT-4	no
LLLPGELANHAVSEGTK;EIQTAVRLLLPGELANHAVSEGTK;LLLPGELANHAVSEGTKAVTK	HIST1H2BL	Q99880	HIST1H2BL_p.K109N	17;24;21	2, 3;3;4;2	1;0.9609;0.8138;0.8982	2;3;1;7;4		HCT-15	no
HLHLAVR	HIST2H2AB	Q8IUE6	HIST2H2AB_p.Q85H	7	2	0.7582;0.9091;0.7855	1		HCT-15	no
PEPAKSTPAPK	HIST2H2BE	Q16778	HIST2H2BE_p.A8T	11	3;2, 3	0.9775;1	1;2		HCT-15	no
WEAAHVAEQLR	HLA-A	P04439	HLA-A_p.E176V	11	3	0.9884	1		HCT-15	no
SWTAADMAAQTTK	HLA-A	P04439	HLA-A_p.I166T	13	2	1;0.9975	1;3		HCT-15	no
SWTAADMAAQITQR	HLA-A	P04439	HLA-A_p.K168Q	14	2	1	1;3		MOLT-4	no
YTCHVQHEGLPEPLTLR	HLA-A	P04439	HLA-A_p.K292E	17	3	1	1	3C(57.0214)	MOLT-4	yes
GYQQDAYDGKDYIALNEDLR	HLA-A	P04439	HLA-A_p.R138Q	20	3	1	1;2		MOLT-4	no
GGSYSQAASSDSAQGSDVSLTACKV;KGGSYSQAASSDSAQGSDVSLTACKV	HLA-A	P04439	HLA-A_p.T345S	25;26	2;3;2, 3	1;0.993;0.6096	2;1;3	23C(57.0214);24C(57.0214)	HCT-15	yes
AYLDGTCVEGLRR	HLA-A	P04439	HLA-A_p.W191G	13	2, 3	0.8184	2	7C(57.0214)	HCT-15	yes
FISVGYVDGTQFVR	HLA-B	P01889	HLA-B_p.D54G	14	2	1	1		MOLT-4	no
AYLEGLCVEWLR	HLA-B	P01889	HLA-B_p.E187L	12	2	1	2;1	7C(57.0214)	MOLT-4	yes
EPWVEQEGPEYWDR	HLA-C	P10321	HLA-C_p.A73E	14	2	1;0.9878;0.9403	1;2		HCT-15	no
DGEDQTQDTELVETMPAGDGTFQK	HLA-C	P10321	HLA-C_p.R258M	24	2	1	1;4		HCT-15	no
MFGCDLGPDGR	HLA-C	P10321	HLA-C_p.S123F	11	2	0.9721	1	4C(57.0214)	HCT-15	yes
MYGCDLGPDGR	HLA-C	P10321	HLA-C_p.S123Y;HLA-B_p.V127L	11	2	0.9993;0.9999;0.9792	1	4C(57.0214)	HCT-15	yes
KGVVKVEK	HMGB1	P09429	HMGB1_p.A178V	8	2	0.9985;1	1;2		MOLT-4	no
RPPSAFFLFCSEYCPK	HMGB1	P09429	HMGB1_p.R110C	16	2, 3;3	1	3;1;4	10C(57.0214), 14C(57.0214)	MOLT-4	no
GFGFVTFDDHDPVDKIALQK;GFGFVTFDDHDPVDKIALQKYHTINGHNAEVR;IALQKYHTINGHNAEVR;RGFGFVTFDDHDPVDKIALQK;IALQKYHTINGHNAEVRK	HNRNPA2B1	P22626	HNRNPA2B1_p.V170A	20;32;17;21;18	3, 4;5, 6;5, 6, 7;3;4;5, 7;4, 6;4, 5, 6, 7;3, 4, 5	1	2;3;1;4;5;6;11		HCT-15	no
VVVPSKR	HNRNPC	P07910	HNRNPC_p.A152V	7	2	0.6171;0.9663;0.8885;0.9078;0.9973;0.9985;0.9751;1;0.8971	1		MOLT-4	no
ITGEAFMQFASQELAEK	HNRNPF	P52597	HNRNPF_p.V157M	17	2	1	3;2;1	7M(15.9949);	HCT-15	no
YIELFLNSTPGGGSGMGGSGMGAYGR	HNRNPH3	P31942	HNRNPH3_p.G284A	26	2	1	3;2;7;5	21M(15.9949);;16M(15.9949), 21M(15.9949);16M(15.9949)	MOLT-4	no
YIELFLNSTPGGGYGMGGSGMGGYGR	HNRNPH3	P31942	HNRNPH3_p.S275Y	26	2	1;0.9871	2;3;1	16M(15.9949), 21M(15.9949);16M(15.9949)	HCT-15	no
LFHECCPHSTDR;ENTQTTIKLFHECCPHSTDR	HNRNPK	P61978	HNRNPK_p.Q182H	12;20	2, 3, 4;4;3	1;0.9969;0.9899	4;1	5C(57.0214), 6C(57.0214);13C(57.0214), 14C(57.0214)	HCT-15	no
YNVLGVETVLNQMR	HNRNPUL2	Q1KMD3	HNRNPUL2_p.A486V	14	2	1	1;2;3	;13M(15.9949)	MOLT-4	no
AAQLLDVR	HOMER3	Q9NSC5	HOMER3_p.S342R	8	2	0.9718;0.9966	2;1		HCT-15;MOLT-4	no
WLPPFVELAQQQGGPGWGAGGPGLPLYHR	HPS6	Q86YV9	HPS6_p.R606H	29	3	1	1		HCT-15	no
QLGQDLLNSYTENEGK	HSPA4L	O95757	HSPA4L_p.I601T	16	2	1;0.8457	1;2;3		HCT-15	no
IEIEPFYEGEDFSETLTR	HSPA5	P11021	HSPA5_p.S311P	18	2	1;0.9055	2;4;3;8;1;6		MOLT-4	no
IINEPMAAAIAYGLDKR	HSPA5	P11021	HSPA5_p.T203M	17	3;2, 3	1	1;2;3	;6M(15.9949)	MOLT-4	no
SQIFSIASDNQPTVTIK;KSQIFSIASDNQPTVTIK;NTVVPTKKSQIFSIASDNQPTVTIK	HSPA5	P11021	HSPA5_p.T453I	17;18;25	2;2, 3;3;3, 4	1	1;4;2;3		HCT-15	no
KFDDAVVQSDMK	HSPA8	P11142	HSPA8_p.R77K	12	2;2, 3	1	1;9;4;6;3;2	11M(15.9949)	HCT-15	no
ALSSSTQASIEIDSLYEGIDFYTSITR;RALSSSTQASIEIDSLYEGIDFYTSITR	HSPA8	P11142	HSPA8_p.T273A	27;28	2;3	1;0.9999	5;6;1;3		HCT-15	no
KYTLPPGVDPAQVSSSLSPEGTLTVEAPMPK;YTLPPGVDPAQVSSSLSPEGTLTVEAPMPK	HSPB1	P04792	HSPB1_p.T151A	31;30	3;2;2, 3	1	6;4;8;7;1;5;3;10;2;16;11	29M(15.9949);28M(15.9949);	HCT-15	no
ALLCLYQECEK	HSPH1	Q92598	HSPH1_p.R265C	11	2	1;0.9901;0.9994;0.986;0.8013;0.9716;0.9881	1;2	4C(57.0214), 9C(57.0214)	HCT-15	no
FFGSLPDSWAR;KFFGSLPDSWAR	HTATIP2	Q9BUP3	HTATIP2_p.S197R	11;12	2;2, 3;3	1;0.9747	1;2		HCT-15	no
LLTQDEGPALVPGSR	IBA57	Q5T440	IBA57_p.G211S	15	2	1;0.9988	1;2		HCT-15	no
EVTVNVLSPR	ICAM1	P05362	ICAM1_p.K469E	10	2	0.9527;0.9988;0.8152	1		HCT-15	no
QMWKSPNDTIR;QMWKSPNDTIRNILGGTVFR;SPNDTIRNILGGTVFR	IDH1	O75874	IDH1_p.G97D	11;20;16	2, 3;3;4	0.9564;0.3402;1	2;1	2M(15.9949);	HCT-15	no
DTLECLEQAEEIIQQEHSDKEEVR	IFIT5	Q13325	IFIT5_p.A70T	24	4	1	1	5C(57.0214)	HCT-15	yes
EEHEVAVLGAPPSTILPR	IFITM1	P13164	IFITM1_p.P13A	18	3	1	2;1		MOLT-4	no
GQPAPQPLHTLVLAAEEGALVAAVEPGPLADGATVR	IL17RA	Q96F46	IL17RA_p.A691T	36	3	1	1		MOLT-4	no
KQPHGGQQKPSYGSGYQSHQGQQQSYNQSPYSNYGPPQCK	ILF3	Q12906	ILF3_p.G772C	40	5;5, 6;4, 5	1	1;2	39C(57.0214)	HCT-15	no
TEEEDVECEDDLILACQPESSVK;KKTEEEDVECEDDLILACQPESSVK	IMPACT	Q9P2X3	IMPACT_p.L151V	23;25	2;4	1;0.9399	1	16C(57.0214), 8C(57.0214);10C(57.0214), 18C(57.0214)	HCT-15	no
KYEQGFITDPVVLNPK;YEQGFITDPVVLNPK	IMPDH2	P12268	IMPDH2_p.S122N	16;15	3;2	1;0.915	1;2		MOLT-4	no
HGFCSIPITDTGR	IMPDH2	P12268	IMPDH2_p.G141S	13	3;2	1	1	4C(57.0214)	MOLT-4	yes
VLAPILPDNFSTHTGSR	INCENP	Q9NQS7	INCENP_p.P293H	17	3	0.974;1;0.8331	1		MOLT-4	no
ATAMYLEHYLDSVENLPCELQR	ING5	Q8WYH8	ING5_p.I14V	22	2	1;0.6611;0.9745	1;3	18C(57.0214), N-term(42.0106);18C(57.0214), 4M(15.9949), N-term(42.0106)	HCT-15	yes
AVGEPMRPLAEECCQLGLGLCDQVDDADLR;AVGEPMRPLAEECCQLGLGLCDQVDDADLRR	IPO4	Q8TEX9	IPO4_p.P580A	30;31	3;4	1;0.9996	1	13C(57.0214), 14C(57.0214), 21C(57.0214)	HCT-15	no
SPDVGLYGVIPECGK;SPDVGLYGVIPECGKTYHSDLAEAK	IQGAP1	P46940	IQGAP1_p.E662K	15;25	2;3	1	1;2	13C(57.0214)	MOLT-4	yes
SPPGAAAPAAAKPPPLSAK	IRF2BP2	Q7Z5L9	IRF2BP2_p.S78P	19	3;2, 3	1;0.9441	1;2		HCT-15;MOLT-4	no
AYLQDLVEGMDFQGPGET	IRF3	Q14653	IRF3_p.S427T	18	2	1;0.9996	2;1		MOLT-4	no
AAALSPEDETWEVLEEAPPPVFPLRPGGLPGLCK	IRGQ	Q8WZA9	IRGQ_p.E444K	34	3	1;0.9963	1;2	33C(57.0214)	MOLT-4	yes
CDEPLNILVR;VPLASQGLGPGSTVLLVVDKCDEPLNILVR	ISG15	P05161	ISG15_p.S83N	10;30	2;3	1	2;1	1C(57.0214);21C(57.0214)	HCT-15	yes
GIVQFLSK	ITGA4	P13612	ITGA4_p.R878Q	8	2	0.9257;0.9751;0.54;0.7874;0.804;0.6813	1		MOLT-4	no
ENPETEEDVGPVVQHICELR	ITGAV	P06756	ITGAV_p.Y810C	20	3	1;0.9989	3;1;2	17C(57.0214)	HCT-15	no
AGLFQHPLQSEYSSITTTHTSATEPFLVDGPTLGAQHLEAGGSLTR	ITGB4	P16144	ITGB4_p.L1779P	46	4, 5;4;5	1	2;3;1;4		HCT-15	no
CSGSGTYVCGLCECSPGYLGTR	ITGB5	P18084	ITGB5_p.N477S	22	2	1	2	12C(57.0214), 14C(57.0214), 1C(57.0214), 9C(57.0214)	HCT-15	no
ISDLISSITQDYHLDEQDAECR	KDF1	Q8NAX2	KDF1_p.G295C	22	3	1	1	21C(57.0214)	HCT-15	no
IYSLDPSTQWFSATVVNGNPASK	KDM3A	Q9Y4C1	KDM3A_p.I212V	23	2	1	1		MOLT-4	no
LIHVMLMDNSTPQSEGGTLK	KDM3B	Q7LBC6	KDM3B_p.A256T	20	3	1;0.9659	1		MOLT-4	no
LEEEDEEEEQEAAALDLSVNPASVGGR	KDM4A	O75164	KDM4A_p.A482E	27	2	1	1		MOLT-4	no
QLPPNGDPNFKLFNIR;LFNIRGSPQQIDHAK;QLPPNGDPNFKLFNIRGSPQQIDHAK	KHSRP	Q92945	KHSRP_p.I476N	16;15;26	3;4;5;4, 5	1;0.9771	1;2		HCT-15	no
HSVGVIIGR	KHSRP	Q92945	KHSRP_p.V337I	9	2	1;0.9995;0.9999;0.9989;0.972	1		MOLT-4	no
NYSHETVPK	KIAA1217	Q5T5P2	KIAA1217_p.Q1260H	9	2	0.9991	1		HCT-15	no
VHSEAISPALEEK	KIAA1671	Q9BY89	KIAA1671_p.P752L	13	2	1	1		HCT-15	no
AAEAAPPTQEAQGETEPTEQSPDALEQAADTSR;AAEAAPPTQEAQGETEPTEQSPDALEQAADTSRR	KIAA1967	Q8N163	KIAA1967_p.A467S	33;34	3	1;0.9994	1;3		MOLT-4	no
ENESDSLIQELETSIK;ENESDSLIQELETSIKK	KIF20B	Q96Q89	KIF20B_p.N756I	16;17	2;3	1;0.5939	1;2		MOLT-4	no
ALVIYEGQLGPDNPNVAR	KLC4	Q9NSK0	KLC4_p.A365V	18	2	1	1		MOLT-4	no
EDSELSTGLMDSEMTPTIEGCVK	KMT2C	Q8NEZ4	KMT2C_p.N729D	23	2	1	1	21C(57.0214)	MOLT-4	no
TVYSLQPSSALSGGQPADTQTR	KNSTRN	Q9Y448	KNSTRN_p.P92S	22	2	1	1		HCT-15	no
GLDPALGGETLASR	KNSTRN	Q9Y448	KNSTRN_p.S232G	14	2	1	1		HCT-15	no
LVVVGAGDVGK	KRAS	P01116	KRAS_p.G13D	11	2	0.9847;0.9997;0.9742;0.9601	1		HCT-15	no
SVSFEQAVQILQDDVACDIIK	KRR1	Q13601	KRR1_p.R134Q	21	2	1	1;2	17C(57.0214)	MOLT-4	yes
TLQGLEIELQSQLSMKAGLENTVAETERR	KRT13	P13646	KRT13_p.C354R	29	4	0.9126;0.3988	1		HCT-15	no
VQALEQHNQLLETR	KRT80	Q6KB66	KRT80_p.R107H	14	3	1	1		HCT-15	no
SLPATVTQIIMLFNTFSPTGLLLYLGSYGTK	LAMA1	P25391	LAMA1_p.N2339T	31	3	0.9452	1	11M(15.9949)	HCT-15	no
FGYYGDALR	LAMB1	P07942	LAMB1_p.Q1022R	9	2	0.9458	1		HCT-15	no
TGGSAQPETPYSGHGLLIDSLVLLPR	LAMB2	P55268	LAMB2_p.P711H	26	3	1	1		HCT-15	no
TVNDTSTEAYNLLLR	LAMC1	P11047	LAMC1_p.A1204V	15	2	1	1		HCT-15	no
ETPNLGPYSPCVLCTCNGHSETCDPETGVCNCR	LAMC1	P11047	LAMC1_p.A725T	33	3	1	1;3	11C(57.0214), 14C(57.0214), 16C(57.0214), 23C(57.0214), 30C(57.0214), 32C(57.0214)	HCT-15	no
CQPGFHSLTEAGCRPCSCDPSGSIDECNVETGR	LAMC1	P11047	LAMC1_p.I458V	33	4	1	1	13C(57.0214), 16C(57.0214), 18C(57.0214), 1C(57.0214), 27C(57.0214)	HCT-15	no
AFVNPFPDYEAAAGALLASGAAEETGCVRPPATPDEPGLPFHQDGK	LANCL2	Q9NS86	LANCL2_p.T56P	46	4	1;0.5313	2;1	27C(57.0214)	HCT-15	yes
ADMGGAATICSAIVSAAKLNLPINIIGLAPLCENIPSGK	LAP3	P28838	LAP3_p.M338I	39	3	0.9919	1	10C(57.0214), 32C(57.0214)	HCT-15	no
LNLPINIIGLAPLCENIPSGK	LAP3	P28838	LAP3_p.M338I	21	2	1	1	14C(57.0214)	HCT-15	yes
IEIKQGDNCDSIIR	LARS	Q9P2J5	LARS_p.R1088K	14	3	1	1	9C(57.0214)	HCT-15	yes
FNLSQESSYIATQYSLRPR	LBR	Q14739	LBR_p.S154N	19	3;2, 3	1;0.9999;0.9773	1;2;3		HCT-15;MOLT-4	no
DQEHDEDEDFFLSEGR	LCA5	Q86VQ0	LCA5_p.G656D	16	3;2, 3	1	2;1		HCT-15	no
DTASVLEGLK	LETM1	O95202	LETM1_p.P530S	10	2	0.9597;1;0.9863	1		MOLT-4	no
TLQALEFHTVPFQLLTR	LGALS3BP	Q08380	LGALS3BP_p.A392T	17	3;2, 3	1	2;1		HCT-15	no
FQVDLQNGSSVKPR	LGALS8	O00214	LGALS8_p.M56V	14	3	1	1		HCT-15	no
SGTPQLSLPFAAR	LGALS8	O00214	LGALS8_p.R184S	13	2	1;0.5745;0.9607;0.9895	1		HCT-15;MOLT-4	no
TVEHGFPHQPSALGYSPSLHILAIGTR	LLGL2	Q6P1M3	LLGL2_p.R45H	27	4, 5;3, 4, 5	1	2;4		HCT-15	no
SVGGSGVGSFGDNLVTR	LMNA	P02545	LMNA_p.G634V	17	2	1;0.6574	2;1;4		HCT-15	no
ICIDSLSAQLSQLQK;ICIDSLSAQLSQLQKQLAAK	LMNA	P02545	LMNA_p.R298C	15;20	2;3;2, 3	1;0.4776	2;1;3;4	2C(57.0214)	HCT-15	no
RLVEADSSR;RLVEADSSRQQEYDFK;LVEADSSR	LMNB2	Q03252	LMNB2_p.V244A	9;16;8	2;3	1;0.5778	2;1		HCT-15	no
VVDNPIYLSDMGAALTGAESHELQDVLEETNIPKWLYK	LONP1	P36776	LONP1_p.R358W	38	4	1	1		HCT-15	no
IASPLEAPVFVAAPHSTFFDGIACVVAGLPSIVSR	LPCAT2	Q7L5N7	LPCAT2_p.M163I	35	3	1	1	24C(57.0214)	HCT-15	no
KLGNDAVSQDSSSPALSSVER;LGNDAVSQDSSSPALSSVER	LRRC16A	Q5VZK9	LRRC16A_p.G1202S	21;20	3;2	1;0.972	1;2		HCT-15	no
LQQLPADFGHLVNLQHLDLLNNK;NKLQQLPADFGHLVNLQHLDLLNNK	LRRC59	Q96AG4	LRRC59_p.R83H	23;25	3, 4;4	1;0.9793	2;1		HCT-15	no
AIILDLSCNK	LRRC59	Q96AG4	LRRC59_p.T42I	10	2	1;0.9997;0.9817	1	8C(57.0214)	HCT-15	yes
SGLVVEEDLFNILPPEVK	LRRC8A	Q8IWT6	LRRC8A_p.T793I	18	2	0.941	1		MOLT-4	no
SNTIQSGPEGSLVNSQSLK	LRRC8C	Q8TDW0	LRRC8C_p.D205G	19	2	1	1		MOLT-4	no
ALDSNSLENDDLSAPGREPGDFNPESR;KALDSNSLENDDLSAPGREPGDFNPESR	LRRFIP1	Q32MZ4	LRRFIP1_p.H783D	27;28	3;4	1	1;2		MOLT-4	no
DRGLSIPRVDTLDEY;GLSIPRVDTLDEY	LSM1	O15116	LSM1_p.A127V	15;13	3;2	0.9477;1;0.9516	1		HCT-15	no
QQHEGAQGTLDSGEPPQCR	LSP1	P33241	LSP1_p.A100T	19	2	1	1	18C(57.0214)	MOLT-4	yes
YVQSAQSQIHNTCWAMMGLMAVR	LSS	P48449	LSS_p.L642V	23	3	1	1	13C(57.0214)	HCT-15	no
VCEVCSAHLGLHDNDRR	LUC7L	Q9NQ29	LUC7L_p.Y196H	17	3	0.9857	1	2C(57.0214), 5C(57.0214)	MOLT-4	no
MADGPLKNRPETVVSR	LUZP1	Q86V48	LUZP1_p.D868N	16	3	1	1	1M(15.9949)	HCT-15	no
SRGSGAEETSTMEEDRVPVICI	MAF1	Q9H063	MAF1_p.G236R	22	3	1	2;1	21C(57.0214)	HCT-15;MOLT-4	yes
TLACVCALLVWHPAGPGEK	MAP1S	Q66K74	MAP1S_p.S411C	19	3	1	1	4C(57.0214), 6C(57.0214)	HCT-15	no
IVPAKDLVLLSEIEVAQANDIISYTEISSAEK;IVPAKDLVLLSEIEVAQANDIISYTEISSAEKVALSSETEVALAR	MAP4	P27816	MAP4_p.S427Y	32;45	3;4	1	1;3;2		HCT-15	no
DMELPIEK;DMELPIEKEVALVK;DMQPSMESDMALVKDMELPIEK	MAP4	P27816	MAP4_p.T310I	8;14;22	2;2, 3;3	0.881;0.9794;0.9297;0.9802;0.9678;1;0.8693	1;2;4	;2M(15.9949)	HCT-15	no
GISEDSHLESLQDVGQSAAPTFMISPETITGTGK;GISEDSHLESLQDVGQSAAPTFMISPETITGTGKK	MAP4	P27816	MAP4_p.V628I	34;35	3;3, 4;4	1	3;5;2;4;1;8	23M(15.9949);	HCT-15	no
ALREWEEAER	MAP7	Q14244	MAP7_p.R558W	10	2, 3;3	1;0.9755	3;2;1		HCT-15	no
EEPIPQKPQWSLPSK	MAP7D1	Q3KQU3	MAP7D1_p.E770K	15	2	0.9808	2		MOLT-4	no
FFDANYDGKDYDHVAAR	MAPRE1	Q15691	MAPRE1_p.P126H	17	3, 4	1	2		HCT-15	no
TAAAHKAGPGVVR	MAPRE1	Q15691	MAPRE1_p.P173H	13	2;3;2, 3	0.9632;1	1;2		HCT-15	no
DCGEAAAQWITSFLK	2023-03-01	Q5VT66	MARC1_p.T165A	15	2	1	2;1	2C(57.0214)	HCT-15	no
WVHQACLQHWVDEK	2023-03-05	Q9NX47	MARCH5_p.R49H	14	3	1	1	6C(57.0214)	HCT-15	yes
SDVYYFSPR	MBD2	Q9UBB5	MBD2_p.S183R	9	2	0.988	1		HCT-15	no
TQLEINGHNNLIQQK	MBNL1	Q9NR56	MBNL1_p.R84H	15	3;2, 3	1	1;2;3		MOLT-4	no
KPLVSVYSNVHGHR	MCAT	Q8IVS2	MCAT_p.A303G	14	3	0.9999	1		HCT-15	no
FMEPAVEPLTQALK	MCAT	Q8IVS2	MCAT_p.L273F	14	2	1	1	2M(15.9949)	HCT-15	no
NILGAQVSEVVPLPEHGVSVVFVNLGNTK	MCEE	Q96PE7	MCEE_p.A76V	29	3	1;0.9047	1;2		MOLT-4	no
DLPPFEDESEGLLGTEGPLEEEEDGEELIGDDMER	MCM2	P49736	MCM2_p.G76D	35	3	1	1		MOLT-4	no
VSHLPLVEELR	MCM2	P49736	MCM2_p.I285V	11	3	0.982;1;0.9998	1;2		HCT-15	no
FDLIFLMLDPQDEAYDRR	MCM4	P33991	MCM4_p.L650M	18	3	1	1		HCT-15	no
NTLANIAMRPGLEGYALPR	MCM5	P33992	MCM5_p.T180A	19	3	0.9294;1	1;2		MOLT-4	no
QIADEDFYEK	MCM7	P33993	MCM7_p.E329D	10	2	1;0.9997	2		HCT-15	no
QCVLSTLAQLLLDKDCTVLAGR	MDN1	Q9NU22	MDN1_p.V61A	22	3	1	2	16C(57.0214), 2C(57.0214)	HCT-15	no
CLFASGSPFEPVK;CLFASGSPFEPVKLTDGR	ME2	P23368	ME2_p.G450E	13;18	2;3;2, 3	1	2;1;3	1C(57.0214)	MOLT-4	yes
ASVPLLPPLPPPPPEPESSEDPTSPPEPQDLSSSVCKEEK	MECP2	P51608	MECP2_p.P379S	40	3	1	2	36C(57.0214)	HCT-15	yes
DEVVSPLPSALQGPSCSLSAPPAASVISAPPSSSSR	MEPCE	Q7L2J0	MEPCE_p.G341C	36	3	1	1	16C(57.0214)	HCT-15	no
DYNDAAMAR	MESDC2	Q14696	MESDC2_p.D62A	9	2	0.9363;0.9349;0.9615	1		HCT-15	no
VIELAPAGMPTQQQVPFLSVGGDIGVR	METTL13	Q8N6R0	METTL13_p.M359I	27	2	1	1		MOLT-4	no
RPDYAPMESSDDEDEEFQFIK;RPDYAPMESSDDEDEEFQFIKK	MFAP1	P55081	MFAP1_p.E55D	21;22	3	1	1;3;2		HCT-15	no
VGPTEAETGLAEPR	MFSD7	Q6UXD7	MFSD7_p.A2V	14	2	0.9561	2	N-term(42.0106)	HCT-15	no
IMLSFHEEQGVLPETFLANFPSLIK	MGEA5	O60502	MGEA5_p.E829G	25	3	1;0.9998	2;1		HCT-15	no
ASVVDGIPLVAAPSLNATTVVTTVYQEPIMSQGAALSGEPTTLTK	MGEA5	O60502	MGEA5_p.T415I	45	3	1	2;1		HCT-15	no
ESSSPESFITEEVDELSSPQQGTR	MGRN1	O60291	MGRN1_p.S504L	24	2	1	1		MOLT-4	no
MEEPGATPQPYLGLLLEELR	MIA2	O15320	MIA2_p.V6A	20	2	1	1	N-term(42.0106)	HCT-15	no
VEQMPQASPGLALR	MICALL1	Q8N3F8	MICALL1_p.P583L	14	2	0.993;1	1		HCT-15	no
SSPTLLTPGMMENLFHEMGHAMHSMLGR	MIPEP	Q99797	MIPEP_p.S488G	28	4, 5;4	1	2		HCT-15	no
QKLDPTASVTGSK	MKI67	P46013	MKI67_p.A1445T	13	2	1	1		HCT-15	no
KVDVEEELFALR	MKI67	P46013	MKI67_p.F1524L	12	2, 3;3	1	2;1		MOLT-4	no
EELLAVSKFTR	MKI67	P46013	MKI67_p.G1042S	11	2;2, 3	1	2;1		HCT-15	no
TIKIPCDSPQSDPVDTPTSTK	MKI67	P46013	MKI67_p.T1247I	21	3	1	2;1	6C(57.0214)	MOLT-4	yes
SFLFSSHSSK	MOB1A	Q9H8S9	MOB1A_p.R8H	10	2	1;0.9227;0.9705;0.9958	2;1	N-term(42.0106)	MOLT-4	no
ARPEDVISEGRR	MPST	P25325	MPST_p.G294R	12	3	0.9869;1	1		HCT-15	no
TDVPIYDGSWVEWYMR	MPST	P25325	MPST_p.P267T	16	2	0.9995;1	2;1		HCT-15	no
LASTLLDAITDKDPLVQEQVCSALCSLGEVRPVETLR	MROH1	Q8NDA8	MROH1_p.A38V	37	4	1	1	21C(57.0214), 25C(57.0214)	HCT-15	no
TNFFIQLVRPSVAQPEDTVQFR	MRPL23	Q16540	MRPL23_p.G32S	22	3	1	1		HCT-15	no
NVVYPLYQLGGPQLR	MRPL23	Q16540	MRPL23_p.R11Q	15	2	1;0.9999	2;1		HCT-15	no
ICVAELIQQLQQQALSEPAVVQK;ICVAELIQQLQQQALSEPAVVQKR	MRPL28	Q13084	MRPL28_p.Y230C	23;24	2;3	1;0.9888	2;1	2C(57.0214)	HCT-15	no
TVMIPGPQLKPEEEYEEAQVEAQKPQLA	MRPL45	Q9BRJ2	MRPL45_p.G298V	28	3	0.9995	2		MOLT-4	no
VRDVFDFYNVPIQDR	MRPL50	Q8N5N7	MRPL50_p.L127F	15	3;2, 3	1	1;2		MOLT-4	no
LLPHGLAVYASPENK	MRPL9	Q9BYD2	MRPL9_p.Q126H	15	3	0.6413;0.9626	1		HCT-15	no
EALDVLDAVLK	MRPS27	Q92552	MRPS27_p.G284D	11	2	1;0.962	2;1		HCT-15;MOLT-4	no
QLATVNEQSLQNGFEELIQWTK	MRPS31	Q92665	MRPS31_p.P293S	22	2	1	1		HCT-15	no
LDPGTAEQVPDFVTFLYQITR	MSH3	P20585	MSH3_p.A1045T	21	2	1	1;2		HCT-15	no
CAQDCICK;CAQDCICKGASDK	MT2A	P02795	MT2A_p.G47D	8;13	2;2, 3;3	0.9972;1;0.836	1;3	1C(57.0214), 5C(57.0214), 7C(57.0214)	HCT-15	no
GLANHGQTR	MTA1	Q13330	MTA1_p.A612T	9	2	1;0.8752;0.7532;0.9938;0.8878;0.9802;0.9125;0.9998	1;2		HCT-15;MOLT-4	no
EVSSSFDQVIK;EVSSSFDQVIKETTR	MTCH2	Q9Y6C9	MTCH2_p.H119Q	11;15	2;3	0.9855;0.9916;0.9067;0.992;0.9766;0.9969;1	1;2		HCT-15	no
VLTGTGNVNVIQPNYPAAAR	MTG1	Q9BT17	MTG1_p.I293V	20	2	0.9999	1		HCT-15	no
VAGGAELSVAAGVAEGQMENILQEATK;VAGGAELSVAAGVAEGQMENILQEATKEESGVEEPAHR	MTMR3	Q13615	MTMR3_p.P673A	27;38	2;4	1	1		HCT-15	no
EVAQQAVDADVHAVGVSTLAAGHK;EVAQQAVDADVHAVGVSTLAAGHKTLVPELIK	MUT	P22033	MUT_p.I671V	24;32	3, 4;4;5;3;4, 5	1;0.9999;0.7686	2;1		HCT-15;MOLT-4	no
DQALAEHCLAALTECAASGDGNILALAVDASR;SSRDQALAEHCLAALTECAASGDGNILALAVDASR	MUT	P22033	MUT_p.R532H	32;35	3;4	1	2;1;3	15C(57.0214), 8C(57.0214);11C(57.0214), 18C(57.0214)	HCT-15;MOLT-4	no
KSEDGTPAEDGTPAATGGSQPPSLGR;SEDGTPAEDGTPAATGGSQPPSLGR;KSEDGTPAEDGTPAATGGSQPPSLGRK;SEDGTPAEDGTPAATGGSQPPSLGRK	MYBBP1A	Q9BQG0	MYBBP1A_p.M1208L	26;25;27	2;3;2, 3	1;0.9915	1;2;3		HCT-15	no
MESRDPAEPMSPGEATQSGARPADR;DPAEPMSPGEATQSGARPADR	MYBBP1A	Q9BQG0	MYBBP1A_p.Q8E	25;21	3	0.9993;1;0.9706	1	N-term(42.0106);	HCT-15;MOLT-4	no
QAPGQTQGGQPWTYHLVQFADLLLNHSHNVTTVIPFTAQQR	MYBBP1A	Q9BQG0	MYBBP1A_p.T563I	41	4, 5	1	3		HCT-15	no
KAPPMPGPVPEAAQPFLFTPR	MYH14	Q7Z406	MYH14_p.R16M	21	3	1;0.996	1		HCT-15	no
IIGLDQVAGMSETALLGAFK	MYH9	P35579	MYH9_p.P633L	20	2	0.8366;0.9999	1		HCT-15	no
DLALGLVPGDRLVEINGHIVESK	MYO18A	Q92614	MYO18A_p.N283I	23	3	1	1		HCT-15	no
IFLQTLDTHHRHHLHYTSR	MYO1G	B0I1T2	MYO1G_p.M489T	19	5;4, 5	1	1;2		MOLT-4	no
ASSGGAGAAAAAAAANLNAVR	MZT1	Q08AG7	MZT1_p.S5G	21	2	1	1	N-term(42.0106)	MOLT-4	no
TGNDCVPVTIIDVR	N4BP2L2	Q92802	N4BP2L2_p.W54C	14	2	0.9693	1	5C(57.0214)	HCT-15	no
LSPYALAFMPPGYEEDMK	NAA15	Q9BXJ9	NAA15_p.F832S	18	2	1	3;4;2;1	17M(15.9949);	HCT-15	no
TGKQEEAFTLAQDVAALEPTDDNSLQALTILYR	NAA25	Q14CX7	NAA25_p.E70D	33	3	1	1;2		HCT-15	no
VQSSYLHSLLEMGDLLK;VQSSYLHSLLEMGDLLKK	NAA25	Q14CX7	NAA25_p.E958D	17;18	3	1	2;1		HCT-15	no
EAQLYAAQTHLK	NASP	P49321	NASP_p.A544T	12	2, 3;2	1;0.9965;0.9639;0.9995;0.987;0.9999	2;1		MOLT-4	no
EAEGLSAEYKK	NASP	P49321	NASP_p.S631L	11	2	1	1		MOLT-4	no
TLHEVSLQESIR	NAT10	Q9H0A0	NAT10_p.Y461H	12	2, 3;3	1;0.9937	3;1;2		HCT-15;MOLT-4	no
SIDPGLKEDTLEFLIK	NCAPD2	Q15021	NCAPD2_p.Q83E	16	3	1	1		HCT-15	no
SACSLESNLEGLAGVLESDLPNYKSK;SACSLESNLEGLAGVLESDLPNYK	NCBP1	Q09161	NCBP1_p.A59S	26;24	3;2	1	1	3C(57.0214)	HCT-15	yes
AEAPAGPTLGLPSPEAESGVDR	NCBP3	Q53F19	NCBP3_p.A20T	22	2	1	1		MOLT-4	no
NAVLNMEAR	NCLN	Q969V3	NCLN_p.T70M	9	2	1	1		HCT-15	no
LSKEPSDTSAAFESTAK	NCOA7	Q8NI08	NCOA7_p.S399A	17	2	0.9998	1		HCT-15	no
EAGVENFIHVSHLNANIK	NDUFA9	Q16795	NDUFA9_p.K163N	18	3	1	1		HCT-15	no
EGQSYQQNCIK	NDUFB10	O96000	NDUFB10_p.N114S	11	2	0.9978	1	9C(57.0214)	HCT-15	yes
DCFIIYQGHHGDVGAPISDVILPGAAYTEK	NDUFS1	P28331	NDUFS1_p.A580S	30	3	0.9996	1	2C(57.0214)	HCT-15	yes
FASEIAGVDELGTTGR	NDUFS1	P28331	NDUFS1_p.D194E	16	2	1	1		HCT-15	no
LYPPGDEEEAELADSSGLYHESSPSPGSPWK	NFATC2IP	Q8NCF5	NFATC2IP_p.G167S	31	3	1	1		HCT-15	no
VSTIAGIGIQGTDK;VSTIAGIGIQGTDKEGGAK	NHLRC2	Q8NBF2	NHLRC2_p.V314I	14;19	2;3	1;0.9977	1;2		HCT-15	no
AAAVADEAVAR	NLE1	Q9NVX2	NLE1_p.P6A	11	2	1;0.9968	1	N-term(42.0106)	HCT-15	no
EHLPDEFIKDEQNK	NMI	Q13287	NMI_p.S16L	14	3	1	1		HCT-15	no
SYQFWDMQPVPK	NMT1	P30419	NMT1_p.T122M	12	2	0.9076;0.9676	1		MOLT-4	no
QKTNVFAPDFIAGVSPFVENDISSR;TNVFAPDFIAGVSPFVENDISSR	NOB1	Q9ULX3	NOB1_p.Y366F	25;23	3;2	1	1		HCT-15	no
EELLIEQK;EELLIEQKK;REELLIEQK	NOL7	Q9UMY1	NOL7_p.F105L	8;9	2	0.9735;0.9205;0.8172;0.9073	1		HCT-15	no
LLQAQAAGVDWR	NOL9	Q5SY16	NOL9_p.S58A	12	2	1;0.57;0.9578	2;1		HCT-15;MOLT-4	no
GDMPPAPVPAGTPAPPGPATMMPDGTLGLTPPTTER	NONO	Q15233	NONO_p.A400D	36	3	0.9941;1	1	21M(15.9949), 3M(15.9949);3M(15.9949)	MOLT-4	no
IGAAIQEELGYNCQTGGVIAEVLR;IGAAIQEELGYNCQTGGVIAEVLRGVR	NOP56	O00567	NOP56_p.I121V	24;27	2;3	1	3;2;5;1	13C(57.0214)	HCT-15	yes
LAALALASSENSSSTPEECEETSEKPK	NOP56	O00567	NOP56_p.M475T	27	2, 3;3	1	5;2;1	19C(57.0214)	HCT-15	yes
KFSKEEPISSGPEEAVGK;EEPISSGPEEAVGK;EEPISSGPEEAVGKSSSK	NOP56	O00567	NOP56_p.V568I	18;14	3;2	1;0.9105;0.9998;0.9511	1;2;4		HCT-15	no
EEPVSSGPEEAAGK;KFSKEEPVSSGPEEAAGK	NOP56	O00567	NOP56_p.V576A	14;18	2;3	1;0.6528	2;1		HCT-15	no
VGLITHSER	NOSIP	Q9Y314	NOSIP_p.R217H	9	2	0.9867;0.9263	1		HCT-15	no
DNGQAPFTITPVFSDFPVR	NPC1	O15118	NPC1_p.H215R	19	2	1	1		MOLT-4	no
ASEDPLLNLVSPLGCEVDVEEGDVGR;ASEDPLLNLVSPLGCEVDVEEGDVGRDSK	NPEPL1	Q8NDH3	NPEPL1_p.L513V	26;29	2;3	0.99;1	1;3;2	15C(57.0214)	HCT-15	yes
ATDKDITDTLSNPEVFNYGVETHEAYK;ATDKDITDTLSNPEVFNYGVETHEAYKQR;DITDTLSNPEVFNYGVETHEAYKQR;DITDTLSNPEVFNYGVETHEAYK	NQO2	P16083	NQO2_p.G58D	27;29;25;23	3, 4;4;3;4, 5;3, 4, 5;5	1	3;2;1		HCT-15;MOLT-4	no
QGCTVTVSDLYAMNFEPR	NQO2	P16083	NQO2_p.L47F	18	2	1;0.9989;0.8975	4;1;3;2	13M(15.9949), 3C(57.0214);3C(57.0214)	HCT-15;MOLT-4	no
SAEPGTETPQVNLSDLK	NSD1	Q96L73	NSD1_p.S726P	17	2	1	1;3		HCT-15	no
ASSSILIDESEPITNIQIR	NSFL1C	Q9UNZ2	NSFL1C_p.T295I	19	2	1	1		HCT-15	no
ASIQTFVPK	NSUN2	Q08J23	NSUN2_p.R687Q	9	2	1;0.6247;0.9629	1		HCT-15	no
LCASGAGATADTAIEEIK	NUBP1	P53384	NUBP1_p.P39A	18	2	0.9997;1	1	2C(57.0214)	MOLT-4	yes
YLQEVINVLETDGHFR	NUCB1	Q02818	NUCB1_p.D60N	16	3	0.999	1		HCT-15	no
RFEHLDPQNQHTFEAR;MDAEQDPNVQVDHLNLLKR;AKMDAEQDPNVQVDHLNLLKR	NUCB1	Q02818	NUCB1_p.Q137R	16;19;21	4;3, 4	1;0.7448;0.9994	1;2	;1M(15.9949);3M(15.9949)	HCT-15	no
AQCLSQETEALGR	NUCB1	Q02818	NUCB1_p.R367C	13	2	1	1	3C(57.0214)	HCT-15	no
FIAPAASLGFR	NUDT6	P53370	NUDT6_p.C114R	11	2	1	1		HCT-15	no
ELAEAMAAQHTAESECEQLVKDVAAWR	NUMA1	Q14980	NUMA1_p.E809D	27	4	1	1	16C(57.0214);16C(57.0214), 6M(15.9949)	HCT-15	yes
AEVSKLEQHCQKQQEQADSLER	NUMA1	Q14980	NUMA1_p.Q1135H	22	4;3	1;0.8494;0.6684	1	10C(57.0214)	HCT-15	yes
QEQHEAQAQVAELELQLWSEQQK;QEQHEAQAQVAELELQLWSEQQKATEK	NUMA1	Q14980	NUMA1_p.R681W	23;27	3;4;3, 4	1	1;2		HCT-15	no
VEFATLQEALAHALMEK	NUMA1	Q14980	NUMA1_p.T1057M	17	3;2, 3	1	3;2;4;5;7	15M(15.9949)	HCT-15	no
MSSPLVDAK	NUP153	P49790	NUP153_p.A323V	9	2	0.999;1	1		HCT-15	no
SSFSLGTIETK	NUP153	P49790	NUP153_p.N1049S	11	2	0.9968;1	1		MOLT-4	no
LTLVPVYTSPQLDMSCPLLQQNK	NUP210	Q8TEM1	NUP210_p.A755V	23	2	1	1;2;3;4	16C(57.0214)	MOLT-4	yes
NPLLDLAAYDQEGR	NUP210	Q8TEM1	NUP210_p.R786L	14	2	1	2;1;3		HCT-15;MOLT-4	no
HFGLEGCEVLIPALK	OGDH	Q02218	OGDH_p.R277H	15	3	1	2;1	7C(57.0214)	HCT-15	yes
ACDMVGQVAITR	OGDH	Q02218	OGDH_p.R919C	12	2	0.9956	1	2C(57.0214)	HCT-15	no
LLDTAFDLDIFK;LLDTAFDLDIFKNFS	OGDH	Q02218	OGDH_p.V1018I	12;15	2	1	1;2		MOLT-4	no
CDPGALVIPFSGALELK;EWVDKCDPGALVIPFSGALELK;IKEWVDKCDPGALVIPFSGALELK	OLA1	Q9NTK5	OLA1_p.Y254C	17;22;24	2;3;4	1;0.9773	1;2	1C(57.0214);6C(57.0214);8C(57.0214)	HCT-15	no
QADSNQYGDKIIEELQDLGPQVWSETK	OS9	Q13438	OS9_p.K266N	27	3	0.796;0.8363;1	1;2		HCT-15	no
GATVLPANTPCNVGSGK	OSBP	P22059	OSBP_p.G334C	17	2	1	1	11C(57.0214)	HCT-15	no
ECLDNRVDVNGLDK	OSTF1	Q92882	OSTF1_p.G98D	14	2;3	1	1	2C(57.0214)	HCT-15	no
QEPLGSDSEGVNCLAYDEAIMAQQDQIQQEIAVQNPLVSER	OTUB1	Q96FW1	OTUB1_p.R36Q	41	3	1	1	13C(57.0214)	MOLT-4	yes
QYFPNVEDQVGAAK	P4HA1	P13674	P4HA1_p.D124V	14	2	1;0.9999	1		MOLT-4	no
FLESGGHDGAGDDDDLEDLEEAEEPDMEEDDDQK	P4HB	P07237	P4HB_p.Q475H	34	3	1	3;2;6;1	;27M(15.9949)	MOLT-4	no
ILFIFIDSDHTDNQHILEFFGLKK	P4HB	P07237	P4HB_p.R300H	24	5	1	1		MOLT-4	no
ILFIFIDSDHTDNQHILEFFGLKKEECPAVR	P4HB	P07237	P4HB_p.R300H	31	6	1	1	27C(57.0214)	MOLT-4	yes
HKFEQMK	PABPC1	P11940	PABPC1_p.R278H	7	2	0.9653;0.9926	1		HCT-15	no
ITGTLLEIDNSELLYMLESPESLR	PABPC3	Q9H361	PABPC3_p.M579T	24	3	0.8844	1	16M(15.9949)	MOLT-4	no
YASSVRSPHPAIQPLQAPQPAVHVQGQEPLTVSMLAAAPPQEQK	PABPC4	Q13310	PABPC4_p.A556V	44	4;4, 5	1;0.9988	1;2;5	;34M(15.9949)	MOLT-4	no
AALAGHPQAHFLDADPGFVHSDGTISHHDMYDYLHLSR	PAFAH1B3	Q15102	PAFAH1B3_p.R168Q	38	6;6, 7;5, 6, 7	0.9052;1	1;2;6	30M(15.9949);	HCT-15	no
EFVPVVK;EFVPVVKYGNI	PAIP2	Q9BPZ3	PAIP2_p.G121V	7;11	2	0.6543;0.939;0.9169	1		HCT-15	no
SDNGELEDKPPSPPVR	PAK2	Q13177	PAK2_p.A13S	16	2	1	1	N-term(42.0106)	MOLT-4	no
AGIYEILNELGFPELESR	PALD1	Q9ULE6	PALD1_p.G828R	18	2	1	1		HCT-15	no
AGHQSAAASNLSGLSLQEAQQILNVSK	PAM16	Q9Y3D7	PAM16_p.R44Q	27	3	1	2;3		HCT-15	no
AIAHLATEYVFSDFLLKEPTEPK	PANX1	Q96RD7	PANX1_p.Q5H	23	3	0.8869;0.9929	1	N-term(42.0106)	HCT-15	no
ELEEEGPQEQPEEEATPGHEEEEPVAPSTVAPR	PARP10	Q53GL7	PARP10_p.V630A	33	3	1	1		HCT-15	no
CDTKDDSIPCFLEVK	PARP4	Q9UKK3	PARP4_p.L1550P	15	3	0.9632	1	10C(57.0214), 1C(57.0214)	HCT-15	no
DDSIPCFLEVK	PARP4	Q9UKK3	PARP4_p.L1550P	11	2	0.9998;0.9505	1	6C(57.0214)	HCT-15	no
MHIGDELLEINNQILYGR	PATJ	Q8NI35	PATJ_p.R1282H	18	3	1	1	1M(15.9949)	HCT-15	no
HSEGPINFCSICNR	PATZ1	Q9HBE1	PATZ1_p.S494I	14	3	0.9968	1	12C(57.0214), 9C(57.0214)	HCT-15	no
ESTGAQVQVAGDMLPNSNER	PCBP1	Q15365	PCBP1_p.T142N	20	2	1	2;5		MOLT-4	no
EILESTGAQVQVAGDMLPNSTER;IKEILESTGAQVQVAGDMLPNSTER	PCBP2	Q15366	PCBP2_p.R124L	23;25	2;3	1;0.7416	2;1;5		MOLT-4	no
MADALDNYVVR	PCCA	P05165	PCCA_p.I475V	11	2	0.9919;0.9824	1		HCT-15	no
ALNVPPSLDCR	PCM1	Q15154	PCM1_p.M597V	11	2	0.971;0.953;0.9909	1	10C(57.0214)	HCT-15;MOLT-4	yes
YVSEVVIGAPYAVTAELLSQFK	PCYT2	Q99447	PCYT2_p.H299Q	22	2	1	1		HCT-15	no
TFLCLSLTGPHKLEEGEVAMGR	PDCD11	Q14690	PDCD11_p.L1216F	22	2	1	1	4C(57.0214)	HCT-15	yes
MDVENEQILNVNPADPDNLSDSLFSGDEENAGTEEVK	PDCD4	Q53EL6	PDCD4_p.I36V	37	3	1	1	N-term(42.0106)	MOLT-4	no
TMQGSEVVSVLK	PDCD6IP	Q8WUM4	PDCD6IP_p.N550S	12	2	1;0.9768;0.9847;0.9994;0.9245	1;2	;2M(15.9949)	HCT-15	no
EPSAPSIPTPAYQSLPAGGHAPTPPTPAPR	PDCD6IP	Q8WUM4	PDCD6IP_p.S730L	30	3	1	1;2		MOLT-4	no
KADLINR	PDCD6IP	Q8WUM4	PDCD6IP_p.V378I	7	2	0.9434;0.9993;0.9534;0.9909;0.9058;0.9567;0.9599;0.758;0.9929	2;1		HCT-15;MOLT-4	no
DEKVFLLR	PDHB	P11177	PDHB_p.G57R	8	2	0.5679	1		HCT-15	no
TAASGVEASSRPLDHAQPPSSLVIDK	PDLIM1	O00151	PDLIM1_p.N175S	26	3;3, 4	1	1;2		MOLT-4	no
ILGEVINALK	PDLIM5	Q96HC4	PDLIM5_p.S492N	10	2	0.7348	1		HCT-15	no
ISNSAAYSGSVAPANSALGQTQPSDQDTLVQR	PDLIM5	Q96HC4	PDLIM5_p.T381A	32	3	1;0.7216	2;1		HCT-15	no
EQFCDYMFQQAVK	PELO	Q9BRX2	PELO_p.L221M	13	2	1;0.9543	1	4C(57.0214)	MOLT-4	yes
AGEGSYALDSESCMEK	PES1	O00541	PES1_p.T264S	16	2	1	1;3	13C(57.0214)	HCT-15	yes
NGQGDAPPTPPPTPVDLELEWVLGK;NGQGDAPPTPPPTPVDLELEWVLGKMPR;RNGQGDAPPTPPPTPVDLELEWVLGK	PFAS	O15067	PFAS_p.L621P	25;28;26	2;2, 3;3	0.9986;1;0.9964;0.7944	1;4;2;5;6;3;7		HCT-15;MOLT-4	no
SPVLHFYVRPSGHEGAASGHTR;SPVLHFYVRPSGHEGAASGHTRR	PFAS	O15067	PFAS_p.P19S	22;23	6;4, 6;4;5;4, 5, 6;5, 6	0.9741;1;0.7291;0.9893;0.9439	1;2;3;4		HCT-15;MOLT-4	no
AAAEDVNVTLEDQQK;KAAAEDVNVTLEDQQK;KAAAEDVNVTLEDQQKINK	PFDN4	Q9NQP4	PFDN4_p.F17L	15;16;19	2;3	1;0.9625	3;2;9;1		HCT-15	no
ELLVPLTSSMYVPGKLHDVKHVLIDVGTGYYVEK;ELLVPLTSSMYVPGKLHDVK	PFDN5	Q99471	PFDN5_p.E80K	34;20	4, 5;4;5	1	3;1	10M(15.9949);	MOLT-4	no
KLQGELEKYQQLQK;LQGELEKYQQLQK;KLQGELEK	PFDN6	O15212	PFDN6_p.V13L	14;13;8	3;2;2, 3	0.7743;1;0.9999;0.7463;0.9077;0.5175;0.7985	1;2;3;4		HCT-15	no
EGAPIEPDPPVSHWRPEAVQYYEDGAR	PGAM5	Q96HS1	PGAM5_p.K191R	27	4	1	2;1		HCT-15	no
AENTEGDLNSNLPHAPYHTGDPQLDTAIGQWLR	PGM2L1	Q6PCE3	PGM2L1_p.L14P	33	3	1	1;2	N-term(42.0106)	HCT-15;MOLT-4	no
DITTGYDSSQPNKK	PGM2L1	Q6PCE3	PGM2L1_p.V531I	14	2	1;0.8432;0.9805;0.9873	2;1		MOLT-4	no
GESAADSDGWDSAPLDLR	PHF23	Q9BUL5	PHF23_p.S82L	18	2	1	1		HCT-15	no
ETLEAGNYESPTELCK	PHIP	Q8WWQ0	PHIP_p.M1379T	16	2	1	1	15C(57.0214)	MOLT-4	yes
AQVSPPASDMLHMR	PI16	Q6UXB8	PI16_p.T50P	14	3	0.9872	1		MOLT-4	no
ANPKLLGMELSEAEAIGADSAR	PIH1D1	Q9NWS0	PIH1D1_p.G10E	22	3	1	1	8M(15.9949), N-term(42.0106)	MOLT-4	no
AESGPEKPHLNLWLEAPDLLLAEIDLPK	PIH1D1	Q9NWS0	PIH1D1_p.V224I	28	4;3, 4	1;0.9941	1;2		HCT-15;MOLT-4	no
GHEGAVQEQYGGGSIPWDPDIPPESLPCDDSSLLESR	PIKFYVE	Q9Y2I7	PIKFYVE_p.L932S	37	3	1	1	28C(57.0214)	MOLT-4	no
STHSLAILGPENPK	PITRM1	Q5JRX3	PITRM1_p.G1017S	14	2, 3;2	1	2;1		HCT-15	no
AFSSLNTLPEELRPYVPLFCSILTK	PITRM1	Q5JRX3	PITRM1_p.V621I	25	3	0.8307	1	20C(57.0214)	HCT-15	yes
NVCTATESFASDPILYRPVAVALDTK	PKM	P14618	PKM_p.R92C	26	3;2, 3	1	1;4;2;3	3C(57.0214)	MOLT-4	no
AHAFVVQQK;LQAEEKAHAFVVQQK;AHAFVVQQKEQELQQTLQQEQSVLDQLR;RLQAEEKAHAFVVQQK	PLEC	Q15149	PLEC_p.A2194V	9;15;28;16	2;3;4;3, 4	0.992;1;0.9994	1;2;3		HCT-15	no
AGVAAPATQVVQVTLQSVQR	PLEC	Q15149	PLEC_p.A641V	20	2	1;0.8551	1;2		HCT-15	no
EKLQQEANLLQLK;LQQEANLLQLK;EKEKLQQEANLLQLK	PLEC	Q15149	PLEC_p.K2604N	13;11;15	2;3	0.9723;1;0.9963;0.9994;0.9931;0.9997;0.9378;0.9725	1;2		HCT-15	no
EQLQQEQALLEEIER;EQLQQEQALLEEIERHGEK;QEQIQAMPLADSQAVREQLQQEQALLEEIER;QEQIQAMPLADSQAVREQLQQEQALLEEIERHGEK	PLEC	Q15149	PLEC_p.R1386Q	15;19;31;35	2;4;3;5	1	4;1;3		HCT-15	no
HGYFDEEMNR	PLEC	Q15149	PLEC_p.R2969H	10	2	0.9987;0.9894	1		HCT-15	no
FLEGTNCIAGVFVDATK;FLEGTNCIAGVFVDATKER	PLEC	Q15149	PLEC_p.S4070N	17;19	2;3	0.9925;0.9997;1	1;2	7C(57.0214)	HCT-15	yes
TTSPGGRPSAWSPLSPTETFSWPDVR	PLEKHG3	A1L390	PLEKHG3_p.R1036W	26	3	1	2		HCT-15	no
SVVTDGVQSVMGSR	PLIN3	O60664	PLIN3_p.G171D	14	2	1	2;1		MOLT-4	no
ESYPHVK	PLIN3	O60664	PLIN3_p.I56V	7	2	0.7744	1		HCT-15	no
VASMPLISSTCDMVSAAYASTKESYPHVK	PLIN3	O60664	PLIN3_p.I56V	29	4	1	1	11C(57.0214)	HCT-15	yes
QEQSYFVCLGSLSER	PLIN3	O60664	PLIN3_p.R238C	15	2	0.9989;0.9912;1	2;1	8C(57.0214)	MOLT-4	no
SADGAEADGSIQVTVEEPVQQPSVVDR	PLIN3	O60664	PLIN3_p.T12I	27	2	1	2	N-term(42.0106)	MOLT-4	no
AQEALLQLSQALSLMETVK;QRAQEALLQLSQALSLMETVK;AQEALLQLSQALSLMETVKQGVDQK	PLIN3	O60664	PLIN3_p.V275A	19;21;25	2;3;2, 3	0.9907;1	1;9;4;2;3;5	;15M(15.9949)	HCT-15;MOLT-4	no
FVTDQGACAGSPSLVAATR	PLPPR2	Q96GM1	PLPPR2_p.A201T	19	2	0.7962;0.9783	1	8C(57.0214)	HCT-15	yes
SSGGPGAGLCLFPLDEVHAK	PLXNB2	O15031	PLXNB2_p.K318E	20	2, 3;3;2	1;0.9953	3;2;1	10C(57.0214)	HCT-15	yes
LHVTLYDCSFGR	PLXNB2	O15031	PLXNB2_p.N759D	12	3;2	0.9976;1	1	8C(57.0214)	HCT-15	no
VWHLVQPTDEVDEGK	PLXNB2	O15031	PLXNB2_p.R1593Q	15	3	1	2;1		HCT-15	no
SLSPGKENVSALDMEK	PNN	Q9H307	PNN_p.T441S	16	3	1	1		MOLT-4	no
MESEMETQSAGAEEGFTQVTR;MESEMETQSAGAEEGFTQVTRK	PNO1	Q9NRX1	PNO1_p.R11G	21;22	2	1	1;2	N-term(42.0106)	HCT-15;MOLT-4	no
LTQAQIFDYSEIPNFPR	PNP	P00491	PNP_p.G51S	17	2	1;0.9933	2;1		HCT-15	no
HRPQVAIICGSGLGGLTDKLTQAQIFDYSEIPNFPR	PNP	P00491	PNP_p.G51S	36	4, 5;4	1;0.9852	4;1	9C(57.0214), N-term(42.0106)	HCT-15	yes
MEKGYTYEDYKNTAEWLLSHTK	PNP	P00491	PNP_p.N3K	22	3	1	1;2;3;4	N-term(42.0106)	MOLT-4	no
APADPAPAPADPASPQHQPAGPAPLLSTPAPEARPVIGALGL	PNPLA2	Q96AD5	PNPLA2_p.L481P	42	3	1	1		HCT-15	no
EVGTSDKEILTSR	PNPT1	Q8TCS8	PNPT1_p.I121V	13	3	0.9956;1	2;1		MOLT-4	no
GSSVSSNLQEEYEELLR	POC5	Q8NA72	POC5_p.H36R	17	2	1	1;2		MOLT-4	no
SKGMLVMDCHRTHLSEEVLTMLSASSTLPAVVPAGCSSK	POGZ	Q7Z3K3	POGZ_p.A1241T	39	3	1	1	21M(15.9949), 36C(57.0214), 4M(15.9949), 9C(57.0214), N-term(42.0106)	MOLT-4	no
WLRPTPPALDPQTEPLIFQQLEIDHYVGPAQSVPGGPPPSR	POLD1	P28340	POLD1_p.P110S	41	4	1	1		MOLT-4	no
CNLHMNGNIITSDQPILLR	POLDIP3	Q9BY77	POLDIP3_p.V354I	19	3	1	1	1C(57.0214);1C(57.0214), 5M(15.9949)	HCT-15	yes
EEEVPAGEAAASQPQAPTSVPGAR	POLE4	Q9NR33	POLE4_p.G17V	24	2	1;0.9999	2;1		HCT-15;MOLT-4	no
QYWEALGAPEALR	POLRMT	O00411	POLRMT_p.E555A	13	2	1	1		HCT-15	no
NFQLNQDKMNFSILR	POMP	Q9Y244	POMP_p.T66I	15	3	0.9777	1		HCT-15	no
CPEALFQPCFLGMESCDIHETTFNSIMKSDVDIR;FRCPEALFQPCFLGMESCDIHETTFNSIMKSDVDIR	POTEF	A5A3E0	POTEF_p.G973D;POTEE_p.G973D	34;36	5;6	0.9953;1	1	16C(57.0214), 1C(57.0214), 9C(57.0214);11C(57.0214), 18C(57.0214), 3C(57.0214)	HCT-15;MOLT-4	no
LCYVALDFEQEMAIAASSSSLEK;EKLCYVALDFEQEMAIAASSSSLEK	POTEI	P0CG38	POTEI_p.M929I	23;25	2;3	1;0.9958;0.7697;0.9999;0.9982;0.9998	4;20;3;1;18;11	2C(57.0214);4C(57.0214)	HCT-15	yes
LCFVALDFEQEMAMAASSSSLEK;EKLCFVALDFEQEMAMAASSSSLEK	POTEI	P0CG38	POTEI_p.Y918F	23;25	2;3	0.9999;1;0.9862;0.9382;0.6853;0.9995;0.9914;0.9985;0.8701;0.9697	7;6;1;2;4	2C(57.0214);4C(57.0214)	MOLT-4	yes
KDMIVMLRDTDVNK	POTEJ	P0CG39	POTEJ_p.L120M	14	2	0.5597	1	6M(15.9949)	HCT-15	no
GNTISHIIK	PPAT	Q06203	PPAT_p.P400H	9	2	0.9998;1;0.9901;0.9963;0.9995;0.9639	1;2		HCT-15	no
EKLNATEEMLQQELLSR;LNATEEMLQQELLSR	PPFIBP1	Q86W92	PPFIBP1_p.V148L	17;15	3;2	1;0.9999	1		HCT-15;MOLT-4	no
VIDGMTVVHSIELQATDGHDRPLTSCSIINSGK	PPIC	P45877	PPIC_p.N190S	33	5	1	1	26C(57.0214)	HCT-15	no
AQVDEVLQLR;IEPDRAQVDEVLQLR	PPL	O60437	PPL_p.A1007V	10;15	2;3;2, 3	0.9909;1;0.8881	1;2;3		HCT-15	no
ENLQLETR	PPL	O60437	PPL_p.Q1573E	8	2	0.9683;0.9293	1;2		HCT-15	no
SGSTAIGVLISPQHTYFINCGDSR	PPM1A	P35813	PPM1A_p.V130I	24	3;2	1	1;2	20C(57.0214)	HCT-15	yes
EEPVSDSGTTAVVALIR	PPM1G	O15355	PPM1G_p.G324V	17	2	0.9903;1	1;2;3		MOLT-4	no
SDSKKLNLDSIIGR	PPP1CA	P62136	PPP1CA_p.V28I	14	2	1	1	N-term(42.0106)	MOLT-4	no
DITECLILPR	PPP4R1	Q8TF05	PPP4R1_p.R211C	10	2	1	1	5C(57.0214)	MOLT-4	no
CTAPRPPSSSPEQR	PPP6R3	Q5H9R7	PPP6R3_p.A845T	14	3	1;0.6401	1	1C(57.0214)	HCT-15	yes
AWMETEDTLGR	PRAP1	Q96NZ9	PRAP1_p.H101R	11	2	0.9994;0.986;1	1		HCT-15	no
QIILCMEELDHTPDTSFER	PRC1	O43663	PRC1_p.A187E	19	3	1	1	5C(57.0214)	HCT-15	no
GPGLNLPPPIGGAGPPLGLSKPK	PRCC	Q92733	PRCC_p.P136S	23	3	1	2;1		HCT-15	no
ATMNLALAGNILAAGQDAHCQLLR	PREB	Q9HCU5	PREB_p.D80N	24	3	0.9998	1	20C(57.0214)	MOLT-4	yes
LPCLPTPGKR	PRKCQ	Q04759	PRKCQ_p.P330L	10	3	0.9294	1	3C(57.0214)	MOLT-4	yes
SEALPTDLPTPSAPDLTEPK	PRKCSH	P14314	PRKCSH_p.A291T	20	2	1	4;2;3;1		MOLT-4	no
LLEEALLCLLPAELPAKR	PRKDC	P78527	PRKDC_p.R2899C	18	3	1	1	8C(57.0214)	MOLT-4	no
IWLVPNASCVQVVR	PRPF19	Q9UMS4	PRPF19_p.S292L	14	2	0.9905;1	1	9C(57.0214)	MOLT-4	yes
IIVDANNLTVEIENELNIIHK	PRPF31	Q8WWY3	PRPF31_p.V92I	21	3	1	1		HCT-15	no
SVWETNPHHPPAWIASAR	PRPF6	O94906	PRPF6_p.R302W	18	3	1	1		MOLT-4	no
ITDAYLDQYLR	PRPF8	Q6P2Q9	PRPF8_p.W927R	11	2	1	1;2		HCT-15	no
SSEEAGFPGDPHEDKQ	PRR15	Q8IV56	PRR15_p.P115S	16	2, 3	1	2		HCT-15	no
YEDLCAFYHPGINGPPL	PRR3	P79522	PRR3_p.V183I	17	2	1	1;3;2	5C(57.0214)	MOLT-4	no
AENKDNDPNVSLVPK	PRRC2A	P48634	PRRC2A_p.G71D	15	3	0.9998	1		MOLT-4	no
LLQGRPPLDFYPHGVHPSGLVPR	PRRC2A	P48634	PRRC2A_p.P746H	23	5;4, 5	1	1;2		HCT-15	no
SYNRFQTATVTEK;FQTATVTEK;SYNRFQTATVTEKGVEIEGPLSTETNWDIAHMISGFE	PSMB4	P28070	PSMB4_p.I234T	13;9;37	3;2, 3;2;4	1;0.5762;0.8144;0.8058;0.8265;0.9677;0.9984	1;2		HCT-15	no
ENAPAIIFIDEIDAITTK	PSMC4	P43686	PSMC4_p.A271T	18	2	1	2;1		MOLT-4	no
SWMEGLTLK	PSMD14	O00487	PSMD14_p.Q232K	9	2	0.9393	1		HCT-15	no
DTSLYQPALEELR;DTSLYQPALEELRR	PSMD2	Q13200	PSMD2_p.R72Q	13;14	2;2, 3;3	1	1;2		MOLT-4	no
TITEIFGNPNYLR	PSMD5	Q16401	PSMD5_p.A470T	13	2	1;0.9738	2;1		MOLT-4	no
VVVRPLVLLSVVDHFNR	PSMD7	P51665	PSMD7_p.H12R	17	4;3, 4	1	1;2		HCT-15	no
QSGGSSQAGAVTVSDVQELMR;SDEEARQSGGSSQAGAVTVSDVQELMR;QSGGSSQAGAVTVSDVQELMRR	PSMD9	O00233	PSMD9_p.V17A	21;27;22	2;3	1;0.9991;0.8847	2;3;4;1;9;7	;20M(15.9949);N-term(42.0106)	HCT-15;MOLT-4	no
TENLLGSCFPK;TENLLGSCFPKK	PSME1	Q06323	PSME1_p.Y32C	11;12	2;3	1;0.9995;0.9803	1;2	8C(57.0214)	MOLT-4	no
EVPKCGFLPGNEK	PSME2	Q9UL46	PSME2_p.H89P	13	2, 3;3	1;0.9954	2;1	5C(57.0214)	HCT-15	yes
AQAALQAVNSVQSGNLALAASAVAVDAGMAMAGQSPVLR;TDSSPNQARAQAALQAVNSVQSGNLALAASAVAVDAGMAMAGQSPVLR	PTBP1	P26599	PTBP1_p.A169V	39;48	3;5	1;0.8105;0.5889	2;1		HCT-15	no
MVLIQLGSVEEAIQALIELHNHDLGENHHLR	PTBP3	O95758	PTBP3_p.A515V	31	6;5, 6	1	1;2	1M(15.9949);	HCT-15	no
AVEVATVVIQPTVLR	PTGFRN	Q9P2B2	PTGFRN_p.S277T	15	2	1	1;2		HCT-15	no
TSELPPLK;TSELPPLKNGEVLLEALFLTVDPYMR	PTGR1	Q14914	PTGR1_p.A27S	8;26	2;3	0.751;1	1	;25M(15.9949)	HCT-15	no
SEWSELQSQK;SEWSELQSQKR	PTPN12	Q05209	PTPN12_p.E706K	10;11	2	0.759;0.9985	1		HCT-15	no
ELPTSSAISSDLDR	PTPN13	Q12923	PTPN13_p.A377D	14	2	0.9848	2		HCT-15	no
ETFLDPFILR	PTPRG	P23470	PTPRG_p.V237I	10	2	0.9409;0.9566	1		HCT-15	no
DCNDTLEEDNTNLETPTKR	PUS3	Q9BZE2	PUS3_p.E460D	19	3	1	1	2C(57.0214)	MOLT-4	yes
GNLNFTCNGNSVISPVGNR	PWP2	Q15269	PWP2_p.D25N	19	2	1	1	7C(57.0214)	HCT-15	yes
GFTTAGVLAAHK	PYCR1	P32322	PYCR1_p.A21T	12	2;3	0.9843;1;0.9972;0.9649;0.963;0.9666	1		HCT-15	no
QAADFALK	QPRT	Q15274	QPRT_p.T195A	8	2	0.9547;0.9029;0.9597	1		HCT-15	no
SISGESATSESEFTLGGDDSGVSMNPAR	QSER1	Q2KHR3	QSER1_p.N1018S	28	2	1	1		HCT-15	no
AELQTESLTPVPNSGSSVLGSLFK	RAB11FIP1	Q6WKZ4	RAB11FIP1_p.A651V	24	2	1	1;2		HCT-15	no
LHPVKPMNATATK	RAB11FIP1	Q6WKZ4	RAB11FIP1_p.M1185T	13	3	0.5897	1		HCT-15	no
IYQNIQDGSLDLNAAESGVQR;KIYQNIQDGSLDLNAAESGVQR	RAB14	P61106	RAB14_p.H192R	21;22	2;3	1	1		MOLT-4	no
EFAGSLGIPFLETSAK;KVVDNTTAKEFAGSLGIPFLETSAK;VVDNTTAKEFAGSLGIPFLETSAK	RAB1B	Q9H0U4	RAB1B_p.D141G	16;25;24	2;4;3	1	1;2		HCT-15	no
AQASEILLEELQQGLSQTK;AQASEILLEELQQGLSQTKR	RABEP1	Q15276	RABEP1_p.A620T	19;20	2;3	1;0.9848	1;2		HCT-15	no
LFGTSPATEAAPPPPEPVPAAQGPATVQSVEDFVPDDRLDR;LFGTSPATEAAPPPPEPVPAAQGPATVQSVEDFVPDDR	RABL6	Q3YEC7	RABL6_p.E382Q	41;38	3	1	2;4;1		HCT-15;MOLT-4	no
SAAEIVQEIENIEK	RAD18	Q9NS91	RAD18_p.R302Q	14	2	1;0.8562	2;1;3		HCT-15;MOLT-4	no
EDKSPSEESAPATSPESVSGSVPSSGSSGR;SPSEESAPATSPESVSGSVPSSGSSGR	RAD23A	P54725	RAD23A_p.T131A	30;27	2, 3;2	1	2;1		MOLT-4	no
SNYSFEKPFLWLAR;SNYSFEKPFLWLARK	RAN	P62826	RAN_p.N156S	14;15	3;2, 3	1;0.9988	1;3;2		HCT-15	no
SLGGNDELSDTFLEMK	RANBP2	P49792	RANBP2_p.A280D	16	2	1;0.8621	1		HCT-15	no
DFVSEQLTSLLVNEVQLPALGENK;DFVSEQLTSLLVNEVQLPALGENKK	RARS	P54136	RARS_p.G182E	24;25	2, 3;2;3	1;0.5417	4;3;1;2		HCT-15	no
MDILVSECSAR	RARS	P54136	RARS_p.V3I	11	2	1;0.9979;0.9687	1;2	8C(57.0214), N-term(42.0106)	MOLT-4	yes
VIAIDSDAESPAER	RBL1	P28749	RBL1_p.K1044E	14	2	1	1		HCT-15	no
LASDDRPSPLR	RBM10	P98175	RBM10_p.P725L	11	2, 3;3	1;0.9583	2;1		HCT-15	no
EMILIPEGDVNSAK	RBM12	Q9NTZ6	RBM12_p.N534I	14	2	1	1;2		HCT-15	no
HLLPTSGADATAAAAAAAAAAVTAASTSYYGR	RBM4	Q9BWF3	RBM4_p.A283D	32	2	1	1		MOLT-4	no
DPGPPLGSMAALRPPLEEPAAPR	RBM42	Q9BTD8	RBM42_p.A213D	23	3	1	2;3	9M(15.9949)	HCT-15	no
AEAMDVDTPSGTNSGAGK;AEAMDVDTPSGTNSGAGKK;AEAMDVDTPSGTNSGAGKKR	RBX1	P62877	RBX1_p.A3E	18;19;20	2;3	1	1;3;2	N-term(42.0106);4M(15.9949), N-term(42.0106)	HCT-15	no
LVGLEDPSVR	RDH13	Q8NBN7	RDH13_p.A321D	10	2	0.8326;0.9705	1		HCT-15	no
DGQYFEPVVPLPDLVEVSSGQENEQVVFSHR	RGPD3	A6NKT7	RGPD3_p.E1351Q	31	3	1	2		MOLT-4	no
NLVAQISALALQLDSEDLHNYSGSQLFEMHEK	RIF1	Q5UIP0	RIF1_p.L2418V	32	3;4	1;0.7233	1;2	;29M(15.9949)	HCT-15;MOLT-4	no
AATMENAVLLETNTVEEK	RIF1	Q5UIP0	RIF1_p.V1362M	18	2	1	3;2;1		HCT-15;MOLT-4	no
DHIVLTVLPDQDQSDETQEK	RIOX2	Q8IUF8	RIOX2_p.A386T	20	3	1	1		HCT-15	no
VLDRLDSVLTSLVALRR	RMDN3	Q96TC7	RMDN3_p.F96S	17	4	1	1		HCT-15	no
EAEDVIWEDSASDNQEGLRK	RNASEH2A	O75792	RNASEH2A_p.E260D	20	3	1	1		MOLT-4	no
YQNYIIEGVK	RNF114	Q9Y508	RNF114_p.M118I	10	2	0.8258;0.9995	1		MOLT-4	no
VFVTPQAPLEAIQSYLAGHYRVPK	RNF213	Q63HN8	RNF213_p.A1961S	24	4	1	1		HCT-15	no
GGSSEPGTELQTTEQQAGASASTAVDAVAEPANAVK	RNF213	Q63HN8	RNF213_p.M270T	36	3	1	1		MOLT-4	no
TKDETAAAEEK	RNF213	Q63HN8	RNF213_p.M321T	11	2	1	1		MOLT-4	no
ELTVSNNDINEAGVHVLCQGLK	RNH1	P13489	RNH1_p.R188H	22	3;2, 3	1;0.9111	1;2;3	18C(57.0214)	MOLT-4	yes
ELTVSNNDINEAGVHVLCQGLKDSPCQLEALK	RNH1	P13489	RNH1_p.R188H	32	4	1	1	18C(57.0214), 26C(57.0214)	MOLT-4	no
KYDVFLASESLIK	RPL10A	P62906	RPL10A_p.A109V	13	2	0.9998;0.9979;1;0.7815	1;2		MOLT-4	no
STESLQTNVQR;NKSTESLQTNVQR	RPL13	P26373	RPL13_p.A112T	11;13	2	0.9989;1;0.9999;0.9933;0.95	2;1		MOLT-4	no
HQELVTK;LISGKHQELVTKIDHILDAL	RPN1	P04843	RPN1_p.R593H	7;20	2;4	0.9354;0.7534;1	1		HCT-15	no
ESFADILPEAAALVK;ESFADILPEAAALVKDPSVSK	RPRD2	Q5VT52	RPRD2_p.V103I	15;21	2;3	0.9563;1	1		HCT-15	no
PGFTVKDVNQQEFVR	RPS19	P39019	RPS19_p.V4F	15	3;2, 3	0.9059;1	1;2		HCT-15	no
GFSFVAITSDDESQAMQTVGVYSIVQQLHR	RPS6KA3	P51812	RPS6KA3_p.H405Y	30	3	0.9151	1		HCT-15	no
LLACITSRPGQCGR	RPS8	P62241	RPS8_p.A176T	14	2, 3	1;0.999	2	12C(57.0214), 4C(57.0214)	MOLT-4	no
KYELGRPTANTK;YELGRPTANTK	RPS8	P62241	RPS8_p.A33T	12;11	3;2	0.9934;0.9998;1;0.9988;0.7608	1;2		MOLT-4	no
VKPDVVQDKGTER	RRP15	Q9Y3B9	RRP15_p.E157G	13	3	0.9088;0.9987;0.919	1		HCT-15	no
MVTGAVASVLEDEATDTSDSEGR	RRP15	Q9Y3B9	RRP15_p.S48R	23	2	1	1;2		HCT-15	no
SEEGPGWAILR	RRP15	Q9Y3B9	RRP15_p.T247A	11	2	0.9915;1	1		MOLT-4	no
GREPEASGPK	RRP1B	Q14684	RRP1B_p.L436P	10	2	0.9997;1	1;3		HCT-15	no
LLSTCGLVQSIELQEKPDLAESPK	RRP7A	Q9Y3A4	RRP7A_p.V88I	24	3	1	1;2	5C(57.0214)	HCT-15	yes
KDGMGRLTFK	RSPH10B2	B2RC85	RSPH10B2_p.H317D	10	2	0.969	1		HCT-15	no
AEVCHTCGAAFQEDDVIVLNGTKEDVDVLK	RTFDC1	Q9BY42	RTFDC1_p.M171V	30	4	1	1	4C(57.0214), 7C(57.0214)	HCT-15;MOLT-4	no
AEPSAATQSHSISSSSFGAEPSAPGGGGSPGACPALWTK	RTN3	O95197	RTN3_p.G38W	39	3	1	1	33C(57.0214), N-term(42.0106)	MOLT-4	yes
KPAAGLSAAPVPTAPAAGAPLMDFGNDLVPPAPR	RTN4	Q9NQC3	RTN4_p.F85L	34	3	1	2;1		MOLT-4	no
IFKNAWADNANACAK	SACM1L	Q9NTJ5	SACM1L_p.Y434F	15	2, 3;2	1;0.997	2;1	13C(57.0214)	MOLT-4	yes
GLTMLDHEQVTPEDPGAQFLICTGSVGR	SAE1	Q9UBE0	SAE1_p.R83C	28	3	1	2;1;5	22C(57.0214);22C(57.0214), 4M(15.9949)	MOLT-4	no
YEQEWRPAVR	SAFB	Q15424	SAFB_p.R706W	10	3	1;0.6854	1;2		MOLT-4	no
FYLGGPTSVR	SAMM50	Q9Y512	SAMM50_p.I345V	10	2	0.9764;0.9989;1	1		HCT-15;MOLT-4	no
VENMDISDEEEGGAPPPASPQVLEEDEAELELQK	SART1	O43290	SART1_p.G485A	34	3	1	1		MOLT-4	no
AEGEEDEVKAAR	SART3	Q15020	SART3_p.D23E	12	3	0.9092	1		HCT-15	no
LSELEVANKDLTER	SASS6	Q6UVJ0	SASS6_p.A259V	14	3	1	1		HCT-15	no
LLAHQHPQAINQQFLNHTPIPR	SATB2	Q9UPW6	SATB2_p.P343T	22	4	1	1		HCT-15	no
LTGDCCFDYDR	SBSPON	Q8IVN8	SBSPON_p.F58L	11	2	1;0.9889	1	5C(57.0214), 6C(57.0214)	HCT-15	no
TESLTPHCALENRPLTR	SBSPON	Q8IVN8	SBSPON_p.W186R	17	3, 4;3	1;0.9681	2;1	8C(57.0214)	HCT-15	no
AARPPPAASATPTAQPLPQPPAPR	SCAF1	Q9H7N4	SCAF1_p.T420P	24	3	1	1		MOLT-4	no
TDVCTVHLPNDFPTCVTSESK	SCAF11	Q99590	SCAF11_p.L554V	21	3;2, 3	1	2;5	15C(57.0214), 4C(57.0214)	HCT-15	no
VSVIQFLEVPIGDEDAEEAAAEKR	SCRIB	Q14160	SCRIB_p.A453V	24	3	1	2;1		MOLT-4	no
SVFKPFIFGVGVAQAPQVLSPTFGAQDPVR	SCRN2	Q96FV2	SCRN2_p.M323V	30	3	0.9996;1	1		MOLT-4	no
SIDNGMFVQLVQANSPASLVGLR	SDCBP	O00560	SDCBP_p.I136M	23	2	1	1;2	;6M(15.9949)	HCT-15	no
QMIAVADENQNHHLEPEEMLK	SDF4	Q9BRK5	SDF4_p.V339M	21	4;3	0.9945;1	1;2		HCT-15	no
TLNEADCATIPPAIR	SDHA	P31040	SDHA_p.V657I	15	2	1	1;2	7C(57.0214)	HCT-15	yes
HTLSFVDVGTGK;KHTLSFVDVGTGK	SDHA	P31040	SDHA_p.Y629F	12;13	2;3	0.9874;1	1		HCT-15	no
VPVTQATR;QLQEMLGLSKVPVTQATR	SEC23A	Q15436	SEC23A_p.L211V	8;18	2;3	0.7353;1	1		MOLT-4	no
IAGAIGPCISLNVK	SEC23B	Q15437	SEC23B_p.V426I	14	2	1	1;2	8C(57.0214)	HCT-15	yes
QANGVIGNEAAVK	SEC63	Q9UGP8	SEC63_p.V556I	13	2	1	1		MOLT-4	no
SAAYNPSYYSDNPSSDGFLGSGDLR	SENP1	Q9P0U3	SENP1_p.S80G	25	2	1	1		HCT-15	no
LNEGSSAMANGVEEKEPEAPEM;RLNEGSSAMANGVEEKEPEAPEM;LNEGSSAMANGVEEK;RLNEGSSAMANGVEEK	2023-09-09	Q9UHD8	SEPT9_p.M576V	22;23;15;16	2;3	1;0.885;0.9897	1;2;3		HCT-15;MOLT-4	no
HTELSIDISSK	2023-09-09	Q9UHD8	SEPT9_p.R107H	11	2	0.9985;0.9999;1	3;1;2		HCT-15	no
SALQSINEWAAQTTNGKLPEVTK	SERPINH1	P50454	SERPINH1_p.D182N	23	2, 3;3	1	3;1;2		HCT-15	no
VDSETNIEASKLPTSEPEADAEIELK	SETD2	Q9BYW2	SETD2_p.P1962L	26	3	1;0.8241	1		MOLT-4	no
ELVGNDFK	SETX	Q7Z333	SETX_p.D1192E	8	2	0.9848	1		HCT-15	no
IWDPTPSHTPAGAATPGRGDAPGHATPGHGGATSSAR	SF3B1	O75533	SF3B1_p.T273A	37	5, 6;5;4, 5, 6	1	2;1;3		MOLT-4	no
IFNSIYIGSQDALIAHYPR	SF3B1	O75533	SF3B1_p.Y1269F	19	3	1	1		MOLT-4	no
AEEPGDGPAEEWLGR	SFT2D3	Q587I9	SFT2D3_p.R38G	15	2	1;0.9983	1;2		HCT-15	no
EGAAPGAARPTAPNAQTPSHLGATLHVGQPVGGDPEVR;EGAAPGAARPTAPNAQTPSHLGATLHVGQPVGGDPEVRK	SHC1	P29353	SHC1_p.P395H	38;39	4;5;4, 5	1;0.9986	1;2		HCT-15	no
TGWAVEQELASLEK	SHCBP1	Q8NEM2	SHCBP1_p.M21T	14	2	1	1		HCT-15;MOLT-4	no
DDHLLEEAQQR	SHROOM2	Q13796	SHROOM2_p.E1355D	11	2;2, 3	1	1;2		HCT-15	no
DSAYSSFSTSSSILEYPHPGISAR	SHROOM3	Q8TF72	SHROOM3_p.G279A	24	3	1	2;1		HCT-15	no
AQPGQPLLPTSIYAVPSLEPHFAQVPQPSVSSNGMLYPALAK	SHROOM3	Q8TF72	SHROOM3_p.P469A	42	3	0.9997	1		HCT-15	no
EAGGNYTPALTDQEVYAQVAR	SIN3A	Q96ST3	SIN3A_p.E355D	21	2	1	1;2		HCT-15	no
AAESPDQKDTEGGPKEEESPV;DTEGGPKEEESPV	SLC16A1	P53985	SLC16A1_p.D490E	21;13	2, 3;2	1	2;3;1		HCT-15	no
SELPLDPLPLPTEEGNPLLK;STEPELIQVKSELPLDPLPLPTEEGNPLLK	SLC1A5	Q15758	SLC1A5_p.V512L	20;30	2;3	1;0.842	2;1;4;3;11		HCT-15;MOLT-4	no
GEYQGVFHCAVEIAK	SLC25A10	Q9UBX3	SLC25A10_p.T244I	15	2	0.9364	1	9C(57.0214)	HCT-15	yes
ILAAQGQVSAQGGAQPSVEAPAAPRPTATQLTR	SLC25A22	Q9H936	SLC25A22_p.L150V	33	3	1	1		HCT-15	no
EHSLLHGDFHAFSAGPGLFSYIR;SKEHSLLHGDFHAFSAGPGLFSYIR;SKEHSLLHGDFHAFSAGPGLFSYIRHWDQNER	SLC3A2	P08195	SLC3A2_p.R534H	23;25;32	4;5;3, 4, 5;6, 7	0.9293;1	1;3;2		HCT-15	no
ASGPDGECDSNGPGFYLYDLGSTR	SLC4A1AP	Q9BWU0	SLC4A1AP_p.H240R	24	2	1;0.9852	3;2;1	8C(57.0214)	HCT-15	yes
SLQEEQSRPTTAVSSPGGPAR	SLC4A1AP	Q9BWU0	SLC4A1AP_p.P139T	21	2	1	1		MOLT-4	no
SDAVESAAQKTSEDLER;LRSDAVESAAQKTSEDLER	SLC7A6OS	Q96CW6	SLC7A6OS_p.G45D	17;19	3;2, 3;3, 4	1	1;4;2		HCT-15	no
DVISNTSDVIGTYEAADVAQKVDEDSAEDTQSNDGK	SLK	Q9H2G2	SLK_p.C552Y	36	3	1	1		HCT-15	no
KEPEVIVVSQPTEPQPVLIPSININSDSGENK;KEPEVIVVSQPTEPQPVLIPSININSDSGENKEEIGSLSK	SLK	Q9H2G2	SLK_p.T697I	32;40	3;4	1;0.968	1;2;3		MOLT-4	no
TLTDEVNSPDSDRQDKK;AKTLTDEVNSPDSDRQDK	SMARCC2	Q8TAQ2	SMARCC2_p.R289Q	17;18	3;4	0.8679;1	1		MOLT-4	no
HNTALSQLTK	SMC4	Q9NTJ3	SMC4_p.V517L	10	2	1;0.8542	1		MOLT-4	no
ACVCQTLDISPEEK	SMCHD1	A6NHR9	SMCHD1_p.G65D	14	2	1	1	2C(57.0214), 4C(57.0214)	MOLT-4	no
LSVTWPEGDELLPNEIRPAGTPIGALR	SMCHD1	A6NHR9	SMCHD1_p.V708I	27	3	1	1;2		HCT-15;MOLT-4	no
MEPEPAEPLAAAVEAANGAEQTR	SMTN	P53814	SMTN_p.A547P	23	2	1;0.6756	1;2		HCT-15;MOLT-4	no
DLDCSLDAAAELR	SNAPC3	Q92966	SNAPC3_p.E95D	13	2	1	1	4C(57.0214)	HCT-15	no
DMHSSYKHADGK	SNRNP70	P08621	SNRNP70_p.A160S	12	2	0.9518	1	2M(15.9949)	HCT-15	no
QCTVLDTYPGVSEADAGETLSSTGPFALEPDATGTSK	SON	P18583	SON_p.R1575C	37	3	1	3;1	2C(57.0214)	HCT-15	no
SPADPTDLGGQTSPR;SPADPTDLGGQTSPRR	SORBS3	O60504	SORBS3_p.I556T	15;16	2;3	1;0.9525	1		HCT-15;MOLT-4	no
SGGTLVLVGLGSEMTTVPLLHAAIR	SORD	Q00796	SORD_p.N269T	25	3	1	1		HCT-15;MOLT-4	no
WESPYDSPDQDLLYAIAVK	SORL1	Q92673	SORL1_p.V1967I	19	2	0.9985	1		HCT-15	no
CEGTTLGELLK	SP110	Q9HB58	SP110_p.M523T	11	2	0.9745;0.9978	1	1C(57.0214)	HCT-15	yes
VSLGGEPPSEAQPHPEVPLGGLSEAADSLR	SPATA5L1	Q9BVQ7	SPATA5L1_p.Q197H	30	3	1	2		HCT-15	no
AAPTPTPAPVPVPDPLPAPAPAPHGEAR	SPEN	Q96T58	SPEN_p.V3254D	28	3	1	1		HCT-15	no
QGFVSAAYVK	SPTAN1	Q13813	SPTAN1_p.P1017S	10	2	0.9999;0.9719;0.9873;0.5466;0.9833;0.8821;0.9034;0.6642	1		MOLT-4	no
LQAAYAGDKANDIQKR	SPTBN1	Q01082	SPTBN1_p.D1880N	16	3	1	1;2		HCT-15	no
QLWGLLIEEAEKR;LADLKQLWGLLIEEAEKR	SPTBN1	Q01082	SPTBN1_p.T1581A	13;18	3;2, 3;4	1;0.9979	1;2		HCT-15	no
NIGVIVVGFPATPIIESR	SPTLC2	O15270	SPTLC2_p.V494I	18	2	1	1		HCT-15	no
AAAAAAAAAPAAAATAATTAATTAATAAQ;TKAAAAAAAAAPAAAATAATTAATTAATAAQ	SRP14	P37108	SRP14_p.P124A	29;31	2;2, 3	1;0.9919;0.8564;0.9996;0.8665;0.9829;0.8207;0.9342;0.998;0.9036	1;3;2		HCT-15;MOLT-4	no
LADGGGAGGTFQPYLDTLR	SRPRB	Q9Y5M8	SRPRB_p.V9L	19	2	0.6901;1	1		HCT-15	no
QSYSGSISPYPK	SRRM2	Q9UQ35	SRRM2_p.H989Y	12	2	1	1		MOLT-4	no
EETPGQRPAVTETHQWAELNEK	SRRM2	Q9UQ35	SRRM2_p.L124W	22	3, 4	1	2		HCT-15	no
DLEDLFFK;EKDLEDLFFK;DLEDLFFKYGR;EKDLEDLFFKYGR	SRSF9	Q13242	SRSF9_p.Y35F	8;10;11;13	2;2, 3;3	0.9935;0.9813;0.9772;0.9982;0.9739;0.8051;0.8763;0.9804;1;0.9991;0.9432;0.9715;0.9823;0.9236;0.8217	3;1;2		HCT-15	no
ELSVPQGPGAGVESTGEIINNTVPLENSIPGNCCSALFK	STAT6	P42226	STAT6_p.A334V	39	3	0.6927;0.9995	1	33C(57.0214), 34C(57.0214)	HCT-15	no
SQFLEEGIGGTIPHVSPER	STEAP2	Q8NFT2	STEAP2_p.R456Q	19	2	0.9764	1		HCT-15	no
SHSLSSPDPDTPSPVGDSR	STIM1	Q13586	STIM1_p.P619L	19	3;2, 3	1	1;2		HCT-15	no
GAIYLAEEVCPGISDTMVAQLVQR	STK24	Q9Y6E0	STK24_p.A414V	24	2	1	2;1	10C(57.0214)	HCT-15	yes
ESVPEFTLSPPK;SKESVPEFTLSPPK;ESVPEFTLSPPKKK	STMN1	P16949	STMN1_p.P36T	12;14	2;2, 3;3	1;0.9997;0.9481;0.7409;0.9945;0.9987;0.9971;0.7744;0.9991;0.9247;0.9345	2;1;4;3;7		MOLT-4	no
QTPLTCSGHTRPVVDLAFSDITPYGYFLISACK	STRAP	Q9Y3F4	STRAP_p.G24D	33	4	0.9698	1	32C(57.0214), 6C(57.0214)	HCT-15	no
SILGLPLLPEDSIK	STRIP1	Q5VSL9	STRIP1_p.P319L	14	2	1;0.9254	1;2		HCT-15	no
ALVPEMEDEDEEDDSEDAINEFDFLDSGEDGEGAPDPR	STRN4	Q9NRL3	STRN4_p.G323D	38	3	0.9893	1		MOLT-4	no
SFQGPVLIGSSHGGVNIEDVAAETPEAIIK;SFQGPVLIGSSHGGVNIEDVAAETPEAIIKEPIDIEEGIK;SFQGPVLIGSSHGGVNIEDVAAETPEAIIKEPIDIEEGIKK	SUCLA2	Q9P2R7	SUCLA2_p.S199T	30;40;41	3;4;4, 5;5;3, 4	1;0.9895;0.9955	2;1;3		HCT-15;MOLT-4	no
SCNGPMLVGSPQGGVDIEEVAASNPELIFK	SUCLG2	Q96I99	SUCLG2_p.V166M	30	2	1	1;2	2C(57.0214);2C(57.0214), 6M(15.9949)	HCT-15	yes
FIADGGPEVETIALQNNHENQAFSFLYEPNSQGYK;FIADGGPEVETIALQNNHENQAFSFLYEPNSQGYKYYR	SUGP1	Q8IWZ8	SUGP1_p.R290H	35;38	3;4	1	1		HCT-15	no
DYDVDHPGEADSVLRGSSQVQAR	SUGP2	Q8IX01	SUGP2_p.G206S	23	3	1	1		HCT-15	no
KAEEAMEAQEVVEATPEGACTEPR	SURF6	O75683	SURF6_p.T175M	24	3	0.9995;1	1	20C(57.0214)	HCT-15	yes
EQALQEAMEQLEELELERK;EQALQEAMEQLEELELER;VLKEQALQEAMEQLEELELERK;VLKEQALQEAMEQLEELELER	SWAP70	Q9UH65	SWAP70_p.Q505E	19;18;22;21	3;2;4	1;0.9338;0.7271;0.9963;0.9089;0.9199;0.9997	1		HCT-15;MOLT-4	no
EALPMDTEVYESPYTDPEEIRPK	SYK	P43405	SYK_p.A353T	23	3	1;0.9827	1;2		HCT-15	no
EAPAGPLEEDDLEPLTLAPTPAPRPPQDLIGLR	SYMPK	Q92797	SYMPK_p.A1129T	33	3	1	1;2;3		HCT-15	no
EFVSFSDKPVDQIVVEEK	SYNE2	Q8WXH0	SYNE2_p.A2284V	18	3	1	2;1		MOLT-4	no
TNVLNHAYENLTR	SYNE2	Q8WXH0	SYNE2_p.D3253H	13	3	1	1		MOLT-4	no
QEMECCLNNILK	SYNE2	Q8WXH0	SYNE2_p.S2359N	12	2	0.9952;0.998;0.9313	1	5C(57.0214), 6C(57.0214)	MOLT-4	no
DKVPSLTTYEGGDLNNTLEDLR	SYNE2	Q8WXH0	SYNE2_p.S2802G	22	3	1;0.9972	1		MOLT-4	no
AGSLDTYVQCFVLPDDSR;DLLPLRAGSLDTYVQCFVLPDDSR	SYTL1	Q8IYJ3	SYTL1_p.Q456R	18;24	2;3	1;0.9897	1;2	10C(57.0214);16C(57.0214)	HCT-15;MOLT-4	no
SRPAHSLPLGEDGR	TAB1	Q15750	TAB1_p.P472L	14	3	1	1		HCT-15	no
TEGPSPALLEETPLEPAAGPK;TESAKTEGPSPALLEETPLEPAAGPK	TACC2	O95359	TACC2_p.V2197A	21;26	2;3	1	1		HCT-15	no
ALNSASTSLPTSCPGSEPVPTHQQEQPALELK	TACC3	Q9Y6A5	TACC3_p.G514E	32	3	1	1;2	13C(57.0214)	HCT-15;MOLT-4	yes
VQLAEPDLEQAAHLIQALSNHEDVIHVYYNIE	TACO1	Q9BSH4	TACO1_p.D294Y	32	4	0.9556	1		HCT-15	no
TDADSESDNSDNNTIFVQGLGEGVSTDQVGEFFKQTGIIK;QTGIIKTNKK	TAF15	Q92804	TAF15_p.I257T	40;10	3;2	1;0.858;0.8861	3;1;2;4		MOLT-4	no
EAGLLEEAVAGAGAPGEVDSAGAEVTSALLSR	TAF5	Q15542	TAF5_p.S130A	32	2;2, 3	1	1;4;3		MOLT-4	no
SENNGLEPPDMPSPILQNEAALEILQESIKR	TAF5L	O75529	TAF5L_p.V241I	31	3	1	1		HCT-15	no
AVDVVLDCFLVK	TAPBPL	Q9BX59	TAPBPL_p.A42V	12	2	1	1	8C(57.0214)	MOLT-4	no
QVMVVPVGPTCDEYAQKAR	TARS	P26639	TARS_p.V637A	19	3	1	1	11C(57.0214)	HCT-15	yes
GPVSLEEWTK	TBC1D15	Q8TC07	TBC1D15_p.E315G	10	2	0.9817	1		HCT-15	no
CVPAPGAGVSGGTSPSATQPNPAVFIFEHK	TBC1D4	O60343	TBC1D4_p.A101V	30	3	1;0.9522	1;2	1C(57.0214)	MOLT-4	yes
LLPADALANCDLLLR;KLLPADALANCDLLLR	TBC1D4	O60343	TBC1D4_p.V1275A	15;16	2;3	1;0.9877;0.9955	2;1	10C(57.0214);11C(57.0214)	MOLT-4	yes
NELLPLSPLSPTMEEEPLVIFLSGEDDPEKIEER	TBC1D4	O60343	TBC1D4_p.V819I	34	3	1;0.7796;0.9788	1	;13M(15.9949)	HCT-15;MOLT-4	no
ENSHFFVATFAR	TBCC	Q15814	TBCC_p.V65A	12	2;3	1;0.8226	1		MOLT-4	no
TRPTVTQVK	TCOF1	Q13428	TCOF1_p.G748R	9	2	0.9507;0.6435	1		HCT-15	no
AVATAAQAQTGPEEDSGSSEEESDSEEEAETLAQAKPSGK	TCOF1	Q13428	TCOF1_p.V887A	40	3	1	1		MOLT-4	no
YFVEAGDMAVR	TCP1	P17987	TCP1_p.A305D	11	2	1;0.9915;0.8618	1;2	;8M(15.9949)	HCT-15	no
GANDFMCDEMECSLHDALCVVK;GANDFMCDEMECSLHDALCVVKR;TSASIILRGANDFMCDEMECSLHDALCVVK;TSASIILRGANDFMCDEMECSLHDALCVVKR	TCP1	P17987	TCP1_p.R390C	22;23;30;31	3;4;3, 4;5	1	2;1;3	12C(57.0214), 19C(57.0214), 7C(57.0214);12C(57.0214), 19C(57.0214), 6M(15.9949), 7C(57.0214);15C(57.0214), 20C(57.0214), 27C(57.0214)	HCT-15	no
MEPHATIAEIK	TECR	Q9NZ01	TECR_p.V23M	11	3	0.9952	1		HCT-15	no
KLSVNGR	TENM3	Q9P273	TENM3_p.R1768S	7	2	0.4818	1		HCT-15	no
QLPAHDQDPSKCHELSLR	TES	Q9UGI8	TES_p.P169L	18	3, 4, 5;4, 5	1	4;3;2	12C(57.0214)	HCT-15	yes
LLELADIDPTLRPHQLSISHFK	TFB1M	Q8WVM0	TFB1M_p.R293H	22	5	1	1		HCT-15	no
LDSTDFTSTIK;LSEKLDSTDFTSTIK;KLSEKLDSTDFTSTIK	TFRC	P02786	TFRC_p.G142S	11;15;16	2;3	1;0.9982;0.9993;0.9998;0.9999;0.9978;0.9507;0.9715	1;2		MOLT-4	no
EKWSRVAEMFLFTEER	TGS1	Q96RS0	TGS1_p.I16T	16	3	0.9969	1		MOLT-4	no
GATAVAETFKNEK	THEMIS	Q8N1K5	THEMIS_p.I630V	13	2	1;0.9999;0.9773;0.8112	1		MOLT-4	no
DSRPSQAAGDNQGDEVKEQTFSGGTSQDTK	THRAP3	Q9Y2W1	THRAP3_p.A201V	30	3, 4;3	1	3;2;1		HCT-15	no
STSSSSQSSHSYK	THRAP3	Q9Y2W1	THRAP3_p.S780T	13	2	0.9934;0.9988;0.7794;0.8824	1		HCT-15	no
RAPTWSPEEEAHLQELYLANKDVEGQDVVEAILAHLNTVPR	TIMELESS	Q9UNS1	TIMELESS_p.R831Q	41	5	1	1		MOLT-4	no
FNHNLLPSETAHKPDLFSK;FNHNLLPSETAHKPDLFSKTPTSPK	TJP1	Q07157	TJP1_p.S1564F	19;25	3, 4, 5;4, 5;4;5	1;0.4238	3;2;1		HCT-15	no
MSYLTTMGADYLSCDSR	TJP2	Q9UDY2	TJP2_p.A906T	17	2	1	1;2	14C(57.0214), 1M(15.9949)	HCT-15	yes
YQEEPPAPQPK	TJP2	Q9UDY2	TJP2_p.D482E	11	2	0.9705	1		HCT-15	no
DNAGDWADFWR	TJP2	Q9UDY2	TJP2_p.R682W	11	2	1	1;2		HCT-15	no
TQNKEESYDFFK	TJP2	Q9UDY2	TJP2_p.S1010F	12	2, 3;3	1;0.6322	3;4;1		HCT-15	no
EQEWGIIPNQSR	TJP3	O95049	TJP3_p.R536W	12	2	1;0.8438	1		HCT-15	no
VQVLAAQLLSEMK	TLDC1	Q6P9B6	TLDC1_p.D172E	13	2	0.9903;1;0.991	1;2		HCT-15	no
LLSDLLPPSTGTFQEAQSR;LLSDLLPPSTGTFQEAQSRLNEAAAGLNQAATELVQASR	TLN1	Q9Y490	TLN1_p.S1227L	19;39	2;3	1;0.7364;0.9714	6;1;2;5;4;3		HCT-15;MOLT-4	no
LQWFQNHLDPPK	TMA16	Q96EY4	TMA16_p.Q65P	12	3	0.9342;0.9325;0.9356	1		MOLT-4	no
SGHIQILLR	TMED5	Q9Y3A6	TMED5_p.T175I	9	2	0.9785;1;0.9917	1		HCT-15	no
FLILPDAEAQLDR	TMEM128	Q5BJH2	TMEM128_p.L16I	13	2	0.9293	1		MOLT-4	no
VLDVFGTAASK	TMEM135	Q86UB9	TMEM135_p.G430A	11	2	0.7995;0.9986	1		HCT-15	no
NLSHRLGESQTLLAAAVER	TMF1	P82094	TMF1_p.D798H	19	3, 4	1	2		HCT-15	no
SEEVNETLVIPTEEAEMEESER	TMF1	P82094	TMF1_p.G397E	22	2	1	1;4;2		HCT-15	no
DREDYVPYAGEK	TMOD3	Q9NYL9	TMOD3_p.T90A	12	2	1	1		MOLT-4	no
AMQADISEAAQILSSDPSR	TMPO	P42166	TMPO_p.Q599E	19	2	1	1	2M(15.9949)	MOLT-4	no
SSSSSSQPEHIAMLVSTAASPSLIK	TMPO	P42166	TMPO_p.S301I	25	3	1	1		HCT-15	no
DIIENICGR	TMPO	P42166	TMPO_p.V326I	9	2	0.999;0.7624	1	7C(57.0214)	MOLT-4	yes
SSPCHSQLLEAQTPEASQASPCPAVTPSAR	TNKS1BP1	Q9C0C2	TNKS1BP1_p.P339R	30	3	1	1	22C(57.0214), 4C(57.0214)	HCT-15	no
AACHLKNGNCR	TOMM34	Q15785	TOMM34_p.D64N	11	2	0.7972;0.9841	1	10C(57.0214), 3C(57.0214)	HCT-15	no
TPQEWAPQTTR	TOR1AIP1	Q5JTV8	TOR1AIP1_p.A295T	11	2	0.9295	1		MOLT-4	no
LQQQHSEQPPLQPSPVTTR	TOR1AIP1	Q5JTV8	TOR1AIP1_p.M146T	19	2, 3;3	1;0.9989;0.9927;0.9699	4;1;2;3		HCT-15;MOLT-4	no
SSSQYIESFWQSSQSQNFTAHDKQR	TOR1AIP1	Q5JTV8	TOR1AIP1_p.P276R	25	3;3, 4	1	1;3		HCT-15	no
TATLQQAQEVHEK;TATLQQAQEVHEKLR;VVLAYEPVWAIGTGKTATLQQAQEVHEK;VVLAYEPVWAIGTGKTATLQQAQEVHEKLR	TPI1	P60174	TPI1_p.P216L	13;15;28;30	2, 3;2;3, 4;3;4;5;4, 5;2, 3, 4	1;0.9913;0.9999;0.9996;0.9873	3;1;2;4;5		HCT-15	no
FLSSSPHLPPSSYFNANGR	TPP1	O14773	TPP1_p.S445N	19	3	1	2;1		HCT-15	no
ECQSLWLELEK;ECQSLWLELEKLNNQLK	TPR	P12270	TPR_p.R79W	11;17	2;3	1	1	2C(57.0214)	MOLT-4	yes
GANEKLAVAEIR;LAVAEIR	TPR	P12270	TPR_p.V779I	12;7	2, 3;2	1;0.9428;0.9985;0.5795;0.8675	3;1;2		HCT-15;MOLT-4	no
FLENEHQELQAK	TRAF3IP3	Q9Y228	TRAF3IP3_p.Q373E	12	2, 3	1	2		MOLT-4	no
GVVDSEEIPLNLSR	TRAP1	Q12931	TRAP1_p.D395E	14	2	1	1		MOLT-4	no
DVGEWQHEEFYR	TRAP1	Q12931	TRAP1_p.R307G	12	3;2, 3	1;0.9761	1;2		HCT-15;MOLT-4	no
LQELTPSSGDPGEHDPASTHK	TRIM25	Q14258	TRIM25_p.P358L	21	3, 4;3;4	1;0.7958;0.9999;0.9941;0.9876;0.9916;0.9771	4;2;1		HCT-15;MOLT-4	no
VLLALFCHEPCPPLHQLATDSTFSLDQPGGTLDLTLIR	TRIM28	Q13263	TRIM28_p.R718P	38	3;3, 4	1	1;2;7	11C(57.0214), 7C(57.0214)	MOLT-4	no
NESTRPSEELELDKWK	TRMT10C	Q7L0Y3	TRMT10C_p.P56R	16	3	1;0.9798	1		HCT-15	no
MTANSVLEPGNSEVYLVCEK	TROVE2	P10155	TROVE2_p.S302Y	20	2	1	1	18C(57.0214)	MOLT-4	yes
GDSEPTPGCSGLGPDGVR	TSEN15	Q8WW01	TSEN15_p.G19D	18	2	1	1;2	9C(57.0214)	HCT-15	yes
APPWVPAMGFTLAPSMGCFVGSR	TSPO	P30536	TSPO_p.L17M	23	2	1;0.9999	3;1	16M(15.9949), 18C(57.0214);18C(57.0214)	HCT-15	yes
SGLDGGNKLPLAQTGGLAAPDHASGDPDLDQCQGLR	TSPYL4	Q9UJ04	TSPYL4_p.R30L	36	3	1	1	32C(57.0214), N-term(42.0106)	HCT-15	no
AETIVGLGLPDTTIPIECQEKLVPPSVELDVK	TTN	Q8WZ42	TTN_p.N18413T	32	5	0.9754	1	18C(57.0214)	HCT-15	no
IVPPSFISK	TTN	Q8WZ42	TTN_p.R7672S	9	2	0.5149;0.7412	1		HCT-15	no
EIVHIQAGQCGNQIGSK;MREIVHIQAGQCGNQIGSK;EIVHIQAGQCGNQIGSKFWEVISDEHGIDPSGNYVGDSDLQLER	TUBB3	Q13509	TUBB3_p.A18S	17;19;44	2;3;5;2, 3	0.8498;0.9849;0.9032;0.9055;0.9268;0.9599;1;0.9235;0.8286;0.9522;0.9659;0.9845;0.968;0.9991;0.9968;0.8892	1;2;4	10C(57.0214);12C(57.0214), 1M(15.9949)	MOLT-4	yes
AALVDLEPCTMDSVR	TUBB6	Q9BUF5	TUBB6_p.G71C	15	2	1	2;1	11M(15.9949), 9C(57.0214);9C(57.0214)	HCT-15	no
VIHSILNSPYTK	TUBG1	P23258	TUBG1_p.A83T	12	3	0.9998;1;0.8891;0.9987	1		MOLT-4	no
AVLPLLDTQQPCYLLYR	TWF2	Q6IBS0	TWF2_p.A63T	17	2	1	1	12C(57.0214)	HCT-15	yes
VDIDDHTDLAIEYEVSVVPTVLAMK	TXN2	Q99757	TXN2_p.A132V	25	3	1	2		MOLT-4	no
DFQTLENWMLQTLNEEPVTPEPEVEPPSTPELK	TXNDC5	Q8NBS9	TXNDC5_p.A184T	33	3	1;0.9812	2;1		HCT-15	no
QGLYELSASSFELHVAQGDHFIK	TXNDC5	Q8NBS9	TXNDC5_p.N198S	23	4	1	1		HCT-15	no
VSVVDYVEPSPQGTR;KVSVVDYVEPSPQGTR	TXNRD2	Q9NNW7	TXNRD2_p.A66S	15;16	2;3	1;0.9879	2;1		HCT-15	no
VSVVDYVEPSPQGTRWGLGGTCVNVGCIPK	TXNRD2	Q9NNW7	TXNRD2_p.A66S	30	5	0.9695	1	22C(57.0214), 27C(57.0214)	MOLT-4	no
EATSVPHIYAIGDVVEGRPELTPTAIMAGR	TXNRD2	Q9NNW7	TXNRD2_p.I370T	30	3	1	1		MOLT-4	no
VSDGSLLYNAGNICNHFFTR	UAP1L1	Q3KQV9	UAP1L1_p.A319V	20	3	1	2;1	14C(57.0214)	MOLT-4	yes
EIFISNITQTNPGIVTCLENHPHKLETGQFLTFR	UBA6	A0AVT1	UBA6_p.A224T	34	5	1	1	17C(57.0214)	HCT-15;MOLT-4	yes
GFDPLLVEEALEMHK	UBAP1	Q9NZ09	UBAP1_p.Q451K	15	3	1	1		HCT-15	no
GAQEKPQISAAQSTQPQK	UBAP2	Q5T6F2	UBAP2_p.R14Q	18	3	0.9855	1		MOLT-4	no
SVQTACDWLFSHVGDPFLDDPLPR	UBASH3B	Q8TF42	UBASH3B_p.A68T	24	3	1	1	6C(57.0214)	MOLT-4	yes
GDYIGSTYFER;SMRGDYIGSTYFER	UBE2M	P61081	UBE2M_p.G171D	11;14	2;3;2, 3	1;0.9996;0.9999;0.4691	2;1;3	;2M(15.9949)	HCT-15	no
IKCGPKYPEAPPFVR	UBE2V1	Q13404	UBE2V1_p.E70K	15	3	1	1	3C(57.0214)	HCT-15	yes
YPEAHPSVR	UBE2V2	Q15819	UBE2V2_p.P77H	9	2	0.9882	1		HCT-15	no
VECGPKYPEAHPSVR	UBE2V2	Q15819	UBE2V2_p.P77H	15	4;3, 4;3	1;0.7943;0.9965;0.997;0.9998	1;2;3	3C(57.0214)	HCT-15	yes
SMSRLTLDDIER	UBL4A	P11441	UBL4A_p.L127M	12	2, 3	1	2		HCT-15	no
AMQALLQIQQGLQTLQTEAPGLVPSLGSFGMSR	UBQLN4	Q9NRR5	UBQLN4_p.I495M	33	3	1	2	31M(15.9949)	HCT-15	no
VALEELENKPR;RVALEELENKPR	UBR4	Q5T4S7	UBR4_p.M4867L	11;12	3	0.9993;0.954;1;0.9984	1		HCT-15;MOLT-4	no
AYNYIAQEVDDYHAFQTLTHIYNK	UGGT1	Q9NYU2	UGGT1_p.V558I	24	4	1	1		HCT-15	no
AFLSHGGLNSIFETMYHGVPVVGIPLFGDHYDTMTR	UGT8	Q16880	UGT8_p.I368M	36	5	1	1		HCT-15	no
FIQENVFVAANHNASPLSIK	UMPS	P11172	UMPS_p.G213A	20	3;2, 3	1	1;2		HCT-15	no
LHAGPETQALPAFSDLEALSLSTLYSLQK;KLQEELERLHAGPETQALPAFSDLEALSLSTLYSLQK	UNK	Q9C0B0	UNK_p.P726T	29;37	3;4	1	1		HCT-15	no
SILIDKSTQATEPECMVPVVLGAK	UPF1	Q92900	UPF1_p.E648K	24	2	1	3;1	15C(57.0214), 16M(15.9949);15C(57.0214)	MOLT-4	yes
HFTAQGLPDLNHSQVYAVK	UPF1	Q92900	UPF1_p.R473H	19	3	1	1		HCT-15	no
LSVAARSGPFAPVLSATSR	UQCRFS1	P47985	UQCRFS1_p.S6A	19	3	1;0.9991	1	N-term(42.0106)	HCT-15;MOLT-4	no
GLEDEQKMLTESGDPEEEEEGEEELVDPLTTVR;MLTESGDPEEEEEGEEELVDPLTTVR	UQCRHL	A0A096LP55	UQCRHL_p.E22G;UQCRH_p.E22G	33;26	3;2	0.999;1	1;3	8M(15.9949);;8M(15.9949), N-term(42.0106)	MOLT-4	no
QSAAELDLVLQR	USE1	Q9NZ43	USE1_p.L154S	12	2	0.9854;1	1		HCT-15;MOLT-4	no
EQDLQLEELRQPVSTLK	USO1	O60763	USO1_p.Q672P	17	3;2, 3	1;0.9996	1;3		HCT-15	no
DGGDDSISTEALVNGHANSAVPNSVSAEDAEFMGDVPPSVTPR	USP10	Q14694	USP10_p.M200V	43	3	1	1		HCT-15	no
EFEPASASEAPASVVPFVR	USP39	Q53GS9	USP39_p.R60S	19	2	1;0.9998	2;1		MOLT-4	no
EGSVGSTSDYVSQSYSYSSILNK	USP47	Q96K76	USP47_p.G163V	23	2	1	2;1		MOLT-4	no
AQVPFSSCLEAYGAPEQVDNFWSTALQAK	USP5	P45974	USP5_p.D544N	29	3	1	1	8C(57.0214)	MOLT-4	yes
ENLWINLTDGSILCGRR	USP5	P45974	USP5_p.L210I	17	3	0.8364	1	14C(57.0214)	MOLT-4	yes
LQTSVDFPLENLDLSQCVIGPK	USP8	P40818	USP8_p.Y1040C	22	2	1	2	17C(57.0214)	HCT-15	no
AASHLQQLMDEPPAPGSPEL	VARS2	Q5ST30	VARS2_p.R1049Q	20	2	1	1		MOLT-4	no
IDAAQNWFADPNGGPEGEEQIR;KIDAAQNWFADPNGGPEGEEQIR	VCL	P18206	VCL_p.L395F	22;23	2;3	1	2;1;3		HCT-15	no
LADDVDLEQVSNETHGHVGADLAALCSEAALQAIR;LADDVDLEQVSNETHGHVGADLAALCSEAALQAIRK;NMKLADDVDLEQVSNETHGHVGADLAALCSEAALQAIR	VCP	P55072	VCP_p.A400S	35;36;38	3, 4;4, 5;5;4	1	2;8;1;4;3	26C(57.0214);29C(57.0214), 2M(15.9949)	HCT-15	yes
GLGETATMLTK	VPRBP	Q9Y4B6	VPRBP_p.V869M	11	2	0.9702	1		HCT-15	no
DKNLQELEELQNDSEAIDQLALESPEVQDLQLER;NLQELEELQNDSEAIDQLALESPEVQDLQLER	VPS37C	A5D8V6	VPS37C_p.T8N	34;32	3	1;0.9999	2;1		HCT-15	no
ISHVVIEDTVVSDK	WAPL	Q7Z5K2	WAPL_p.V124I	14	3	1	1		MOLT-4	no
AVAGEDYKADCPPGNPAPTSNHGPDATEAEEDFVDPWTVQTSSAK	WARS	P23381	WARS_p.A53V	45	4	1	2;1	11C(57.0214)	HCT-15	yes
GISGKGPGAGEGPGGAFAR;KGISGKGPGAGEGPGGAFAR	WASHC1	A8K0Z3	WASHC1_p.V439A	19;20	3	1	1		HCT-15	no
EVVDPSGGR	WASHC1	A8K0Z3	WASHC1_p.W362R	9	2	0.7719	1		HCT-15	no
GLFDDEDEESDLFMEAPQDR	WASHC2A	Q641Q2	WASHC2A_p.T379M	20	2	1	2;1		MOLT-4	no
LGITPEGQSYLDQFR;KLGITPEGQSYLDQFR	WASHC4	Q2M389	WASHC4_p.V901I	15;16	2;3	1;0.5096;0.9998;0.9932	1;2		HCT-15;MOLT-4	no
FTVGDHSR;FKFTVGDHSR	WDR1	O75083	WDR1_p.I185V	8;10	2;3	0.9313;1;0.4843;0.7311;0.6471;0.9754;0.9373;0.8481;0.9992;0.7294;0.9471;0.9999;0.9246;0.9885;0.9941;0.9578;0.9212;0.7282	1;2		HCT-15;MOLT-4	no
HVWSHHTLPITDLHCGFGGPLAR	WDR18	Q9BV38	WDR18_p.A172T	23	4, 5;5	1	2;1;4	15C(57.0214)	HCT-15;MOLT-4	no
DGFPGPEDFGPEENFDASEEVARGR	WDR33	Q9C0J8	WDR33_p.A1142V	25	3	1	2;3;1		MOLT-4	no
GEDAPLDQGSGAILASTFSNSGSYFALTDDSKR	WDR4	P57081	WDR4_p.K71N	33	3	0.8671;1	1		HCT-15;MOLT-4	no
GLSGAQDPFPGPAPVPVEVVQK	WDR46	O15213	WDR46_p.T94A	22	2	0.9998;1;0.9968	1;2;3		HCT-15;MOLT-4	no
GLSGAQDPFPGPAPVPVEVVQKFCR	WDR46	O15213	WDR46_p.T94A	25	3	1;0.9382	1	24C(57.0214)	HCT-15	no
AHGAPINSLLLVDENVLATGDDTGGIR	WDR55	Q9H6Y2	WDR55_p.C151R	27	3;2, 3	1	1;2;3		HCT-15;MOLT-4	no
LLGDDDVADGSAFHAK	WDR62	O43379	WDR62_p.L850S	16	3	1	1		HCT-15;MOLT-4	no
WCAEVGSWGQGPGPSIASLGSDGHLCLLDPR	WDR73	Q6P4I2	WDR73_p.R249H	31	3	1	1;3;2	26C(57.0214), 2C(57.0214)	HCT-15	no
DRLVAGEDDLEQATEALDSISLAGK;LVAGEDDLEQATEALDSISLAGK	WDR81	Q562E7	WDR81_p.P652L	25;23	3;2	1	1		HCT-15	no
QVAVAELLENVGQVDEHDGGAQPGPVPK	WFS1	O76024	WFS1_p.N208D	28	3	0.9891	1		HCT-15	no
SLEVLVADLVNAQKDSMPDESSQTSLQK	XIAP	P98170	XIAP_p.Q423P	28	3	0.964	2		HCT-15	no
AAASHLFPFEKL	XPC	Q01831	XPC_p.Q939K	12	3	1;0.5086	1		HCT-15	no
NLNTLCWAIGSISGAMHK;NLNTLCWAIGSISGAMHKEDEKR	XPO1	O14980	XPO1_p.E510K	18;23	3;5	0.9705;0.9998;1	1	6C(57.0214)	HCT-15	yes
DGQELEPQVGEQLLQLWER	YTHDC2	Q9H6S0	YTHDC2_p.L1409Q	19	2	1;0.8836	1;2		HCT-15;MOLT-4	no
MDKDLGSVQGFEDTNKSER;DLGSVQGFEDTNK;MDKDLGSVQGFEDTNK;DLGSVQGFEDTNKSER	ZC3H13	Q5T200	ZC3H13_p.E1429D	19;13;16	3, 4;4;2;3	1;0.9999;0.9829	2;1		HCT-15;MOLT-4	no
VHELPEKGSR	ZC3H13	Q5T200	ZC3H13_p.P568H	10	2	0.6092	1		HCT-15	no
DFVQPDKPASPK	ZC3H14	Q6PJT7	ZC3H14_p.L507F	12	2	1;0.9999;0.9993	1		HCT-15	no
IFHTIGFCPYGPR	ZFP36L2	P47974	ZFP36L2_p.T199I	13	3	1	1	8C(57.0214)	MOLT-4	yes
LQSTGNKAEDTK	ZFR	Q96KR1	ZFR_p.I520T	12	2	0.9998;0.9498	1;2		HCT-15	no
AEDTKGTECVK	ZFR	Q96KR1	ZFR_p.I520T	11	2	1	2	9C(57.0214)	HCT-15	yes
VLQQLTEEAALDEASGFNIPAEQASRPWTQPR	ZFYVE19	Q96K21	ZFYVE19_p.S376A	32	3	1	2;1;3		HCT-15;MOLT-4	no
GGQGDPDVPAQQPADPSTPER	ZNF185	O15231	ZNF185_p.A436D	21	2	1	2;1		HCT-15	no
QELPSALESHEVPGTLSMGVPQIFK	ZNF24	P17028	ZNF24_p.N220S	25	3	0.9988;1	2		MOLT-4	no
TINYAGLGPSPCLPDLVDFVTR	ZNF318	Q5VUA4	ZNF318_p.S2160Y	22	2	1	1	12C(57.0214)	MOLT-4	yes
EEDLAPDHEVGNVSLKPEGIQNWDDLWVQR	ZNF48	Q96MX3	ZNF48_p.A65V	30	3, 4;4	1	2;1		MOLT-4	no
TTEPTFSHLALPEEVLLQER	ZNF543	Q08ER8	ZNF543_p.Q107R	20	3	1	1		MOLT-4	no
SVVSDVPEELDFLVPK;TEDSSSGKSVVSDVPEELDFLVPK	ZNF638	Q14966	ZNF638_p.A1912V	16;24	2;3	1;0.8811;0.9995	1;2;3		HCT-15;MOLT-4	no
MEFAAENEGNSGGGLHSVAEGVR	ZNHIT6	Q9NWK9	ZNHIT6_p.K10N	23	2	1;0.7099	1	N-term(42.0106)	HCT-15	no
AHFIMDDPAGNSYLQNVYAPGDDPEMK	ZPR1	O75312	ZPR1_p.E421G	27	3	1	2;1		MOLT-4	no
VNPFRPR	ZYX	Q15942	ZYX_p.G42R	7	2	0.391	1		HCT-15	no
AYHPHCFTCVVCARPLEGTSFIVDQANWPHCVPDYHK;AYHPHCFTCVVCARPLEGTSFIVDQANWPHCVPDYHKQYAPR	ZYX	Q15942	ZYX_p.R489W	37;42	6;7;6, 7	1;0.9962	1;2	12C(57.0214), 31C(57.0214), 6C(57.0214), 9C(57.0214)	HCT-15	no

## Sheet: 40
AA-Change	CADD-PHRED	Gene	Rare/Common	Cell Lines	ClinVarClinicalSignificance	PhenotypeList	OtherIDs	Census Gene	DNDS_DISEASE_QVAL_SIG	#COSMIC_SAMPLE_MUTATED	Classification:	enzyme	nucleic_acid_and_small_molecule_binding	chaperone_transporter_channel_receptor	scaffolding_modulator_adaptor	transcriptional_factor_regulator	disordered	acetylation	methylation	phosphorylation	ubiquitination	is_active_site	in_as	near_active_site	is_binding_site	in_bs	near_binding_site	is_dna_bs	in_dna_bs	in/near as/bs
ABI3_p.F209S	14.18	ABI3	Common	MOLT-4	NA	NA	NA	NA	NA	1	Uncategorized
ACADS_p.G209S	27.8	ACADS	Common	MOLT-4	Benign/Likely benign	Deficiency of butyryl-CoA dehydrogenase|not specified|not provided	ClinGen:CA145599,UniProtKB:P16219#VAR_000315,OMIM:606885.0007	NA	NA	8	Enzyme	yes	yes
ACAT2_p.K211R	28.3	ACAT2	Common	HCT-15, MOLT-4	NA	NA	NA	NA	NA	1	Enzyme	yes									yes
ACTL6A_p.S225T	24.2	ACTL6A	Common	MOLT-4	Benign	not provided	-	NA	NA	NA	Transcriptional Factor, Regulator					yes
ADA_p.D181N	27.9	ADA	Common	MOLT-4	NA	NA	NA	NA	NA	NA	Enzyme	yes	yes		yes												yes			yes
[truncated: 1,049 more rows]

## Sheet: 41
Fasta Description	Uniprot ID	Entry.Name	Gene	Protein.Length	Organism	Protein.Existence	Description	Protein.Probability	Top.Peptide.Probability	Combined.Total.Peptides	Combined.Spectral.Count	Combined.Unique.Spectral.Count	Combined.Total.Spectral.Count	Set1.Spectral.Count	Set2.Spectral.Count	Set3.Spectral.Count	Set1.Unique.Spectral.Count	Set2.Unique.Spectral.Count	Set3.Unique.Spectral.Count	Set1.Total.Spectral.Count	Set2.Total.Spectral.Count	Set3.Total.Spectral.Count	Set1.Intensity	Set2.Intensity	Set3.Intensity	Mean Intensities	Indistinguishable.Proteins
[truncated: 7,735 more rows]

[truncated: 2 more sheets: 42, 43]
