# Supplementary material for: Chemoproteogenomic stratification of the missense variant cysteinome
Source: Nat Commun. 2024 Oct 28;15:9284. doi: 10.1038/s41467-024-53520-x (PMC11519605; doi:10.1038/s41467-024-53520-x)
Supplement: Supplementary file 9 — Supplementary Data 6 [file 41467_2024_53520_MOESM9_ESM.xlsx]

## Sheet: Table of Contents
Tab	Description
44	KB02 Ligandability datasets: reference peptides
45	KB02 Ligandability datasets: variant peptides
46	Compound Library Ligandability datasets: reference peptides
47	Compound Library Ligandability datasets: variant peptides
48	Variant peptide ID annotations Figure 6
49	KB02 Dataset Peptides, Spectral Counts, Intensities: HCT-15 reference peptides
50	KB02 Dataset Peptides, Spectral Counts, Intensities: Molt-4 reference peptides
51	KB02 Dataset Peptides, Spectral Counts, Intensities: Jurkat reference peptides
52	KB02 Dataset Peptides, Spectral Counts, Intensities: HCT-15 variant peptides
53	KB02 Dataset Peptides, Spectral Counts, Intensities: Molt-4 variant peptides
54	KB02 Dataset Peptides, Spectral Counts, Intensities: Jurkat variant peptides
55	Compound Libarary Dataset Peptides, Spectral Counts, Intensities: reference peptides
56	Compound Libarary Dataset Peptides, Spectral Counts, Intensities: variant peptides

## Sheet: 44
Cell Line	Uniprot ID_CysPosition	Gene	Mean Log2 H/L Ratio	SD	Raw_Ratios	Peptides	Ligandable
HCT-15	A0AV96_C145,146,151	RBM47	2.76796	1.71816	4.32192809488736, 1.33062055041841, 0.838404052929485, 1.62956206739076, 0.927881292056404	LLGVCCSVDNCR
HCT-15	A0AV96_C273	RBM47	-0.251499	0.113423	-0.308915713859972, -0.221849660208794, -0.106040566891594, -0.212367707475426, -0.408322209995951	SFGQFNPGCVER
HCT-15	A0AV96_C310	RBM47	0.181415	0.425939	0.106056484718051, -0.370102698306943, 0.357134890591953, 0.632572936573508	EDAVHAMNNLNGTELEGSCLEVTLAKPVDKEQYSR
HCT-15	A0AV96_C349	RBM47	1.62956	0.694094	1.81819255655371, 1.35091234673587, 2.99093475018485, 1.1673244215148, 1.20959957136261, 0.970800594962071, 1.48217155508816, 1.56502303001689, 1.63187166887408	GGGAAEAAQQPSYVYSCDPYTLAYYGYPYNALIGPNR, GGGAAEAAQQPSYVYSCDPYTLAYYGYPYNALIGPNRDYFVK, GGGAAEAAQQPSYVYSCDPYTLAYYGYPYNALIGPNRDYFVK, GGGAAEAAQQPSYVYSCDPYTLAYYGYPYNALIGPNR
HCT-15	A0AV96_C71	RBM47	-1.28254	3.47243	1.17283964539018, -3.73791318573779	GCEVFVGK
JURKAT	A0AVT1_C17	UBA6	1.22062	0.626465	1.66359816819644, 0.777642906333874	MEGSEPVAAHQGEEASCSSWGTGSTNK
HCT-15	A0AVT1_C17	UBA6	0.602328	0.0714191	0.541207241429799, 0.680834760422489, 0.584940716087574	MEGSEPVAAHQGEEASCSSWGTGSTNK
JURKAT	A0AVT1_C174	UBA6	-0.891457	NA	-0.891457	KINDFCR
MOLT-4	A0AVT1_C174	UBA6	1.29031	1.49244	0.234997768417824, 2.34562235629622	KINDFCR
JURKAT	A0AVT1_C178	UBA6	-0.0604157	NA	-0.0604157	SQCPPIK
MOLT-4	A0AVT1_C178	UBA6	-0.770417	1.09115	0.221115204357264, -0.393983773372841, -2.55844213971166, -0.714490961817138, 0.433142104980023, -0.980098652059096	SQCPPIKFISADVHGIWSR, SQCPPIK, SQCPPIK, SQCPPIKFISADVHGIWSR
JURKAT	A0AVT1_C311	UBA6	-0.529603	1.00144	-1.88895907572401, 0.0171526474878856, -1.19140694119629, 2.21112633493273, -1.98340166594853, 1.72780747376258, -1.61479717632388, 0.127705181637172, 0.109596193458862, 0.549689501840554, -2.20987715280923	CLIVDFSNPEAPLEIHTAMLALDQFQEK, CLIVDFSNPEAPLEIHTAMLALDQFQEKYSR, CLIVDFSNPEAPLEIHTAMLALDQFQEK
MOLT-4	A0AVT1_C311	UBA6	-0.252619	0.667533	0.322686682870251, -0.946475433911969, -0.214630350929394, -3.26484407551468, 0.626337687040168, -2.19491044209685, 2.82653297088726, -0.512694159821057, -0.00928038778224284, 0.525857577622552	CLIVDFSNPEAPLEIHTAMLALDQFQEKYSR, CLIVDFSNPEAPLEIHTAMLALDQFQEK, CLIVDFSNPEAPLEIHTAMLALDQFQEKYSR, CLIVDFSNPEAPLEIHTAMLALDQFQEK
HCT-15	A0AVT1_C311	UBA6	-1.53722	0.478765	-1.15721222901868, -2.07494998454965, -1.37950719589031	CLIVDFSNPEAPLEIHTAMLALDQFQEK
JURKAT	A0AVT1_C347	UBA6	4.30489	0.564455	4.37057168018393, 4.84095027855056, 4.54146001855037, 2.2287303391563, 4.60971432383672, 3.88585944294485, 4.737143812605	KPNVGCQQDSEELLK, KPNVGCQQDSEELLK, YSRKPNVGCQQDSEELLK	Ligandable
MOLT-4	A0AVT1_C347	UBA6	4.13137	1.9454	5.68625824840541, 1.95819540635522, 5.50994168339739, 7.36986288489201, 0.120564902138812, 3.14323076391985, 4.53349002887015, 4.7708943198465, 4.17690921472218, 3.73521636489825	KPNVGCQQDSEELLK, YSRKPNVGCQQDSEELLK, KPNVGCQQDSEELLK
HCT-15	A0AVT1_C347	UBA6	5.28206	0.766041	5.98838313581758, 5.327333346189, 5.86404763070694, 4.05921092776602, 5.17130692701248	KPNVGCQQDSEELLK	Ligandable
JURKAT	A0AVT1_C546	UBA6	1.29755	0.399295	0.345364365822823, 1.47065726064665, 1.41403122189713, 1.59284068756623, 1.17652837009797, 3.86747765136848, 0.0310799092135177, 1.5758879629624, 1.12693884739017, 0.753153895026216, 1.04006341918728	IDAHLNKVCPTTETIYNDEFYTKQDVIITALDNVEAR, VCPTTETIYNDEFYTKQDVIITALDNVEAR, IDAHLNKVCPTTETIYNDEFYTKQDVIITALDNVEAR, IDAHLNKVCPTTETIYNDEFYTKQDVIITALDNVEAR, VCPTTETIYNDEFYTKQDVIITALDNVEARR, VCPTTETIYNDEFYTKQDVIITALDNVEAR, VCPTTETIYNDEFYTKQDVIITALDNVEARR
MOLT-4	A0AVT1_C546	UBA6	0.246202	0.315678	-0.0444266217583573, 0.179373220663917, 0.336977744582997, 0.867177765051318, -0.0986250303356001, 0.290618509860757, 0.236068513437283, 0.279748855671894, 0.915889588088606, 0.460022367521284, -0.118536755847891	IDAHLNKVCPTTETIYNDEFYTKQDVIITALDNVEAR, IDAHLNKVCPTTETIYNDEFYTKQDVIITALDNVEAR, VCPTTETIYNDEFYTKQDVIITALDNVEAR, VCPTTETIYNDEFYTKQDVIITALDNVEAR, IDAHLNKVCPTTETIYNDEFYTKQDVIITALDNVEAR, VCPTTETIYNDEFYTKQDVIITALDNVEAR, VCPTTETIYNDEFYTKQDVIITALDNVEARR, IDAHLNKVCPTTETIYNDEFYTKQDVIITALDNVEAR, VCPTTETIYNDEFYTKQDVIITALDNVEARR
HCT-15	A0AVT1_C546	UBA6	0.127102	0.481479	0.186110309179124, 0.384986980424381, 0.599169515464745, -0.0410659103025825, 0.494473290424829, -0.709110148641846	IDAHLNKVCPTTETIYNDEFYTKQDVIITALDNVEAR, IDAHLNKVCPTTETIYNDEFYTKQDVIITALDNVEAR, VCPTTETIYNDEFYTKQDVIITALDNVEAR, VCPTTETIYNDEFYTKQDVIITALDNVEAR
JURKAT	A0AVT1_C581	UBA6	-0.324039	0.310631	-0.587886716595876, 0.0974109035777194, -0.280733395963088, -0.524944827050745	CLANLRPLLDSGTMGTK
MOLT-4	A0AVT1_C581	UBA6	-0.0539708	0.308902	0.129240403928547, -0.131514071648781, -0.471934170948377, 0.454388663971447, -0.0865112097069454, -0.306685759977177, 0.241959736004956, -0.260709698514561	CLANLRPLLDSGTMGTK
HCT-15	A0AVT1_C581	UBA6	-0.470178	0.121924	-0.50550424760799, -0.570537578587159, -0.334491344632123	CLANLRPLLDSGTMGTK
JURKAT	A0AVT1_C625	UBA6	0.496778	0.531258	-0.018367925480521, 1.38461798095485, 0.397043374871296, 0.094355647404564, 0.859225565095238, 0.263790747183815	GHTEVIVPHLTESYNSHRDPPEEEIPFCTLK
MOLT-4	A0AVT1_C625	UBA6	0.195268	0.415179	0.905330546408439, 0.0212648058446508, -0.0598979157638983, 0.905685788709793, -0.130753995223034, 0.146586458582267, 0.0824505956784987, -0.171587910216347, 0.0583326142516772	GHTEVIVPHLTESYNSHRDPPEEEIPFCTLK
HCT-15	A0AVT1_C625	UBA6	0.0774771	0.389723	-0.196209025896052, 0.161222011695086, 0.527285849361862, 0.328019637502315, -0.432932870597135	GHTEVIVPHLTESYNSHRDPPEEEIPFCTLK
JURKAT	A0AVT1_C682	UBA6	0.108905	0.365928	-0.0532398669695929, 0.421263319052988, -0.269159964726457, -0.105747417923047, 0.689839975257722, -0.0295278542618373	IQSGHSLEGCFQVIK
MOLT-4	A0AVT1_C682	UBA6	-0.137637	0.346417	0.358261103555898, -0.0658475347650286, -0.0225667743966142, -0.643738123141724, -0.0471166809670767, -0.404812190216127	IQSGHSLEGCFQVIK
HCT-15	A0AVT1_C682	UBA6	0.030297	0.338525	0.0722525144666406, 0.481388408189268, -0.308439310594802, -0.124013448813118	IQSGHSLEGCFQVIK
JURKAT	A0AVT1_C721	UBA6	0.319901	0.432813	-0.113607451812025, 0.752014290753186, 0.32129602339412	ALQLLHCFPLDIR
MOLT-4	A0AVT1_C721	UBA6	-0.17711	0.342418	0.0407848520103594, -0.403565325799135, 0.323604845276629, -0.282420606602727, -0.645177327189026, -0.0958873727239873	ALQLLHCFPLDIR
HCT-15	A0AVT1_C721	UBA6	-0.136527	0.271024	-0.342256113379581, -0.237894268915479, 0.170570288888481	ALQLLHCFPLDIR
JURKAT	A0AVT1_C96	UBA6	-0.188086	0.447852	-0.5047652730261, 0.128592562527565	AVTIHDTEKCQAWDLGTNFFLSEDDVVNKR
MOLT-4	A0AVT1_C96	UBA6	0.441129	0.477027	0.103819403268616, 0.778437629076903	AVTIHDTEKCQAWDLGTNFFLSEDDVVNKR, CQAWDLGTNFFLSEDDVVNKR
HCT-15	A0AVT1_C96	UBA6	1.2462	NA	1.2462	CQAWDLGTNFFLSEDDVVNKR
JURKAT	A0FGR8_C181	ESYT2	1.34595	0.721792	1.35189573895794, 2.06475016432096, 0.621203760381896	ACDLPAWVHFPDTER
MOLT-4	A0FGR8_C181	ESYT2	0.753961	0.232997	1.07817850288035, 0.6018386697132, 0.568425858241042, 0.767401108342349	ACDLPAWVHFPDTER
JURKAT	A0FGR8_C611	ESYT2	0.35792	0.781789	0.0859461689902667, 1.80985152111875, -0.202145458368852, 0.0963125376593603, 0.641162602352511, -0.283607431083515	DEQHQCSLGNLKVPLSQLLTSEDMTVSQR
MOLT-4	A0FGR8_C611	ESYT2	0.140663	0.600742	0.777634880651039, -0.350361277558566, -0.0511611980444337, -0.36740798305679, 0.399776893279194, 1.19860450607689, -0.00967682412808359, -0.472104494548385	DEQHQCSLGNLKVPLSQLLTSEDMTVSQR
JURKAT	A0FGR8_C810	ESYT2	-0.405225	0.237231	-0.27501670005844, -0.261611744702062, -0.67904703225094	LIVVVHACR
MOLT-4	A0FGR8_C810	ESYT2	-0.278484	0.989591	-0.978230239025523, 0.421263190621427	LIVVVHACR
JURKAT	A0JNW5_C1235	UHRF1BP1L	4.32193	NA	4.32193	HYLCNRPVGSDQK
JURKAT	A0JNW5_C633	UHRF1BP1L	2.10741	NA	2.10741	HSDLEALFQDFKDCDFFSK
JURKAT	A0JNW5_C647	UHRF1BP1L	2.27181	0.406648	2.55935596648042, 1.98426946150133	SCDNFNLLHPIFQR	Ligandable
HCT-15	A0JNW5_C647	UHRF1BP1L	0.479486	0.621247	-0.248930515500454, 1.10589508449809, 0.191622687360063, 0.869358508395016	SCDNFNLLHPIFQR
JURKAT	A0MZ66_C442	SHTN1	4.03297	0.497311	4.38462119790742, 3.70385870053479, 3.65877610197618	GCESAVDELKGILGTLNK, GCESAVDELK, GCESAVDELKGILGTLNK	Ligandable
HCT-15	A0MZ66_C442	SHTN1	0.250496	0.204127	0.364949769652165, 0.0659091262203123, 0.405924395723312, 0.160710233467269, -0.0342887098476959, 0.445459727228882, 0.219260413983346, 0.525982316226974, 0.018447425225899, 0.147549805084217, 0.0459694122508613, 0.0469154944009747, -0.79180658079938, 0.58066030976188, 0.524157640784452	GCESAVDELK, GCESAVDELKGILGTLNK, GCESAVDELK, GCESAVDELKGILGTLNK, TKPESSKGCESAVDELK
JURKAT	A0MZ66_C550	SHTN1	2.01724	0.516906	1.65173001607905, 2.38274604536002	KLEGCTSSK	Ligandable
HCT-15	A0MZ66_C550	SHTN1	0.183282	2.01575	0.493868581506936, 0.417482651430808, 0.599000456031421, 0.618882715125154, 2.55343196196843, -3.58297407537102	KLEGCTSSK
JURKAT	A0MZ66_C565	SHTN1	4.70877	0.547083	4.32192809488736, 5.09562044333961	VTFQPPSSIGCR	Ligandable
HCT-15	A0MZ66_C565	SHTN1	1.88201	1.0119	2.61910309620191, 2.03366160445142, 3.42772370950466, 3.49812328424305, 1.15337096232596, 1.07332030709205, 0.949673741384364	VTFQPPSSIGCR, VTFQPPSSIGCR, VTFQPPSSIGCRK
HCT-15	A1A4S6_C82	ARHGAP10	0.40821	NA	0.40821	CIDASLR
JURKAT	A1L0T0_C173	ILVBL	0.778835	0.0844767	0.862025476479682, 0.781349907353276, 0.693128205276583	GALQAVDQLSLFRPLCK
MOLT-4	A1L0T0_C173	ILVBL	-0.409532	0.89333	-1.09381970705044, -2.1116451561709, -0.735026732635784, 0.606215986277942, 0.370317847218855, -0.626582675721089, -0.499214515712872, 0.686726417893267, -0.282759944522636	GALQAVDQLSLFRPLCK
HCT-15	A1L0T0_C173	ILVBL	-0.378673	0.179223	-0.419652402378956, -0.466444503007935, -0.120659343000216, -0.473690494805345, -0.589488738616823, -0.202099656775491	GALQAVDQLSLFRPLCK
JURKAT	A1L0T0_C276	ILVBL	-0.283548	1.10044	0.564996873361325, 0.111290116693792, -1.52693059201648	CVEILSR
MOLT-4	A1L0T0_C276	ILVBL	-0.273836	0.455086	0.242914589884049, -0.449567312057752, -0.614855644400137	CVEILSR
HCT-15	A1L0T0_C276	ILVBL	-0.400113	0.219808	-0.623613450561695, -0.470916703626377, -0.405726999802848, -0.100196692866809	CVEILSR
JURKAT	A1L0T0_C315	ILVBL	-0.301654	0.593458	0.425177222569345, 0.1925604169985, -0.951461906943104, -0.427848907156545, -0.74669854563374	AAVETLGVPCFLGGMAR
MOLT-4	A1L0T0_C315	ILVBL	0.0357146	0.492587	0.265112665739602, 0.29156095628729, 0.591966605538946, -0.466153344580996, -0.503913877429894	AAVETLGVPCFLGGMAR
HCT-15	A1L0T0_C315	ILVBL	-0.25051	0.194964	-0.475548793877516, -0.132581170834888, -0.143400651355708	AAVETLGVPCFLGGMAR
JURKAT	A1L0T0_C568	ILVBL	1.44829	1.51854	1.47163131018667, 3.87095313890101, -0.161495150447682, 1.48456306832941, 0.575778349173092	EQVPSLGSNVACGLAYTDYHK
MOLT-4	A1L0T0_C568	ILVBL	0.281841	0.180768	0.261463980412254, 0.143436622205851, 0.351842239174363, -0.0361458532419529, 0.204957639514001, 0.284233463016804, 0.577745515084239, 0.262316830443332, 0.486715728026295	EQVPSLGSNVACGLAYTDYHK
HCT-15	A1L0T0_C568	ILVBL	0.586747	0.414664	0.0635334940011367, 0.619669348045703, 1.40687438046892, 0.248131416147267, 0.429510054116189, 1.09411087715496, 0.671924225650176	EQVPSLGSNVACGLAYTDYHK, EQVPSLGSNVACGLAYTDYHK, EQVPSLGSNVACGLAYTDYHKAAMGLGAR
JURKAT	A1L0T0_C608	ILVBL	1.09854	0.39813	0.561505298471568, 1.2535432625088, 0.885660257257857, 1.61884396578524, 1.1731375739387	VLHDAQQQCR
MOLT-4	A1L0T0_C608	ILVBL	-0.634979	0.655388	-0.358061052885353, -0.144705382635823, -0.436658237569602, -1.60049245280087	VLHDAQQQCR
HCT-15	A1L0T0_C608	ILVBL	-0.458524	0.493383	-0.462511533741582, -0.141174473327535, -0.316571847515048, -0.868337527170636, -1.1621840356955, 0.199633857647609	VLHDAQQQCR
JURKAT	A1X283_C598	SH3PXD2B	1.33922	NA	1.33922	NDMGLECGHK
HCT-15	A1X283_C598	SH3PXD2B	0.248875	0.931085	-0.409501921617379, 0.907251668125556	NDMGLECGHK
JURKAT	A1X283_C783	SH3PXD2B	1.41312	1.04091	0.677088925939087, 2.14915293517378	GPQCEGHESR
MOLT-4	A1X283_C783	SH3PXD2B	0.641401	0.135688	0.737346691777865, 0.545454723347915	GPQCEGHESR
HCT-15	A1X283_C783	SH3PXD2B	0.904891	0.115606	0.802833052685861, 0.881401255074843, 1.03043830948823	GPQCEGHESR
HCT-15	A1X283_C889	SH3PXD2B	0.0340218	NA	0.0340218	NSSGWWFCQVLSGAPSWEGWIPSNYLR
JURKAT	A2RRP1_C1453	NBAS	2.02027	NA	2.02027	CGGAYQIGTTANEDLEK
JURKAT	A2RRP1_C406	NBAS	0.154745	0.697322	0.253188038733619, 0.894728965499039, -0.676848732828021, -0.438669630491806, 0.741325844426167	CSGALTVSSVK
MOLT-4	A2RRP1_C406	NBAS	-0.161329	0.510379	0.551664145391106, -0.158669941091913, -0.611387873845443, -0.426922394243105	CSGALTVSSVK
HCT-15	A2RRP1_C406	NBAS	-0.443936	NA	-0.443936	CSGALTVSSVK
JURKAT	A2RRP1_C588	NBAS	0.199722	NA	0.199722	SWVLHECLERVPENVDAAK
MOLT-4	A2RRP1_C802,807	NBAS	1.17326	NA	1.17326	AKDWCEELACR
JURKAT	A3KMH1_C162	VWA8	1.07796	0.570524	1.26807991356295, 0.436649914945274, 1.52914753463714	AGTAFYIDQCAVR
MOLT-4	A3KMH1_C162	VWA8	1.29813	1.54948	0.103325271375492, 2.04467126623034, -0.0773292232912426, 3.12184349496117	AGTAFYIDQCAVR
HCT-15	A3KMH1_C162	VWA8	0.172652	0.346395	-0.196236118841151, -0.0377134506689986, 0.0199807309652468, 0.144000012932823, 0.322455228587735, 0.783426327142899	AGTAFYIDQCAVR
MOLT-4	A3KMH1_C416	VWA8	0.416578	0.827855	1.00195944295943, -0.168803820110335	LLSQPCASDR
HCT-15	A3KMH1_C416	VWA8	0.36714	0.87678	0.725249331773249, -0.883450115545629, 1.14182260344056, 0.484939395142457	LLSQPCASDR
JURKAT	A3KMH1_C858	VWA8	1.27101	1.07918	1.35796913227404, 2.3040825004532, 0.150990517092583	LGHILVVDEADKAPTNVTCILK
MOLT-4	A3KMH1_C858	VWA8	-0.381305	1.31636	0.271608781682137, -2.67214340933941, 0.593932916226803, 0.157738118457772, -0.257661058299862	LGHILVVDEADKAPTNVTCILK
HCT-15	A3KMH1_C858	VWA8	0.344698	0.402056	0.327931402675707, 0.378530885182039, 0.552088004329711, -0.419487354608307, 0.74528471597053, 0.483840619415852	LGHILVVDEADKAPTNVTCILK
JURKAT	A3KMH1_C925	VWA8	0.52095	NA	0.52095	MIVLANRPGFPFLGNDFFGTLGDIFSCHAVDNPKPHSELEMLR
MOLT-4	A3KMH1_C925	VWA8	0.869457	1.13627	-0.287977804265524, 1.9833111298396, 0.913036848412742	MIVLANRPGFPFLGNDFFGTLGDIFSCHAVDNPKPHSELEMLR
HCT-15	A3KMH1_C925	VWA8	0.414736	0.333737	0.277845991407475, 0.859694205676807, -0.0376984450406555, 0.569615754061162, 0.404223865646379	MIVLANRPGFPFLGNDFFGTLGDIFSCHAVDNPKPHSELEMLR
JURKAT	A3KN83_C1277	SBNO1	1.77102	NA	1.77102	VVSDDALMHWLDQYNSSADTCTHAYWR
JURKAT	A3KN83_C445	SBNO1	0.946047	0.589714	0.458320245291151, 1.60143734169751, 0.778384086301577	NLCPVGSSKPTK
MOLT-4	A3KN83_C445	SBNO1	-0.866995	1.47968	0.147016378385226, -0.183075146434507, -2.56492494911946	NLCPVGSSKPTK
HCT-15	A3KN83_C445	SBNO1	1.63121	1.27146	0.883971659244792, 0.910366416785673, 3.09928857064865	NLCPVGSSKPTK
HCT-15	A3KN83_C626	SBNO1	-2.00194	NA	-2.00194	CVVIGLQSTGEAR
JURKAT	A3KN83_C699	SBNO1	1.52174	1.29845	0.0787884758260063, 2.12999860175874, 0.333474224764032, 1.88764381304773, 3.1788136025434	DSPCKENK
MOLT-4	A3KN83_C699	SBNO1	1.08289	0.703697	0.60756397955999, 0.313409805262929, 0.339525331053354, 0.899372228757587, 0.822331297257439, 2.00508738151299, 1.87989449368054, 1.79595709813213	DSPCKENK
HCT-15	A3KN83_C699	SBNO1	1.21108	0.509159	0.524695100928379, 1.03434627650872, 1.06238168012623, 1.73451096578025, 1.69946527939836	DSPCKENK
MOLT-4	A4D2H0_C148	CTAGE15	-0.247304	NA	-0.247304	SNSELEDEILCLEK
JURKAT	A5YKK6_C1420	CNOT1	0.94877	1.72774	2.170467294571, -0.272927532783613	IAMTTCEQIVR
MOLT-4	A5YKK6_C1420	CNOT1	0.0528416	0.736581	0.573682894441504, -0.467999668565247	IAMTTCEQIVR
HCT-15	A5YKK6_C1420	CNOT1	0.158593	NA	0.158593	IAMTTCEQIVR
JURKAT	A5YKK6_C1541	CNOT1	0.0282297	2.00036	-2.92078526628817, 2.68004118068173, -0.259620945544035, 0.21368080237144, 0.427832512325675	YCDPVVLTYQAER, RYCDPVVLTYQAER
MOLT-4	A5YKK6_C1541	CNOT1	0.68471	2.85295	5.44122400509752, -2.07679657696992, 0.796217094841052, -0.173865566939129, -0.563228103886143	YCDPVVLTYQAER
HCT-15	A5YKK6_C1541	CNOT1	0.565637	1.97413	-0.503200702031454, -0.361456147952641, 4.07958618199731, -0.401764811239986, 0.0150198987928421	YCDPVVLTYQAER
MOLT-4	A5YKK6_C1687	CNOT1	-0.0334802	NA	-0.0334802	YRECHLLVLK
JURKAT	A5YKK6_C1706	CNOT1	-0.732071	2.61825	-4.60527682706559, 0.879501361638401, -0.0536284896040462, 0.851119367113548	AYGSPWCNK
MOLT-4	A5YKK6_C1706	CNOT1	-0.0835698	0.310718	-0.0804471321716394, -0.313496908106909, -0.534428737844362, 0.249555180107688, 0.368565208128088, 0.133410822149957, -0.293369824006503, -0.198347089741117	AYGSPWCNK
HCT-15	A5YKK6_C1706	CNOT1	-0.0258929	0.166877	-0.227935465876473, 0.0189350013787792, -0.0277537549457826, -0.11354437436704, 0.220834105151423	AYGSPWCNK
JURKAT	A5YKK6_C219	CNOT1	-0.0816803	0.212516	-0.210383575644618, 0.17689111052192, -0.29431741682224, 0.00108858334749345	CPVVLAPLLYPEKR
MOLT-4	A5YKK6_C219	CNOT1	0.159357	0.233121	0.139939429669434, 0.0594954752864395, 0.230161346338765, 0.222022906146865, -0.202940243641211, 0.507464395714116	CPVVLAPLLYPEKR
HCT-15	A5YKK6_C219	CNOT1	0.0691262	0.127324	-0.0619106007644833, 0.0769091933430158, 0.192380114338786	CPVVLAPLLYPEKR
JURKAT	A5YKK6_C624	CNOT1	-0.256095	3.79898	-4.38535642337504, 3.09078422878624, 0.526287055475163	CPSILGGLAPEKDQPK
MOLT-4	A5YKK6_C624	CNOT1	0.35448	0.300598	0.722821494872041, 0.130384543215115, 0.596899596973044, 0.666175016232453, -0.0124858116318245, -0.0285538888172486, 0.283762530892599, 0.350445422047845, 0.194847611449453, 0.69214232071995	CPSILGGLAPEKDQPK, CPSILGGLAPEKDQPK, RCPSILGGLAPEKDQPK
HCT-15	A5YKK6_C624	CNOT1	0.564772	0.1584	0.552402093444697, 0.593907620346513, 0.822133260488199, 0.474194985599657, 0.344220043050916, 0.601773961561599	CPSILGGLAPEKDQPK, RCPSILGGLAPEKDQPK
MOLT-4	A5YKK6_C890	CNOT1	-0.0854952	NA	-0.0854952	EVFNCMLR
MOLT-4	A6NC98_C1228	CCDC88B	0.24868	NA	0.24868	LTTQCELLTQLR
JURKAT	A6NDG6_C193	PGP	2.80571	NA	2.80571	YLQQPGCLLVGTNMDNRLPLENGR
MOLT-4	A6NDG6_C193	PGP	2.01612	NA	2.01612	YLQQPGCLLVGTNMDNRLPLENGR
HCT-15	A6NDG6_C193	PGP	0.383577	0.399946	0.666381463853438, 0.100772042849027	YLQQPGCLLVGTNMDNRLPLENGR
JURKAT	A6NDG6_C217	PGP	-1.83813	2.17353	-3.13878452032629, -5.13556010508225, -2.71191656868459, -0.0607202220901485, 0.402261604046795, -0.384048484249181	FIAGTGCLVR
MOLT-4	A6NDG6_C217	PGP	-0.869034	0.967863	-1.99896606691951, -0.989773438639097, -1.17473780704725, -0.611967600795999, -0.29644024145503, -2.72521735472105, -0.0762395587651105, 0.165961361783072, -0.113929115241213	FIAGTGCLVR
HCT-15	A6NDG6_C217	PGP	-0.45335	0.129265	-0.478102839056662, -0.590992931643857, -0.460493271109472, -0.294897622514718, -0.587034443969923, -0.308577539740902	FIAGTGCLVR
JURKAT	A6NDG6_C243	PGP	-0.860454	0.975191	-1.97971907785913, -0.193903261837102, -0.407738932895408	FIFDCVSQEYGINPER
MOLT-4	A6NDG6_C243	PGP	-2.07512	1.30141	-1.36922263441967, -0.316636103441061, -2.97215945584488, -3.61744312113702, -2.10012977479763	FIFDCVSQEYGINPER
HCT-15	A6NDG6_C243	PGP	-1.81874	2.15645	-4.29576388260694, -0.800524744363969, -0.359916617549124	FIFDCVSQEYGINPER
JURKAT	A6NDG6_C272	PGP	1.81872	NA	1.81872	TVMVGDRLDTDILLGATCGLK
MOLT-4	A6NDG6_C272	PGP	0.576973	0.764904	0.0361046763290253, 1.11784218257115	TVMVGDRLDTDILLGATCGLK
HCT-15	A6NDG6_C272	PGP	0.715625	0.128964	0.806816368439005, 0.624434044439571	TVMVGDRLDTDILLGATCGLK
JURKAT	A6NDG6_C297	PGP	3.28032	0.879375	2.36418489498924, 2.99716517837214, 4.32192809488736, 4.82239704412283, 2.88229330502864, 4.32192809488736, 2.32889210447358, 3.89222780340761, 2.60587723725029	NNQESDCVSK, TILTLTGVSTLGDVKNNQESDCVSK, TILTLTGVSTLGDVKNNQESDCVSK	Ligandable
MOLT-4	A6NDG6_C297	PGP	2.59567	0.79807	2.47961869727444, 2.31646481287317, 2.27494554746726, 3.0591998682317, 3.98110663917201, 3.2855350009973, 1.41645776361528, 4.0438763691093, 2.21901884854798, 2.43554093809466, 2.03723206600323, 2.51050124602401	NNQESDCVSK, TILTLTGVSTLGDVKNNQESDCVSK, TILTLTGVSTLGDVKNNQESDCVSK	Ligandable
HCT-15	A6NDG6_C297	PGP	3.0255	1.06886	2.47206967219084, 6.9531932696417, 2.39007394278111, 2.99346959350656, 3.4537996214028, 4.37357490454291, 1.69005308476819, 2.3920012021167, 2.0758135406398, 2.71804281968441	NNQESDCVSK, TILTLTGVSTLGDVKNNQESDCVSK, TILTLTGVSTLGDVKNNQESDCVSK
JURKAT	A6NDG6_C35	PGP	-0.377471	0.771793	-0.79016322908484, -0.431020690303352, -1.01185171713312, 0.723151894993364	AQALLADVDTLLFDCDGVLWRGETAVPGAPEALR
MOLT-4	A6NDG6_C35	PGP	-0.850596	0.133305	-0.833035983762212, -0.696982830420062, -0.850289932332056, -1.02207605515392	AQALLADVDTLLFDCDGVLWRGETAVPGAPEALR
HCT-15	A6NDG6_C35	PGP	-0.296693	0.339992	-0.317089557253827, -0.414556945141149, -0.138449329512299, 0.0740565091177743, -0.895068578809696, -0.089047714673543	AQALLADVDTLLFDCDGVLWRGETAVPGAPEALR
JURKAT	A6NDU8_C268	C5orf51	-0.11321	0.453555	-0.569329751673076, 0.505668381549378, -0.114476396304978, -0.2747029187811	KYVSVCEGPLKEQEWNTTNAK, YVSVCEGPLKEQEWNTTNAK
MOLT-4	A6NDU8_C268	C5orf51	-0.267435	NA	-0.267435	YVSVCEGPLKEQEWNTTNAK
JURKAT	A6NDU8_C51	C5orf51	-0.694152	NA	-0.694152	LLCGEEK
MOLT-4	A6NDU8_C51	C5orf51	-0.704058	0.0264689	-0.685341252253578, -0.722773906265925	LLCGEEK
HCT-15	A6NDU8_C51	C5orf51	-0.521795	0.600956	-0.0266531452703677, -1.19040573543445, -0.34832658092161	LLCGEEK
JURKAT	A6NED2_C73	RCCD1	1.35388	NA	1.35388	CKDAWASEGLLAVLR
JURKAT	A6NHG4_C24	DDTL	0.104534	0.274247	0.303409810111314, 0.22771361592599, -0.300470542395624, 0.187481808954855	LCAAAASILGKPADR
HCT-15	A6NHG4_C24	DDTL	-0.371005	0.219665	-0.301645688905716, -0.616977241086195, -0.194392004768496	LCAAAASILGKPADR
MOLT-4	A6NHL2_C136	TUBAL3	-1.35453	2.6021	-0.279279268404718, 0.53760896632968, -4.32192809488736	KLAEQCGGLQGFLIFRSFGGGTGSGFTSLLMER, LAEQCGGLQGFLIFRSFGGGTGSGFTSLLMER
JURKAT	A6NHL2_C312,322,323	TUBAL3	1.67059	1.36134	2.24738242461655, 2.64858338045246, 0.115817438360804	CDPRLGKYMACCLLYR
MOLT-4	A6NHL2_C312,322,323	TUBAL3	4.32193	NA	4.32193	CDPRLGKYMACCLLYR
HCT-15	A6NHL2_C312,322,323	TUBAL3	-9.61206	NA	-9.61206	CDPRLGKYMACCLLYR
MOLT-4	A6NHR9_C1018	SMCHD1	-0.980272	NA	-0.980272	IEIPSCK
HCT-15	A6NHR9_C1018	SMCHD1	-0.6972	NA	-0.6972	IEIPSCK
JURKAT	A6NHR9_C1433	SMCHD1	0.454833	0.892534	0.0912773465773682, 1.47176723525583, -0.198546505462918	LSTSGNRPPANAETFSCNK
MOLT-4	A6NHR9_C1433	SMCHD1	0.418612	0.094915	0.351496935922228, 0.485727003941239	LSTSGNRPPANAETFSCNK
HCT-15	A6NHR9_C1433	SMCHD1	0.767723	0.285536	0.457941291762722, 0.455532542198928, 1.58521804430687, 0.82485194426161	LSTSGNRPPANAETFSCNK, LSTSGNRPPANAETFSCNK, PPANAETFSCNKIKDNDK
JURKAT	A6NHR9_C1656	SMCHD1	0.685401	0.145655	0.582407328841545, 0.788394050327142	SLFEASQQLLNEMKCQVEEAR
MOLT-4	A6NHR9_C1656	SMCHD1	-0.0354333	0.318192	0.329547545669356, -0.100708728040224, -0.431614618256373, 0.061042504019816	SLFEASQQLLNEMKCQVEEAR
HCT-15	A6NHR9_C1656	SMCHD1	0.466616	0.243768	0.29424562458742, 0.638985573714261	SLFEASQQLLNEMKCQVEEAR
JURKAT	A6NHR9_C1710	SMCHD1	-2.71846	NA	-2.71846	SCTLPNYTK
MOLT-4	A6NHR9_C1710	SMCHD1	-0.382699	0.577119	-0.790783301909691, 0.0253861293378825	SCTLPNYTK
HCT-15	A6NHR9_C1710	SMCHD1	0.408472	0.692899	1.10626803548235, 0.398570832649027, -0.279423602848991	SCTLPNYTK
MOLT-4	A6NHR9_C1823	SMCHD1	0.0369198	0.421844	0.335208780704456, -0.261369147889441	DLLTFPDNVEHCETVFGMLLGDTIILDNLDAANHYRK
HCT-15	A6NHR9_C1823	SMCHD1	-0.676585	NA	-0.676585	DLLTFPDNVEHCETVFGMLLGDTIILDNLDAANHYRK
MOLT-4	A6NHR9_C1856	SMCHD1	-1.99453	NA	-1.99453	ITHCPTLLTR
HCT-15	A6NHR9_C1856	SMCHD1	0.593619	0.40957	0.50137752469907, 0.238035268728984, 1.04144309131012	ITHCPTLLTR
JURKAT	A6NHR9_C1899	SMCHD1	0.504965	0.606446	0.0858858902348901, 1.20036074762582, 0.228648000229879	QCLILGEQIDLLQQYR
MOLT-4	A6NHR9_C1899	SMCHD1	1.25396	2.06137	0.553404539597414, -0.0749056931882917, 4.32192809488736, 0.215399540821647	QCLILGEQIDLLQQYR
HCT-15	A6NHR9_C1899	SMCHD1	0.406217	0.166288	0.224422598707168, 0.443590353498231, 0.5506381799842	QCLILGEQIDLLQQYR
JURKAT	A6NHR9_C1917	SMCHD1	-2.07975	1.44926	-2.41931864584576, -3.32907399251081, -0.490851180481174	SAVCKLDSVNKDLNSQLEYLR
MOLT-4	A6NHR9_C1917	SMCHD1	-0.135067	0.880833	0.277228080556282, 0.289139997413031, 0.242438986496565, -1.71008679494318, 0.225944498744611	SAVCKLDSVNKDLNSQLEYLR
HCT-15	A6NHR9_C1917	SMCHD1	-1.08102	2.96909	0.654125305858813, 0.612147569752964, -4.50934397136722	SAVCKLDSVNKDLNSQLEYLR
JURKAT	A6NHR9_C1967	SMCHD1	3.56621	NA	3.56621	KCNDSLR
MOLT-4	A6NHR9_C1967	SMCHD1	1.60624	NA	1.60624	KCNDSLR
HCT-15	A6NHR9_C1967	SMCHD1	0.98879	NA	0.98879	KCNDSLR
HCT-15	A6NHR9_C1982	SMCHD1	-1.11121	0.41061	-0.820864939885452, -1.40155454348765	VETTDCPVPPKR
JURKAT	A6NHR9_C59,61	SMCHD1	-0.227178	NA	-0.18510514581867, -0.269250124474416	ACVCQTLGISPEEK
JURKAT	A6NHR9_C897	SMCHD1	0.442558	0.650979	0.600646599501473, 1.28699648996765, -0.0311064958738671, -0.49148996841931, 0.96288179998288, 0.327419287522526	GPVNSCQGK
MOLT-4	A6NHR9_C897	SMCHD1	0.136439	0.392088	0.431959803637285, -0.142114274545674, 0.330494999609791, 0.467051616864742, 0.540486601294384, -0.343430022204169, -0.329373354991584	GPVNSCQGK
HCT-15	A6NHR9_C897	SMCHD1	0.620443	0.40272	0.218178742894549, 0.421266144544449, 0.533541476845707, 0.423345361098281, 1.3555917155333, 0.770733045020636	GPVNSCQGK
JURKAT	A6NIH7_C201	UNC119B	-2.53905	0.465835	-2.20965269654209, -2.86844255205464	NTCEHIYEFPQLSEDVIR
MOLT-4	A6NIH7_C201	UNC119B	-0.8823	0.780142	-1.7826980958139, -0.407918500524116, -0.456284557161342	NTCEHIYEFPQLSEDVIR
HCT-15	A6NIH7_C201	UNC119B	-4.02145	NA	-4.02145	NTCEHIYEFPQLSEDVIR
JURKAT	A6NIH7_C85	UNC119B	-0.00930409	0.63827	-0.466329733034416, 0.47696036280578, -0.0925113039336003, -0.197177594459083, 0.983439872011403, -0.760206145822986	VTENYLCKPEDNIYSIDFTR
MOLT-4	A6NIH7_C85	UNC119B	0.187327	0.287391	-0.113014186289396, 0.00297481048846778, 0.0123607756139493, 0.0829819127823922, 0.241626522386852, 0.735932778311726, 0.348423170379068	VTENYLCKPEDNIYSIDFTR
HCT-15	A6NIH7_C85	UNC119B	0.277576	0.837363	-0.049379942944587, -0.0228908681113482, 0.166052722142443, -0.264855027381843, 1.96255230239351, -0.126022773772708	VTENYLCKPEDNIYSIDFTR
HCT-15	A8CG34_C245	POM121C	0.918504	NA	0.918504	MVCSPVTVR
JURKAT	A8MPS7_C170	YDJC	-0.235298	NA	-0.235298	GVGGCTWLEAPAR
JURKAT	A8MPS7_C212	YDJC	-0.506028	NA	-0.506028	WTDAFVGLSTCGR
MOLT-4	A8MPS7_C212	YDJC	1.48544	NA	1.48544	WTDAFVGLSTCGR
HCT-15	A8MXV4_C182,187	NUDT19	-0.198074	0.637167	-0.648619531587616, 0.252471265068788	LCAHLDCTPDIWALHNWSAWLTPFLR
HCT-15	A8MXV4_C219,220	NUDT19	-0.0906666	0.876716	0.0331811657852078, 0.350780322987267, -1.62817218491653, 0.277563246679139, 0.513314484832047	RFDTAFFLCCLREPPPVYPDLAEVVGYQWSSPSEATESFLSK
HCT-15	A8MXV4_C280	NUDT19	-0.325213	0.25067	-0.14796223530646, -0.502463027942404	LANFASLSDLHKFCLGR
JURKAT	B0I1T2_C143	MYO1G	1.25959	0.364283	1.25504932243033, 1.93553134476678, 1.11026074538813, 0.911169958480299, 1.32737720843429, 1.01813462423757	STCVLEAFGNAR
MOLT-4	B0I1T2_C143	MYO1G	-0.0330843	0.225632	0.0985954935462769, -0.204247861822716, -0.271347772893169, 0.27752802797198, -0.245117177029699, -0.136114247754866, 0.349928418683003, -0.0878592350951664, -0.0791246334593812	STCVLEAFGNAR
JURKAT	B0I1T2_C472	MYO1G	1.2596	0.554247	1.09214627034782, 1.87826097579626, 0.8083834047284	GILAVLDEACSSAGTITDR
MOLT-4	B0I1T2_C472	MYO1G	-1.25588	0.297568	-1.04546926095665, -1.46629421084529	GILAVLDEACSSAGTITDR
JURKAT	B0I1T2_C503	MYO1G	1.09177	0.805204	-1.54532205003402, 0.804773857592489, 1.49250394587097, 1.27871430823853, 2.21424900113304, -0.0165364685148107, 1.04931879236187, -0.0586320984951637, 2.04839623839957, 1.49318309375014	QLCPTDK, QLCPTDKTMEFGR, QLCPTDKTMEFGRDFR, QLCPTDKTMEFGR, QLCPTDKTMEFGRDFR, QLCPTDKTMEFGRDFR
MOLT-4	B0I1T2_C503	MYO1G	-0.13241	0.269751	-2.26667150098073, -0.00973370177066588, 0.217066224855488, -1.62230928500563, -0.242722314878128, -0.192120970034083, -0.755486921716195, -0.665677197327953, -0.0644777372935554, 0.36622868600636, 0.210761996838724, -1.65965422872358, -0.0664330596885247, 0.0599093224247679, -0.30185619756823, 0.0109239794726928, 0.018769834738245, 0.304443099403898, -0.325302123265573, -0.358493602433315	QLCPTDK, QLCPTDKTMEFGR, QLCPTDKTMEFGRDFR, QLCPTDKTMEFGR, QLCPTDKTMEFGRDFR, QLCPTDKTMEFGRDFR
JURKAT	B0I1T2_C601	MYO1G	2.11346	0.678514	4.32192809488736, 1.11633872551829, 2.28398403221526, 2.12379525012495, 0.809247749315152, 2.94974212550767, 2.0319224276775, 1.22946677732887	CIKPNEDK, CIKPNEDKVAGK, CIKPNEDKVAGK, CIKPNEDK	Ligandable
MOLT-4	B0I1T2_C601	MYO1G	0.142981	0.329318	0.402359982234486, -0.385489641472079, 0.142887341878514, 0.555879359056264, 0.365344204186726, -0.395621195068711, 0.157387800994338	CIKPNEDKVAGK, CIKPNEDK, CIKPNEDKVAGK
JURKAT	B0I1T2_C618	MYO1G	1.18235	0.430127	1.02829643103384, 0.997437419737966, 3.5223168170795, 0.273513055453703, 0.521854803453745, 0.747339896314858, 1.03394669998695, 1.09775117907336, 1.41702656867549	LDENHCR, VAGKLDENHCR, LDENHCR
MOLT-4	B0I1T2_C618	MYO1G	-0.176287	0.680726	-0.156090183857469, -0.43598974007668, -0.226418347598156, -0.924416824751909, 0.685656383109005, 0.745849603039937, -0.922599770217943	LDENHCR
JURKAT	B0I1T2_C655	MYO1G	1.16419	NA	1.16419	MTCEYTWPNHLLGSDK
JURKAT	B0I1T2_C788,793	MYO1G	1.37524	0.553635	1.1593723228028, 2.18876777575532, 1.05877442447461, 1.79922953859888, 3.28254824634962, 2.09337661918491, 1.97019719113485, 0.636990843521322, 1.64369294836608, 1.19241488229808, 1.72384662409171, 2.48285853676689, 1.79088458369049, 1.42212047343676, -0.449858456320669	DLVWPLPPAVLQPFQDTCHALFCR
MOLT-4	B0I1T2_C788,793	MYO1G	0.473271	0.397568	-1.05651953848077, 0.835953069567235, 0.921297434781628, 1.67865268109854, -0.350356234651444, 0.460638777544198, 2.08436593624511, 0.454734545343437, 0.462097324487165, 0.432472193712771, 0.632887572152417, 0.551654054787325, 0.64995661037777, 0.523910983586906, -4.32192809488736, 0.468145346351246, 0.320233277044668, 0.650029605097502, -0.0849493611784842, -1.24722859478979, 0.404446985307701, …	DLVWPLPPAVLQPFQDTCHALFCR, DLVWPLPPAVLQPFQDTCHALFCRWR, DLVWPLPPAVLQPFQDTCHALFCR
JURKAT	B0I1T2_C831	MYO1G	3.20662	0.843388	3.07449119031538, 4.33883878126151, 3.7722341188039, 2.41442924041852, 2.43308694906792	VAAMGALQGLRQDWGCR	Ligandable
MOLT-4	B0I1T2_C831	MYO1G	0.478897	0.69213	0.770885450199575, 1.50875724040505, -0.00827705974001328, 0.359768591896417, 1.18684192790289, -0.578746827075598, 0.730599285819055, 0.817343608574834	VAAMGALQGLRQDWGCR, VAAMGALQGLRQDWGCRR, VAAMGALQGLRQDWGCR
JURKAT	B0I1T2_C942	MYO1G	0.21121	0.394985	0.193218977374673, 0.699048475205495, -0.215760957580695, 0.105897278791644, 0.658608055299446, -0.173752560729079	GQDDLVVCLHR
MOLT-4	B0I1T2_C942	MYO1G	-0.425248	0.304311	0.0261401027822054, -0.928014966251663, -0.417966009088939, -0.0396508616767822, -0.605899789771555, -0.322759931506321, -0.305972720556572, -0.666629744028283, -0.566478218485506	GQDDLVVCLHR
JURKAT	B0I1T2_C965	MYO1G	1.18936	0.685519	2.10805938383019, 0.689137205115794, 0.865655689659316, 1.72344503439522, 0.560488176069029	VGELVGVLAAHCQGEGR
MOLT-4	B0I1T2_C965	MYO1G	-0.293294	0.457325	0.186799017320124, -0.704560066360432, -0.137508967011103, 0.190985615813733, -0.773507783093385, 0.000197479669815592, -0.134542435016597, -0.974215464097743	VGELVGVLAAHCQGEGR
JURKAT	B0I1T2_C97	MYO1G	0.599069	0.374205	-1.96493362311967, 0.335357504036241, 1.02537400612506, -0.119558888742859, 1.23586940480206, 0.602496918699288, 0.282071615464954, 0.452277183161476, 0.780328681088357, 0.778304069236933, 1.33816918253602, 1.16856608087971, -0.398329736187058, 0.215942186941413, 0.770265447719025	DTCIVISGESGAGKTEASK, SRDTCIVISGESGAGK, SRDTCIVISGESGAGKTEASK, DTCIVISGESGAGKTEASK, SRDTCIVISGESGAGKTEASK, SRDTCIVISGESGAGK, SRDTCIVISGESGAGKTEASK
MOLT-4	B0I1T2_C97	MYO1G	0.934488	2.00444	1.15145775379063, -0.999730356403575, 1.2533203561049, 1.69962127195503, -1.82864618652865, 4.63933540877337, -0.270954166576352, 0.16334471359799, 1.88427031145654	SRDTCIVISGESGAGKTEASK, DTCIVISGESGAGKTEASK, SRDTCIVISGESGAGKTEASK, DTCIVISGESGAGKTEASK, SRDTCIVISGESGAGK, SRDTCIVISGESGAGKTEASK
JURKAT	B0I1T2_C979	MYO1G	0.840007	0.561351	0.471004351291704, 1.28712856167692, 0.299624892144265, 0.778311846597439, 1.73696953564491, 0.467002345942157	VSDCIPLSHR
MOLT-4	B0I1T2_C979	MYO1G	-0.117597	0.224596	0.00910105722208458, -0.361350653082691, -0.360393602502779, 0.0993898429045901, -0.272071875566136, -0.343467724912449, 0.155614790310351, 0.151054866609081, -0.136250814227146	VSDCIPLSHR
JURKAT	B5ME19_C444	EIF3CL	1.48355	0.816482	0.587863566326138, 0.770898224861087, 2.15428303638148, 3.17326704026784, 0.648418368934588, 1.13762960341486, 1.08196170898866, 1.00788856360191, 2.45671348488438, 2.20195353402087, 1.36163220162376, 1.22008822593076	GCILTLVER, GCILTLVERMDEEFTK
MOLT-4	B5ME19_C444	EIF3CL	0.691866	0.215585	0.532036727340322, 0.904989187121688, 0.171140597609083, 0.59352208814775, 0.975805644966188, 0.801584435132337, 0.944685523640798, 0.977057759407754, 0.470653413267752, 0.558399691999994, 0.627637743470586, 0.652584284426682, 0.956576892997587, 0.989068403513403, 0.412025003842116, 0.51985349509284, 0.636924375038745, 0.729037013999533	GCILTLVER, GCILTLVERMDEEFTK
HCT-15	B5ME19_C444	EIF3CL	1.01728	0.182661	0.912205285430625, 0.767944273827924, 1.02058410270255, 1.30753190791382, 1.16358042787114, 1.32360094891363, 0.671073343185342, 0.870865587222265, 1.14663812380439, 0.976357058856449, 1.19770563866556, 0.849240340177	GCILTLVER, GCILTLVERMDEEFTK
JURKAT	B5ME19_C481	EIF3CL	0.817506	0.799995	0.333102379748278, 1.09909140836352, 0.248898399867515, 0.514739332898046, 2.32776546822253, 0.381438522221134	IMQNTDPHSQEYVEHLKDEAQVCAIIER
MOLT-4	B5ME19_C481	EIF3CL	0.913849	0.530513	0.550033362566364, 0.432172939226278, 1.58411093532627, 1.08908059412844	IMQNTDPHSQEYVEHLKDEAQVCAIIER
HCT-15	B5ME19_C481	EIF3CL	-0.130224	0.905026	0.248537253158825, 0.530930762112323, -1.24549396709966, -1.06646907758946, -0.288774682305669, 1.03992624927966	IMQNTDPHSQEYVEHLKDEAQVCAIIER
JURKAT	B5ME19_C620	EIF3CL	0.0707157	0.768462	-0.387558008920255, 1.58390338685828, -0.392737309649614, -0.397288224064416, 0.0847550348223083, -0.0667808500986786	TMVQLGICAFR
MOLT-4	B5ME19_C620	EIF3CL	0.622317	1.05965	3.12968549847663, 0.379148294817063, 0.714118670790036, 0.354185744070431, 0.60651647754182, -0.0388586639438225, -0.0613921399712523, -0.104871764819524	TMVQLGICAFR
HCT-15	B5ME19_C620	EIF3CL	1.08873	1.20908	1.89450620694367, 2.82169254085077, 0.401853835617357, 0.0973863080487296, 0.228187490762991	TMVQLGICAFR
JURKAT	B5ME19_C753	EIF3CL	0.0362595	0.483967	-0.346122143861672, 0.580384680450256, -0.125484041024099	TCHSFIINEK
MOLT-4	B5ME19_C753	EIF3CL	0.243383	1.08451	0.0463280339116711, -0.0532790895624923, -0.762683567335236, 2.09802999406025, -0.11148090479753	TCHSFIINEK
HCT-15	B5ME19_C753	EIF3CL	-0.16039	0.111811	-0.0778987337587297, -0.115623894520413, -0.287648573377509	TCHSFIINEK
JURKAT	B5ME19_C79	EIF3CL	-0.190229	0.431444	-0.575848963895646, 0.168785185346353, -0.320259302362086, -0.571179432567859, 0.494853997911637, -0.337725726313763	CLEEFELLGK
MOLT-4	B5ME19_C79	EIF3CL	-0.295059	0.177931	-0.218463286535399, -0.70169699680249, -0.361349101704444, -0.375522893769882, -0.114404530556098, -0.955055474394526, -0.357531565699702, -0.274695012707304, 0.176386992272495, -0.106805139218541, -0.233362821031599, -0.403063788762309, 0.216963537700818	CLEEFELLGK, CLEEFELLGKAYGK, CLEEFELLGK
HCT-15	B5ME19_C79	EIF3CL	-0.166843	0.106114	-0.199598309548462, -0.142473015613975, -0.0254684749369427, -0.116604760557043, -0.0785357519759344, -0.263237118827029, -0.346029017342975	CLEEFELLGK, CLEEFELLGK, CLEEFELLGKAYGK
JURKAT	O00116_C190	AGPS	3.16524	2.84462	5.17669529679748, 1.15379213393469	AHGHCLHEIFLLR
MOLT-4	O00116_C190	AGPS	0.0897029	0.635326	0.465796550322284, 0.447141760229072, -0.643829618699856	AHGHCLHEIFLLR
HCT-15	O00116_C190	AGPS	0.300316	0.0753552	0.353599820839235, 0.247031477184399	AHGHCLHEIFLLR
JURKAT	O00116_C214	AGPS	0.855295	0.937794	1.84650529456326, 2.67227112936388, 1.78095019911388, 1.26042427318811, 0.44014516023847, -0.181005787315452, 0.105687634727809, 1.03816195194895, 1.11395497671004, -0.0314278559786226, -0.222273829841115	EGMFERIPDIVLWPTCHDDVVK, IPDIVLWPTCHDDVVK, IPDIVLWPTCHDDVVK
MOLT-4	O00116_C214	AGPS	0.15263	0.614435	0.357940549189225, 0.190229495273409, -0.26421210763935, 0.384186274175024, -1.2916433250951, -0.156636994544468, -1.05201471582565, 4.18589790251059, -0.0734995834126148, 0.331184436943106, -0.185091556752945, -0.196316612519324, 0.084255139923727	IPDIVLWPTCHDDVVK, EGMFERIPDIVLWPTCHDDVVK, IPDIVLWPTCHDDVVK
HCT-15	O00116_C214	AGPS	0.0883182	0.0945002	0.100847419310136, -0.148836205434183, 0.237655347297418, -0.0720261421430617, -0.23191771403339, 0.205163230710474, 0.341855666848932, -0.0995575953632125, 0.32954467157733, -0.0457555796556798, 0.334263599893852, 0.10858124483031	EGMFERIPDIVLWPTCHDDVVK, IPDIVLWPTCHDDVVK
JURKAT	O00116_C226	AGPS	0.317392	0.638033	0.152293044253766, 1.19158202708184, -0.238124481182127, -0.0174511199702149, 1.04317066859359, -0.227120050838837	IVNLACK
MOLT-4	O00116_C226	AGPS	-0.234104	0.252523	0.0396747930103029, -0.430495380348056, -0.2004445540394, -0.0293199778584677, -0.441537011551741, 0.0569495536175012, -0.231023699529391, -0.636636133350085	IVNLACK
HCT-15	O00116_C226	AGPS	-0.140406	0.117457	-0.289634224410633, -0.206135277522471, 0.0174308288219736, -0.210230366717874, -0.029260216707556, -0.124606568243745	IVNLACK
JURKAT	O00116_C231,247	AGPS	1.20483	NA	1.20483	YNLCIIPIGGGTSVSYGLMCPADETR
JURKAT	O00116_C297	AGPS	0.765561	1.21523	0.086008551609272, 1.02811144388104, -0.167527342488166, 2.78119920413242, 0.100011322076268	ESGYCTGHEPDSLEFSTVGGWVSTR
MOLT-4	O00116_C297	AGPS	0.885745	NA	0.885745	ESGYCTGHEPDSLEFSTVGGWVSTR
HCT-15	O00116_C297	AGPS	0.316058	0.267354	0.127010664226728, 0.505105971499665	ESGYCTGHEPDSLEFSTVGGWVSTR
JURKAT	O00116_C404	AGPS	0.0559272	0.648532	-0.218555335800867, 0.796565443128996, -0.41022843236697	YGSVAFPNFEQGVACLR
MOLT-4	O00116_C404	AGPS	-0.574951	0.775513	-1.90046469334545, 0.0980704860497993, -0.959131388833422, -0.192388856109966, 0.132421685420697, -0.62821086185803	YGSVAFPNFEQGVACLR
HCT-15	O00116_C404	AGPS	-0.314175	0.272292	-0.555200444110856, -0.368513285573721, -0.018811640020471	YGSVAFPNFEQGVACLR
JURKAT	O00116_C413	AGPS	3.1766	NA	3.1766	CAPASIR
MOLT-4	O00116_C413	AGPS	-0.977079	0.600555	-0.668887609019482, -0.731057292136135, -1.02188554142893, -1.99184907749017, -0.471715451503573	CAPASIR
HCT-15	O00116_C413	AGPS	-1.05119	3.20299	0.272102639297299, 1.27812541870376, -4.70379008682579	CAPASIR
JURKAT	O00116_C565	AGPS	0.26876	0.430604	0.741613154605649, 0.457576641250067, -0.159557147269052, 0.520698521380455, -0.216531007904438	GVQFAPFSTCR
MOLT-4	O00116_C565	AGPS	0.134824	0.505586	0.820332758454178, -0.591417066294719, 0.244866380419983, 0.172998761839798, 0.0273395999064648	GVQFAPFSTCR
HCT-15	O00116_C565	AGPS	0.178533	0.419947	0.745102903919319, -0.347718361562022, 0.0606901602731944, 0.00446977708398198, 0.430120328677016	GVQFAPFSTCR
JURKAT	O00139_C199	KIF2A	-0.427586	1.21351	0.139060252254995, -3.06007022185687, 1.26202772687917, 0.55574586743292, -0.538549904718176, -0.92373256864868	AQDVDATNPNYEIMCMIR, RAQDVDATNPNYEIMCMIR
MOLT-4	O00139_C199	KIF2A	-0.294422	0.463587	0.0383780017832685, 0.760234065319625, -0.287318622745634, -0.253907461992499, -1.24222902832667, -0.654372365261767, -1.1874900040015, -0.613735681763919, -0.354744679975991, -0.488313811283622, 0.225099883576632	AQDVDATNPNYEIMCMIR, AQDVDATNPNYEIMCMIRDFR, AQDVDATNPNYEIMCMIR, AQDVDATNPNYEIMCMIR, AQDVDATNPNYEIMCMIRDFR, RAQDVDATNPNYEIMCMIR, AQDVDATNPNYEIMCMIRDFR, RAQDVDATNPNYEIMCMIR, AQDVDATNPNYEIMCMIRDFR
HCT-15	O00139_C199	KIF2A	0.513514	NA	0.513514	AQDVDATNPNYEIMCMIR
JURKAT	O00139_C225,227	KIF2A	1.75209	2.2761	3.36153518473438, 0.142637005008186	GSLDYRPLTTADPIDEHRICVCVR
MOLT-4	O00139_C225,227	KIF2A	-1.67953	2.87933	0.216826067517748, -0.26265289557285, -4.99275060143768	GSLDYRPLTTADPIDEHRICVCVR
JURKAT	O00139_C309	KIF2A	0.371595	0.585102	-0.204661238427225, 0.253898831529417, 0.510479876987869, 0.717518814621947, -0.406967069474284, -0.334028534280622, -0.167850244220853, 1.56587977609575, 1.21209928471824, 1.2667712453256, -0.550354854558055, 0.596352091522912	ATCFAYGQTGSGK, GMATCFAYGQTGSGK
MOLT-4	O00139_C309	KIF2A	0.479737	0.532733	0.164693522969619, 0.153436991112382, -0.0998736529036471, 0.0977588934116215, 0.0389101167912292, 0.315717592538977, 0.198290955504097, 0.432180841974044, -0.340878284026891, 0.351459732045271, -0.0822300427536827, 1.2364831588483, 1.26807348671501, 0.965029102470371, -0.257537696405915, 1.06880615363776, 1.56246953263895	ATCFAYGQTGSGK, GMATCFAYGQTGSGK, GMATCFAYGQTGSGK
HCT-15	O00139_C309	KIF2A	0.474851	0.55823	-0.22729096891757, 0.0998343191751555, 0.434424363092184, -0.0138778595748287, 1.44376662693753, 1.40359083407737, 0.423602343878512	GMATCFAYGQTGSGK, ATCFAYGQTGSGK, GMATCFAYGQTGSGK, ATCFAYGQTGSGK
JURKAT	O00139_C406	KIF2A	0.375249	0.610032	0.875952908867983, 1.21500234971879, -0.207334695772216, 0.386034288731879, 0.35825412699011, -0.376414512683648	CVEDVLK
MOLT-4	O00139_C406	KIF2A	-0.31585	0.286187	0.28989998169407, -0.167324539585011, -0.366895569850744, -0.239298221946757, -0.644294441254529, -0.215203629267711, -0.340560845225745, -0.587837732170725, -0.57113599463356	CVEDVLK
HCT-15	O00139_C406	KIF2A	-0.138862	0.443451	0.115638554583779, 0.303761520824011, 0.341440640398459, -0.590877656970935, -0.612107311454664, -0.391030422015957	CVEDVLK
JURKAT	O00139_C420	KIF2A	-0.0466769	0.544421	-0.0399376860177483, 0.682264998633495, -0.473482373878157, -0.350485821032013, 0.532207514162863, -0.630628033854871	LIDIGNSCR
MOLT-4	O00139_C420	KIF2A	-0.092323	0.240843	-0.121488859813551, -0.356237261745075, -0.34053057512178, 0.132093952242294, -0.00363892276588981, 0.0933372849033556, -0.244395393778255, -0.309010629882177, 0.318963647640124	LIDIGNSCR
HCT-15	O00139_C420	KIF2A	-0.118779	0.28456	-0.0439458759120818, -0.247078362577222, -0.124525946669488, -0.584074526653751, 0.0236374492623789, 0.263315770675692	LIDIGNSCR
JURKAT	O00139_C491	KIF2A	-0.0569683	0.735568	-0.116693346217113, 0.806999646588389, -0.950480277128919, 0.0385169934877674, 0.697482927912523, -0.817635958486105	SLLALKECIR
MOLT-4	O00139_C491	KIF2A	-0.295749	0.166177	-0.151223783046028, -0.147914435431922, -0.586939038064992, -0.206645547803599, -0.0372742034215321, -0.14257785180205, -0.367895750816163, -0.795867257742924, -0.145182826574776, -0.041807514792091, -0.322081361068019, -0.215795111174567, -0.142948912240804, -0.642049923052915	LEGAEINKSLLALKECIR, SLLALKECIR, SLLALKECIR
HCT-15	O00139_C491	KIF2A	-0.0741523	0.248752	-0.441238377904386, -0.229929127140165, -0.0660482234348177, -0.104820719540211, 0.181003897980664, 0.21611882871606	SLLALKECIR
JURKAT	O00139_C525,537	KIF2A	1.64677	2.20532	-0.957106265892333, 0.887710460929278, 0.505890038326647, 0.321182598291224, 4.02901115408259, 3.86070660926257	TCMIATISPGMASCENTLNTLR
MOLT-4	O00139_C525,537	KIF2A	0.330227	1.36396	0.844254357455425, -1.89577942914552, -0.24343054561646, -0.172302405088916, 1.96353280855356, 1.91436368852193, -0.0990494684009858	TCMIATISPGMASCENTLNTLR
HCT-15	O00139_C525,537	KIF2A	0.802145	1.6451	0.0864806276679235, 1.29906055347211, 3.46196535475549, -0.496782043091605, -0.339998447672476	TCMIATISPGMASCENTLNTLR
JURKAT	O00139_C596	KIF2A	0.855306	0.465014	0.675695319730695, 1.4574475138386, 0.5000430246427, 0.853024133397084, 1.35103033526586, 0.294597613205572	LLCEQNEEEVSPQLFTFHEAVSQMVEMEEQVVEDHR
MOLT-4	O00139_C596	KIF2A	0.580019	0.39519	0.469401477543212, 0.11074995955752, 0.492407614687744, 0.45282287774754, 0.539144490245037, 0.591611026704657, 1.40399785196453	LLCEQNEEEVSPQLFTFHEAVSQMVEMEEQVVEDHR
HCT-15	O00139_C596	KIF2A	0.502662	0.38942	0.317027493750389, 0.333074255411859, 0.990146735325653, 0.806975429284562, -0.0826891142085197, 0.651437702080936	LLCEQNEEEVSPQLFTFHEAVSQMVEMEEQVVEDHR
JURKAT	O00148_C164	DDX39A	0.702762	0.734906	0.319472570668454, 0.389573969374073, 1.62414351110428, 1.88077591955764, 0.318653684556063, 0.387018105253766, 0.0565861280521419, 1.51862726628948, 0.181540096047741	KNCPHVVVGTPGR, NCPHVVVGTPGR, NCPHVVVGTPGR
MOLT-4	O00148_C164	DDX39A	-0.0752608	0.241205	0.271334644100537, 0.228910705159002, -0.132888329565024, -0.0405110182826907, -0.0185207759015654, -0.0259431685960866, -0.434811205938957, 0.223936942575918, -1.21773150374286, -0.0595686433792221, -0.145567679084062, 0.106355035932291, 0.0432961565636433, -0.14851585569727, 0.0503749457148901	KNCPHVVVGTPGR, NCPHVVVGTPGR, NCPHVVVGTPGR
HCT-15	O00148_C164	DDX39A	0.0413166	0.340441	-0.232114810885911, -0.000644821048575771, 0.486011425155036, -0.448184855980442, 0.202214417592187, 0.240618268006208	NCPHVVVGTPGR
JURKAT	O00148_C197	DDX39A	0.633949	0.827764	0.203684030665618, 0.0259747455234889, 1.8769975163101, 1.7452424700371, 1.63451528757654, 0.207253788809632, 0.111231046856334, 0.525749710344389, 0.0462698547279637, 1.61231678216861, 1.64590364433452, 0.126659263156926, -0.193765857302462, -0.130742531832685	HFVLDECDKMLEQLDMR, HFVLDECDKMLEQLDMRR, HFVLDECDK, HFVLDECDKMLEQLDMR, HFVLDECDKMLEQLDMRR, HFVLDECDK, HFVLDECDKMLEQLDMRR
MOLT-4	O00148_C197	DDX39A	-0.0274511	0.15573	-0.553017321604166, 0.0212274988570875, -0.0259646397223517, -0.381813251607052, -0.275868093263489, -0.257589712718345, 0.0233615398090987, 0.053844699552885, 0.106861539408577, 0.114179178158816, -0.0162433667725543, -0.225183035728403, -0.110982806310763, -0.359376741209644, 0.685440836392879, 0.00473880159023055, -0.189717760263314, -0.066195814235976, 0.128248509880166, 0.0228796272687927, -…	HFVLDECDK, HFVLDECDKMLEQLDMR, HFVLDECDKMLEQLDMRR, HFVLDECDKMLEQLDMR, HFVLDECDKMLEQLDMRR
HCT-15	O00148_C197	DDX39A	0.379991	0.178317	0.366368509147999, 0.667754645139546, 0.506838780447595, 0.477906581675176, -0.0525320486000642, 0.517403035860687, 0.303499278732927, -0.115044000845127, 0.411798657767243, 0.569931959366176, 0.494170385941554	HFVLDECDKMLEQLDMR, HFVLDECDKMLEQLDMRR, HFVLDECDKMLEQLDMRR
JURKAT	O00148_C223	DDX39A	0.330334	0.766989	0.340990327887847, -3.37280501724726, 1.98489551174421, 0.198496899363846, 0.274841212581345, 1.68925474833241, 0.172375010358716	QCMMFSATLSK, DVQEIFRLTPHEKQCMMFSATLSK, QCMMFSATLSK
MOLT-4	O00148_C223	DDX39A	0.131664	0.250074	0.312157010211971, 0.115903301044226, -0.00311383617631579, -0.0217536284716141, -0.053128787429711, 0.0849604897308024, 0.305206759008722, -0.211792367861581, -0.0261694406056727, 0.729417030407682	QCMMFSATLSK, LTPHEKQCMMFSATLSK, QCMMFSATLSK
HCT-15	O00148_C223	DDX39A	0.36505	0.2899	0.237644699305488, 0.272459786585897, 0.647460951724152, 0.609478387560918, -0.111503289339885, 0.534759058148939	QCMMFSATLSK
JURKAT	O00148_C238	DDX39A	1.51793	1.07469	0.880420349556229, 2.63766176206896, 2.54051888175683, 0.720854772304014, 1.16777905009713, 3.1413051432828, 0.608123494852217	DIRPVCR, DIRPVCR, DIRPVCRK
MOLT-4	O00148_C238	DDX39A	0.66624	0.288422	0.627698405929027, 0.331634813542898, 0.474006436889154, 0.48585988818841, 0.820036547663431, 0.812176228087694, 0.0659740242246567, 0.517301383734206, 0.621462914490118, 1.27485002590162, 0.884163996492413	DIRPVCR, DIRPVCR, DIRPVCRK
HCT-15	O00148_C238	DDX39A	0.338788	0.564815	0.535845723366583, 0.582417275803607, 1.00226100308053, 0.839728793326714, -0.335587872821854, -0.415048391554516, 0.61545273018237	DIRPVCR, DIRPVCR, DIRPVCRK
JURKAT	O00148_C299	DDX39A	-0.173024	0.187487	-0.0165871802888545, 0.0584742105453085, -0.365444166099412, -0.21420084088644, -0.327361765959693	CMALAQLLVEQNFPAIAIHR
MOLT-4	O00148_C299	DDX39A	0.354467	1.65043	1.61914564558116, 2.87109776150818, -2.95420351755284, 0.246388769967722, 0.398453015544288, 0.474148062791325, -0.00916061272690878, 0.189867681118307	CMALAQLLVEQNFPAIAIHR
HCT-15	O00148_C299	DDX39A	-0.760525	0.998662	-1.90994203012378, -0.26616592566453, -0.105466038868925	CMALAQLLVEQNFPAIAIHR
JURKAT	O00148_C62,74,86	DDX39A	0.904556	0.638063	0.51434481339203, 0.581978014967687, 0.950405140946099, 0.078092483277317, 1.96702224954803, 2.30554075096839, 5.36156125870603, 2.08732524856861, 0.171986707899481, 1.83141317669489, 0.919306719468041, 0.0131657693181091, 4.42723303598252, 1.00390182079486, 0.913415196153689, -0.774365224322404, -0.142831121332261, 0.57836753828832, 0.283470345757696, 0.93738423769008, 0.360710898874039, 0.38555…	AIVDCGFEHPSEVQHECIPQAILGMDVLCQAK, AIVDCGFEHPSEVQHECIPQAILGMDVLCQAK, PELLRAIVDCGFEHPSEVQHECIPQAILGMDVLCQAK
MOLT-4	O00148_C62,74,86	DDX39A	0.344213	0.247077	0.196274630870216, 0.78214530321595, 1.09368529158091, -4.32192809488736, 6.38414239243051, 0.164662683446955, 0.351142186101108, -2.70328315584069, 0.223420363875432, 0.459422487893121, 0.0286986122298608, 1.15201895015832, 0.46315813723688, 0.279144373253885, 1.10423705204827, 4.32192809488736, 0.881055971993461, -0.941908495905732, -4.32192809488736, 0.104152890648007, -0.124016916091062, 0.55…	AIVDCGFEHPSEVQHECIPQAILGMDVLCQAK, AIVDCGFEHPSEVQHECIPQAILGMDVLCQAK, PELLRAIVDCGFEHPSEVQHECIPQAILGMDVLCQAK, AIVDCGFEHPSEVQHECIPQAILGMDVLCQAK, AIVDCGFEHPSEVQHECIPQAILGMDVLCQAKSGMGK, PELLRAIVDCGFEHPSEVQHECIPQAILGMDVLCQAK
JURKAT	O00151_C260	PDLIM1	-0.143253	0.24092	-0.324989708671127, -0.197519527892653, 0.209594365919456, -0.260098074943789	VAASIGNAQKLPMCDK
MOLT-4	O00151_C260	PDLIM1	-0.483465	0.351403	-0.758417698561, -0.604416444694741, -0.0875611488080224	VAASIGNAQKLPMCDK
HCT-15	O00151_C260	PDLIM1	-0.110219	0.25227	-0.22154462403717, 0.0254432444134655, 0.160303388710467, -0.405076677181275	VAASIGNAQKLPMCDK
JURKAT	O00151_C260,263	PDLIM1	-0.00502035	0.702429	1.75979579646336, -0.924278331686193, -2.15328019020299, -0.560078084226604, 0.42855633441123, -0.0941740193754569, 1.58234737153837, -0.289241692692493, 0.395595975369971, -0.244283041058776, 0.231601628279826, -4.32192809488736, 0.198672542948681, -0.159876828812948	VAASIGNAQKLPMCDKCGTGIVGVFVK, LPMCDKCGTGIVGVFVK, VAASIGNAQKLPMCDKCGTGIVGVFVK
MOLT-4	O00151_C260,263	PDLIM1	-0.337464	0.544087	0.332781028506302, -2.7733007378707, -0.293115874964554, -0.57829674152182, -0.380902502494046, 0.0946397986235109, -0.253705195755703, -1.03392437037476, 0.304593357181894, -0.460834442749566, 4.32192809488736, -0.309726589472533, 0.34892558946528	VAASIGNAQKLPMCDKCGTGIVGVFVK, LPMCDKCGTGIVGVFVK, VAASIGNAQKLPMCDKCGTGIVGVFVK
HCT-15	O00151_C260,263	PDLIM1	0.300978	0.417622	0.0748970032325787, 1.90564538402229, 0.507401725406508, -0.365568377366785, -0.766965525748021, 1.76655151450978, -0.225449482267434, -0.0229590156760783, -0.278364338220869, -0.0434787607381062, 0.320568516349226, 0.0493814494376136, 0.614203663033015	LPMCDKCGTGIVGVFVK, VAASIGNAQKLPMCDKCGTGIVGVFVK
JURKAT	O00151_C263	PDLIM1	-0.242701	0.135324	-0.377813534014557, -0.176089175479732, -0.0827867380798464, -0.388873301072729, -0.114244893417492, -0.316397192951601	CGTGIVGVFVK
MOLT-4	O00151_C263	PDLIM1	-0.381056	0.412507	-0.210406359400647, -0.500097072815149, -0.24120677659725, -0.0990985598783579, -0.385667471979977, -0.436324596623235, 0.150327577390169, -0.360027089251321, -1.34700780197889	CGTGIVGVFVK
HCT-15	O00151_C263	PDLIM1	-0.201967	0.193818	-0.428119618591292, -0.317921823322783, -0.221041685841584, -0.311172271598753, 0.0457838201056666, 0.0206695514854974	CGTGIVGVFVK
JURKAT	O00151_C283,286,289	PDLIM1	0.0616282	0.499676	-0.836821154055608, -0.0380139909107238, 0.0257330094412553, -0.100192176260329, 0.228153794454862, -0.413466891711239, -0.155865677542987, 0.997003876974003, -0.135143488405744, 0.0203853808037203, -0.0101142423144414	HPECYVCTDCGTNLK, HRHPECYVCTDCGTNLK, HRHPECYVCTDCGTNLK
MOLT-4	O00151_C283,286,289	PDLIM1	0.224509	0.677268	0.0863225301727547, -0.202233603323892, -0.202324820720758, 0.943319662791116, -0.462462597887323, 1.18443091384365	HRHPECYVCTDCGTNLK, HPECYVCTDCGTNLK
HCT-15	O00151_C283,286,289	PDLIM1	-0.022072	1.24705	-0.223320695300682, 0.125206127958417, -2.29195133785871, 1.46477157253533, -0.553241024626041, 0.237286268308305, 0.570618126307997, 0.388910045661214	HRHPECYVCTDCGTNLK, HPECYVCTDCGTNLK, HRHPECYVCTDCGTNLK
JURKAT	O00151_C307	PDLIM1	-0.161316	0.403725	-0.608982435407908, -0.573197927582929, -0.498217471033356, -0.408023125514399, 0.0479223460534312, 0.255043125501179, 0.281849820305898	GHFFVEDQIYCEK, GHFFVEDQIYCEK, GHFFVEDQIYCEKHAR
MOLT-4	O00151_C307	PDLIM1	-0.160542	0.652108	-0.432815628345592, -0.0237734534092539, -0.866523483485754, -0.780114215503666, -0.259079624552156, -0.601662235280343, -0.608649870096136, 0.850960236965354, 0.251296319880644, 0.797185751901916	GHFFVEDQIYCEK, GHFFVEDQIYCEKHAR, GHFFVEDQIYCEK
HCT-15	O00151_C307	PDLIM1	0.349124	0.982799	2.21760842840732, -0.344380203811931, -0.343797510051613, 0.0537113192421179, -0.113294324554595, 0.624898396928803	GHFFVEDQIYCEK
JURKAT	O00151_C45	PDLIM1	-0.75412	1.43996	-2.57064956807656, 0.309051489531839, 0.341403854989232, -0.235910591188503, 0.157589953185939, -5.3892452486441, 0.247210149364949	AALANLCIGDVITAIDGENTSNMTHLEAQNR, AALANLCIGDVITAIDGENTSNMTHLEAQNR, AALANLCIGDVITAIDGENTSNMTHLEAQNRIK
MOLT-4	O00151_C45	PDLIM1	-0.206008	0.270276	0.177756663009594, -0.473566788787699, -0.262837258393773, -0.0194139495687224, -0.484741828133746, -0.134479001954429, -0.0551119288098712, -0.760611099402213, 0.184267755713368, -0.433192346484041	AALANLCIGDVITAIDGENTSNMTHLEAQNR, AALANLCIGDVITAIDGENTSNMTHLEAQNR, AALANLCIGDVITAIDGENTSNMTHLEAQNRIK
HCT-15	O00151_C45	PDLIM1	-0.0463253	0.973239	-0.337677125656368, -0.43776172401053, 1.85794748589409, -0.321383098827948, -0.936724415277269, -0.102352727770445	AALANLCIGDVITAIDGENTSNMTHLEAQNR
JURKAT	O00151_C73	PDLIM1	0.0172092	0.275825	-0.167518843508482, -0.389374658884881, 0.322553700901681, 0.292324301136457, 0.188698552024898, 0.254695045931845, -0.302217292510585, -0.421086294408216, 0.31941385794199, 0.0150978489408064, 0.0221737400441204, 0.0717499042363601	GCTDNLTLTVAR, IKGCTDNLTLTVAR
MOLT-4	O00151_C73	PDLIM1	-0.256766	0.267376	-0.0595569026669437, -0.199708223147603, -0.5899687345009, -0.37286169419434, -0.0996616194865678, -0.125814180958186, -0.141085713820168, 0.0595467216317212, -0.436497284292209, -0.260089952961789, -0.413595400484813, -0.523927491066983, 0.145509916876305, -0.718011129379113, -0.153362147897996, -0.160200616999215	GCTDNLTLTVAR, IKGCTDNLTLTVAR, GCTDNLTLTVAR
HCT-15	O00151_C73	PDLIM1	-0.184271	0.253569	-0.390764100449541, -0.404134628046236, 0.172666626382352, -0.193931609287626, 0.258412342568566, -0.0376696699782118, -0.269355836182377, -0.0974978230667736, -0.401488209291861, -0.725633933497793, 0.187634788515741, -0.309488287538191	GCTDNLTLTVAR, IKGCTDNLTLTVAR
JURKAT	O00154_C100	ACOT7	-0.0167901	0.207319	-0.315544783811838, 0.219353040274819, -0.11000631602684, -0.0451888550671472, 0.222671546744114, -0.0720255093894728	CVAALAR
MOLT-4	O00154_C100	ACOT7	-0.610493	0.201301	-0.585308829354599, -0.543969262924924, -0.404654636870192, -0.705567011418261, -0.618828063353556, -0.299461540737547, -0.937977750207864, -0.85403567905854, -0.544630759703001	CVAALAR
HCT-15	O00154_C100	ACOT7	-0.127637	0.333835	-0.358537702434346, -0.0433243889376661, 0.0879739236176998, -0.688338010690275, 0.20497420128317, 0.0314271059404369	CVAALAR
JURKAT	O00154_C239	ACOT7	0.365254	NA	0.365254	NGDIVQPVLNPEPNTVSYSQSSLIHLVGPSDCTLHGFVHGGVTMK
MOLT-4	O00154_C239	ACOT7	1.24174	1.75975	3.26086212087115, 0.429849950167791, 0.0344987548915522	NGDIVQPVLNPEPNTVSYSQSSLIHLVGPSDCTLHGFVHGGVTMK
JURKAT	O00154_C288	ACOT7	-0.427712	1.09052	-0.460947592749036, -0.295113268323633, 0.395732981199003, -4.32192809488736, -0.308026512395118, 0.397184600356972, -0.208973871698117, 0.0646082503825826	GCVITISGR, KGCVITISGR, KGCVITISGR
MOLT-4	O00154_C288	ACOT7	0.290691	0.167581	0.327400372644487, 0.107798776702698, 0.43687353920981	KGCVITISGR, GCVITISGR
JURKAT	O00154_C92	ACOT7	-1.29518	2.53205	-0.326966300509273, 0.0396696942556708, -0.279630629035648, -6.45121782857665, -0.50497502766698, -0.247942615749161	HCNSQNGER
MOLT-4	O00154_C92	ACOT7	-0.232506	0.809534	-0.126614667819287, -0.216038508612458, -0.197054504240737, 0.114606404941273, -0.268715161271506, -0.010989152517673, -0.64873182918939, 1.18747078413479, -1.92648927390313	HCNSQNGER
HCT-15	O00154_C92	ACOT7	-0.195047	0.892259	-0.482270242673844, -0.230987003235326, -0.059466604265422, 1.13663321670004, -1.33914536321682	HCNSQNGER
HCT-15	O00159_C161	MYO1C	-0.175512	0.313112	0.527519925650435, -0.638372215474932, 0.244703819928562, -0.252626336050115, -0.98698888237298, -0.18227502992361, -0.21219153278849, -0.157185571420142, -0.509435284875332	LLQFYAETCPAPER, LLQFYAETCPAPERGGAVR, RLLQFYAETCPAPER, LLQFYAETCPAPER, LLQFYAETCPAPERGGAVR, LLQFYAETCPAPERGGAVR
HCT-15	O00159_C480	MYO1C	-1.8406	2.26118	-3.43949899614693, -0.241708661098168	IICDLVEEKFK
HCT-15	O00159_C625	MYO1C	-0.326944	0.233071	-0.346064540247151, -0.437305607975715, 0.113249195699951, -0.57907539471791, -0.358400886577548, -0.354068853361313	CIKPNDAK
HCT-15	O00159_C679	MYO1C	-0.157114	0.570099	-0.59182966140735, -0.367868644799329, 0.488355885707834	SLCPETWPTWAGRPQDGVAVLVR
HCT-15	O00159_C763	MYO1C	-0.0630724	0.405251	-0.252781204932627, -0.310184759850896, -0.232105619771496, 0.542781915658815	SAICIQSWWR
JURKAT	O00159_C802	MYO1C	4.05747	NA	4.05747	CPENAFFLDHVR
HCT-15	O00159_C802	MYO1C	-0.238162	0.2528	-0.180391268184552, -0.204420351896985, 0.0916758834625671, -0.461470138923159, -0.598709785162759, -0.0756557502012935	CPENAFFLDHVR
JURKAT	O00161_C112	SNAP23	0.866397	0.348709	0.704394972445758, 1.38077824002833, 0.793208272189632, 0.525621644809823, 1.20845957726388, 0.585919897033957	TTWGDGGENSPCNVVSK
MOLT-4	O00161_C112	SNAP23	0.398118	0.250366	0.676564356225819, 0.135805243423136, 0.630648961480164, 0.219495735171857, 0.176506913214306, 0.506591847922906, 0.150726245326479, 0.688605581125451	TTWGDGGENSPCNVVSK
HCT-15	O00161_C112	SNAP23	0.543863	0.215046	0.292574681296238, 0.311276994194694, 0.753098487227796, 0.470219586525483, 0.672561734627177, 0.763445101325695	TTWGDGGENSPCNVVSK
JURKAT	O00170_C121,122	AIP	1.5206	0.467124	0.72576608107881, 3.37645504481064, 1.82759478057056, 1.77252278518333, 4.32192809488736, 1.70800486551318, 0.579732585003762, 1.86835291383456, 1.94347545359787, 1.07664306393077, 2.09669456793982, 1.96825264622002, 0.756896287195518	HCCGVAQMR, HCCGVAQMR, NIAVGKDPLEGQRHCCGVAQMR
MOLT-4	O00170_C121,122	AIP	0.850639	0.440852	0.926074769401515, 1.54807154018505, 1.30546562930998, 4.32192809488736, 1.09878533600055, 0.676984199118902, 0.712930381312822, 1.0411322285076, 0.877586138921299, 0.189598522987518, 0.758292762357748, 2.46903325164045, 0.636542355560828, 1.60625191296371, 0.119950502643445, 1.65480251519761, 1.27287976297188, -1.12717794604317, 0.611203598920256	HCCGVAQMR, NIAVGKDPLEGQRHCCGVAQMR, HCCGVAQMR
JURKAT	O00170_C208	AIP	0.306803	0.511621	-0.2692453572662, 0.62460371829816, -0.309097135669106, 0.536694359649947, 0.972614201492078, 0.2852479730478	YYDAIACLK
MOLT-4	O00170_C208	AIP	-0.220046	0.26041	-0.159554361893823, -0.573678292167472, -0.413674779269765, -0.0304095389758824, -0.417063156505133, -0.252381978137083, 0.252104368963089, -0.387906775944775, 0.00215041545804364	YYDAIACLK
HCT-15	O00170_C208	AIP	-0.171193	0.462621	-0.812567425825089, -0.117536150199474, -0.676905096431945, 0.204078100598926, 0.161444387124072, 0.214329942348662	YYDAIACLK
JURKAT	O00170_C254	AIP	1.778	1.18531	1.83288178055442, 3.95171878807058, -1.39714745725849, 3.91544681610625, 0.42658750203677, 1.86057628532856, 1.33707359686605	LVVEEYYEVLDHCSSILNKYDDNVK, LVVEEYYEVLDHCSSILNK, LVVEEYYEVLDHCSSILNKYDDNVK
MOLT-4	O00170_C254	AIP	1.50305	1.15444	2.76147494304475, 1.90094417651127, 1.09053260285692, 2.36498001795232, 1.83920901439886, 0.663145130675738, 2.21408473283867, -0.809974164781771	LVVEEYYEVLDHCSSILNKYDDNVK
JURKAT	O00170_C78	AIP	-2.25532	NA	-2.25532	FKLPVWETIVCTMR
JURKAT	O00170_C90	AIP	-2.24579	2.98992	-4.06957792698325, -3.87258810923513, 1.20479395126379	EGEIAQFLCDIK
MOLT-4	O00170_C90	AIP	-3.87216	0.390142	-3.66948626281119, -3.62507024387895, -4.32192809488736	EGEIAQFLCDIK
JURKAT	O00178_C241	GTPBP1	3.19746	NA	3.19746	TSSVGNDILGFDSEGNVVNKPDSHGGSLEWTKICEK
MOLT-4	O00178_C241	GTPBP1	0.493447	NA	0.493447	TSSVGNDILGFDSEGNVVNKPDSHGGSLEWTKICEK
JURKAT	O00178_C46	GTPBP1	0.385077	1.3587	0.0608372416871351, 2.08630228077885, -1.79786795372871, 0.387403003000271, 1.54280977679419, 0.0309782420060662	LHGGFDSDCSEDGEALNGEPELDLTSK
MOLT-4	O00178_C46	GTPBP1	0.0961349	0.331768	0.478266130335178, 0.0487489368083123, 0.504998359239427, -0.332918784729362, -0.0871267403125522, -0.0351583009999193	LHGGFDSDCSEDGEALNGEPELDLTSK
HCT-15	O00178_C46	GTPBP1	0.45755	0.552209	0.072352132224614, 0.210486007440636, 1.5662572011743, 0.215658448764488, 0.342026908500967, 0.338521226460842	LHGGFDSDCSEDGEALNGEPELDLTSK
JURKAT	O00178_C515	GTPBP1	-0.419037	1.21148	-0.480445686329801, -1.59864819148778, 0.821983255804923	YQAMVHCGSIR
MOLT-4	O00178_C515	GTPBP1	-0.143834	0.387543	-0.611857865786431, -0.454974153904686, -0.200343377645991, -0.192632203869973, 0.159887038829231, 0.436917370585019	YQAMVHCGSIR
JURKAT	O00178_C531	GTPBP1	3.82622	NA	3.82622	QTATILSMDKDCLR
JURKAT	O00182_C74	LGALS9	-0.489388	0.215008	-0.50104004422002, -0.8595340386614, -0.300471283711738, -0.311785233551962, -0.597180357816175, -0.366318712790782	FEDGGYVVCNTR
MOLT-4	O00182_C74	LGALS9	-0.0102052	0.201503	-0.11378032419676, 0.00755550088078968, -0.134543945361595, -0.0931756306975958, 0.0653515403027007, -0.369330377573058, 0.0172185865822432, 0.213632898563195, 0.315225312550554	FEDGGYVVCNTR
JURKAT	O00186_C114	STXBP3	0.253023	0.928738	-0.403693979380524, 0.909739299485682	AAYIYFTDFCPDNLFNKIK
HCT-15	O00186_C26	STXBP3	2.66221	2.3472	1.00248867698957, 4.32192809488736	ATVFDDCKK
JURKAT	O00186_C402	STXBP3	1.00976	0.95965	0.331188538123065, 1.68833900192493	NHDNCDKIR
HCT-15	O00186_C402	STXBP3	0.266685	0.185073	0.446019612849525, 0.277671215456013, 0.0763635099560611	NHDNCDKIR
JURKAT	O00186_C557	STXBP3	-1.13365	NA	-1.13365	SCEVIIGSTHVLTPK
HCT-15	O00186_C557	STXBP3	0.0193953	1.21288	-0.838238410436262, 0.877029074147281	SCEVIIGSTHVLTPK
JURKAT	O00186_C90	STXBP3	-0.303012	NA	-0.303012	SVDCFLHDFASK
HCT-15	O00192_C226	ARVCF	2.03506	NA	2.03506	AGPLGPGPGDGCFTLPGHR
JURKAT	O00203_C507	AP3B1	1.18	0.867844	0.566337575664766, 1.79365460357385	ASILWLIGENCERVPK
MOLT-4	O00203_C507	AP3B1	0.0407439	0.649825	0.638166862291076, 0.262828929261705, 0.143232321203231, -0.881252471469251	ASILWLIGENCERVPK
HCT-15	O00203_C507	AP3B1	0.792116	0.929523	3.41239592262007, 0.292145511817765, 0.116896143593497, 0.407181392427968	ASILWLIGENCER, ASILWLIGENCERVPK, ASILWLIGENCERVPK
HCT-15	O00204_C104	SULT2B1	0.152223	1.2168	-0.480382865615168, -1.00941073234172, -0.446892518385375, 4.24953000831879, 0.0357915683955704, 0.0719868334785137, -0.601420426044446	APWCETIVGAFSLPDQYSPR, SVPIWERAPWCETIVGAFSLPDQYSPR, SVPIWERAPWCETIVGAFSLPDQYSPR
HCT-15	O00204_C225	SULT2B1	-0.384227	0.0815241	-0.375153686095779, -0.339411462726485, -0.301971322547774, -0.517338747726866, -0.387259486321003	ICGFLGRPLGK
HCT-15	O00204_C278	SULT2B1	-0.099993	0.416323	0.111847101156595, 1.07253508790568, -4.44089964732301, 0.0336945352756461, 0.169105849055758, 0.08724365800438, 0.226875032668131, -0.213447486874012, -4.29724191445812, 0.351898838380825, 0.195503026217067, -1.53246347782551, -0.323299641842477, -0.0752385910089986	GVCGDWK, GVCGDWKNHFTVAQSEAFDR, KGVCGDWK, KGVCGDWKNHFTVAQSEAFDR, GVCGDWKNHFTVAQSEAFDR, KGVCGDWKNHFTVAQSEAFDR, GVCGDWK, GVCGDWK, GVCGDWKNHFTVAQSEAFDR
MOLT-4	O00217_C117,121	NDUFS8	0.5945	NA	0.5945	LCEAICPAQAITIEAEPR
JURKAT	O00221_C457	NFKBIE	0.114187	0.30423	0.32931020850026, -0.100936316586297	GLMGISSTLCK
MOLT-4	O00221_C457	NFKBIE	0.233489	0.385065	0.675375945923206, -0.0301957933539636, 0.0552862423903334	GLMGISSTLCK
HCT-15	O00221_C457	NFKBIE	-0.347335	NA	-0.347335	GLMGISSTLCK
JURKAT	O00231_C202	PSMD11	0.644758	1.23561	0.45646458947508, 0.690448943543683, 0.35464312092011, -0.0693786003184977, -1.45968012977555, 2.94947462539995, -0.677034466103816, 1.04112988842605	TTANAIYCPPKLQATLDMQSGIIHAAEEKDWK, TTANAIYCPPK, TTANAIYCPPKLQATLDMQSGIIHAAEEKDWK, TTANAIYCPPK
MOLT-4	O00231_C202	PSMD11	0.721031	1.26943	-0.662442473586645, 0.770141516086495, 2.61707270464783, -0.03336403351936, 0.246564332544471	TTANAIYCPPK, TTANAIYCPPKLQATLDMQSGIIHAAEEKDWK, TTANAIYCPPKLQATLDMQSGIIHAAEEKDWK, TTANAIYCPPK
HCT-15	O00231_C202	PSMD11	0.66459	0.473369	1.21135318252372, -0.3371981084658, 1.50724612673389, 1.0965819800552, 0.20656503503442, 0.223424341204947	TTANAIYCPPKLQATLDMQSGIIHAAEEKDWK, TTANAIYCPPK, TTANAIYCPPKLQATLDMQSGIIHAAEEKDWK, TTANAIYCPPK
JURKAT	O00231_C289	PSMD11	-0.19768	0.368507	-0.476487934729394, 0.332935263990819, -0.3806997315834, 0.207451102789194, -0.364724160144081, -0.50455225502379	CVAQASK
MOLT-4	O00231_C289	PSMD11	-0.250277	0.287236	-0.153602309797529, -0.450956618767409, -0.342819719057756, -0.407480800808316, -0.357666425988336, -0.167682361072809, 0.135723531395259, -0.706643143116506, 0.19863507810787	CVAQASK
HCT-15	O00231_C289	PSMD11	-0.57423	0.357646	-0.581609856902884, -0.573312821766263, -0.346809848481253, -0.869838900533028, -1.03570752366917, -0.0381029454566433	CVAQASK
JURKAT	O00232_C108,109	PSMD12	-0.509254	0.946817	0.160246599814717, -1.17875512683573	MVQQCCTYVEEITDLPIKLR
MOLT-4	O00232_C108,109	PSMD12	-0.0251625	0.30496	-0.00287411133264832, -0.019134281190857, 0.555218448880195, -0.34065536172421	MVQQCCTYVEEITDLPIKLR
HCT-15	O00232_C108,109	PSMD12	-0.775386	2.54943	3.62637835243105, 0.855900712070934, 0.39711316417438, 0.073802925442123, -3.18052730727505, -1.35358280020527, -4.32192809488736	MVQQCCTYVEEITDLPIKLR
JURKAT	O00232_C193	PSMD12	-0.317831	0.463554	-0.206286266388359, 0.190154878531082, -0.325730887758166, -0.929461366135233	LCLAVKDYIR
MOLT-4	O00232_C193	PSMD12	-0.437284	0.151934	-0.550922153179867, -0.215447920639896, -0.51661681530552, -0.466150467773352	LCLAVKDYIR
HCT-15	O00232_C193	PSMD12	-0.540587	0.383924	-0.970786589544757, -0.232786021492479, -0.418188334641914	LCLAVKDYIR
JURKAT	O00232_C255	PSMD12	0.46249	0.603247	-0.0156712506819278, 1.12575808193843, 0.0889119472139485, 0.111448367357603, 1.34160894543663, 0.122883906749332	AIYDTPCIQAESEKWQQALK
MOLT-4	O00232_C255	PSMD12	-0.100854	0.320166	0.1594967460187, -0.438749818212247, -0.055533138119709, 0.346342888007093, -0.250592092047346, -0.397406465205167, 0.321169383136123, -0.484967465855959, -0.107444121052317	AIYDTPCIQAESEKWQQALK
HCT-15	O00232_C255	PSMD12	0.169282	0.100783	0.0501822895822258, 0.0656882868385657, 0.281917296038948, 0.155522223656075, 0.179575352885868, 0.282806775316944	AIYDTPCIQAESEKWQQALK
JURKAT	O00232_C31	PSMD12	-1.53714	1.93485	-2.90529180669245, -0.168994552938872	MEVDYSATVDQRLPECAK
MOLT-4	O00232_C31	PSMD12	-0.403566	1.28811	-0.853361099390536, 1.04912548561473, -1.4064624110826	MEVDYSATVDQRLPECAK
HCT-15	O00232_C31	PSMD12	-0.614576	2.1018	-3.02551591309793, 0.83188774948661, 0.349900485512124	MEVDYSATVDQRLPECAK
JURKAT	O00233_C216	PSMD9	-0.0774422	0.280438	-0.415831933852089, 0.269745215795428, -0.045379897846685, -0.364211260197129, 0.194977275905409, -0.103952394263156	GLLGCNIIPLQR
MOLT-4	O00233_C216	PSMD9	-0.173526	0.138852	-0.236713462082105, -0.0526594927122689, -0.0309518607936236, -0.327970852542118, -0.338870177004188, -0.0595360224101543, 0.0107920336799422, -0.287124284669983, -0.238700071152884	GLLGCNIIPLQR
HCT-15	O00233_C216	PSMD9	-0.323541	0.183035	-0.341439499394031, -0.180254852179026, -0.19318864550687, -0.435302159973982, -0.626624761989438, -0.164433643902713	GLLGCNIIPLQR
JURKAT	O00233_C59	PSMD9	1.16797	0.932203	0.658860960985367, 0.414023477257078, -0.131608179092396, 3.07756028588725, 2.03060281922097, -1.18176414623411, 0.974382553492665, 1.39113304094215, 0.504893647713655, 2.51315916107847, 2.32426626387438, 2.40736398621552, 1.08685555399539, 1.29137518633854	GIGMNEPLVDCEGYPR, GIGMNEPLVDCEGYPRSDVDLYQVR, ANYDVLESQKGIGMNEPLVDCEGYPR, GIGMNEPLVDCEGYPR, GIGMNEPLVDCEGYPRSDVDLYQVR
MOLT-4	O00233_C59	PSMD9	0.5794	0.471178	1.7945777874506, 0.830111092965015, 0.575493429748497, 0.0840192435709504, 0.759976438765537, 0.562935633463018, 0.554675967408061, 0.843064008026237, 0.500418861288838, -0.468984173367241, 0.461935762912775, 0.903340361417124, 0.560470100361558, 1.85456186944591, 0.369344540052042, 1.49399210528739, 0.388865256578336	ANYDVLESQKGIGMNEPLVDCEGYPR, GIGMNEPLVDCEGYPR, GIGMNEPLVDCEGYPRSDVDLYQVR, GIGMNEPLVDCEGYPR, GIGMNEPLVDCEGYPRSDVDLYQVR, GIGMNEPLVDCEGYPR, ANYDVLESQKGIGMNEPLVDCEGYPR, GIGMNEPLVDCEGYPRSDVDLYQVR, GIGMNEPLVDCEGYPRSDVDLYQVR
HCT-15	O00233_C59	PSMD9	1.01043	0.764691	1.15987984185818, 0.663381766054518, 4.3054319509638, 0.573301974757534, 0.744060530985956, 0.697187647233919, 0.738644921296413, 0.803069044225479, 4.29428615673559, 0.61256921380213, 0.527744487459088	GIGMNEPLVDCEGYPR, GIGMNEPLVDCEGYPRSDVDLYQVR, ANYDVLESQKGIGMNEPLVDCEGYPR, GIGMNEPLVDCEGYPR, GIGMNEPLVDCEGYPRSDVDLYQVR, GIGMNEPLVDCEGYPRSDVDLYQVR, GIGMNEPLVDCEGYPR
JURKAT	O00233_C81	PSMD9	0.643521	0.568971	0.187059936254457, 1.51270442062837, 0.740269927855676, 0.0304649151996991, 1.05879407326311, 0.331830365790568	HNIICLQNDHK
MOLT-4	O00233_C81	PSMD9	-1.0716	0.378719	-1.09661899722163, -0.645876685663327, -1.19591783348967, -0.799594348424793, -0.869831671853238, -1.78715913069164, -0.631647143568166, -1.2161157150233, -1.40165393690405	HNIICLQNDHK
HCT-15	O00233_C81	PSMD9	-0.905674	0.407881	-1.19065911223921, -0.861563975052305, -0.424998185661299, -1.4271368547275, -0.624012828762668	HNIICLQNDHK
JURKAT	O00244_C41	ATOX1	0.251219	0.589605	0.847827742145866, 0.589881065760612, 0.0432965151616351, -0.47612976433196	VCIESEHSMDTLLATLK
MOLT-4	O00244_C41	ATOX1	0.13608	0.125452	0.0473714106551699, 0.224787918745567	VCIESEHSMDTLLATLK
HCT-15	O00244_C41	ATOX1	0.364396	0.380465	-0.00311426706200498, 0.854819219900304, -0.0106831189525687, 0.366067232124887, 0.614891109461029	VCIESEHSMDTLLATLK
JURKAT	O00255_C334	MEN1	1.61886	NA	1.61886	TYYRDEHIYPYMYLAGYHCR
JURKAT	O00257_C185	CBX4	0.345098	0.943966	1.01258259912895, -0.322386695013976	EAPSPTCPDLGAK
MOLT-4	O00257_C185	CBX4	-0.189574	1.94971	-3.10984976303826, 0.928337012786092, 0.744074290491502, 0.679142443789575	EAPSPTCPDLGAK
HCT-15	O00257_C185	CBX4	1.43038	0.530978	1.8058364500363, 1.05491974186577	EAPSPTCPDLGAK
JURKAT	O00264_C129	PGRMC1	0.505176	0.570824	0.498922837473653, 0.960782370220058, -0.168193315933068, 0.438505073983646, 1.32929077085472, -0.0282543018000867	GLATFCLDKEALKDEYDDLSDLTAAQQETLSDWESQFTFK
MOLT-4	O00264_C129	PGRMC1	-0.00555869	0.284755	0.428765118286296, -0.344858671669092, 0.0590971920897982, 0.112593972800881, -0.266001196858028, 0.604563182609656, -0.445573567634342, 0.0411693350077016, -0.202265954170145	GLATFCLDKEALKDEYDDLSDLTAAQQETLSDWESQFTFK, GLATFCLDK, GLATFCLDKEALKDEYDDLSDLTAAQQETLSDWESQFTFK
HCT-15	O00264_C129	PGRMC1	0.418707	0.195822	0.244141829129359, 0.18668705095183, 0.197813304410578, 0.309015534800669, 1.04618962617499, 0.480898648388758, 0.650081225259955, 0.27477454233387, 0.376642496174016, 0.475655267565195, 0.405940750977682	GLATFCLDK, GLATFCLDKEALKDEYDDLSDLTAAQQETLSDWESQFTFK, GLATFCLDKEALKDEYDDLSDLTAAQQETLSDWESQFTFK
JURKAT	O00267_C1012	SUPT5H	-0.875318	0.933901	-0.573800648182847, -1.92272984925638, -0.129423624988257	SVTGGMCSVYLKDSEK
MOLT-4	O00267_C1012	SUPT5H	-0.206129	0.762019	0.050263179622242, 0.291895900039587, 0.17286222482348, -1.33953843755697	SVTGGMCSVYLKDSEK
HCT-15	O00267_C1012	SUPT5H	-1.75534	2.34722	-0.414858189844996, -0.385544684580669, -4.46563144880417	SVTGGMCSVYLKDSEK
JURKAT	O00267_C184	SUPT5H	1.11043	NA	1.11043	CKIGEER
MOLT-4	O00267_C184	SUPT5H	0.431328	NA	0.431328	CKIGEER
JURKAT	O00267_C429	SUPT5H	-0.150807	NA	-0.150807	EHNFQPGDNVEVCEGELINLQGK
MOLT-4	O00267_C429	SUPT5H	-0.0434325	NA	-0.0434325	EHNFQPGDNVEVCEGELINLQGK
JURKAT	O00267_C626	SUPT5H	3.65042	0.669038	4.32192809488736, 3.04222813947589, 2.48609222199099, 2.89533878531789, 3.1943862540633, 4.1313888269837, 4.02539170576144, 3.70032678726678	SFAFLHCK, SFAFLHCK, SFAFLHCKK	Ligandable
MOLT-4	O00267_C626	SUPT5H	1.50052	2.57438	4.23797808843854, 4.32192809488736, 2.96361805426354, 3.23633779035589, -2.48490536683519, 0.452031929358826, 0.604941139739662, -1.32776664390702	SFAFLHCK
HCT-15	O00267_C626	SUPT5H	1.11765	1.26558	0.736060433246892, 0.185160085610049, 3.13961723610625, 2.33968624912194, 1.54374116234353, -0.373735736390591, 1.07709653074619	SFAFLHCK, SFAFLHCK, SFAFLHCKK
JURKAT	O00267_C740	SUPT5H	-0.225131	0.905327	0.00169303531464051, 0.740078524572063, 0.188464491733539, -0.795078319576296, 0.277515573267902, -1.76345742813817	VELHSTCQTISVDR
MOLT-4	O00267_C740	SUPT5H	-0.59375	0.758656	-0.161817089525407, -3.46298794525247, -0.18274374403378, 0.0695556427530509, 0.0340039810963987, -0.721609487497172, -0.462731279061609, -0.0036883210797378, -1.82276814263708, -1.51799996439919	VELHSTCQTISVDR, VELHSTCQTISVDRQR, VELHSTCQTISVDR, VELHSTCQTISVDRQR
HCT-15	O00267_C740	SUPT5H	-0.461082	0.640025	-0.296234745180493, -0.588568923250168, -0.770830745974506, 0.0724425837704727, -1.46379298781446, 0.061872817705896	VELHSTCQTISVDR, VELHSTCQTISVDR, VELHSTCQTISVDRQR
JURKAT	O00268_C1022	TAF4	-3.41523	NA	-3.41523	KVDCPGPGSGAEGSGPGSVVPGSSGVGTPR
MOLT-4	O00268_C1022	TAF4	0.907586	NA	0.907586	KVDCPGPGSGAEGSGPGSVVPGSSGVGTPR
JURKAT	O00268_C867	TAF4	1.39075	1.49569	0.333131459189516, 2.44835870450122	SCKDETFLLQAPLQR
MOLT-4	O00268_C867	TAF4	1.1008	0.259548	1.28433147215244, 0.917275279342532	SCKDETFLLQAPLQR
MOLT-4	O00273_C165	DFFA	0.14598	0.0498094	0.110759356707884, 0.181200492970948	QSCATVQR
HCT-15	O00273_C165	DFFA	1.10452	0.384116	0.832913669128405, 1.37613599030476	QSCATVQR
JURKAT	O00273_C21	DFFA	-0.164933	0.35023	-0.54392876785669, 0.14676489285647, -0.0976339026805968	TLKPCLLR
MOLT-4	O00273_C21	DFFA	-0.289313	0.107882	-0.374457468084379, -0.0159075471213482, -0.280863981020358, -0.382647666741287, -0.362589101173122, -0.390696686995534, -0.314036215168097, -0.31567459837842, -0.0728116032985073	TLKPCLLR, TLKPCLLRR, TLKPCLLR
HCT-15	O00273_C21	DFFA	-0.378603	0.154146	-0.519713939363848, -0.343627403345755, -0.23934298667094, -0.556190888567915, -0.441102770033358, -0.171641796690785	TLKPCLLR
MOLT-4	O00273_C289	DFFA	0.155404	1.50078	-0.589155203823015, -0.827511449237084, 1.88287743975862	KTETVQEACER
HCT-15	O00273_C289	DFFA	-0.632704	0.334861	-0.852601118358197, -0.802471322493219, -0.740611729727617, -0.135133667110931	KTETVQEACER
JURKAT	O00273_C38	DFFA	0.823141	0.832923	0.450743220309504, 1.5458138830853, 2.57596687973414, 0.354721079071555, -0.0452642106306411, 1.65612520470952, 0.461630432690941	EQHGVAASCLEDLR, EQHGVAASCLEDLR, EQHGVAASCLEDLRSK
MOLT-4	O00273_C38	DFFA	0.357189	0.513043	0.303682110118801, 1.18432829891669, 0.985023156839011, 0.0859615623547309, 1.3544641232393, 0.0225832140637882, 0.0859786474672768, 0.116231833851363, 0.564016994101845, -0.225836197303167, 0.226278281225333	EQHGVAASCLEDLR, EQHGVAASCLEDLRSK, NYSREQHGVAASCLEDLR, EQHGVAASCLEDLR
HCT-15	O00273_C38	DFFA	0.177668	0.165619	0.218899862425827, 0.150420254902151, 0.384966434783138, 0.0329758857205443, -0.0448324810481213, 0.323580416806417	EQHGVAASCLEDLR
JURKAT	O00273_C47	DFFA	0.57456	0.609406	0.156789967920548, 1.25901235037903, 0.57180043083748, -0.192877027476423, 1.07807635403075	ACDILAIDK
MOLT-4	O00273_C47	DFFA	-0.804817	2.08613	0.658001791714601, 0.175299487456762, 0.219527344761227, -5.66664984942703, 0.95195324527161, -0.0326574532783816, -1.34135310245476, -0.247934242280492, -0.738070805280224	ACDILAIDK, SKACDILAIDK, ACDILAIDK
HCT-15	O00273_C47	DFFA	-0.299199	0.414404	-0.00560080973711068, -0.115313262776811, 0.251210056947018, -0.441513188515611, -0.634034319613725, -0.849945340472991	ACDILAIDK
HCT-15	O00273_C78	DFFA	0.641488	0.954438	-0.0334016113538213, 1.31637807836185	SLTPVTLVLAEDGTIVDDDDYFLCLPSNTK
HCT-15	O00291_C220	HIP1	-1.87809	2.60724	-3.13034450537552, -6.30442738929411, -2.179864676179, 0.0417619067958215, -0.48308546448966, 0.787402730143895	SVSVTAAGQCR
HCT-15	O00291_C613	HIP1	0.48919	0.33008	0.038937905952026, 0.530858627776881, 0.56513206909842, 0.752098229979782, 0.233149338967064, 0.508054790584091, 0.345095633092914, 0.936381298406817	LASTEESMCQLAK, LASTEESMCQLAK, LASTEESMCQLAKDQR, LASTEESMCQLAK, LASTEESMCQLAKDQRK
JURKAT	O00299_C178	CLIC1	-0.142356	1.07659	-2.74647794457919, -1.19549021424506, 1.17252319101584, 1.16514207910389, -0.0488423034601507, -0.452660624307676, -0.412039290309458, 0.656585688567197, -0.0457788355602494	FLDGNELTLADCNLLPK, KFLDGNELTLADCNLLPK, KFLDGNELTLADCNLLPK
MOLT-4	O00299_C178	CLIC1	-0.262599	0.286767	-1.98427376801707, 0.648732357352459, -0.246634595321508, -1.26932121992703, -0.000566536083403012, -0.272560375868319, 0.0897506212609693, -0.579057574923106, -0.269679341399867, -0.312483990550331, -0.358773660340734, 0.220643133031474, -0.0597330078418692, -0.123549564684345	FLDGNELTLADCNLLPK, KFLDGNELTLADCNLLPK, KFLDGNELTLADCNLLPK
HCT-15	O00299_C178	CLIC1	-0.606642	0.559916	-3.33166757544811, -0.0983028943882141, -0.583877440363041, -0.205725841918456, -1.37247076839029, 0.175339695423288, -0.45345909882899, -0.253338483636977, -0.224704702616309	FLDGNELTLADCNLLPK, KFLDGNELTLADCNLLPK, KFLDGNELTLADCNLLPK
JURKAT	O00299_C191	CLIC1	-0.238185	0.494087	-0.50497299981476, -0.59872280741811, -0.036671623375583, 0.205800705357335, -0.14343595127023, -0.31252544831447, -1.05527060502438, -0.152221183929752, 0.285237670589784, 0.868692020107777, -0.800531184662935, -0.613599234223528	LHIVQVVCK, LHIVQVVCKK
MOLT-4	O00299_C191	CLIC1	-0.160605	0.119781	-0.182630297842369, -0.162555983828758, -0.172643400993678, -0.315437238133712, -0.0244113948880166, -0.199101185961595, -0.317217296925582, -0.100570931918695, -0.110617878915298, -0.234029621465997, -0.0567469748888819, -0.310989640074074, 0.000150992865704145, -0.593119133600835, -0.336665905413282, 0.592664043190533, -0.694967378276285, 0.327998675369199	LHIVQVVCK, LHIVQVVCKK
HCT-15	O00299_C191	CLIC1	-0.136839	0.373284	-0.492536451428376, -0.228559797876469, -0.441871482296084, -0.294954707497566, -0.346357874318708, -0.290302772543066, 0.0356772317564829, -0.671095709379144, 0.315579959015755, -0.393081572050843, 0.582715116378026	LHIVQVVCK, LHIVQVVCKK, LHIVQVVCK
JURKAT	O00299_C223	CLIC1	0.328144	1.36653	-0.727290714234504, 0.774804570118538, -1.31699676935205, 2.12951351424851, 0.780691240352617	EEFASTCPDDEEIELAYEQVAK, YLSNAYAREEFASTCPDDEEIELAYEQVAK
MOLT-4	O00299_C223	CLIC1	-0.561295	1.09048	0.171998920260367, -0.449159174816527, 0.108087497055432, -0.0998477575390215, -0.370092098010272, -2.72875883675567	EEFASTCPDDEEIELAYEQVAK, YLSNAYAREEFASTCPDDEEIELAYEQVAK
HCT-15	O00299_C223	CLIC1	-0.229411	0.20495	-0.305251133931022, -0.385632369873402, 0.00265022468989439	EEFASTCPDDEEIELAYEQVAK
JURKAT	O00299_C24	CLIC1	3.71144	0.962699	3.6472791210405, 5.53575971712798, 3.84875100623338, 2.99556084049479, 2.93057754837348, 3.31069043447621	IGNCPFSQR	Ligandable
MOLT-4	O00299_C24	CLIC1	3.39328	0.647862	4.11260113096929, 4.15338116837799, 4.27212357501078, 2.9097280396351, 3.31228208936712, 3.50814705952959, 2.97634010079675, 2.40672558522169, 2.87916581545013, 2.70051993920262	IGNCPFSQR, IGNCPFSQR, IGNCPFSQRLFMVLWLK	Ligandable
HCT-15	O00299_C24	CLIC1	4.19232	2.08195	3.85525716172927, 8.22241197808819, 4.44107199686695, 2.72765159142396, 2.8087060727882, 3.09879256301155	IGNCPFSQR
JURKAT	O00299_C59	CLIC1	0.155612	0.414524	-0.377931307136329, 0.819382447683785, 0.044692775403728, -0.084929478245452, 0.406330626115362, 0.126124042946686	LCPGGQLPFLLYGTEVHTDTNK
MOLT-4	O00299_C59	CLIC1	-0.249297	0.441856	-0.831979070553382, 0.0804594086154308, -0.744054564850622, -0.331524519323878, 0.416677195624459, -0.252938590271096, -0.0817168787523892	LCPGGQLPFLLYGTEVHTDTNK
HCT-15	O00299_C59	CLIC1	-0.114943	0.299809	-0.416349865008586, 0.017912293922721, 0.36545527800013, -0.403645860915526, -0.241687106058978, -0.0113418340088753	LCPGGQLPFLLYGTEVHTDTNK
JURKAT	O00299_C59,89	CLIC1	-0.320393	2.50371	-0.945799488635988, 4.32192809488736, -4.65463522806987, 0.836716172971699, -0.888060911241057, 0.924536897378185, 0.46574337602201	LCPGGQLPFLLYGTEVHTDTNKIEEFLEAVLCPPRYPK
MOLT-4	O00299_C59,89	CLIC1	0.252379	0.554979	0.20105256235547, 0.395019048560377, 1.21626038642136, 0.185886714388482, -0.163379518834888, 0.267943943919985, -0.227587959555463, -1.14761828338564, 0.895438917618192, -0.0994009744280024, 0.0714427218763351, -0.179280958190245, 0.278455980807014	LCPGGQLPFLLYGTEVHTDTNKIEEFLEAVLCPPRYPK
HCT-15	O00299_C59,89	CLIC1	-0.179088	1.06254	2.17309562663571, -0.339422367872569, 0.154111641376767, -0.652802682852838, -1.2047556609233	LCPGGQLPFLLYGTEVHTDTNKIEEFLEAVLCPPRYPK
MOLT-4	O00299_C89	CLIC1	1.1734	NA	1.1734	IEEFLEAVLCPPRYPK
JURKAT	O00303_C256	EIF3F	0.860114	0.930109	0.572648768541144, 1.8500956314128, 3.34171589037139, 0.667649953333376, 0.160124703904669, 1.10581038210894, 0.0585460495970962	TCFSPNR, TCFSPNR, TCFSPNRVIGLSSDLQQVGGASAR
MOLT-4	O00303_C256	EIF3F	0.102627	0.0583549	0.0813524262855239, 0.0578947432261287, 0.168634631105282	TCFSPNR
HCT-15	O00303_C256	EIF3F	0.237667	0.242675	0.243884207088815, 0.287989480001193, 0.776239237928404, -0.0622250706479926, 0.236893306943931	TCFSPNR, TCFSPNR, TCFSPNRVIGLSSDLQQVGGASAR
JURKAT	O00329_C132	PIK3CD	1.18762	1.71101	-0.426835116219249, 3.98157259481326, 0.815650759205625, 1.42930239977017, 0.138397431462019	GLHEFDSLCDPEVNDFR
MOLT-4	O00329_C132	PIK3CD	0.299662	NA	0.299662	GLHEFDSLCDPEVNDFR
MOLT-4	O00329_C144,147	PIK3CD	2.87636	0.850884	3.47802401281171, 2.27469237305691	MCQFCEEAAAR	Ligandable
JURKAT	O00329_C366	PIK3CD	-0.477277	NA	-0.477277	TVSSSEVSVCSEPVWK
JURKAT	O00329_C438	PIK3CD	-4.46016	3.6554	-2.7774186558075, -1.94918134293731, -8.65387911918125	CLYMWPSVPDEKGELLNPTGTVR
JURKAT	O00329_C474	PIK3CD	0.120041	0.434193	-0.339285260601399, 0.639537894473103, -0.363725429949267, 0.243531100125058, 0.559444311952679, -0.0192563686756852	SNPNTDSAAALLICLPEVAPHPVYYPALEK
MOLT-4	O00329_C474	PIK3CD	-1.33757	1.54986	-3.99149221598619, -0.641369454986979, -0.0126250340710489, -3.37483240730568, 0.209192151465994, -0.497756968461059, -0.847602501063339, -1.54410454726103	SNPNTDSAAALLICLPEVAPHPVYYPALEK
JURKAT	O00329_C90	PIK3CD	0.367411	0.888944	-0.633915153846341, 1.43640299857656, -0.220137599949024, 0.204334271463684, 1.4837093939057, -0.0659283633970467	LCDVQPFLPVLR
MOLT-4	O00329_C90	PIK3CD	-0.599806	0.433587	-1.93229370340275, 0.798487424496556, -0.829956985067755, -1.31149483383947, -1.03800017642024, -0.248992339183663, -0.0122994220613154, -0.471621605507034, -0.319179830207972	LCDVQPFLPVLR, RLCDVQPFLPVLR, LCDVQPFLPVLR
JURKAT	O00330_C307	PDHX	-0.640981	1.9767	-1.2267568416699, 0.547492122017432, 1.45563726141756, -0.57301038056891, -4.21000655175388, 0.16075777326852	STVPHAYATADCDLGAVLK
MOLT-4	O00330_C307	PDHX	-0.261455	1.29161	0.261956159065391, 0.673302604871085, 0.50104264826936, -0.258642675190567, -2.4849353328894	STVPHAYATADCDLGAVLK
HCT-15	O00330_C307	PDHX	-0.53088	0.865924	-0.954724264728716, -0.458216009344028, 0.943446747141817, -1.02172054299709, -1.16318769735349	STVPHAYATADCDLGAVLK
HCT-15	O00338_C71	SULT1C2	0.525772	0.431583	0.576002644685768, 0.0712708545171685, 0.930041299686552	AGTTWIQEIVDMIEQNGDVEKCQR
JURKAT	O00399_C18	DCTN6	4.32193	NA	4.32193	IAPGAVVCVESEIR
HCT-15	O00401_C115	WASL	-0.382226	1.32713	-1.99640025428264, -3.327559550612, 0.0829794772370483, 1.60944581018431, 0.0244107686133859, -0.0859280678103344, 0.0269838221809348, -0.119585514031359	GYFHTFAGDTCQVALNFANEEEAK, GYFHTFAGDTCQVALNFANEEEAKK, GYFHTFAGDTCQVALNFANEEEAKK
HCT-15	O00401_C431	WASL	0.961112	1.17203	1.64807862963687, -0.392179752280431, 1.62743758836857	KVEQNSRPVSCSGR
MOLT-4	O00410_C1057	IPO5	-0.85452	NA	-0.85452	IFSIIAEGEMHEAIKHEDPCAKR
MOLT-4	O00410_C1078	IPO5	0.333959	NA	0.333959	QVQTSGGLWTECIAQLSPEQQAAIQELLNSA
JURKAT	O00410_C110	IPO5	-0.315095	0.461198	-0.29460279697052, -7.52193252403878, -0.119315547033005, 0.199301507264012, -0.985213296008624, 0.0668218660935771, -0.123234178682839, -0.995310268517469, -0.230046166319945, -1.074156478562, 0.206028690015609, -0.882107575962404, -0.247119899402775	KKVCDIAAELAR, KVCDIAAELAR, VCDIAAELAR, VCDIAAELAR, KVCDIAAELAR, VCDIAAELAR
MOLT-4	O00410_C110	IPO5	-0.118875	0.176937	-0.176747158388806, -0.327268116347467, 0.101620842914949, 0.147888704208648, -0.640493985572853, 0.168082005223776, 0.135451437680262, -0.13870130385496, 0.0783471059730056, -0.38679472838442, -0.196710278482653, 0.063205462295049, -0.343620092451521, -0.0634013269258933, -0.198598707400843, -0.556010343422168, -0.623624977181933, 0.323499023139906, 0.0699551455945074, -0.201515640839742, -0.321…	KKVCDIAAELAR, KVCDIAAELAR, VCDIAAELAR, KKVCDIAAELAR, VCDIAAELAR, KKVCDIAAELAR, KVCDIAAELAR, KVCDIAAELAR, VCDIAAELAR, VCDIAAELAR
HCT-15	O00410_C110	IPO5	-0.312397	0.777518	-0.27135586821806, -0.522403773951467, -0.166835612099229, 0.0353151132960887, -0.276458932172816, -0.112612303345645, 0.166588657921991, -0.468794976930768, -0.0404413290949167, -0.220068486693285, 1.60987725986998, -0.465346246026376, -0.107904429997945, -3.25116090917654	KKVCDIAAELAR, KVCDIAAELAR, VCDIAAELAR, KVCDIAAELAR, VCDIAAELAR, VCDIAAELAR
JURKAT	O00410_C180	IPO5	-0.149602	0.307757	-0.392284552969064, 0.246810750987901, -0.394230686500946, -0.058704821470412	MLVQCMQDQEHPSIR
MOLT-4	O00410_C180	IPO5	-0.468632	0.523176	0.2328942830105, -0.482681553588322, -0.344476919590214, -1.23342388007288, -0.515471349211079	MLVQCMQDQEHPSIR
HCT-15	O00410_C180	IPO5	-0.344412	0.288275	-0.677280039175136, -0.179221335461567, -0.176734425404069	MLVQCMQDQEHPSIR
JURKAT	O00410_C229	IPO5	-0.293395	0.927375	-1.67110187090142, 0.141471829683237, -0.110942647737881, 0.544063325185559, -0.236714373998749, 0.240134043853, 0.417032880316115	HFADLLPGFLQAVNDSCYQNDDSVLK, ATAAFILANEHNVALFKHFADLLPGFLQAVNDSCYQNDDSVLK, HFADLLPGFLQAVNDSCYQNDDSVLK
MOLT-4	O00410_C229	IPO5	0.31315	0.486202	0.680126300800396, 1.01377263433702, -0.864065367540335, 0.203529628565336, -0.0253269574404376, 0.269878162978317, 0.0507500850224532, 0.454751987817078, 0.305811552261872	ATAAFILANEHNVALFKHFADLLPGFLQAVNDSCYQNDDSVLK, HFADLLPGFLQAVNDSCYQNDDSVLK, ATAAFILANEHNVALFKHFADLLPGFLQAVNDSCYQNDDSVLK, HFADLLPGFLQAVNDSCYQNDDSVLK
HCT-15	O00410_C229	IPO5	0.432957	1.07351	-0.886870853219249, 2.19515545161653, -0.443661996554231, 0.234720969174919, 0.801779393228635, 0.47237154989257, 1.13796736456053, 0.442742574493212, 0.376662100987473	HFADLLPGFLQAVNDSCYQNDDSVLK, ATAAFILANEHNVALFKHFADLLPGFLQAVNDSCYQNDDSVLK, HFADLLPGFLQAVNDSCYQNDDSVLK
JURKAT	O00410_C266	IPO5	0.0894679	0.367182	-0.379731056908735, -0.12384890325778, 0.0896827436549874, 0.287666449269175, 0.573570108317235	LCGDTSLNNMQR
MOLT-4	O00410_C266	IPO5	-0.168623	0.256567	0.0627229078208178, -0.124028161374164, -0.444564451797253	LCGDTSLNNMQR
HCT-15	O00410_C266	IPO5	-0.960168	1.91551	-4.32192809488736, 0.174408685010896, -0.344403114194055, 0.298628974746274, -0.607546176858381	LCGDTSLNNMQR
JURKAT	O00410_C348	IPO5	-0.47711	0.427475	-0.587236742079959, -0.158122142937556, 0.0221979582557575, -0.589331664914651, -1.07305907552203	MACGLGGK
MOLT-4	O00410_C348	IPO5	-0.467624	1.06587	0.868485174762438, -0.63246113703787, -0.378737651959526, -1.72778243165229	MACGLGGK
HCT-15	O00410_C348	IPO5	0.887968	1.41139	0.137575629583053, 3.32915374171172, 0.697727676571858, 0.514265342640731, -0.238881601060929	MACGLGGK
JURKAT	O00410_C420	IPO5	0.0598922	0.332189	-0.391041585593777, -0.497473599276269, 0.286599779290617, 0.268379944083846, -0.0532417406737343, -0.0531101411806341, 0.36878019236975, 0.367859024553092, -0.157342359691056	YAACNAVGQMATDFAPGFQK, YAACNAVGQMATDFAPGFQKK, YAACNAVGQMATDFAPGFQKK
MOLT-4	O00410_C420	IPO5	-0.0455024	1.27295	-3.14421256086459, 0.0498992217885057, 3.02320443269078, 0.207387053586183, -0.207968449886056, 0.147285368115225, 0.537828494668189, 0.222580017642313, 1.01803985354899, 0.434975698109185, 0.483018018421353, -0.0142874594548343, -0.104892109455942, -0.104254071810172	YAACNAVGQMATDFAPGFQKK, YAACNAVGQMATDFAPGFQK, YAACNAVGQMATDFAPGFQKK
HCT-15	O00410_C420	IPO5	-0.115711	0.271508	-0.167925981563559, -0.0372044056954416, 0.0428556702400499, 0.0570270894201703, 0.0645577631469716, 0.295847950691177, -0.349786937994399, -0.527284126303515, 0.0552266551474622	YAACNAVGQMATDFAPGFQK, YAACNAVGQMATDFAPGFQKK, YAACNAVGQMATDFAPGFQKK
JURKAT	O00410_C473	IPO5	-0.0330712	0.36749	-0.325725391352742, 0.661719501880577, -0.0694121653975749, -0.353462163948149, -0.0862949231047491, -0.0252522221995343	VQAHAAAALINFTEDCPK
MOLT-4	O00410_C473	IPO5	-0.0585983	0.455777	0.383942865205448, 0.0366659662906821, -0.166186282183764, -1.02547276356264, -0.0990414573018284, -0.18199561097723, 0.149211403098772, 0.434089107442547	VQAHAAAALINFTEDCPK
HCT-15	O00410_C473	IPO5	-0.23128	0.252602	-0.498184677223491, -0.013209481160983, 0.0845584712500676, -0.289372209459942, -0.52976663328015, -0.14170562721611	VQAHAAAALINFTEDCPK
JURKAT	O00410_C560	IPO5	-0.113857	0.335125	-0.725626539242284, -0.36389318335967, 0.209319343085333, 0.0582071360813902, -0.0523827686950786, -0.675040767285796, -0.346736579764575, 0.330148378896607, 0.0532293904668585, 0.151633334960533, -0.214464418187249	TIECISLIGLAVGK, TIECISLIGLAVGKEK, TIECISLIGLAVGKEK
MOLT-4	O00410_C560	IPO5	-0.0149544	0.122669	-0.486754318274187, -0.0468501674030178, 0.117424651095069, 0.0428196088074841, 0.116259235447658, -0.436668828761986, 0.354362523961767, 0.0113127482655501, 0.171419787927301, -0.278619041569216, 0.160831310716634, -0.252623836761641	TIECISLIGLAVGK, TIECISLIGLAVGKEK, TIECISLIGLAVGKEK
HCT-15	O00410_C560	IPO5	-0.0842662	0.14936	-0.249735248044948, -0.212308429721907, -0.223081992896905, -0.239490283583521, 0.219332654137336, -0.372107928178601, 0.0113397090293157, 0.230531666004664, 0.0404567902921404, 0.00640124661328531, 0.000548864202355692	TIECISLIGLAVGK, TIECISLIGLAVGKEK, TIECISLIGLAVGKEK
JURKAT	O00410_C682,687	IPO5	0.89937	1.01392	0.205905084754069, 2.80351913491802, 1.57577419522361, 0.54298153589375, 0.394622179387502, -0.214243337225327, 1.3556962849592, 2.88720434331166, -0.111196748546008, 1.36051692341683	STACQMLVCYAK
MOLT-4	O00410_C682,687	IPO5	0.152057	0.473957	0.210527773362366, 2.40360903598842, -0.154974131617366, 0.0134649518916136, 0.66171559551071, -0.25609483731387, 0.212040935139524, -0.236618017994117, -0.296778328561057, -0.0640609206379701	STACQMLVCYAK
HCT-15	O00410_C682,687	IPO5	0.0659864	1.22965	4.83011544616039, -0.0415855244513192, -2.18661961307527, 0.0335281933195754, -1.89667168680265, 0.271467872352529, -0.0056481170558126, -0.172381089863991, 0.0688304214141935	STACQMLVCYAK
JURKAT	O00410_C733	IPO5	-0.134011	0.180932	-0.240092161513307, 0.0634275260509512, -0.148721291282813, -0.369938110771507, 0.0954342082951937, -0.204176533643761	VAAAESMPLLLECAR
MOLT-4	O00410_C733	IPO5	-0.00253194	0.121942	-0.000520671755951815, 0.0375673541424873, -0.156641935498556, 0.0700052013504118, -0.0970665072427257, 0.0436760480800722, 0.212448442041051, -0.129723432302901	VAAAESMPLLLECAR
HCT-15	O00410_C733	IPO5	-0.219054	0.112748	-0.184315655803737, -0.188040331926978, -0.0814246480266994, -0.253452158851251, -0.388035503528624	VAAAESMPLLLECAR
JURKAT	O00410_C750	IPO5	-0.157488	0.371349	-0.773184344631238, 0.372214268600636, -0.0818667355359489, -0.166456820447987, -0.0386229065322103, -0.257010648732945	VRGPEYLTQMWHFMCDALIK
MOLT-4	O00410_C750	IPO5	-0.200093	0.389356	-1.02913689927495, -0.223889651679287, 0.381760583039973, -0.0724962643588764, -0.401796129176746, -0.384254532269567, -0.0385087957625664, -0.0460370641237488, 0.0135175417257317	VRGPEYLTQMWHFMCDALIK
HCT-15	O00410_C750	IPO5	-0.31323	0.180095	-0.505870875105264, -0.520278464014895, -0.0747112439348435, -0.154280711174807, -0.30161251341184, -0.329549191606968, -0.107573960369011	VRGPEYLTQMWHFMCDALIK, GPEYLTQMWHFMCDALIK, VRGPEYLTQMWHFMCDALIK
HCT-15	O00410_C776,784	IPO5	1.90058	NA	1.90058	CIEVMGDGCLNNEHFEELGGILK
JURKAT	O00410_C915	IPO5	0.398369	0.610828	-0.0754269500868635, 1.19612541709086, 0.0622284966621029, -0.0156038811202281, 1.17246794933703, 0.05042527824804	YAEYFLRPMLQYVCDNSPEVR
MOLT-4	O00410_C915	IPO5	-0.107197	0.23221	0.225493569307289, -0.18890562045999, -0.122052960490204, 0.200602164750827, -0.422478048615427, -0.0964473414777283, 0.0230458474125228, -0.42288504652966, -0.161142129256611	YAEYFLRPMLQYVCDNSPEVR
HCT-15	O00410_C915	IPO5	0.00274875	0.239903	-0.270715119084206, -0.127769361611699, 0.216571809347602, -0.177953802587674, 0.0319651546691682, 0.344393848975506	YAEYFLRPMLQYVCDNSPEVR
JURKAT	O00410_C944	IPO5	0.346454	0.73028	0.711718640042502, 1.66410012223942, -0.303149071939769, 0.089122631516951, 0.0203480750066515, -0.103416203540841	QAAAYGLGVMAQYGGDNYRPFCTEALPLLVR
MOLT-4	O00410_C944	IPO5	0.196525	0.520294	0.554843744040017, 0.00696770651818103, 0.175569803551694, 1.37007834121061, -0.120594460671461, 0.156130768806636, 0.229061995619123, -0.411227843844986, -0.192108002398508	QAAAYGLGVMAQYGGDNYRPFCTEALPLLVR
HCT-15	O00410_C944	IPO5	0.149386	0.223678	0.050970234535237, -0.211600273855883, 0.260497927029106, 0.115200536952638, 0.449033249505301, 0.232213766848918	QAAAYGLGVMAQYGGDNYRPFCTEALPLLVR
JURKAT	O00410_C972	IPO5	-0.132642	0.347624	-0.493136286558528, -0.299122612718525, 0.204281428750343, -0.216727157218653, -0.62903448820152, -0.607402714887848, 0.281746549446215, -0.0508062852896563	ENVNATENCISAVGK, TKENVNATENCISAVGK, TKENVNATENCISAVGK, ENVNATENCISAVGK, VIQSADSKTKENVNATENCISAVGK, ENVNATENCISAVGK
MOLT-4	O00410_C972	IPO5	0.475298	1.20951	0.933004328077735, -1.62236951445135, -0.113042086068005, 0.56042368557208, -0.050941683469478, 1.83183006693195, 1.8497884835055, 0.162082257536287	TKENVNATENCISAVGK, ENVNATENCISAVGK, TKENVNATENCISAVGK, ENVNATENCISAVGK
HCT-15	O00410_C972	IPO5	-0.159083	0.529327	-1.1635470946149, -0.168455867752368, -0.487413717228003, 0.224988349181897, 0.041872673672069, 0.170677706878639, 0.0994481431918934	TKENVNATENCISAVGK, ENVNATENCISAVGK, TKENVNATENCISAVGK, ENVNATENCISAVGK
JURKAT	O00411_C119	POLRMT	5.04705	NA	5.04705	DATPVPCGR
HCT-15	O00411_C119	POLRMT	6.57571	NA	6.57571	DATPVPCGR
JURKAT	O00411_C319	POLRMT	0.0894172	NA	0.0894172	CLEQMSQEGLKLQALFTAVLLSEEDRATVLK
JURKAT	O00411_C398	POLRMT	2.4968	0.199994	2.63821305214623, 2.35537905869488	TLQCLFEK	Ligandable
MOLT-4	O00411_C398	POLRMT	0.971111	NA	0.971111	TLQCLFEK
HCT-15	O00411_C398	POLRMT	1.52238	1.1026	1.09723904761436, 3.47259714208532, 0.765780296457368, 1.06382031659999, 1.21243983288511	TLQCLFEK
HCT-15	O00411_C413	POLRMT	0.302146	NA	0.302146	VCVVSVEKPTLPSK
JURKAT	O00411_C765	POLRMT	3.12484	NA	3.12484	ELAHCQK
HCT-15	O00411_C94	POLRMT	0.135199	NA	0.135199	LPECGSGDGSLQPPR
HCT-15	O00418_C482	EEF2K	1.14739	0.168191	1.14547244508353, 1.31653276047185, 0.980166952930732	VCVEKWNLLNSSR
MOLT-4	O00425_C194	IGF2BP3	1.38214	NA	1.38214	QKPCDLPLR
HCT-15	O00425_C194	IGF2BP3	0.0522828	0.170895	-0.144095296930784, 0.16725657478698, 0.133687220018151	QKPCDLPLR
JURKAT	O00425_C257	IGF2BP3	-0.462607	NA	-0.462607	SITILSTPEGTSAACK
JURKAT	O00425_C336	IGF2BP3	0.0367163	1.09232	0.519578188082454, 1.44817542782004, -0.732132901734972, -0.51370052657382, 0.906986260652596, -1.40860857216184	GNVETCAK
MOLT-4	O00425_C336	IGF2BP3	0.191646	1.0908	-0.427497636463942, -0.241008185495123, 0.353550153107354, 1.80980992362584, 0.938556623542481, -1.28353531413304	GNVETCAK
HCT-15	O00425_C336	IGF2BP3	0.0150913	0.703195	-0.654214020981031, -0.203436810819112, -0.231363756670983, -0.344695410062251, 0.183174968278375, 1.34108265544346	GNVETCAK
JURKAT	O00425_C44	IGF2BP3	0.252829	0.406145	0.54001638344799, -0.034358723936015	TGYAFVDCPDESWALK
MOLT-4	O00425_C44	IGF2BP3	-0.864615	2.06026	-3.20839183594567, -0.0458355566859279, 0.660381041336071	TGYAFVDCPDESWALK
HCT-15	O00425_C44	IGF2BP3	-0.0902207	0.472248	-0.944564800268981, 0.220005392278608, -0.140167714677426, -0.192813532498755, 0.387062820205561, 0.129153758821896	TGYAFVDCPDESWALK
JURKAT	O00425_C546	IGF2BP3	-1.08251	3.16021	-6.65923304777024, 0.577347916483765, -0.558692523861586, 0.438101330156584, 0.789929689386535	ITGHFYACQVAQR
MOLT-4	O00425_C546	IGF2BP3	0.150453	0.521448	0.00185862264124883, -0.102684910493393, 0.0191890800400256, 0.80342788636258, -0.550853879976837, 0.731782333730491	ITGHFYACQVAQR
HCT-15	O00425_C546	IGF2BP3	0.040885	0.271115	-0.150152925297929, -0.0783795806848503, 0.35118741359062	ITGHFYACQVAQR
JURKAT	O00429_C345	DNM1L	-0.370212	0.563399	-0.768595541493921, 0.0281706437106587	FATEYCNTIEGTAK
HCT-15	O00429_C345	DNM1L	-0.590516	0.152215	-0.661571809254294, -0.703701010913677, -0.630067377731304, -0.366721812151297	FATEYCNTIEGTAK
JURKAT	O00429_C361	DNM1L	1.08441	0.86214	0.115157029572452, 2.08675353185823, 0.652399378117542, 0.519660245863658, 2.19964284307538, 0.932876861015899	YIETSELCGGAR
MOLT-4	O00429_C361	DNM1L	0.659711	0.392203	0.682902240688645, -0.0204840919960183, 0.406517998646105, 1.14476854087365, 0.959423799823657, 1.16223580243583, 0.745084844586542, 0.352953468277763, 0.503992378138742	YIETSELCGGAR
HCT-15	O00429_C361	DNM1L	0.832934	0.484353	0.529008685820533, 1.4706146906895, 1.40014041770695, 0.56592090384318, 0.715976962688469, 0.315940182826255	YIETSELCGGAR
JURKAT	O00429_C367	DNM1L	4.40716	1.01983	5.4497562111093, 4.4049225442689, 5.38240199186847, 3.18627280562218, 3.61246775149347	ICYIFHETFGR
MOLT-4	O00429_C367	DNM1L	3.37724	1.20854	5.55897603096505, 3.28841791593499, 2.13661444351271, 2.3991674452848, 2.43879516848294, 4.07176544981997, 3.74693106199775	ICYIFHETFGR
HCT-15	O00429_C367	DNM1L	3.72649	0.508978	3.73229631893066, 4.01491045512374, 4.14974619762309, 3.00898796283773	ICYIFHETFGR	Ligandable
JURKAT	O00429_C431	DNM1L	-1.4819	2.59304	0.412371757645653, 0.480515226024073, 0.341450956433383, -4.32192809488736	CVELVHEEMQR
MOLT-4	O00429_C431	DNM1L	0.298978	0.340973	-0.0585976190551945, 0.762383965073214, 0.229003154173193, 0.263122888194238	CVELVHEEMQR
HCT-15	O00429_C431	DNM1L	0.220609	0.5329	-0.385061500257446, 0.617542682917913, 0.429345567771561	CVELVHEEMQR
JURKAT	O00429_C446	DNM1L	0.652629	0.577384	0.260295190428534, 1.31562418005323, 0.381969038060729	IIQHCSNYSTQELLR
MOLT-4	O00429_C446	DNM1L	-0.174788	NA	-0.174788	IIQHCSNYSTQELLR
HCT-15	O00429_C446	DNM1L	0.0102239	0.336467	-0.347675794713862, 0.0582499175677849, 0.320097726796416	IIQHCSNYSTQELLR
JURKAT	O00429_C470	DNM1L	1.03897	0.881083	0.3558324289074, 2.03345375328309, 0.727620329846824	LHDAIVEVVTCLLR
MOLT-4	O00429_C470	DNM1L	0.657772	0.479533	0.566484259181304, 0.813225064897875, 0.0532837563761658, 1.19809682575165	LHDAIVEVVTCLLR
HCT-15	O00429_C470	DNM1L	0.376387	0.505759	0.182755016028519, 0.697876753543332, 0.408380149659502, -0.36252240412474, 0.955444342267804	LHDAIVEVVTCLLR
JURKAT	O00429_C505	DNM1L	1.0971	2.35334	2.76115503146439, -0.566964005149627	LPVTNEMVHNLVAIELAYINTKHPDFADACGLMNNNIEEQRR
JURKAT	O00429_C644	DNM1L	4.32193	NA	4.32193	DCEVIER
HCT-15	O00429_C644	DNM1L	0.139285	1.00944	0.358838029280138, 1.54920993363189, 0.119265699849583, -1.27544201591234, -0.0554458302873535	DCEVIER
JURKAT	O00442_C100,109	RTCA	1.43113	1.4204	2.46375559296721, -0.188729192728115, 2.01835725991125	TAGSVCLLMQVSMPCVLFAASPSELHLK
MOLT-4	O00442_C100,109	RTCA	1.22892	1.62103	3.6327237977227, 2.0744760007345, 2.0398300552843, 0.279044451979173, 0.0261740501911004, -0.678715951893506	TAGSVCLLMQVSMPCVLFAASPSELHLK
HCT-15	O00442_C100,109	RTCA	0.376796	0.0552491	0.317788800215755, 0.444928935879123, 0.394502469330435, 0.349964447626467	TAGSVCLLMQVSMPCVLFAASPSELHLK
JURKAT	O00442_C153	RTCA	-0.780175	1.18527	-0.499591472605869, -0.0191406423821113, -0.306713413710236, -2.87743169244234, -0.197997956597874	FGFIFNCDIK
MOLT-4	O00442_C153	RTCA	-0.640285	0.309554	-0.254743293083846, -0.810767220488234, -0.952452020843616, -1.13793554005322, -0.782535524666765, -0.641971019532863, -0.478435621394016, -0.227419321776346, -0.476305010280117	FGFIFNCDIK
HCT-15	O00442_C153	RTCA	-0.559787	0.223724	-0.616791564130659, -0.4315316948469, -0.214749798396669, -0.882200294229119, -0.646442174529713, -0.567007190257943	FGFIFNCDIK
JURKAT	O00442_C28	RTCA	-0.468001	0.367122	-0.732129045071087, -0.778463175750937, 0.0952915781681451, -0.274912757653187, -0.471170347569783, -0.689905935421087, -0.76468253171295, -0.89295010310224, 0.0225092022977799, 0.10561570758147, -0.706695069127985, -0.528522737169615	VSTALSCLLGLPLR, VSTALSCLLGLPLRVQK
MOLT-4	O00442_C28	RTCA	-0.745609	0.138315	-0.481668968737867, -0.974912832312709, -0.746307863853348, -1.27828883284741, -0.547177247905034, -0.745819371955085, -0.661359359294061, -0.395629339902236, -0.740414899438808, -0.872769340215215, -0.688632360559446, -0.841993496005516, -0.846080487418054, -0.851308687930823, -0.562663821082971, -0.890312791052295, -0.734996533282201, -0.560632224592357	VSTALSCLLGLPLR, VSTALSCLLGLPLRVQK
HCT-15	O00442_C28	RTCA	-0.569385	0.27233	-0.607517352303579, -1.13374594835077, -0.715299005728554, -0.796040744688291, -0.59349315997826, -0.81165277905442, -0.0479928803003343, -0.230287133479237, -0.27888578774914, -0.448608325686359, -0.660011941993974, -0.509085974620233	VSTALSCLLGLPLR, VSTALSCLLGLPLRVQK
HCT-15	O00443_C1109	PIK3C2A	-0.875255	NA	-0.875255	SCSFFSSNAVPLK
HCT-15	O00443_C13	PIK3C2A	1.56282	0.902481	0.540601767108505, 2.24935046575335, 1.89851180733756	AQISSNSGFKECPSSHPEPTR
HCT-15	O00443_C1524,1528	PIK3C2A	-3.80104	NA	-3.80104	KIELNSYLQSLMNASTDVAECDLVCTFFHPLLRDEK
HCT-15	O00443_C317	PIK3C2A	1.55139	0.336374	1.16381441489371, 1.76725318482411, 1.72309782333079	STANCHLER
HCT-15	O00443_C418	PIK3C2A	-2.97573	0.197934	-3.17486389804865, -2.9732958996156, -2.77901891961291	NICGENASVK
HCT-15	O00443_C669	PIK3C2A	1.0254	0.334156	0.99102655915596, 1.37540884422308, 0.709752539780682	SPTDCAQSSK
JURKAT	O00459_C396	PIK3R2	-0.292157	3.50564	1.39073733121125, -4.32192809488736, 2.05471923628229	DGHYGFSEPLTFCSVVDLINHYRHESLAQYNAK
MOLT-4	O00459_C396	PIK3R2	0.0186503	0.123039	0.10565215111712, -0.0683516338132384	DGHYGFSEPLTFCSVVDLINHYRHESLAQYNAK
HCT-15	O00459_C396	PIK3R2	0.59217	0.588928	0.124326443575506, 1.25350055948289, 0.398682378183306	DGHYGFSEPLTFCSVVDLINHYRHESLAQYNAK
JURKAT	O00459_C50	PIK3R2	0.412096	NA	-2.84754710446355, 3.67173821895959	AALQALGVAEGGERCPQSVGWMPGLNER, CPQSVGWMPGLNER
HCT-15	O00459_C50	PIK3R2	2.04227	NA	2.04227	CPQSVGWMPGLNER
HCT-15	O00468_C228	AGRN	3.92987	0.679065	3.14575369299321, 4.32192809488736	AQCSQQR	Ligandable
HCT-15	O00468_C650	AGRN	3.04127	NA	3.04127	EAACLQQTQIEEAR
JURKAT	O00471_C111	EXOC5	0.972675	1.09402	-0.0522545465570533, 2.40414536922035, 0.317521505403747, 1.22128826339858	VCHLGDQLEGVNTPR
MOLT-4	O00471_C111	EXOC5	0.0209796	0.367989	0.561498772522044, -0.475233651312325, -0.0805652454085654, 0.212693781391373, -0.13990012229594, 0.580816068645648, -0.170673664158334, -0.328005161692456, 0.0281859914181044	VCHLGDQLEGVNTPR
HCT-15	O00471_C111	EXOC5	0.455534	0.451417	0.222289326338234, 0.488533515790425, 0.832883641740868, -0.181444834142415, 0.915406574829529	VCHLGDQLEGVNTPR
JURKAT	O00471_C194	EXOC5	1.16894	0.523051	0.59067909940967, 1.59234536719534, 0.862237507330261, 1.63048466309774	YHDLECQLIQEFTSAQR
MOLT-4	O00471_C194	EXOC5	0.58152	0.503394	0.294894983668882, 0.957611767601014, 0.0735613912982308, 1.50232098182556, 0.561093523149597, 0.18523099937643, 0.540662184100282	IASKYHDLECQLIQEFTSAQR, YHDLECQLIQEFTSAQR, YHDLECQLIQEFTSAQR
HCT-15	O00471_C194	EXOC5	0.636512	0.185886	0.446621304440142, 0.644798621987453, 0.818116863286557	YHDLECQLIQEFTSAQR
JURKAT	O00471_C254	EXOC5	-0.497681	NA	-0.497681	NDIFEDAGILCQR
JURKAT	O00471_C295	EXOC5	-0.164493	NA	-0.164493	LQSFVKEQLEECR
JURKAT	O00471_C517	EXOC5	0.0821219	0.404909	-0.277302620087409, 0.463215773185707, -0.075019368024991, -0.0584842457193742, 0.701183655541421, -0.260861769138777	LSECLQK
MOLT-4	O00471_C517	EXOC5	-0.319748	0.373053	-0.374749227720806, -0.693640929152688, 0.270055454374368, -0.588900641099066, -0.624263722371742, -0.472272571649082, -0.297186229793408, 0.222970265581398	LSECLQK
HCT-15	O00471_C517	EXOC5	-0.436899	0.480891	-0.447863200641861, -0.276430290033229, -0.226953279276427, -0.0674501006979497, -0.21645697171879, -1.38623874490905	LSECLQK
MOLT-4	O00471_C542	EXOC5	-0.573337	0.547028	0.167319520729413, -1.0669003717527, -0.7264455411696, -1.05445007271639, -0.186207948692712	TLNCMIGQMK
HCT-15	O00471_C542	EXOC5	0.648553	0.189163	0.514794463132521, 0.782311695446904	TLNCMIGQMK
JURKAT	O00471_C675	EXOC5	1.44897	0.277768	1.35000128527881, 1.23423768544451, 3.14265632315219, 0.382676660808447	QVCSGEQLANLDKNILHSFVQLR, QVCSGEQLANLDK, QVCSGEQLANLDKNILHSFVQLR
MOLT-4	O00471_C675	EXOC5	0.176897	0.809232	-1.01911267077801, 0.625436403789717, 0.386949714999641, 0.714315540750476	QVCSGEQLANLDKNILHSFVQLR
HCT-15	O00471_C675	EXOC5	0.677598	0.359625	0.685856106214772, 0.313914880094013, 1.03302266491105	QVCSGEQLANLDKNILHSFVQLR
JURKAT	O00471_C71	EXOC5	0.435625	0.602053	0.00990889817048616, 0.861340444580197	KVEKLEQQCQK
MOLT-4	O00471_C71	EXOC5	0.392809	0.147068	0.236434984338387, 0.528349299309608, 0.413641744057066	KVEKLEQQCQK
HCT-15	O00471_C71	EXOC5	0.426233	0.34456	0.0300351223914885, 0.655836508953322, 0.592826091562167	KVEKLEQQCQK
JURKAT	O00487_C120	PSMD14	-0.243321	0.177437	-0.0424631521649371, -0.474822252370947, -0.223217701109961, -0.232782484796488	QTGRPEMVVGWYHSHPGFGCWLSGVDINTQQSFEALSER
MOLT-4	O00487_C120	PSMD14	0.075083	0.10997	0.00154752951793667, 0.0668307327867025, 0.0922976006530422, 0.249701283542721, -0.0349619112329754	QTGRPEMVVGWYHSHPGFGCWLSGVDINTQQSFEALSER
HCT-15	O00487_C120	PSMD14	0.21976	0.262113	0.398471934775456, 0.114220191164486, -0.0999830452134143, 0.466331422082768	QTGRPEMVVGWYHSHPGFGCWLSGVDINTQQSFEALSER
JURKAT	O00487_C238	PSMD14	2.36499	2.17242	3.57260864163309, 1.89113862480487, 3.7402928863072, 3.59659538974493, 2.96180593360471, 3.88302889185031, 2.85968804532975, 2.33518206068106, 2.6136536947382, 4.15694608239452, -1.34594671686731	SWMEGLTLQDYSEHCK, SWMEGLTLQDYSEHCKHNESVVK, KSWMEGLTLQDYSEHCKHNESVVK, SWMEGLTLQDYSEHCK, SWMEGLTLQDYSEHCKHNESVVK, SWMEGLTLQDYSEHCKHNESVVKEMLELAK, SWMEGLTLQDYSEHCK, SWMEGLTLQDYSEHCKHNESVVK, SWMEGLTLQDYSEHCKHNESVVKEMLELAK, SWMEGLTLQDYSEHCKHNESVVKEMLELAK, SWMEGLTLQDYSEHCKHNESVVK
MOLT-4	O00487_C238	PSMD14	0.284932	0.247024	0.469878515809207, 0.798581853440185, 0.136991424887006, 0.232723781566355, 0.405670216432112, 0.343373879470326, 0.439458237312199, 0.219550829942273, 0.567586405392126, 0.547964968237206, 0.116155780732652, 0.264624141052244, 0.245701246285763, -0.0191279200276507, -0.169051110601295, 0.0359461608361578	SWMEGLTLQDYSEHCKHNESVVK, SWMEGLTLQDYSEHCKHNESVVKEMLELAK, SWMEGLTLQDYSEHCK, SWMEGLTLQDYSEHCKHNESVVK, SWMEGLTLQDYSEHCKHNESVVKEMLELAK, SWMEGLTLQDYSEHCKHNESVVK, SWMEGLTLQDYSEHCK, SWMEGLTLQDYSEHCKHNESVVK
HCT-15	O00487_C238	PSMD14	0.420438	0.485403	0.442356595403904, 0.0750062347761526, 0.267530814670834, 0.441710956955079, 1.81636751159159, 0.0265016607443598	SWMEGLTLQDYSEHCK, SWMEGLTLQDYSEHCKHNESVVK, SWMEGLTLQDYSEHCKHNESVVK
JURKAT	O00499_C47	BIN1	3.22847	1.71289	4.32192809488736, 5.01444092757884, 1.42060470015296, 2.15689209214547	ADETKDEQFEQCVQNFNK, LGKADETKDEQFEQCVQNFNK
MOLT-4	O00499_C47	BIN1	0.567752	NA	0.567752	ADETKDEQFEQCVQNFNK
HCT-15	O00499_C47	BIN1	0.0806888	0.164733	-0.358152644680255, 0.0847550348223083, 0.244163900580648, 0.195441748616724, -0.0757030551870733, 0.210072593374452, -0.0826778223212898, -0.109307109476349, 0.186273561376829, 0.24356305906335	ADETKDEQFEQCVQNFNK, LGKADETKDEQFEQCVQNFNK, ADETKDEQFEQCVQNFNK
JURKAT	O00505_C325	KPNA3	0.242967	NA	0.242967	AVGNIVTGTDEQTQVVLNCDVLSHFPNLLSHPK
HCT-15	O00506_C357	STK25	-0.154265	0.760298	0.260137375012543, -1.67549803992931, 0.788723808125459, 0.554072255046062, -0.781535649067513, -0.624906728727593	SQCLSTLVRPVFGELK, SQCLSTLVRPVFGELKEK, SQCLSTLVRPVFGELKEK, SQCLSTLVRPVFGELK
HCT-15	O00515_C428	LAD1	1.58156	0.421814	1.62259457491161, 1.18216457338953, 1.80856978723164, 1.7358130909626, 2.70500268223061, 1.98226580530301, 1.1709436962386, 1.34545072873628, 1.45476579106401	GLPCTELFVAPVGVASK, GLPCTELFVAPVGVASKR, GLPCTELFVAPVGVASKR
JURKAT	O00541_C272	PES1	2.30307	1.42087	3.87353751550632, 4.32192809488736, 1.74532801094803, 0.954863226987147, 1.64186664408721, 1.67343039563734, 0.957549423292079	AGEGTYALDSESCMEK, AGEGTYALDSESCMEK, AGEGTYALDSESCMEKLAALSASLAR
MOLT-4	O00541_C272	PES1	0.855935	0.54199	0.349305528990114, 1.2116486102875, 0.434635735206666, 2.1092236236272, 1.55108417313879, 0.384796263481325, 0.771428615481696, 1.00957954764256	AGEGTYALDSESCMEKLAALSASLAR, AGEGTYALDSESCMEK, AGEGTYALDSESCMEKLAALSASLAR, AGEGTYALDSESCMEK
HCT-15	O00541_C272	PES1	1.33318	0.426964	1.55802849937102, 1.53349216762162, 1.43499516212314, -4.32192809488736, 2.61682296640544, 0.593428624095362, 1.63050565967417, 1.26394038388666, 0.506488704766849	AGEGTYALDSESCMEK, AGEGTYALDSESCMEK, AGEGTYALDSESCMEKLAALSASLAR, LEGQAQAEAKAGEGTYALDSESCMEKLAALSASLAR, AGEGTYALDSESCMEK, AGEGTYALDSESCMEKLAALSASLAR
JURKAT	O00541_C361	PES1	0.705328	0.712719	0.20135997897408, 1.20929658330353	SLCIGATYDVTDSR
MOLT-4	O00541_C361	PES1	0.0198431	0.05288	-0.0175486926543624, 0.057234878048508	SLCIGATYDVTDSR
HCT-15	O00541_C361	PES1	0.314932	0.793752	-0.246335800234703, 0.876198882652286	SLCIGATYDVTDSR
JURKAT	O00541_C391	PES1	0.466466	0.622137	0.2245686200703, 1.45459759467122, -0.135721080049639, 0.157464286008939, 1.01188956454705, 0.0859968854544109	CYVQPQWVFDSVNAR
MOLT-4	O00541_C391	PES1	0.0484207	0.492693	0.117862628047806, 0.175772926091256, 0.100153325929059, 0.888465264216501, 0.281313959022572, -0.114702163686481, 0.0650523632478261, -0.0693986309975382, -1.00873308649663	CYVQPQWVFDSVNAR
HCT-15	O00541_C391	PES1	-0.368817	0.256871	-0.135912832847308, -0.373267566811582, -0.209442611137843, -0.549153985718204, -0.159354117110442, -0.785773384510267	CYVQPQWVFDSVNAR
JURKAT	O00560_C118	SDCBP	-0.520042	0.373518	-1.04198624714786, -0.156566735785153, -0.467743132686653, -0.413870896810501	EVILCKDQDGK
MOLT-4	O00560_C118	SDCBP	-0.236892	0.411992	0.40796503374607, -0.45911272280743, -0.06286894677172, -0.587378987812399, -0.483063108832661	EVILCKDQDGK
JURKAT	O00560_C166	SDCBP	-0.987799	0.308439	-1.20589791370609, -0.769699222867416	FGDQVLQINGENCAGWSSDKAHK
JURKAT	O00566_C14	MPHOSPH10	-0.119139	0.329056	0.24990710515831, -0.381964968305835, -0.225358399506219	CLTEVGK
MOLT-4	O00566_C14	MPHOSPH10	0.995382	1.54603	-0.0978257608572756, 2.08859028305481	CLTEVGK
HCT-15	O00566_C14	MPHOSPH10	-0.186798	0.423124	0.0627253778043019, -0.770433621822569, 0.192655375366867, -0.312736459032615, -0.55219825646535, 0.259201903271823	CLTEVGK
JURKAT	O00566_C27	MPHOSPH10	1.11387	1.22274	0.561607379125274, 1.86058793540356, -0.325710626602632, 2.93890187382239, 1.77909221432729	ATGRPECFLTIQEGLASK, ATGRPECFLTIQEGLASK, ATGRPECFLTIQEGLASKFTSLTK
MOLT-4	O00566_C27	MPHOSPH10	0.228454	0.484795	1.02149055126319, -0.107935289292326, 0.299109197593526, -0.199551502525724, 0.129158790984942	ATGRPECFLTIQEGLASK
HCT-15	O00566_C27	MPHOSPH10	0.558904	0.602889	0.13893124242687, 0.170113482115108, 0.496466039021421, 1.43010603230988	ATGRPECFLTIQEGLASK
MOLT-4	O00567_C112	NOP56	-0.541963	NA	-0.541963	IGAAIQEELGYNCQTGGVIAEILR
JURKAT	O00567_C142	NOP56	0.856506	0.997573	0.273338465260451, 1.8484486342503, -0.395337625161304, 1.36012438249944, 1.96787021057258, 0.0845922068361665	GLTDLSACK
MOLT-4	O00567_C142	NOP56	0.100087	0.35531	0.328230064002276, -0.166921818914411, -0.219564060205612, 0.606005153167725, 0.360333125744867, -0.554976310746619, 0.247513247334538, 0.199662910328669, 0.100496644725297	GLTDLSACK
HCT-15	O00567_C142	NOP56	0.145622	0.374394	0.14203629977409, -0.0562694328089658, -0.992888017842044, 0.175493358727773, 0.260275518293051, 0.189374412419096, 0.631130640027932	GLTDLSACK, GLTDLSACK, GLTDLSACKAQLGLGHSYSR
JURKAT	O00567_C211	NOP56	1.11059	0.900327	1.31280486655764, 1.61663689620911, 0.0594844179332209, 0.992035985956526, 2.46615477198734, 0.216421719756859	IINDNATYCR
MOLT-4	O00567_C211	NOP56	0.273894	0.332118	-0.159464176270808, 0.0935183104322997, 0.220773303788225, 0.827649725620734, 0.411941113864792, 0.725155492746007, 0.280383388865259, 0.114339672699021, -0.0492540338863491	IINDNATYCR
HCT-15	O00567_C211	NOP56	0.205177	0.321756	0.139546200228479, 0.162251017707117, 0.518796365681626, -0.142869347876655, -0.0986756727085684, 0.65201417171385	IINDNATYCR
JURKAT	O00567_C384	NOP56	0.875121	1.02974	1.04163492374498, 3.86574761630865, 1.99240835268906, 1.92717591556638, 0.0631847212055453, -2.38597780108078, -0.801627952465844, 1.43810539227299, 1.15766396063482, 1.57961736537232, 1.7433747511797, 0.96181041350299, -0.0933735939312197, 0.140810272165319, 1.03972548931844	IDCFSEVPTSVFGEK, IDCFSEVPTSVFGEK, IDCFSEVPTSVFGEKLR, IDCFSEVPTSVFGEKLREQVEER, IDCFSEVPTSVFGEK, IDCFSEVPTSVFGEKLR
MOLT-4	O00567_C384	NOP56	1.95263	2.18737	7.7922537234457, -0.259581826697217, 0.0240816680432453, 6.48260783436293, 5.79233604899611, 2.14193467716443, 0.916917526914112, 3.13191974364, 4.01426553908064, 1.93065045269471, 0.262298619775772, 0.300203955300246, 0.730446192627561, 0.414707168783249, 0.268224010258232, 0.239248451299917, 0.28782649446812	IDCFSEVPTSVFGEK, IDCFSEVPTSVFGEKLR, IDCFSEVPTSVFGEKLREQVEER, IDCFSEVPTSVFGEK, IDCFSEVPTSVFGEK, IDCFSEVPTSVFGEKLREQVEER, IDCFSEVPTSVFGEKLREQVEER, IDCFSEVPTSVFGEKLR, IDCFSEVPTSVFGEKLREQVEER, IDCFSEVPTSVFGEK, IDCFSEVPTSVFGEKLR
HCT-15	O00567_C384	NOP56	0.679973	0.381349	0.164906159644846, 0.329213154546733, 0.867711879461617, 0.274798424567716, 0.266882740562013, 0.43190855461934, 0.324311455697567, 1.30155871136577, 1.49363682149738, 0.562234270946438, 0.570133766167494, 1.02532782907375, 1.10534714787965, 0.536789794073346, 0.878514040117628, 0.663254602440112, 0.725619738662997, 2.38988481595764	IDCFSEVPTSVFGEK, IDCFSEVPTSVFGEKLR, IDCFSEVPTSVFGEKLREQVEER
JURKAT	O00567_C472	NOP56	0.384881	0.669101	0.471577943495406, 0.714506765491446, 1.48860350755939, -0.796192152237199, 0.13885564292954, 0.245233960844927, 1.15212466285875, 0.900100359110109, 0.848129862126617, 1.67007221111394, -0.896065851731757, -0.171853053849699	LAALALASSENSSSTPEECEEMSEKPK, LAALALASSENSSSTPEECEEMSEKPK, RLAALALASSENSSSTPEECEEMSEKPK, LAALALASSENSSSTPEECEEMSEKPK, LAALALASSENSSSTPEECEEMSEKPKK, LAALALASSENSSSTPEECEEMSEKPK, LAALALASSENSSSTPEECEEMSEKPKK, RLAALALASSENSSSTPEECEEMSEKPK
MOLT-4	O00567_C472	NOP56	-0.133559	0.380948	-0.950960127743195, -0.153868150885044, 0.0251280694343194, 0.00434787053108429, -0.289697817244484, -0.204470487860275, 0.196861128636951, 0.102918089650042, 1.2249742228386, -0.241654875775704, 0.412284656999526	LAALALASSENSSSTPEECEEMSEKPK, LAALALASSENSSSTPEECEEMSEKPK, LAALALASSENSSSTPEECEEMSEKPKK, RLAALALASSENSSSTPEECEEMSEKPK
HCT-15	O00567_C472	NOP56	0.326394	0.203084	0.220345851008156, 0.32259454568543, 0.555982306473294, 0.206439538033416, 0.0736632066286987, 0.579340684884372	LAALALASSENSSSTPEECEEMSEKPK
JURKAT	O00567_C52	NOP56	0.80861	1.61459	2.6021451723972, 3.1470500825027, -0.0325644824908498, -0.28584264497238, -0.162922636647726, -0.416206652329036	LVAFCPFASSQVALENANAVSEGVVHEDLR
MOLT-4	O00567_C52	NOP56	-0.414227	0.738176	0.129082363117595, 0.0258865697585641, -0.842834892177545, 0.329884185406653, -0.184216455871815, -1.74552378993282, 0.0965602656667564, -1.1226571642596	LVAFCPFASSQVALENANAVSEGVVHEDLR
HCT-15	O00567_C52	NOP56	-0.916704	2.51709	0.241503602254886, -5.83203494414295, 0.605274908222811, 0.267609964082353, -1.36743959892301, 0.584860339409464	LVAFCPFASSQVALENANAVSEGVVHEDLR
JURKAT	O00571_C128	DDX3X	2.11354	1.86736	1.86503791145441, 4.09270116349433, 0.382871219313758	WCDKSDEDDWSKPLPPSER
MOLT-4	O00571_C128	DDX3X	1.00352	0.231797	1.2956334029845, 0.881613817971161, 0.765919673112728, 1.07092804075472	WCDKSDEDDWSKPLPPSER
HCT-15	O00571_C128	DDX3X	1.48153	0.31099	1.14027767232481, 1.55533540496875, 1.7489796001571	WCDKSDEDDWSKPLPPSER
JURKAT	O00571_C223	DDX3X	0.727406	0.788592	0.283440389198317, 1.68467265349663, -0.16736364935468, 1.16445783704998, 1.40769176707707, -0.00846362230820075	DLMACAQTGSGK
MOLT-4	O00571_C223	DDX3X	0.168604	0.353083	0.47388036312417, 0.300613699371903, 0.00494838786325216, 0.501723012370623, 0.174176257666603, -0.44371638057967	DLMACAQTGSGK
HCT-15	O00571_C223	DDX3X	-0.0617019	0.322294	-0.287074340235443, -0.0648290141084793, 0.158091125266458, -0.395624249375895, -0.243979335254621, 0.463204420832432	DLMACAQTGSGK
JURKAT	O00571_C298	DDX3X	0.367693	0.58418	0.17520855849088, 1.40260563815164, -0.0225876504770787, 0.0249778089745812, 0.714524122312716, -0.0885681455930217	VRPCVVYGGADIGQQIR
MOLT-4	O00571_C298	DDX3X	0.284153	0.312457	0.507636180667649, 0.615368422425871, 0.489460294386881, 0.180127844849871, -0.217574012935331, 0.129896913515077	VRPCVVYGGADIGQQIR
HCT-15	O00571_C298	DDX3X	0.0754007	0.205193	-0.0960800098060267, 0.0195433915934165, 0.302738757964171	VRPCVVYGGADIGQQIR
JURKAT	O00571_C317	DDX3X	0.385725	0.474602	0.419600328194856, 1.132079200257, -0.0075242217744605, -0.0457518516447733, 0.430223207283962	GCHLLVATPGR
MOLT-4	O00571_C317	DDX3X	0.364358	0.145681	0.579846472816825, 0.267011664054221, 0.18649316690539, 0.486416100656303, 0.362568321338762, 0.303811761849724	GCHLLVATPGR
HCT-15	O00571_C317	DDX3X	-1.36571	3.10718	-0.0485180194796563, 0.171425438377015, 0.431444043308367, -6.01717636776901	GCHLLVATPGR
JURKAT	O00571_C341	DDX3X	0.0168646	0.411205	0.0390664657054368, -0.348621753294869, 0.700713805990003, 0.425508664862623, -0.14721182146969, -0.803527842230858, 0.0556600961740909, 0.292943080992523, 0.555409568225712, -0.311612438146468	GKIGLDFCK, IGLDFCK, GKIGLDFCK
MOLT-4	O00571_C341	DDX3X	0.000859423	0.179273	0.191121883707317, 0.121572248424665, 0.139907588161048, -0.0692623015555308, -0.00594649968731105, -0.160292194021589, 0.0677865588004693, 0.180470104564814, 0.117054444591072, -0.0392091471546667, -0.0279273557224063, -0.21207223953381, 0.0491962957354946, -0.38346798213771, -0.396343435900603, 0.196842672898653	GKIGLDFCK, IGLDFCK, GKIGLDFCK
HCT-15	O00571_C341	DDX3X	-0.172494	0.170276	-0.445717917153931, -0.25131770842477, 0.106348615017397, 0.0245582137856331, -0.0727727531358193, -0.151928894393888, -0.424669653953806, -0.360399289948832, -0.159902671551495, -0.0544897219398614, -0.0905148466644751, -0.189126871724463	GKIGLDFCK, IGLDFCK
JURKAT	O00571_C468	DDX3X	-0.181775	0.556199	0.530790176172184, -0.189656267548804, -0.931425886592346, 0.202125767320704, -0.020143883063774, 0.0554648238574707, -1.40597900743457, -0.0343154852354731	KGADSLEDFLYHEGYACTSIHGDR, GADSLEDFLYHEGYACTSIHGDR, KGADSLEDFLYHEGYACTSIHGDR
MOLT-4	O00571_C468	DDX3X	0.150269	0.349252	0.727295834136729, 0.0839431449787038, -0.195897345844743, 0.0500690026829218, -0.351518323218392, 0.200806881159445, 0.329490610208193, -0.0625495770327973, 0.460867178192373, 0.680695928887295	KGADSLEDFLYHEGYACTSIHGDR, GADSLEDFLYHEGYACTSIHGDR, GADSLEDFLYHEGYACTSIHGDR, KGADSLEDFLYHEGYACTSIHGDR
HCT-15	O00571_C468	DDX3X	-0.203286	0.404625	0.337671576744399, -0.62836943486699, -0.646370971564026, -0.154136146086129, -0.445406113264604, -0.110643096593468, -0.601869432395827, 0.527802343771324	GADSLEDFLYHEGYACTSIHGDR, KGADSLEDFLYHEGYACTSIHGDR, KGADSLEDFLYHEGYACTSIHGDR
HCT-15	O00592_C344	PODXL	1.05888	1.10452	-0.0601746648302298, 2.59548320819459, 1.72038330246562, 0.168158078452988, 0.870556621818874	CEDLETQTQSEK
HCT-15	O00592_C381	PODXL	0.586464	0.276581	0.717658749187576, 0.268700326634495, 0.773034241201567	LISLICR
HCT-15	O00592_C395	PODXL	1.81287	1.06883	1.47259838150543, 1.96608557780999, 3.18514598866266, 0.627643865686184	ATFNPAQDKCGIR
MOLT-4	O00629_C174,191	KPNA4	-1.24639	1.98521	-2.65014688066589, 0.1573572675375	LLHSPHQNVCEQAVWALGNIIGDGPQCR
MOLT-4	O00629_C325	KPNA4	0.168369	NA	0.168369	AVGNIVTGTDEQTQVVLNCDALSHFPALLTHPK
MOLT-4	O00629_C57	KPNA4	-0.781248	NA	-0.781248	NVPHEDICEDSDIDGDYR
JURKAT	O00635_C133	TRIM38	4.32193	NA	4.32193	GHTTALVEDVCQGYKEK
HCT-15	O00712_C7	NFIB	1.02335	0.267276	1.37837926991829, 1.05357510947843, 0.749660166262998, 1.98991952984704, -0.16631712837413	MMYSPICLTQDEFHPFIEALLPHVR, MYSPICLTQDEFHPFIEALLPHVR, MMYSPICLTQDEFHPFIEALLPHVR, MYSPICLTQDEFHPFIEALLPHVR
JURKAT	O00743_C129	PPP6C	1.70272	NA	1.70272	QITQVYGFYDECQTK
JURKAT	O00743_C192	PPP6C	1.04743	1.21112	0.049888431148143, 2.09452812240626, 2.69550953060806, 0.697381644115985	GAFCDLVWSDPEDVDTWAISPR, GAFCDLVWSDPEDVDTWAISPR, NQEIPHKGAFCDLVWSDPEDVDTWAISPR
MOLT-4	O00743_C192	PPP6C	2.10416	2.08388	0.581938056179661, 8.82626974846357, 0.565524797231738, 0.281729572706998, 0.988018572860092, 4.74257506769704	GAFCDLVWSDPEDVDTWAISPR, NQEIPHKGAFCDLVWSDPEDVDTWAISPR, GAFCDLVWSDPEDVDTWAISPR
HCT-15	O00743_C192	PPP6C	2.03132	1.20247	1.13951499350436, 1.55557807867141, 3.39888092094225	GAFCDLVWSDPEDVDTWAISPR
JURKAT	O00743_C262	PPP6C	0.74839	0.629798	0.653341715228819, 1.24440550281004, -0.256411581691056, 1.31448948171504, 0.786127116915194	LVTVWSAPNYCYR
MOLT-4	O00743_C262	PPP6C	0.813125	0.580584	1.08588329754376, 1.20710445838686, 0.1463870384896	LVTVWSAPNYCYR
HCT-15	O00743_C262	PPP6C	2.19207	0.486025	1.8483936159823, 2.53573682080996	LVTVWSAPNYCYR	Ligandable
JURKAT	O00743_C265	PPP6C	-0.545398	0.633445	-1.04383728251642, 2.26529540891432, -3.82403448412166, -0.477967495990605, -0.98482931062286, 0.325043393536333	CGNIASIMVFKDVNTREPK, CGNIASIMVFK, CGNIASIMVFKDVNTR, CGNIASIMVFKDVNTREPK, CGNIASIMVFK
MOLT-4	O00743_C265	PPP6C	-0.654732	0.727561	-0.30086900177395, -1.12868392155039, -0.509939571717943, -1.39339248369999, -1.96631940982857, -1.15610453187175, -0.33702441490914, 0.529356080710757	CGNIASIMVFKDVNTREPK, CGNIASIMVFKDVNTR, CGNIASIMVFKDVNTREPK, CGNIASIMVFK
HCT-15	O00743_C265	PPP6C	0.532384	NA	0.532384	CGNIASIMVFK
JURKAT	O00764_C112	PDXK	0.529362	1.29833	0.217533995163442, 1.95521311286013, -0.58466091767108	LVYVCDPVLGDKWDGEGSMYVPEDLLPVYKEK, LVYVCDPVLGDKWDGEGSMYVPEDLLPVYK
HCT-15	O00764_C112	PDXK	0.13971	0.239607	0.475573884081078, 0.0231529832408427, 0.171002662539986, 0.771069081084917, 0.272832361588892, 0.236352500003035, -0.0384741757037145, 0.00370507606667668, -0.0658397041693548, -0.322707687862844, -0.0211527957702271	LVYVCDPVLGDKWDGEGSMYVPEDLLPVYK, LVYVCDPVLGDKWDGEGSMYVPEDLLPVYKEK, LVYVCDPVLGDKWDGEGSMYVPEDLLPVYKEK
JURKAT	O14497_C1827	ARID1A	0.786381	0.548049	2.65628158928774, -0.639669419722558, 2.22613021245409, -0.160272302190951, 0.759311088436538, -0.26733145641316, 0.632236437193907, 2.62715344956942, 0.621097983507304, 0.174700195029825	IVQKNDPFVVDCSDKLGR, NDPFVVDCSDKLGR, IVQKNDPFVVDCSDKLGR
MOLT-4	O14497_C1827	ARID1A	0.642346	0.886966	5.33072708224139, -0.861396019476229, 0.270953557628012, -1.17014576881413, 0.475431771096722, 1.72400697827989, 1.60364852836703, 0.875658910307107, 0.502866758672601, 0.510683775399656, -0.388555932091782, 0.159418212812129, 0.554077643315332, 0.107363480750924	IVQKNDPFVVDCSDKLGR, NDPFVVDCSDKLGR, IVQKNDPFVVDCSDKLGR
HCT-15	O14497_C1827	ARID1A	1.09606	0.901942	0.316313438424111, 4.32192809488736, 0.314029846396308, 4.00474150075238, 0.671501978564411, -0.0296597244771345, 0.506929553839386, 0.669151829333724, 0.232329721736178, 0.819280793430898	IVQKNDPFVVDCSDKLGR, NDPFVVDCSDKLGR, IVQKNDPFVVDCSDKLGR, NDPFVVDCSDKLGR
JURKAT	O14497_C1874	ARID1A	2.28477	3.03972	4.27011635314916, 4.69480643625363, -1.95132605219394, 2.12548457501195	TELLPSRPHAPCPPAPR
HCT-15	O14497_C1874	ARID1A	1.24657	NA	1.24657	TELLPSRPHAPCPPAPR
JURKAT	O14497_C1968	ARID1A	0.751593	2.52864	0.990745229684045, 5.17436921310487, -0.0286594080754631, 0.632465882145134, 0.395202141894528, -2.65456375496519	ILEDEPHSKDETPLCTLLDWQDSLAKR, ILEDEPHSKDETPLCTLLDWQDSLAK
MOLT-4	O14497_C1968	ARID1A	0.673312	0.536155	0.189582236178529, 1.24979108545428, 0.580563415964862	ILEDEPHSKDETPLCTLLDWQDSLAKR
HCT-15	O14497_C1968	ARID1A	1.82208	0.650314	2.28192606623791, 1.36224296952026	ILEDEPHSKDETPLCTLLDWQDSLAK, ILEDEPHSKDETPLCTLLDWQDSLAKR
JURKAT	O14497_C1981,1983	ARID1A	4.32193	NA	4.32193	CVCVSNTIR
MOLT-4	O14497_C1981,1983	ARID1A	1.05181	NA	1.05181	CVCVSNTIR
JURKAT	O14519_C105	CDK2AP1	1.1775e-05	0.341069	-0.0451837976131824, 0.268148750449729, -0.239238943814611, -0.0154249976032704, 0.49007732639829, -0.458307687723179	ECLAETER
MOLT-4	O14519_C105	CDK2AP1	-0.251622	0.499131	0.301704804939651, -0.421512363568922, 0.0299293386967714, -0.61289996222963, 0.168673648194273, -0.975627786049949	ECLAETER
HCT-15	O14519_C105	CDK2AP1	-0.0503373	0.322203	0.305693424586241, -0.321874114842697, -0.134831128436123	ECLAETER
JURKAT	O14523_C115	C2CD2L	0.583011	NA	0.583011	ALNEQACR
JURKAT	O14523_C142	C2CD2L	-2.89722	NA	-2.89722	ASISHVTCVDQSEHTMVLR
JURKAT	O14523_C359	C2CD2L	0.598738	NA	0.598738	SSSCGDTELLGQATLPVGSPSRPLSR
MOLT-4	O14523_C359	C2CD2L	-0.642216	NA	-0.642216	SSSCGDTELLGQATLPVGSPSRPLSR
HCT-15	O14523_C359	C2CD2L	1.34846	NA	1.34846	SSSCGDTELLGQATLPVGSPSRPLSR
JURKAT	O14526_C113	FCHO1	0.659295	NA	0.659295	CKEEVVSTLDAVQVLSGVSQLLPK
MOLT-4	O14526_C113	FCHO1	3.70224	NA	3.70224	CKEEVVSTLDAVQVLSGVSQLLPK
JURKAT	O14526_C371	FCHO1	-1.23891	NA	-1.23891	APACSPEAAAAQLR
MOLT-4	O14526_C371	FCHO1	-1.2286	3.24701	-4.32192809488736, -1.51676838253825, 2.15288918545995	APACSPEAAAAQLR
JURKAT	O14530_C135	TXNDC9	0.0239242	NA	0.0239242	APFLCER
JURKAT	O14545_C109	TRAFD1	-1.77759	NA	-1.77759	LKEHEDYCGAR
MOLT-4	O14545_C135	TRAFD1	-0.800355	0.286943	-0.520807012927352, -0.786096754965716, -1.09416204697222	THPEVCGR
JURKAT	O14545_C267	TRAFD1	-2.44005	NA	-2.44005	AVCEADQSHGGPR
MOLT-4	O14545_C267	TRAFD1	0.148814	1.38009	1.69307597508587, -0.282591845788491, -0.964041425681884	AVCEADQSHGGPR
JURKAT	O14545_C83	TRAFD1	4.32193	NA	4.32193	KHEETECPLR
MOLT-4	O14545_C83	TRAFD1	1.27834	NA	1.27834	KHEETECPLR
JURKAT	O14561_C140	NDUFAB1	-0.672437	1.57971	-1.78946464647543, 0.444589667771	LMCPQEIVDYIADKKDVYE
HCT-15	O14561_C140	NDUFAB1	1.65796	2.40025	-0.336342009341955, 4.32192809488736, 0.988289858085438	LMCPQEIVDYIADKKDVYE
JURKAT	O14562_C185	UBFD1	0.0696585	0.813483	-0.153466572282517, 1.18123942045217, 0.0160661684660852, -0.765204929940512	AEENKKEPLCR
MOLT-4	O14562_C185	UBFD1	-0.144778	0.213909	-0.0706255351109919, -0.08726823988274, 0.0937987714621411, 0.084599829671838, -0.113923531810463, -0.193760644646488, -0.557061564799069, -0.313981719292235	AEENKKEPLCR
HCT-15	O14562_C185	UBFD1	-0.562666	0.748206	-0.129936011814292, -0.277166375293939, -0.162588305244982, -1.68097238250502	AEENKKEPLCR
JURKAT	O14578_C105	CIT	1.09788	NA	1.09788	SLVGCGHFAEVQVVR
MOLT-4	O14578_C105	CIT	2.2063	2.99195	4.32192809488736, 0.0906732782771332	SLVGCGHFAEVQVVR
JURKAT	O14578_C1059	CIT	1.09666	NA	1.09666	SVLGDEKSQFECR
MOLT-4	O14578_C1059	CIT	-1.07316	NA	-1.07316	SVLGDEKSQFECR
JURKAT	O14578_C343	CIT	0.691414	0.846315	0.574315073073475, -0.037091906986863, 1.90376988822641, 0.324664013203304	VSSDFLDLIQSLLCGQKER
MOLT-4	O14578_C343	CIT	0.0781802	0.171799	0.199660664008219, -0.0433001978391804	VSSDFLDLIQSLLCGQKER
MOLT-4	O14578_C514	CIT	0.534923	NA	0.534923	SLLEQDLATYITECSSLKR
JURKAT	O14578_C606	CIT	0.940762	NA	0.940762	KATECQHK
MOLT-4	O14578_C606	CIT	-0.251943	0.220203	-0.0962364544541397, -0.407650526295482	KATECQHK
JURKAT	O14579_C148	COPE	-3.49011	NA	-3.49011	ALHQGDSLECTAMTVQILLKLDRLDLAR
JURKAT	O14579_C34	COPE	-0.701924	NA	-0.701924	NAFYIGSYQQCINEAQR
MOLT-4	O14579_C34	COPE	-1.574	NA	-1.574	NAFYIGSYQQCINEAQR
HCT-15	O14579_C34	COPE	-0.336123	0.104658	-0.262117995025342, -0.410127047068233	NAFYIGSYQQCINEAQR
JURKAT	O14602_C51	EIF1AY	-1.28144	1.94734	-1.01916085895697, -3.34662941729828, 0.521473443080864	LEALCFDGVKR
MOLT-4	O14602_C51	EIF1AY	0.0735353	0.379202	0.341671240467944, -0.194600715389162	LEALCFDGVKR
JURKAT	O14617_C1133	AP3D1	-2.14438	NA	-2.14438	CSDSTLLSNLLEEMK
MOLT-4	O14617_C1133	AP3D1	-1.47723	NA	-1.47723	CSDSTLLSNLLEEMKATLAK
HCT-15	O14617_C1133	AP3D1	-0.383055	1.43628	-2.85543339340702, 0.0966689951772318, 0.63086966285185, -0.341934011690286, 0.554552551904022	CSDSTLLSNLLEEMK, CSDSTLLSNLLEEMKATLAK
HCT-15	O14617_C208	AP3D1	0.0669074	0.185693	0.198212257401479, -0.0643975293913361	LKEKLEDPDPGVQSAAVNVICELAR
JURKAT	O14617_C348	AP3D1	1.61661	0.00963536	1.62342629936723, 1.60979983835241	DLILQCLDDKDESIR
HCT-15	O14617_C348	AP3D1	1.75654	2.43423	3.47780272556558, 0.0352869186105143	DLILQCLDDKDESIR
JURKAT	O14617_C39	AP3D1	-0.44701	1.16279	0.375204260049253, -1.2692232832248	YISQCIDEIKQELKQDNIAVK
MOLT-4	O14617_C39	AP3D1	-0.753858	NA	-0.753858	YISQCIDEIKQELKQDNIAVK
HCT-15	O14617_C39	AP3D1	-0.341393	NA	-0.341393	YISQCIDEIKQELK
JURKAT	O14617_C574	AP3D1	0.260409	0.433592	0.138934834866367, 0.982317602032305, 0.0891942539383094, -0.25612657024042, 0.532283981096737, 0.0758476445080414	ASCILQLVK
MOLT-4	O14617_C574	AP3D1	0.0961419	0.211792	0.244381402481296, -0.136721618772588, 0.143347244077078, -0.0761760997210716, -0.0302726292394273, 0.0219078210530103, 0.148289443219613, -0.00964808315849872, 0.560169893887194	ASCILQLVK
HCT-15	O14617_C574	AP3D1	-0.0441748	0.194379	0.0102345874280147, 0.0499359373541676, -0.0729298166417522, -0.213968330264452, -0.289522286810493, 0.251200809023226	ASCILQLVK
JURKAT	O14618_C227	CCS	-0.71623	1.10788	-0.254786590201248, -0.045515142678042, -0.679882435786357, -2.6351744314511, 0.034208561916794	LACGIIAR
MOLT-4	O14618_C227	CCS	-0.354692	0.222234	-0.389667761371351, -0.51881474494223, -0.599586445291853, -0.209317817421229, -0.277971106990252, -0.628223488575467, -0.283137427361367, -0.377458485008581, 0.0919536158418216	LACGIIAR
HCT-15	O14618_C227	CCS	0.288242	0.235982	0.0699079582398114, 0.172672271950826, 0.619946459519285, 0.197575919261991, 0.116902170272808, 0.552448767021693	LACGIIAR
HCT-15	O14640_C382	DVL1	2.0885	NA	2.0885	YGTSPCSSAVTR
JURKAT	O14641_C354	DVL2	0.87889	1.10808	0.112252407354684, 2.19633137008837, -0.299243233608444, 0.484305900281903, 1.90080417327413	CWDPSPQAYFTLPR
MOLT-4	O14641_C354	DVL2	0.0856923	0.917767	0.0833905390713825, -0.186197284359317, 2.45978041982407, 0.0138593391876752, -0.498561608072183, -0.0696753896097824, -0.291061059593579, -0.146592206988629, -0.593712197893237	CWDPSPQAYFTLPR
HCT-15	O14641_C354	DVL2	0.130883	0.140204	-0.0939141407007121, 0.211494294331861, 0.29812914955956, 0.0412731278515931, 0.203132591684151, 0.125180267180842	CWDPSPQAYFTLPR
JURKAT	O14641_C80	DVL2	0.669024	0.786156	-0.00714730192168179, 0.808887799562979, 0.151830722135416, 1.72252614418389	SMDQDFGVVKEEISDDNARLPCFNGR
MOLT-4	O14641_C80	DVL2	0.348363	0.216819	0.406010323638622, 0.598312892569062, 0.312726496671093, 0.076401678627553	SMDQDFGVVKEEISDDNARLPCFNGR
HCT-15	O14641_C80	DVL2	-0.281549	1.36148	-3.0086453645389, 0.0418165394854264, 0.174811724318894, 0.300826066917224, 0.752745072137677, 0.0491530787041846	SMDQDFGVVKEEISDDNARLPCFNGR
JURKAT	O14646_C1176	CHD1	0.374484	0.224668	0.215619793263847, 0.533347913612239	LGELVHNGCIK
JURKAT	O14646_C1417	CHD1	1.32729	NA	1.32729	SSVSDAPVHITASGEPVPISEESEELDQKTFSICK
JURKAT	O14646_C376	CHD1	0.726285	0.930062	0.302057768471416, 2.09836144862781, 0.290011110439913, 1.20408914853279, -0.26309274352844	NASPEDVEYYNCQQELTDDLHKQYQIVER
HCT-15	O14646_C376	CHD1	1.63798	NA	1.63798	NASPEDVEYYNCQQELTDDLHKQYQIVER
JURKAT	O14646_C411	CHD1	-0.605901	NA	-0.605901	SAAGYPDYYCK
JURKAT	O14646_C454	CHD1	1.77201	0.650216	1.03736044267639, 1.49325811405308, 2.01654324803804, 2.54086115211733	TTPFKDCK
HCT-15	O14646_C454	CHD1	3.60163	NA	3.60163	TTPFKDCK
HCT-15	O14656_C319	TOR1A	1.99036	0.874008	2.86294963095383, 1.99318476575041, 1.11494010823802	VFSDKGCK
JURKAT	O14662_C150	STX16	-0.00618284	0.743443	-0.138964981178795, 0.786452706852877, -0.201292580470663, -0.643834455630935, 0.990771539040807, -0.830229256132891	ACSEQEGR
MOLT-4	O14662_C150	STX16	-0.33023	0.624046	0.0819808820219943, -0.276555069765989, -0.0109588033906199, -0.0246818590620178, -1.4209367394248	ACSEQEGR
HCT-15	O14662_C150	STX16	-0.139577	0.534752	-0.257743202611287, -0.172568031864846, 0.0973075352319695, 0.757240140013895, -0.820130079862057, -0.44157099509293	ACSEQEGR
JURKAT	O14681_C24	EI24	-1.21509	NA	-1.21509	GIKDSIWGICTISK
MOLT-4	O14681_C24	EI24	-0.820081	2.02626	-0.260598952558264, 0.867656648416098, -3.06730044052158	GIKDSIWGICTISK
HCT-15	O14681_C24	EI24	0.695781	0.163369	0.580261788323473, 0.811300209796368	GIKDSIWGICTISK
HCT-15	O14682_C227	ENC1	0.357955	NA	0.357955	YCYLPELLQTVR
HCT-15	O14684_C59	PTGES	-0.498144	0.562169	-0.252067141211055, 0.00976919689184554, 0.221965460105339, -0.998689571576727, -1.08144344180689, -0.888396742113101	HGGPQYCR
MOLT-4	O14686_C184	KMT2D	-2.70206	NA	-2.70206	LGASIPCR
JURKAT	O14686_C270,273	KMT2D	1.38186	NA	1.38186	AGWQCPECK
MOLT-4	O14686_C291,294	KMT2D	0.859032	NA	0.859032	KPGNDSKMLVCETCDK
JURKAT	O14686_C326,346	KMT2D	4.32193	0	4.32193	ACGAGSAELNPNSEWFENYSLCHR	Ligandable
MOLT-4	O14686_C326,346	KMT2D	0.588217	0.472306	1.27091165192525, 0.182204287327373, 0.453251038159581, 0.446500531859842	ACGAGSAELNPNSEWFENYSLCHR
JURKAT	O14686_C369	KMT2D	-0.124616	0.0322539	-0.101809102855491, -0.147423058765049	SVAEQHTPVCSR
MOLT-4	O14686_C369	KMT2D	0.0435858	0.605154	-0.384322997003247, 0.47149462808927	SVAEQHTPVCSR
JURKAT	O14686_C58	KMT2D	0.559838	0.386001	0.158636343323064, 0.592287418541752, 0.928589124838428	LQETPQDCSGGPVRR
MOLT-4	O14686_C58	KMT2D	0.544912	0.191606	0.680397835834801, 0.409426546223571	LQETPQDCSGGPVRR
JURKAT	O14715_C1431	RGPD8	2.25691	NA	2.25691	VWVWTACDFADGER
HCT-15	O14727_C538	APAF1	1.44909	NA	1.44909	HILDEKDCAVSENFQEFLSLNGHLLGR
HCT-15	O14727_C8	APAF1	-0.189014	0.42308	-0.394900446281776, -0.46974334650394, 0.297602425592577	NCLLQHR
HCT-15	O14730_C171	RIOK3	-0.609229	0.274216	-0.55357342582936, -0.907004033375314, -0.367110384140514	HDEVVCGR
JURKAT	O14733_C260	MAP2K7	2.7867	0.810448	3.26174344258188, 3.24744269436343, 1.85091141700849	LCDFGISGR	Ligandable
MOLT-4	O14733_C260	MAP2K7	1.61496	0.196347	1.48287305820262, 1.52142132329867, 1.84058730096103	LCDFGISGR
MOLT-4	O14734_C82	ACOT8	-5.3467	NA	-5.3467	SVSEDVHVHSLHCYFVR
JURKAT	O14744_C196	PRMT5	-0.555753	0.785859	-1.97284587288467, -0.247794555483491, 0.210726627964528, -0.490259179340288, 0.0480088525847065, -0.149047486394379, -1.84362369370104	TLCDYSK, TLCDYSKR, TLCDYSKR
MOLT-4	O14744_C196	PRMT5	-0.73426	0.905098	-0.158529612778461, -0.134386972336251, -5.10325325139789, 0.249614780523427, -0.97937690218536, -0.66102075533695, -0.0454251555323263	TLCDYSKR, TLCDYSK, TLCDYSKR
HCT-15	O14744_C196	PRMT5	-0.403471	1.04479	-0.314384035315796, -4.80124908375082, -0.197439164278764, -0.0243973305060793, 0.0215212195345183, 0.128131079278701, 0.267647679963841	TLCDYSKR, TLCDYSK, TLCDYSKR
JURKAT	O14744_C22	PRMT5	1.30456	1.12769	0.879768882534503, 3.3204872617147, 1.00369392582362, 0.302790763813788, 1.85971505588703, 0.460900165643196	DLNCVPEIADTLGAVAK
MOLT-4	O14744_C22	PRMT5	0.38861	0.322483	0.972622877750491, 0.467266224361992, 0.737979660158575, 0.0643617177822403, 0.181898219226465, 0.135252892737147, 0.376393306379766, 0.173104931415456	DLNCVPEIADTLGAVAK
HCT-15	O14744_C22	PRMT5	0.00723456	0.162308	0.207901898942719, 0.0901392398727173, 0.133424306201414, -0.208629212988126, -0.130088892020696, -0.0493399889860711	DLNCVPEIADTLGAVAK
JURKAT	O14744_C278	PRMT5	1.18982	0.349254	0.817692087961336, 1.51049001826482, 1.24127737274523	EFCSYLQYLEYLSQNRPPPNAYELFAK
MOLT-4	O14744_C278	PRMT5	-0.462267	0.569328	-0.0596918698996587, -0.864843101328095	EFCSYLQYLEYLSQNRPPPNAYELFAK
HCT-15	O14744_C278	PRMT5	0.365374	0.375531	0.521614935799452, 0.815174626255814, -0.0173179582669934, 0.142023831127495	EFCSYLQYLEYLSQNRPPPNAYELFAK
JURKAT	O14744_C344	PRMT5	0.0570096	NA	0.0570096	CLLDRVPEEEKDTNVQVLMVLGAGR
JURKAT	O14744_C42	PRMT5	0.422794	0.846605	-0.179390858968307, 1.50632247381054, 0.0280981193679497, -0.298154836506525, 1.50490140438361, -0.0250094906430018	QGFDFLCMPVFHPR
MOLT-4	O14744_C42	PRMT5	-0.0684456	0.164316	0.141190837360736, 0.195651553521532, -0.293723003391045, -0.20926761213977, -0.105421633279625, -0.0458026244306482, 0.0327437753951681, -0.184279182766951, -0.147102220525357	QGFDFLCMPVFHPR
HCT-15	O14744_C42	PRMT5	-0.0627274	0.0728825	-0.1022756479387, -0.0637075839271272, 0.00514496312179889, -0.165337035417093, -0.0843672147967685, 0.0341778262562286	QGFDFLCMPVFHPR
JURKAT	O14744_C518	PRMT5	1.09952	1.44821	0.456048027503209, 3.56495444044474, 1.49860448770806, 0.263230796653353, -1.93991669733228, 3.06777045744782, 0.857768337733485, 0.522077056648031	LHNFHQLSAPQPCFTFSHPNRDPMIDNNR, LHNFHQLSAPQPCFTFSHPNR, LHNFHQLSAPQPCFTFSHPNRDPMIDNNR
MOLT-4	O14744_C518	PRMT5	-0.0158273	0.665009	-0.483347027374026, -0.191921727770341, -0.215548764040362, -0.536088633270075, -1.00124999531934, 1.41343282597585, 1.27726937745551, -0.702988163889833, 0.198107919584087	LHNFHQLSAPQPCFTFSHPNR, LHNFHQLSAPQPCFTFSHPNRDPMIDNNR, LHNFHQLSAPQPCFTFSHPNR, LHNFHQLSAPQPCFTFSHPNRDPMIDNNR
HCT-15	O14744_C518	PRMT5	-0.168663	0.521113	-0.47789000881809, 0.561840133442381, -0.846850650516727, 1.44596115953456, -1.3184002900859, -0.551240537666949, 0.449019895238864	LHNFHQLSAPQPCFTFSHPNR, LHNFHQLSAPQPCFTFSHPNRDPMIDNNR, LHNFHQLSAPQPCFTFSHPNRDPMIDNNR
JURKAT	O14745_C15,16	SLC9A3R1	0.331023	0.731484	-0.373955026179856, 1.69486314624635, 0.0332559817622848, -0.0846852506263263, 0.524638913133314, 0.192019893054814	LCCLEKGPNGYGFHLHGEK
MOLT-4	O14745_C15,16	SLC9A3R1	-0.302005	0.471888	-0.205873217415824, -0.57672915195063, -0.669626994412553, -0.316110145763432, 0.570392373281916, -0.980386876294796, -0.255128703642012, -0.303751840601614	LCCLEKGPNGYGFHLHGEK
HCT-15	O14745_C15,16	SLC9A3R1	-0.514536	0.301346	-0.288374192921559, -0.856631267295774, -0.398603813057635	LCCLEKGPNGYGFHLHGEK
JURKAT	O14745_C206	SLC9A3R1	0.425552	0.383563	-0.661816804800687, 0.0074850124192568, 0.264903848101771, 0.729090656016436, 1.29148361476816, 0.300131602575126, 0.685692727530495, -0.278346712994226, 0.268683623954666, 1.86686640560078, 0.494130579979837, 0.593953426074414, 0.199115004046107, 0.70789126181202	AQDRIVEVNGVCMEGK, IVEVNGVCMEGK, IVEVNGVCMEGKQHGDVVSAIR, IVEVNGVCMEGK, IVEVNGVCMEGKQHGDVVSAIR, AQDRIVEVNGVCMEGKQHGDVVSAIR, IVEVNGVCMEGK, IVEVNGVCMEGKQHGDVVSAIR
MOLT-4	O14745_C206	SLC9A3R1	0.054397	0.578814	0.308987325769327, 0.0630875962635025, 0.42864941908056, -0.257636899098353, -1.5323328109611, -0.107690842467514, 0.177185009444237, 0.166810983351267, 0.109905718317303, 0.914804185015238, -0.149548544267045, -1.32274403929357, 0.500098840933608, -0.423621169122756, 0.999222945137543, -0.216987898227868, 0.135507332234387, -0.0837460253574189, 0.0439062315342781, 2.09304208236185, -0.1355928841…	AQDRIVEVNGVCMEGKQHGDVVSAIR, IVEVNGVCMEGK, IVEVNGVCMEGKQHGDVVSAIR, IVEVNGVCMEGK, IVEVNGVCMEGKQHGDVVSAIR, AQDRIVEVNGVCMEGKQHGDVVSAIR, IVEVNGVCMEGKQHGDVVSAIR
HCT-15	O14745_C206	SLC9A3R1	0.175185	0.497505	-0.146727095029575, 0.550121341090741, 0.0360989734281427, 0.449079673943104, 0.0241210761275673, 0.803347176836861, -0.350322031050987, -0.391852924053079, 0.935261736099236	IVEVNGVCMEGK, IVEVNGVCMEGKQHGDVVSAIR, IVEVNGVCMEGK, IVEVNGVCMEGKQHGDVVSAIR
JURKAT	O14757_C168	CHEK1	2.92644	2.86849	0.799948452783637, 4.32192809488736, 6.28760670953896, 0.296258513449522	MCGTLPYVAPELLK
MOLT-4	O14757_C168	CHEK1	0.629196	0.654507	0.277849821487505, 0.225389273645631, 1.38434782128793	MCGTLPYVAPELLK
JURKAT	O14757_C48	CHEK1	0.87042	1.0454	0.300863203592146, 2.07691506329139, 0.233482175506043	AVDCPENIKK
MOLT-4	O14757_C48	CHEK1	0.103421	0.243928	-0.151672007508163, 0.35063345091396, 0.407339477454742, 0.173993795018276, -0.138064227343331, -0.0217050917293299	AVDCPENIKK
HCT-15	O14772_C414	FPGT	0.400319	NA	0.400319	TSCIIQSILDSR
JURKAT	O14776_C1062	TCERG1	0.100188	0.579431	-0.27056167468712, -0.177372573717929, 1.02771897763208, 0.889024199103313, -0.24094623127265, -0.388463627864133, -0.295978707790167, -0.179286864013071, 0.858618399916413, 0.587060989189487, -0.240022647223707, -0.36753555115182	YLVLDCVPEER, YLVLDCVPEERR
MOLT-4	O14776_C1062	TCERG1	-0.401372	0.192668	-0.123664859676033, -0.0734836580073443, -0.436132542438076, -0.741787955165494, -0.446710108877773, -0.473235843757105, -0.230308277296595, -0.625374696065425, -0.491055845030096, -0.582276293731868, -0.356872975960022, -0.637306234062771, 0.0524113340330657, -0.209658663026938, -0.597978253433239, -0.558574735312948, -0.661110905977213, -0.03157147075249	YLVLDCVPEER, YLVLDCVPEERR
HCT-15	O14776_C1062	TCERG1	-0.0982197	0.149891	-0.198960096628981, -0.270922520851277, -0.200180843769248, -0.175263404586975, 0.150611134106339, -0.0243249171945278, -0.283162749867148, -0.195437041532276, 0.100889596334904, -0.091387853721996	YLVLDCVPEER, YLVLDCVPEERR, YLVLDCVPEER
JURKAT	O14776_C535	TCERG1	-0.512218	2.12737	0.056246581623531, -4.62533604527615, 0.318011623035406, -0.271245132264249, 1.61367268978269, -0.164660523116701	AKPVATAPIPGTPWCVVWTGDER
MOLT-4	O14776_C535	TCERG1	-0.62438	1.87192	0.403986023936649, -5.23683171208221, -0.0268732876527618, -0.0573926997217815, -0.0136160266712414, 0.138436806181684, -0.0122387140452334, -0.190512890140042	AKPVATAPIPGTPWCVVWTGDER
HCT-15	O14776_C535	TCERG1	-0.185397	0.19243	-0.34769888351677, -0.380881451509982, -0.30221156687094, -0.092088968068855, -0.107770250711246, 0.118269575392003	AKPVATAPIPGTPWCVVWTGDER
JURKAT	O14777_C137	NDC80	2.43914	1.1882	3.26728919637717, 1.07772928716381, 2.97238807453904	IFTFLYGFLCPSYELPDTKFEEEVPR
JURKAT	O14777_C449	NDC80	2.9755	2.47044	4.32192809488736, 4.48021800666874, 0.124350268526236	GYDFEIKFNPEAGANCLVK, FNPEAGANCLVK
MOLT-4	O14777_C449	NDC80	0.236213	0.134621	0.331404790497168, 0.141021467051954	FNPEAGANCLVK
HCT-15	O14777_C449	NDC80	1.52844	1.09756	2.30453194695043, 0.752344913599033	FNPEAGANCLVK
JURKAT	O14787_C154	TNPO2	-1.18421	0.923812	-0.00465007164203583, -1.15472196689986, -2.25625607657223, -1.32122881094749	ICEDSSELLDSDALNRPLNIMIPK
MOLT-4	O14787_C154	TNPO2	-0.334767	NA	-0.334767	ICEDSSELLDSDALNRPLNIMIPK
JURKAT	O14787_C184	TNPO2	2.44134	NA	2.44134	FLQFFKHCSPK
MOLT-4	O14787_C184	TNPO2	1.03372	NA	1.03372	FLQFFKHCSPK
JURKAT	O14787_C456	TNPO2	0.200848	NA	0.200848	SIACWTLSR
MOLT-4	O14787_C609	TNPO2	-1.50487	0.808065	-1.59801560867516, -2.26233261216618, -0.654274649900242	CVTLVQK
MOLT-4	O14787_C672	TNPO2	-0.00340127	NA	-0.00340127	SNIMTLLFQCMQDSMPEVR
JURKAT	O14802_C261	POLR3A	9.88408	NA	9.88408	LLVPPLCIRPSVVSDLK
JURKAT	O14802_C883	POLR3A	1.11937	2.05145	-0.331217678239312, 2.5699640510838	SLEDLCSQYDLTVR
JURKAT	O14802_C934	POLR3A	-1.02188	0.344268	-0.778442378238544, -1.26531115349012	AVFPCPSEPALSKNELILTTESIMK
JURKAT	O14818_C63,70	PSMA7	0.808879	1.2341	1.68907330964001, -0.0937119739718655, -0.262383770218842, 4.32192809488736, 1.92346269537636, 0.191649492398214, 1.52581624737049, 0.128354208262025, 0.230938673408825, -0.296402645909859, 0.150585259929906, 1.35796067818117, 1.10525937556675, 1.29920396505079, 0.410657984791103, -0.0449504641917576	KICALDDNVCMAFAGLTADAR, ICALDDNVCMAFAGLTADAR, KICALDDNVCMAFAGLTADAR
MOLT-4	O14818_C63,70	PSMA7	-0.366724	1.71237	-6.50402740846679, 4.36603200342218, 0.23685901077009, -3.03764098375411, -0.325185767855281, -0.916625531051529, 0.111695101867808, -0.618325962220154, -4.32192809488736, -0.131684957980359, 4.32192809488736, -0.167374271944346, 0.0439349255726017, 0.956505818897964, 0.290373415100426, -0.388460138429912, -0.255652292220896, -0.468103390038706	KICALDDNVCMAFAGLTADAR, ICALDDNVCMAFAGLTADAR, KICALDDNVCMAFAGLTADAR
HCT-15	O14818_C63,70	PSMA7	-0.238853	0.455746	-0.0313253855630835, -0.672550421776308, -0.660469639985307, -0.765803545889236, -0.799887895868295, -0.114737358651027, 0.0836005704814877, 0.022813946414016, -0.0780392403193372, 2.28213596928502, 1.05558314879804, 0.0476100475863955, -0.824814136566831, -0.65754114264857, 0.0574084255640835, -0.369089799298305, 0.0931246355245975, -0.209508116269848	KICALDDNVCMAFAGLTADAR, ICALDDNVCMAFAGLTADAR, KICALDDNVCMAFAGLTADAR
JURKAT	O14818_C91	PSMA7	0.468815	0.976347	-0.292470350203749, 0.392498500956086, 1.52840689289471, 0.0172160374464541, -0.704907083741107, 1.94920983693643, 0.883387687784684	ARVECQSHR, ARVECQSHR, VECQSHR, VECQSHR
MOLT-4	O14818_C91	PSMA7	0.235515	0.296928	0.20759929876439, -0.250947435768677, 0.376678017620023, -0.247157252950229, 0.181274360861666, -0.169139191219263, 0.745812272133225, -0.123181018744722, 0.396629033140102, 0.133045607292313, 0.786530877387204, 0.5704199775748	ARVECQSHR, ARVECQSHR, VECQSHR, VECQSHR
HCT-15	O14818_C91	PSMA7	-0.300327	0.7145	-0.515759013622057, -0.516550017595181, -0.41235591708934, -0.974139613738107, 0.917171733345283	ARVECQSHR, VECQSHR
JURKAT	O14841_C25	OPLAH	2.97448	NA	2.97448	GGTFTDVFAQCPGGHVR
MOLT-4	O14841_C443	OPLAH	-0.774054	NA	-0.774054	KALEAVATEVNSFLTNGPCPASPLSLEEVAMGFVR
JURKAT	O14880_C56	MGST3	-0.743253	0.939354	-0.272241127318103, -0.0731075618956576, -1.80648321192679, -2.0760421196506, 0.0372478204135509, -0.268891384251673	YKVEYPIMYSTDPENGHIFNCIQR
MOLT-4	O14880_C56	MGST3	0.500133	4.47007	-0.344812912873704, -4.54560769606134, 8.95469836797667, -0.153662476089518, -0.417641601644169, -0.492174637601251	YKVEYPIMYSTDPENGHIFNCIQR
HCT-15	O14880_C56	MGST3	-0.397845	0.173756	-0.648404667143507, -0.635191869483213, -0.402904493414561, -0.375482934839814, -0.103698549689982, -0.125476166004467, -0.720963910540623, -0.272062619847277, -0.422839050356604, -0.307181054784459, -0.636565680068529, -0.123370928031275	VEYPIMYSTDPENGHIFNCIQR, YKVEYPIMYSTDPENGHIFNCIQR
JURKAT	O14893_C264	GEMIN2	0.199327	0.690188	0.35075793573994, 1.26486649112118, -0.145907585261106, 0.115583472326351, -0.588667072750323	LLVDSKDDERVPALNLLICLVSR, DDERVPALNLLICLVSR
MOLT-4	O14893_C264	GEMIN2	-0.161658	0.1765	-0.403215368760616, -0.113611452391951, 0.0739151809308938, -0.244214696585771, -0.121164103749762	LLVDSKDDERVPALNLLICLVSR
JURKAT	O14893_C34	GEMIN2	3.52969	2.20227	5.08693749036088, 1.97245153389722	LLPVEPCDLTEGFDPSVPPRTPQEYLR
MOLT-4	O14893_C34	GEMIN2	-0.463338	NA	-0.463338	LLPVEPCDLTEGFDPSVPPRTPQEYLR
JURKAT	O14893_C63	GEMIN2	-2.31504	1.81263	-1.03331457659676, -3.59676037775379	RVQIEAAQCPDVVVAQIDPK
MOLT-4	O14893_C63	GEMIN2	-6.11321	NA	-6.11321	RVQIEAAQCPDVVVAQIDPK
HCT-15	O14893_C63	GEMIN2	0.528496	NA	0.528496	RVQIEAAQCPDVVVAQIDPK
HCT-15	O14896_C347	IRF6	0.644738	0.164003	0.406619330574866, 0.523360587707753, 0.786235123192178, 0.898795566081918, 0.467182873357619	LFCLETFLSDLIAHQK, LFCLETFLSDLIAHQKGQIEK, LFCLETFLSDLIAHQKGQIEK
MOLT-4	O14910_C62	LIN7A	4.32193	NA	4.32193	LQSLKKVLQSEFCTAIR
JURKAT	O14920_C299	IKBKB	2.33889	2.10228	3.82541855378375, 0.852351673777892	GTDPTYGPNGCFK
MOLT-4	O14920_C299	IKBKB	1.2373	1.53589	0.135310674013399, 4.32192809488736, 0.764318458092078, 0.944414403149316, 0.717581880982985, 0.540235900590083	GTDPTYGPNGCFK
HCT-15	O14920_C299	IKBKB	0.628144	0.0589097	0.598271428337935, 0.696005495143406, 0.590155275396705	GTDPTYGPNGCFK
HCT-15	O14920_C716	IKBKB	-0.678749	NA	-0.678749	SEELVAEAHNLCTLLENAIQDTVR
JURKAT	O14920_C99	IKBKB	1.98931	NA	1.98931	DVPEGMQNLAPNDLPLLAMEYCQGGDLRK
MOLT-4	O14920_C99	IKBKB	0.281447	NA	0.281447	DVPEGMQNLAPNDLPLLAMEYCQGGDLRK
JURKAT	O14929_C101	HAT1	3.26164	0.604942	3.68940225045278, 2.83388531151963	VDENFDCVEADDVEGK	Ligandable
JURKAT	O14929_C120	HAT1	-0.889372	1.58129	-0.430673336411945, -3.68509167640409, -0.431399723081777, 0.0389039227487029, 0.0613998710652702	QIIPPGFCTNTNDFLSLLEK
MOLT-4	O14929_C120	HAT1	-0.00755344	NA	-0.00755344	QIIPPGFCTNTNDFLSLLEK
HCT-15	O14929_C120	HAT1	0.0734821	NA	0.0734821	QIIPPGFCTNTNDFLSLLEK
JURKAT	O14929_C168	HAT1	0.742768	0.203725	0.523452122259899, 0.926110732295507, 0.7787415018301	EVDFKPFGTLLHTYSVLSPTGGENFTFQIYKADMTCR
MOLT-4	O14929_C168	HAT1	1.17662	0.905814	2.18036690397729, 0.420060055888473, 0.929419247018628	EVDFKPFGTLLHTYSVLSPTGGENFTFQIYKADMTCR
JURKAT	O14929_C27	HAT1	0.153042	0.620671	-0.162755807206278, 0.722370002840564, 1.70637460122853, 0.0238106871736928, -0.0910456218256692, -0.35070785521191, 0.578185626898257, -0.327227551121279	CNTNTAIELK, CNTNTAIELK, LAEYKCNTNTAIELK
MOLT-4	O14929_C27	HAT1	0.0732285	0.337821	0.566118509804475, 0.872842997045449, 0.319495724326176, -0.0399740209517167, 0.0774078907130906, 0.00469041718036416, -0.158486902697554, 0.100575564413047, -0.522930160290343, 0.15879734203387	CNTNTAIELK, LAEYKCNTNTAIELK, CNTNTAIELK
HCT-15	O14929_C27	HAT1	0.110443	0.394844	0.272070879097505, 0.446363845991773, 0.462591261062622, -0.472485290615138, -0.288595587944974, 0.242715326497368	CNTNTAIELK
JURKAT	O14929_C294,299	HAT1	-0.115612	1.26408	-4.92286841752408, 1.63134249656406, 3.49218387658975, 0.329870502396057, 0.494511255828408, 1.7427137235954, -0.876047864909848, -0.322546375996519, -0.917558716741976, 1.0446705992741, 2.74907067629301, 1.05030420425408, -0.438673010407492, -1.92756395864656	LCQDLPCFSR
MOLT-4	O14929_C294,299	HAT1	0.320509	0.960293	1.64943688205684, 3.04557537532799, 3.52934762028532, -6.25838170251822, -0.0678210293162147, 1.30212040001337, -0.0216274014219506, -0.875627011357456, -0.458497560831233, -0.357405200709907, 0.740956361529613, 0.581606314115009, 0.988113688891822, -1.04890910825482, -0.282015835161939	LCQDLPCFSR
HCT-15	O14929_C294,299	HAT1	-0.32172	0.402331	3.83534285045493, -0.567932859791862, -4.32192809488736, 3.46090528862661, -4.32192809488736, -0.50409399473511, 1.75066712322997, -0.965240322795425, -0.49877398632114	LCQDLPCFSR
JURKAT	O14929_C376	HAT1	1.3097	0.739759	0.614712090417471, 0.740715463317897, 1.52177031020731, 2.2034303049063, 2.92772879433716, 2.34989738179309, 0.706506100745747, -0.97381851864188, 0.801963344819309, 1.66280352102684, 1.87801642422492, 0.797284278594586, 1.74878914617625	CLRPEELTNQMNQIEISMQHEQLEESFQELVEDYR, CLRPEELTNQMNQIEISMQHEQLEESFQELVEDYRR, KCLRPEELTNQMNQIEISMQHEQLEESFQELVEDYR, CLRPEELTNQMNQIEISMQHEQLEESFQELVEDYR, CLRPEELTNQMNQIEISMQHEQLEESFQELVEDYRR, CLRPEELTNQMNQIEISMQHEQLEESFQELVEDYRR, CLRPEELTNQMNQIEISMQHEQLEESFQELVEDYRR, KCLRPEELTNQMNQIEISMQHEQLEESFQELVEDYR
MOLT-4	O14929_C376	HAT1	0.558184	0.658467	0.538530681120595, -0.2026670724763, 3.86753590560999, 0.498246780672861, 0.32251548089689, 0.290894496595878, 0.409122973022813, 0.725885198324912, 0.31664677373958, 0.439840224558733	CLRPEELTNQMNQIEISMQHEQLEESFQELVEDYRR, CLRPEELTNQMNQIEISMQHEQLEESFQELVEDYR, CLRPEELTNQMNQIEISMQHEQLEESFQELVEDYRR
HCT-15	O14929_C376	HAT1	0.770662	0.070526	0.718022948392083, 0.770645445075338, 0.734546872172486, 0.892873136027403, 0.728531888300676, 0.761285800083802	CLRPEELTNQMNQIEISMQHEQLEESFQELVEDYRR, CLRPEELTNQMNQIEISMQHEQLEESFQELVEDYR, CLRPEELTNQMNQIEISMQHEQLEESFQELVEDYRR
JURKAT	O14933_C102	UBE2L6	0.352647	0.239435	0.117094852143887, 0.752728230967206, 0.399158339334435, -0.239672928275755, 0.4248040667746, 0.0302027096598176, 0.737414261525509, 0.0986595802135454, 0.642388114617204	TCQVLEALNVLVNRPNIR, TCQVLEALNVLVNRPNIR, TCQVLEALNVLVNRPNIREPLR
MOLT-4	O14933_C102	UBE2L6	0.277858	0.769742	0.118022695021251, -0.107721048588905, 0.204010019571873, -0.310475535787495, -0.0530865883683697, 4.25316148722122, -0.238720668422908, 0.284111436574456, 0.417394401066477, -0.171807041517024, 0.385730246101938	TCQVLEALNVLVNRPNIR, TCQVLEALNVLVNRPNIR, TCQVLEALNVLVNRPNIREPLR
HCT-15	O14933_C102	UBE2L6	0.0552226	1.03506	0.559369504578813, -0.34351698005366, -1.17970600556311, 1.18474385943088	TCQVLEALNVLVNRPNIR
JURKAT	O14933_C86,98	UBE2L6	0.755399	2.07154	-0.91693122212214, -1.63733657527412, -0.710862958315652, 2.45404696822599, 3.19823234456332, 2.14524619428734	IYHPNVDENGQICLPIISSENWKPCTK
MOLT-4	O14933_C86,98	UBE2L6	0.0496039	2.81925	-2.24956819309395, -2.48289376997202, 3.76531270979206, -2.69151472800089, -2.48404239496866, 3.45177417731067, 1.82429472788469, 1.26346894054578	IYHPNVDENGQICLPIISSENWKPCTK
HCT-15	O14936_C418	CASK	1.20942	0.00266902	1.20753078794429, 1.21130534991556	AKEVLEEISCYPENNDAK
HCT-15	O14936_C513	CASK	-0.354838	0.0391949	-0.382552937181498, -0.327123014611983	MNELNHCIVAR
HCT-15	O14936_C578	CASK	0.851521	NA	0.851521	TQSSSCERDSPSTSR
HCT-15	O14936_C633	CASK	-2.74914	2.57916	-0.925398730834596, -4.57288860320343	AQFEYDPAKDDLIPCKEAGIR
HCT-15	O14936_C684	CASK	0.111376	0.112752	0.00311279311628183, 0.040802072353757, 0.252976334558716, 0.148614050225846	VACIAMEK
HCT-15	O14936_C914	CASK	0.759247	0.19487	0.897041382902242, 0.621453524041089	HLEEAVELVCTAPQWVPVSWVY
JURKAT	O14950_C109	MYL12B	0.963539	1.1622	0.753698268064041, 2.61284094466048, -0.111076193679419, 0.598694648297396	NAFACFDEEATGTIQEDYLRELLTTMGDRFTDEEVDELYR, NAFACFDEEATGTIQEDYLR
MOLT-4	O14950_C109	MYL12B	1.60179	1.7831	-1.10064455234662, 0.188935591796984, 4.32192809488736, 4.32192809488736, 0.683659771346033, 2.32744930410255, 0.632824621857563, 1.06348691902972, 0.0662414717744733	NAFACFDEEATGTIQEDYLR, NAFACFDEEATGTIQEDYLRELLTTMGDRFTDEEVDELYR, NAFACFDEEATGTIQEDYLR, NAFACFDEEATGTIQEDYLRELLTTMGDRFTDEEVDELYR
HCT-15	O14950_C109	MYL12B	0.602343	NA	0.602343	NAFACFDEEATGTIQEDYLRELLTTMGDRFTDEEVDELYR
JURKAT	O14964_C166	HGS	0.480184	0.822119	-0.391577990164968, -0.0115599989330681, 2.804625581594, 1.00078523103468, 0.0879423705775986, 0.232248027217441, -0.211080184989008, 0.985702639935506, 0.245247309812517	APDWVDAEECHR, ESDAMFAAERAPDWVDAEECHR, ESDAMFAAERAPDWVDAEECHR
MOLT-4	O14964_C166	HGS	-0.152379	0.340488	-0.220930936684556, 0.272295464245485, -0.629818533272651, -0.338022215739064, -2.23726537835801, 0.173904406778699, 1.36676402317777, 0.045758495089268, -0.507100894650347, -0.372835972160484, -0.948883183779722, 0.278350197829943, 0.372188882754189, -0.340694999518075, -0.183869455412849, -0.0278633360979103	APDWVDAEECHR, ESDAMFAAERAPDWVDAEECHR, APDWVDAEECHR, ESDAMFAAERAPDWVDAEECHR, VEGHVFPEFKESDAMFAAERAPDWVDAEECHR, APDWVDAEECHR, ESDAMFAAERAPDWVDAEECHR
HCT-15	O14964_C166	HGS	0.0599325	0.323398	-0.166441230932685, 0.0712806760606969, -0.0633231555365448, 0.43363297036327, 0.304023715255393, 0.206647898804064, -0.306478586561909, -0.727140592386169, 0.0703347182713816, 0.200906834465182, 0.625412546182456	APDWVDAEECHR, ESDAMFAAERAPDWVDAEECHR, ESDAMFAAERAPDWVDAEECHR
JURKAT	O14964_C169	HGS	0.533221	NA	0.533221	CRVQFGVMTR
MOLT-4	O14964_C169	HGS	-0.166893	0.208015	-0.0188345527436466, -0.0771255571904106, -0.404718953896267	CRVQFGVMTR
HCT-15	O14964_C169	HGS	0.0582084	0.160108	-0.126260210302614, 0.161073127107013, 0.139812371614791	CRVQFGVMTR
JURKAT	O14964_C185,190	HGS	0.243705	0.584864	-0.547135280553988, -0.164587752107467, -0.357277524921675, 1.28195732731983, 0.0570350246190732, -0.0453352627355691, 1.31145439851577, 0.0325968281900644	ACGQIFCGK
MOLT-4	O14964_C185,190	HGS	-0.416061	0.436381	-0.361209809862161, -0.0297971027743207, -1.31179451962298, -0.51347550585596, -0.243421791109896, -0.151165819158593, 0.282041771290583, -0.327362844907698, -0.138160087909683, -0.397863211652841, -1.66236353564274	ACGQIFCGK
HCT-15	O14964_C185,190	HGS	-0.170864	0.31887	-0.206953802700232, -0.261458358084924, -0.165590194469549, 0.207244198724956, -0.701045686518704, 0.102619555479781	ACGQIFCGK
MOLT-4	O14964_C193	HGS	0.00755488	0.0393557	0.0353835838099964, -0.0202738175344072	CSSKYSTIPK
JURKAT	O14964_C212,215	HGS	0.327974	0.431036	0.431170468872009, 0.898579431115434, -0.240444169178909, -0.612535596436748, 0.295699721578254, 0.0553600609503685, 1.47734806641634, -0.0519739777785717, 0.250203130158182, -0.0292245016068139	VCEPCYEQLNR
MOLT-4	O14964_C212,215	HGS	-0.0929988	0.488903	0.137936417302801, -2.20908589356953, 0.106192941708042, 0.657115242543951, 0.334827155475025, -0.00556374382073938, -0.335138270306812, 0.680575432884938, -0.114622186787483, -0.138587610838099, -0.177162062461504, 0.0530841836660092, -0.191618854005978	VCEPCYEQLNR, VCEPCYEQLNR, VCEPCYEQLNRK
HCT-15	O14964_C212,215	HGS	0.612589	1.18674	0.104682247553722, 0.195067568370871, 2.96741678310209, -0.6238508910302, 0.0518893195330516, 0.106400638346873, 0.587944576793222	VCEPCYEQLNR
MOLT-4	O14964_C75	HGS	-4.32193	NA	-4.32193	NCGQTVHDEVANK
JURKAT	O14965_C247	AURKA	-0.947896	NA	-0.947896	TATYITELANALSYCHSKR
JURKAT	O14965_C393	AURKA	1.7807	1.38293	0.802818757889855, 2.75858240641642	EVLEHPWITANSSKPSNCQNKESASK, EVLEHPWITANSSKPSNCQNK
HCT-15	O14966_C120,127	RAB29	2.25554	1.53152	3.3384832784068, 1.17258758610394	LTLPNGEPVPCLLLANKCDLSPWAVSR
MOLT-4	O14967_C511	CLGN	-0.158208	0.404414	0.464534172067935, 0.245678397479482, -0.179279074430569, -0.678606207766616, -0.564932869576226, -0.644377637169163, 0.115813470460775, -0.105493145452535, -0.0772065665877181	KTDICIPQTK
JURKAT	O14974_C48	PPP1R12A	0.576846	NA	0.576846	VKFDDGAVFLAACSSGDTDEVLK
HCT-15	O14975_C427	SLC27A2	-0.868275	1.79424	-0.511018154400632, 0.121447040512898, -0.164621293785497, 0.247947644325004, -4.0351303695549	GEVGLLVCK
JURKAT	O14976_C1142	GAK	-0.365795	1.43814	-1.38271089797998, 0.651121783101893	ACTQPRPNYASNFSVIGAR
MOLT-4	O14976_C1142	GAK	1.03018	0.796261	0.672337284166916, 0.777473454625246, 0.812194250393003, 2.43274526661428, 0.456150338424769	ACTQPRPNYASNFSVIGAR
HCT-15	O14976_C1142	GAK	1.45303	0.0905743	1.33318142531125, 1.46787391910785, 1.55304120257491, 1.45801678994962	ACTQPRPNYASNFSVIGAR
JURKAT	O14976_C145	GAK	0.546532	0.857643	1.15297751037366, -0.0599134371160311	GPLSCDTVLK
MOLT-4	O14976_C145	GAK	-2.28901	1.77556	-1.50289201251907, -1.0422196328768, -4.32192809488736	GPLSCDTVLK
JURKAT	O14976_C190	GAK	2.79794	2.01156	4.32192809488736, 5.15511607533449, 0.722217910345766, 2.43932744292554, 3.42680744586314	LCDFGSATTISHYPDYSWSAQR, LCDFGSATTISHYPDYSWSAQRR, LCDFGSATTISHYPDYSWSAQR
MOLT-4	O14976_C190	GAK	0.977848	0.925143	0.323672732274633, 1.63202238141721	LCDFGSATTISHYPDYSWSAQR
HCT-15	O14976_C190	GAK	1.83177	0.544131	1.18755701712346, 1.37865907099764, 1.43092784338218, 1.6297642621234, 2.84269293114278, 2.34517185809125, 1.5535032108207, 2.19797103971148	LCDFGSATTISHYPDYSWSAQR, LCDFGSATTISHYPDYSWSAQRR, LCDFGSATTISHYPDYSWSAQR
JURKAT	O14976_C472	GAK	0.990446	1.26349	0.859016694210891, 1.79620184299452, -0.742312052943485, 2.0488787865936	VSECGWAAR
MOLT-4	O14976_C472	GAK	0.167649	0.211024	-0.02995056058236, 0.142968493419582, 0.389927735877932	VSECGWAAR
HCT-15	O14976_C472	GAK	0.0495753	0.301443	0.302705434195703, -0.283899913263314, 0.129920489480282	VSECGWAAR
JURKAT	O14976_C595,599	GAK	3.1872	NA	3.1872	SGCRPFCEVYVGDER
MOLT-4	O14976_C595,599	GAK	4.83932	NA	4.83932	SGCRPFCEVYVGDER
HCT-15	O14976_C595,599	GAK	2.78164	1.50381	1.3171743760196, 2.70582968060631, 4.32192809488736	SGCRPFCEVYVGDER
JURKAT	O14976_C87	GAK	0.585938	NA	0.585938	AIIQEVCFMK
MOLT-4	O14976_C87	GAK	0.258917	0.271653	-0.0296657811359847, 0.29673994588568, 0.5096758332213	AIIQEVCFMK
HCT-15	O14976_C87	GAK	0.458463	NA	0.458463	AIIQEVCFMK
HCT-15	O14978_C442	ZNF263	-2.09436	NA	-2.09436	CFSQNTHLTR
JURKAT	O14979_C177	HNRNPDL	-0.20971	0.255553	-0.19777918719553, 0.112479125783416, -0.500658207060095, -0.0419576520240554, -0.420635435013106	FGEVVDCTIKTDPVTGR
MOLT-4	O14979_C177	HNRNPDL	0.181183	0.516429	0.118140117855954, -0.0792991556296, 0.118191942614575, -0.13064648111928, 0.049629227571887, -0.316883318032257, 0.195812816869383, 0.737559293686392, 0.292516127406331, -0.265085449144903, 3.30796328863946, -0.537485495843688	FGEVVDCTIKTDPVTGR, DLTEYLSRFGEVVDCTIKTDPVTGR, FGEVVDCTIKTDPVTGR
HCT-15	O14979_C177	HNRNPDL	-0.425185	0.551723	-0.378449362182685, -1.40768425927834, 0.240948097175455, -0.363482133642319, -0.527798039332588, -0.114646859048269	FGEVVDCTIKTDPVTGR
JURKAT	O14979_C277	HNRNPDL	0.402755	1.40405	-0.412251453170697, -0.128476729652937, 0.211756428580268, 6.15048268826935, -0.438688301498764, -0.677026629353654, 0.29506291972273, -0.418385066750477, 0.724849797358277, 0.0714844580023443, 0.459231104202259, -0.116038592006557, -0.333936727059279, -0.807848532205451	GFCFITYTDEEPVKK, RGFCFITYTDEEPVKK, GFCFITYTDEEPVK, RGFCFITYTDEEPVKK, GFCFITYTDEEPVK, GFCFITYTDEEPVKK, RGFCFITYTDEEPVKK
MOLT-4	O14979_C277	HNRNPDL	-0.199642	0.328721	-0.257724168186263, 0.178957629253215, 0.0688407514924565, -0.268213316714361, -0.20535211517457, -1.01661823451934, -1.12828144011575, -0.127768234159522, -0.0826057849505951, -0.817484405401246, -0.0337364229037802, 0.0175913916753845, -0.418403103588729, 0.327222999330905, -0.434272313809837, -0.144303644146689, 0.00381674528605438, 0.210352080796833, -0.256798054710512, 0.323771808576948, -0.…	GFCFITYTDEEPVKK, GFCFITYTDEEPVKKLLESR, RGFCFITYTDEEPVKK, GFCFITYTDEEPVKK, RGFCFITYTDEEPVKK, GFCFITYTDEEPVK, GFCFITYTDEEPVKK, RGFCFITYTDEEPVKK
HCT-15	O14979_C277	HNRNPDL	0.0877688	0.506624	-0.290066080120818, 1.7438582305702, -0.258436835105511, 1.39903848339593, 0.272335763397355, -2.44917093012384, 1.92425190395011, -0.571111721063439, -0.370373569584087, -0.267841167630557, -0.48588698853646, -0.114225067997235, -0.276401440162019	GFCFITYTDEEPVKK, RGFCFITYTDEEPVKK, GFCFITYTDEEPVK, GFCFITYTDEEPVKK, RGFCFITYTDEEPVKK
JURKAT	O14979_C303	HNRNPDL	-3.51383	0.552476	-3.84975548584089, -2.87619385891897, -3.81554608204151	YHQIGSGKCEIK
MOLT-4	O14979_C303	HNRNPDL	-1.59642	1.24933	-0.944300260591338, -2.7704051657002, -2.50069203049172, -0.861374776303913, -2.50789095504173, -2.22496075891419, 0.634652265405115	YHQIGSGKCEIK
HCT-15	O14979_C303	HNRNPDL	-0.309201	0.0470034	-0.352904709358689, -0.30670288395708, -0.332545917614122, -0.244650797660123	YHQIGSGKCEIK
JURKAT	O14980_C1070	XPO1	1.6615	0.934532	1.09775715412921, 3.36643632852809, 1.1757660567676, 1.12391930745455, 2.15495080355602, 1.05017614374699	QMSVPGIFNPHEIPEEMCD
MOLT-4	O14980_C1070	XPO1	0.768478	0.595657	0.756804103293758, 1.00341938972649, 1.31677455615047, 0.577794421703064, -0.565387195367202, 1.51929358897129, 0.965432725803248, 0.520339082963128, 0.821830122096649	QMSVPGIFNPHEIPEEMCD
HCT-15	O14980_C1070	XPO1	1.11787	0.301884	1.28847609923804, 0.958374807438923, 1.66133646298799, 0.920650067614156, 0.977995892490609, 0.90036427207252	QMSVPGIFNPHEIPEEMCD
JURKAT	O14980_C119	XPO1	0.117439	0.678586	-0.943886742224331, -0.332994929480082, 2.0139155497644, -1.94841498577654, 1.97601375043984, 0.164063099652466, 0.383018406823542, -0.114973596812311, 0.649390282627227, 0.727996670068919, -0.582427383352981	TSSDPTCVEK, TSSDPTCVEKEK, TSSDPTCVEKEK
MOLT-4	O14980_C119	XPO1	-0.215785	1.45977	-4.32192809488736, 1.43300376537863, 1.8676897307468, -0.345788031196061, -0.940580772662899	TSSDPTCVEK, TSSDPTCVEKEK, TSSDPTCVEKEK
HCT-15	O14980_C119	XPO1	-0.121248	0.436614	0.0394611127545272, 0.0396967114347394, 0.578944677065203, -0.29773926220433, 0.216163689025498, -0.000275198487187793, -0.773119236044391	TSSDPTCVEK, TSSDPTCVEKEK, TSSDPTCVEKEK
JURKAT	O14980_C164	XPO1	0.355698	0.486504	-0.234847368753651, 0.966405467818313, 0.049903707450705, 0.230755922674485, 0.927259935037719, 0.194708468375784	TSESLCQNNMVILK
MOLT-4	O14980_C164	XPO1	-0.144407	0.298864	0.104921666164181, -0.356665410937119, -0.187314043030365, 0.033594456748661, -0.412944016483929, 0.2327574443921, 0.0939835852774497, -0.693690720272052, -0.724596548577798, 0.495979298770815	TSESLCQNNMVILK, TSESLCQNNMVILK, TSESLCQNNMVILKLLSEEVFDFSSGQITQVK
HCT-15	O14980_C164	XPO1	0.216349	0.827322	1.59743711430594, 0.0589916597685057, 0.216975680797059, -0.563393289191928, -0.228265427636637	TSESLCQNNMVILK
MOLT-4	O14980_C327	XPO1	0.255457	NA	0.255457	LAYSNGKDDEQNFIQNLSLFLCTFLKEHDQLIEK
HCT-15	O14980_C327	XPO1	0.524007	0.286067	0.321726542580881, 0.726286772077677	LAYSNGKDDEQNFIQNLSLFLCTFLKEHDQLIEK
JURKAT	O14980_C34	XPO1	1.47745	0.548163	1.10479820341219, 1.27412949666167, 2.38008385645432, 1.52674553364661, 1.19939042151334, 1.14386226016943, 0.821500781268004, 2.32011770197253, 1.46212243367593, 1.13899793538858, 0.977508283972241	LDINLLDNVVNCLYHGEGAQQR, QLLDFSQKLDINLLDNVVNCLYHGEGAQQR, QLLDFSQKLDINLLDNVVNCLYHGEGAQQR
MOLT-4	O14980_C34	XPO1	0.847123	0.60135	1.35788968868494, 1.0028888023948, 0.817092858228726, 0.692662342921923, 3.06882451847912, 1.08254742052353, -1.1194820985578, 0.971063785446143, 0.328201433554567, 0.409397300026788, 1.02338635270893, 0.254511721158056, 1.17588954874822, 1.08284218769234, 0.570879580765689, 0.653741050795665, 1.03938312914833, 0.83648840649407	LDINLLDNVVNCLYHGEGAQQR, QLLDFSQKLDINLLDNVVNCLYHGEGAQQR
HCT-15	O14980_C34	XPO1	1.03553	0.182151	0.82882690744432, 1.00723865919371, 1.41886016227776, 1.13193854410031, 1.14191550522534, 1.27373554392305, 0.732717497025399, 0.976095784694864, 0.907856218672849, 0.823316499269799, 1.23685988642722, 0.946988877313098	LDINLLDNVVNCLYHGEGAQQR, QLLDFSQKLDINLLDNVVNCLYHGEGAQQR
JURKAT	O14980_C498	XPO1	0.0446791	0.201859	-0.114551524043262, 0.316440367527482, 0.0797944897465905, -0.102966928839404	NLNTLCWAIGSISGAMHEEDEKR
MOLT-4	O14980_C498	XPO1	0.172195	0.207633	0.411362928859493, 0.0380986381932786, 0.0671231389286633	NLNTLCWAIGSISGAMHEEDEKR
HCT-15	O14980_C498	XPO1	0.175135	0.178283	0.301200042624757, 0.049069965389746	NLNTLCWAIGSISGAMHEEDEKR
JURKAT	O14980_C528	XPO1	1.57779	0.887321	0.809861331673418, 3.02751466773084, 2.26914680181545, 2.9362878721029, 1.09911067622424, 0.966569082536243, 0.87369329937993, 0.648934844731462, 0.906870691345754, 0.685472887193009, 2.85779880062241, 2.21913291384281, 0.754817994019206	FLVTVIKDLLGLCEQK, FLVTVIKDLLGLCEQKR, DLLGLCEQKR, FLVTVIKDLLGLCEQK, FLVTVIKDLLGLCEQKR, DLLGLCEQKR, FLVTVIKDLLGLCEQKR, FLVTVIKDLLGLCEQKR
MOLT-4	O14980_C528	XPO1	0.752744	0.363467	0.589350727849662, 1.27348602821726, 1.12838599110612, 0.766465387901612, 1.15620994416577, 0.673803426132991, 0.251913592323967, 0.418923870441892, 0.487331828660247, 0.974969160418331, 0.196568359785653, 1.05514240120677	FLVTVIKDLLGLCEQKR, FLVTVIKDLLGLCEQK, FLVTVIKDLLGLCEQKR
HCT-15	O14980_C528	XPO1	0.64262	0.169599	0.375096984296654, 0.660321626935199, 0.543806107427753, 0.812171428631471, 0.706188651211867, 0.591835955337008, 0.723838501756334, 0.745532363520372, 0.235342743179782, 0.466013585746604, 0.851121273899255, -0.463649137971118, 0.662216893391321, 0.48185534250294, 0.0933421211433364, 0.881024128585917, 0.926429835970737	DLLGLCEQKR, FLVTVIKDLLGLCEQK, FLVTVIKDLLGLCEQKR, FLVTVIKDLLGLCEQK, FLVTVIKDLLGLCEQKR
JURKAT	O14980_C99	XPO1	-0.419616	0.636968	-0.551557560436298, 0.179070348989355, -0.388682128280958, -0.929956546107415, 0.420779307769069, -1.2473483222855	NQCEGIKK
MOLT-4	O14980_C99	XPO1	-0.157882	0.661065	0.130122441129833, -0.404795796580444, -0.301254961953763, 0.0105364717386124, 0.806550408631127, -1.18845146078445	NQCEGIKK
HCT-15	O14980_C99	XPO1	-0.326107	1.41961	-0.478172312110372, -0.164133185061031, 0.610405350856841, -2.12926673780402, -1.56081588602366, 1.76534134396757	NQCEGIKK
JURKAT	O14981_C109	BTAF1	2.7287	0.769911	2.18429484911094, 3.27311361546778	LNFDRFDICR	Ligandable
MOLT-4	O14981_C109	BTAF1	0.261817	NA	0.261817	LNFDRFDICR
HCT-15	O14981_C109	BTAF1	0.15764	NA	0.15764	LNFDRFDICR
JURKAT	O14981_C1542	BTAF1	1.91006	1.26913	3.64571922323758, 0.885592118270939, 2.48719406994404, 1.63878024905629, 1.04595658483654	AKCDVDETVSSATLSEETEKPK, AKCDVDETVSSATLSEETEKPK, CDVDETVSSATLSEETEKPK
MOLT-4	O14981_C1542	BTAF1	1.05774	0.403821	0.709027212093505, 1.7482010407399, 0.885534495495936, 1.04343169619465, 0.902529317714379	AKCDVDETVSSATLSEETEKPK
HCT-15	O14981_C1542	BTAF1	1.65636	0.249245	1.3718008343711, 1.7612914058745, 1.83597559297767	AKCDVDETVSSATLSEETEKPK
MOLT-4	O14981_C908	BTAF1	-0.423381	0.274563	-0.617526235599871, -0.229235404173081	LLQQCTTR
JURKAT	O14981_C914	BTAF1	2.06315	NA	2.06315	TPCPNSK
MOLT-4	O14981_C914	BTAF1	0.00462969	1.59948	1.09874261559606, -1.83103765813817, 0.746184102286967	TPCPNSK
MOLT-4	O15014_C1120	ZNF609	0.949155	2.74713	2.64726363802136, -2.75379261397536, 0.531180823690363, 3.37196683085473	TGAECGR
HCT-15	O15014_C1120	ZNF609	0.00939367	0.471086	-0.323714789164242, 0.342502126507102	TGAECGR
HCT-15	O15014_C1290	ZNF609	2.79359	NA	2.79359	ASPSVTCK
JURKAT	O15014_C178	ZNF609	1.08899	NA	1.08899	SEGVGTCSEKDPGVLQPVPLGGR
MOLT-4	O15014_C178	ZNF609	0.565168	0.443693	0.901103229492809, 0.732198071210566, 0.0622021408778247	SEGVGTCSEKDPGVLQPVPLGGR
JURKAT	O15020_C1140	SPTBN2	1.49527	1.00311	2.58734146603624, 0.614931874180686, 1.28354382147696	DQADPQCLFLR
MOLT-4	O15020_C1140	SPTBN2	0.823034	0.422118	1.5243677463726, 0.567252739222861, 1.05181034569652, 0.305120180188134, 0.765038986959742, 0.724613041822118	DQADPQCLFLR
HCT-15	O15020_C1140	SPTBN2	0.527532	0.500792	0.8437291186097, 1.20069165693009, -0.00261030493977709, 0.476190577306739, 0.119661171169956	DQADPQCLFLR
JURKAT	O15020_C1392,1393	SPTBN2	0.0134417	0.132041	-0.118708072514757, 0.0136595184077883, 0.145373552193327	AELFAQSCCALESWLESLQAQLHSDDYGKDLTSVNILLK, AELFAQSCCALESWLESLQAQLHSDDYGKDLTSVNILLKK
MOLT-4	O15020_C1392,1393	SPTBN2	0.104445	0.0132693	0.113828152328624, 0.095062471146821	AELFAQSCCALESWLESLQAQLHSDDYGKDLTSVNILLKK
HCT-15	O15020_C1474	SPTBN2	0.667714	0.793041	0.106949292932065, 1.2284787576984	ALCQPMR
JURKAT	O15020_C2043	SPTBN2	3.93703	NA	3.93703	SAELGCTVDEVESLIK
MOLT-4	O15020_C2043	SPTBN2	2.27851	4.038	-0.576794177669751, 5.13380666771162	SAELGCTVDEVESLIK
HCT-15	O15020_C2043	SPTBN2	0.869415	1.14415	0.717664501065396, 2.82814868980229, -0.165180533012844, 0.420116226214462, 0.546327758654433	SAELGCTVDEVESLIK
MOLT-4	O15020_C231	SPTBN2	2.60292	NA	2.60292	CNAHYNLQNAFNLAEKELGLTK
HCT-15	O15020_C231	SPTBN2	2.07077	2.59568	6.56376906964473, 1.37808102027654, 1.57772661722537, 0.951544498644307, -0.117287441472129	CNAHYNLQNAFNLAEKELGLTK
HCT-15	O15020_C607	SPTBN2	1.41605	1.88006	2.74545009168351, 0.0866408132990752	EYRPCDPQLVSER
HCT-15	O15031_C1484	PLXNB2	-0.1738	0.0875882	-0.264135687006492, -0.168655060207747, -0.167384508332024, -0.320992468756187, 0.142500991720861	VLNCDTISQVK, VLNCDTISQVK, VLNCDTISQVKEK
HCT-15	O15031_C1504,1506	PLXNB2	0.157413	0.363887	-0.0503098746241582, -0.0745601042347382, 0.245174324274717, -0.0926837757254296, 0.759446113342204	GQPCSCWPRPDSVVLEWRPGSTAQILSDLDLTSQR
HCT-15	O15031_C760	PLXNB2	-1.7037	NA	-1.7037	LHVTLYNCSFGR
HCT-15	O15037_C221	KHNYN	3.49262	NA	3.49262	SSALLGAQCQGVR
JURKAT	O15042_C320	U2SURP	0.866577	0.797467	0.393530945980086, 0.981768984569463, 1.66841217846768, 3.8849652189261, -0.115355831438953, 0.407938979716286, 1.25465180036899, 1.57665906248114, -0.227561077421841	NCGFVAFMNRR, ERNCGFVAFMNRR, NCGFVAFMNRR, NCGFVAFMNR, NCGFVAFMNRR
MOLT-4	O15042_C320	U2SURP	0.178846	0.540212	0.270782468839813, 0.496432635745604, -2.41803976911796, 2.07583818035748, 0.0400587355518298, 0.0899427622154418, 0.190875108083065, 0.396230171688394, 0.374889444381336, 2.26960298298096, -0.319196352129441, 0.46524067620001, -0.833517685818611, 0.27600055469664, 0.596459470831484, 0.26883936537013, -0.934353124309202	ERNCGFVAFMNRR, NCGFVAFMNRR, ERNCGFVAFMNRR, NCGFVAFMNR, NCGFVAFMNRR, NCGFVAFMNR, NCGFVAFMNRR, NCGFVAFMNRR
HCT-15	O15042_C320	U2SURP	0.484515	0.298202	0.262242409021385, 0.24527792491301, 0.31256545119226, 0.627716996325615, 0.833023538936355, 0.365240865820987, 0.158417541156561, 0.955498441228857	NCGFVAFMNR, NCGFVAFMNRR, NCGFVAFMNRR
JURKAT	O15042_C624	U2SURP	0.727541	0.668043	0.500090450387265, 1.74426311104521, 0.300203955300246, 0.483106488680805, 1.33837486932718, -0.000791509260735777	LCQIFSDLNATYR
MOLT-4	O15042_C624	U2SURP	0.33337	0.362847	0.721640354907852, -0.103969861003533, 0.985615268452233, 0.461796660633694, 0.148100262336657, 0.10690361961002, 0.194682621748126, 0.152194153518294	LCQIFSDLNATYR
HCT-15	O15042_C624	U2SURP	0.48665	0.310842	0.189935678952255, 0.441489221106904, 0.582261451365523, 0.34368643778654, 0.301983695142928, 1.06054190945957	LCQIFSDLNATYR
JURKAT	O15042_C65	U2SURP	1.01644	0.612524	0.823986430234414, 0.72920571504675, 1.58538100410711, 1.88787479038268, 0.085070212605735, 0.647160194012903, 1.08217481165116, 1.58103216380931, 1.87296545637415, 0.410141268925112	ESLCDSPHQNLSRPLLENK, ESLCDSPHQNLSRPLLENKLK, ESLCDSPHQNLSRPLLENK
MOLT-4	O15042_C65	U2SURP	0.47747	0.212284	-1.04919846923343, 1.66901286581794, 0.427449631290596, 0.263770504406152, 0.281252204156081, 0.718500350269194, 0.487874433214095, 0.36330263500735, 0.0995274412912059, 0.20943580469968, 0.592803399043839, 0.760477128369071, 0.972960334954045, 0.47457860588018, 0.593693254586268, 0.826988889604883	ESLCDSPHQNLSRPLLENK, ESLCDSPHQNLSRPLLENKLK, ESLCDSPHQNLSRPLLENK
HCT-15	O15042_C65	U2SURP	0.65258	0.580917	0.644408022877152, 2.69960680225135, 0.652869302036392, 0.396701063757372, 0.837873720878953, 0.531283049616738, -0.096553532096935, 0.137646137222805, 1.28961325813187, 0.338366027574949, 0.199570658557933	ESLCDSPHQNLSRPLLENK, ESLCDSPHQNLSRPLLENKLK, ESLCDSPHQNLSRPLLENK
JURKAT	O15042_C918	U2SURP	0.114128	0.969647	0.277790383174122, 1.74893559781499, 0.98843618700448, -0.349503907774605, 0.924932260841939, -0.189897840130162, -1.34723619312838	EKDECTPTRK, EKDECTPTR, EKDECTPTRK
MOLT-4	O15042_C918	U2SURP	-0.15748	0.608539	0.156285257044138, -0.209116807968732, -0.0681046972502283, 0.136233451472257, -0.327180190505213, 0.631799969457351, -0.102405162871843, -1.47735573607587	EKDECTPTRK
HCT-15	O15042_C918	U2SURP	-0.321005	0.565065	0.026205801273475, 0.0536253196834592, 0.325742850444221, -0.343881016102283, -1.06905327606788, -0.918671631766221	EKDECTPTRK
JURKAT	O15067_C1027	PFAS	-0.480069	0.781651	-0.719571581215234, -0.377854876425184, -0.417116661845762, -1.53300113792415, 0.870675983420831, -0.703546681708061	CVAEEER
MOLT-4	O15067_C1027	PFAS	-0.357161	0.507424	-0.453963272944378, -0.484785388507805, -0.757009113042442, 0.236106478888752, 0.425256632218697, -0.970442650277625, -0.495288161182422	CVAEEER
HCT-15	O15067_C1027	PFAS	-0.671404	0.0918359	-0.767778619665543, -0.584904801695612, -0.661529779218957	CVAEEER
JURKAT	O15067_C1044	PFAS	-0.334757	0.902267	-0.547269354185714, 0.103959272524438, -1.29226583978659, -1.38401773668679, 0.21654635146341, 0.894507409636196	MGPSYCLPPTFPK
MOLT-4	O15067_C1044	PFAS	-0.343145	0.735577	-1.10753750519457, -0.394501039861163, -1.19171333119386, 1.32795031059285, -0.668966768029715, -0.33896066723111, -0.194388167373572, -0.0516164587034091, -0.468567254239125	MGPSYCLPPTFPK
HCT-15	O15067_C1044	PFAS	-0.154634	0.242199	-0.35594129766973, -0.00255922064203519, 0.160411266065804, -0.0554462770898311, -0.501366961546582, -0.172903987492677	MGPSYCLPPTFPK
JURKAT	O15067_C108	PFAS	-0.179739	0.449018	-0.251230462037797, 0.0551417390737988, 0.564442017737327, -0.764390801656123, -0.336442547238735, -0.345956662624922	LNFSTPTSTNIVSVCR
MOLT-4	O15067_C108	PFAS	-0.183074	0.159949	0.0376257071030671, -0.113924555437816, -0.137542074176177, -0.186548661821925, -0.100253750807087, -0.440773935697044, -0.340101744297995	LNFSTPTSTNIVSVCR
HCT-15	O15067_C108	PFAS	-0.31543	0.0496073	-0.369900883919333, -0.272846077770214, -0.303542965481254	LNFSTPTSTNIVSVCR
JURKAT	O15067_C1285,1287	PFAS	2.46166	0.881388	1.95442663779553, 2.97871372366917, 3.84623392487615, 1.54250032271526, 2.71637728677758, 1.73172205997352	GLAPLHWADDDGNPTEQYPLNPNGSPGGVAGICSCDGR	Ligandable
MOLT-4	O15067_C1285,1287	PFAS	1.41498	0.25623	1.71597973073424, 1.57330706051281, 1.56144434961483, 1.35711394444842, 1.34860592530942, 0.820250651525916, 1.4375229965582, 1.35535284408257, 1.5652813160585	GLAPLHWADDDGNPTEQYPLNPNGSPGGVAGICSCDGR
HCT-15	O15067_C1285,1287	PFAS	2.18427	0.982486	2.0511267639309, 1.59269506300668, 4.1096727042369, 1.57943598681686, 1.56371193976246, 2.20896585654816	GLAPLHWADDDGNPTEQYPLNPNGSPGGVAGICSCDGR	Ligandable
JURKAT	O15067_C1338	PFAS	0.173716	0.664222	-0.21522239640645, 0.812741081117169, 0.216774864295275, -0.734537609536678, 0.788823158772888	NWTLEGSC
MOLT-4	O15067_C1338	PFAS	-0.0823356	0.256812	0.257607675974336, -0.19502364131076, 0.0926121491096672, 0.147116090589891, -0.256218075888303, -0.154397396035461, -0.468046175780811	NWTLEGSC
HCT-15	O15067_C1338	PFAS	0.0598302	0.404533	-0.351023805706723, 0.617615206480899, -0.00311495647937536, -0.0241557046045673	NWTLEGSC
JURKAT	O15067_C270	PFAS	1.0382	1.28059	0.284676145924203, 1.03672833699311, 0.481736498593967, 0.366186256075387, 0.921125697789006, 6.27031586063665, 0.464153468479795	FCDNSSAIQGK, FCDNSSAIQGK, FCDNSSAIQGKEVR
MOLT-4	O15067_C270	PFAS	0.145266	0.176343	0.37017707572657, 0.132304857749709, 0.124549372929291, 0.210689623466305, -0.136556468232445, 0.299954337031609, -0.0875801543111406, 0.0736277436774148, 0.320228180365359	FCDNSSAIQGK
HCT-15	O15067_C270	PFAS	0.0483457	0.556268	0.173376269009008, 0.134543826712844, 0.435123261859639, 0.460003238250386, -1.04612194809682, 0.133149426158867	FCDNSSAIQGK
JURKAT	O15067_C318	PFAS	0.431823	0.773788	-0.22417292109709, 1.78273758771744, 0.379493073219483, -0.144696256537086, 0.846640506504631, -0.0490632781293858	HVVFTAETHNFPTGVCPFSGATTGTGGR
MOLT-4	O15067_C318	PFAS	-0.325739	0.216689	-0.0687815070304769, -0.389828193174237, -0.430527770807277, 0.0599068227084525, -0.406288022755215, -0.257493707267749, -0.278940353172891, -0.539142068425398, -0.620558474901575	HVVFTAETHNFPTGVCPFSGATTGTGGR
HCT-15	O15067_C318	PFAS	-0.140947	0.0895521	-0.149375242862217, -0.0709085896555139, -0.259307406925123, -0.0116096692175652, -0.206818424748449, -0.147664805941086	HVVFTAETHNFPTGVCPFSGATTGTGGR
JURKAT	O15067_C336	PFAS	0.127636	0.536478	-0.293522425677912, 0.909648760475907, 0.0157655287331421, -0.121346115281175	IRDVQCTGR
MOLT-4	O15067_C336	PFAS	-0.0447612	0.397455	0.107978954301817, -0.495928674626821, 0.2536660715349	IRDVQCTGR
HCT-15	O15067_C336	PFAS	0.00663392	0.298245	-0.324368850854213, 0.254462946220594, 0.0898076683027267	IRDVQCTGR
JURKAT	O15067_C502	PFAS	0.327944	0.655136	0.299641100692146, 1.37860364426657, 0.375588875510916, -0.635239474359193, 0.504349728448947, 0.0447222874686121	ACVEAPK
MOLT-4	O15067_C502	PFAS	-0.548837	0.411767	-0.877528850235343, -0.357742786300233, -0.290941226039577, -1.08851959399544, -0.129450244830568	ACVEAPK
HCT-15	O15067_C502	PFAS	0.475112	2.11139	-0.415250085497207, -0.148638109969871, -0.0882585771593652, 4.73143733081456, -1.00206311649733, -0.226553790332948	ACVEAPK
JURKAT	O15067_C512	PFAS	-0.122636	0.678466	-0.771095458319254, 0.582306249955061, -0.179118228952777	GNPICSLHDQGAGGNGNVLK
JURKAT	O15067_C584,587	PFAS	0.0380122	0.571506	-0.366103683843875, 0.442128123064296	ERCPACFVGTITGDRR
MOLT-4	O15067_C584,587	PFAS	-0.0775151	0.365907	-0.0182155144063222, -0.454267676366788, 0.402003915091101, -0.239581044648182	ERCPACFVGTITGDRR
JURKAT	O15067_C606	PFAS	2.04845	1.12856	1.03215623313215, 1.14232325361045, 5.10317301199208, 1.96076813564108, 5.40365609986527, 1.37469081753056, 1.07375978563844, 0.985940669984068, 1.46514275639854, 1.78733068546015	IVLVDDRECPVR, IVLVDDRECPVRR, IVLVDDRECPVRR
MOLT-4	O15067_C606	PFAS	0.488079	0.803274	0.438198183129773, 1.17914045027748, 0.624577727476032, 0.583156605176357, -1.28871974366569, 0.937922255748802, 0.969045591376283, 1.03477436392347, -3.41348304058066, 0.580574500503872, 0.970984944835805, 1.16889726635566, -0.0855574734745723, 1.56176060307808, 1.09771469612319, 0.758448723948635, 0.786213981325683, 0.881764282740933	IVLVDDRECPVR, IVLVDDRECPVRR
HCT-15	O15067_C606	PFAS	1.10038	0.623071	1.69868644104732, 0.997784724655629, 1.71068453841152, 1.20114360201748, 1.74121195377239, 1.42125827684323, 1.63161237982339, 0.853865290331606, -0.541559842346876, 0.291391066247961, 1.09923671379915	IVLVDDRECPVR, IVLVDDRECPVRR, IVLVDDRECPVRR
JURKAT	O15067_C66	PFAS	1.06537	0.447013	0.586981963151872, 0.702444634727937, 1.51264574335511, 1.58898468568489, 0.875021670519885, 0.871308086334752, 0.592064271673248, 1.1722428405153, 1.51584418371395, 1.89274133230746, 0.832643979547823, 0.641562623112993	KLMWLFGCPLLLDDVAR, LMWLFGCPLLLDDVAR
MOLT-4	O15067_C66	PFAS	0.584749	0.18683	0.547534718647929, 0.664288784832459, 0.343040898996741, 0.382007399119765, 0.4123139926709, 0.60019927562099, 0.653671688493462, 0.769708516023405, 0.372007762200218, 0.429893718689178, 1.20044424443212, 0.449544185447565, 0.669075901955017, 0.579424592351941, 1.0676478765635, 0.253761807194158, 0.461837743402572	KLMWLFGCPLLLDDVAR, LMWLFGCPLLLDDVAR, KLMWLFGCPLLLDDVAR
HCT-15	O15067_C66	PFAS	0.805617	0.179542	0.430697681390282, 1.70763715961451, 0.629453121702764, 0.616189457777298, 0.861976745664439, 0.935147839128823, 0.597686712603591, 0.845094418658935, 0.692261322355618, 1.00784528861161, 0.74572909457878	KLMWLFGCPLLLDDVAR, LMWLFGCPLLLDDVAR, KLMWLFGCPLLLDDVAR
JURKAT	O15067_C871	PFAS	0.512698	1.73936	-0.211332042286607, 3.62009696828318, -0.245267112154679, -0.413796662269139, -0.186208731399186	LGGTALAQCFSQLGEHPPDLDLPENLVR
MOLT-4	O15067_C871	PFAS	-0.157508	0.496454	0.479589588668384, -0.250389238521468, -0.516806276834595, -0.65227469905105, -0.872353849574985, -0.0283701475991185, 0.354168387799199, 0.226373383333649	LGGTALAQCFSQLGEHPPDLDLPENLVR
HCT-15	O15067_C871	PFAS	-0.342639	0.0174966	-0.322516481511697, -0.354265716862561, -0.351134146963534	LGGTALAQCFSQLGEHPPDLDLPENLVR
MOLT-4	O15084_C387,388	ANKRD28	-0.182812	NA	-0.182812	GIHGMFPLHLAALSGFSDCCR
JURKAT	O15084_C487	ANKRD28	-0.0800423	0.434746	0.22736945615929, -0.387454070154461	CLEYLLR
HCT-15	O15084_C487	ANKRD28	0.701941	NA	0.701941	CLEYLLR
JURKAT	O15084_C701	ANKRD28	0.505888	0.271073	0.265826620764106, 0.799868141088423, 0.451968312889703	GAVTGHEECVDALLQHGAK
MOLT-4	O15084_C701	ANKRD28	1.21838	0.268213	1.46088567125013, 1.26396659453784, 0.930301597420315	GAVTGHEECVDALLQHGAK
HCT-15	O15084_C701	ANKRD28	0.593737	0.579868	1.07515414951335, -0.0499916702999719, 0.756047650934112	GAVTGHEECVDALLQHGAK
JURKAT	O15091_C367	KIAA0391	3.62213	NA	3.62213	TIESIQLSPEEYECLKGK
HCT-15	O15091_C367	KIAA0391	2.11664	1.47159	1.07606840268113, 3.1572070581945	TIESIQLSPEEYECLKGK
JURKAT	O15111_C113,114	CHUK	4.32193	NA	4.32193	LLNKPENCCGLKESQILSLLSDIGSGIR
HCT-15	O15111_C371	CHUK	1.45781	NA	1.45781	KPASQCVLDGVR
JURKAT	O15111_C379	CHUK	2.28197	NA	2.28197	GCDSYMVYLFDKSK
MOLT-4	O15111_C379	CHUK	4.32193	NA	4.32193	GCDSYMVYLFDKSK
HCT-15	O15111_C379	CHUK	0.565932	0.410386	0.275745576512866, 0.856118490411893	GCDSYMVYLFDKSK
JURKAT	O15111_C406	CHUK	4.97917	NA	4.97917	SLSDCVNYIVQDSK
JURKAT	O15111_C658	CHUK	-0.219232	NA	-0.219232	IACTQSSAR
HCT-15	O15111_C658	CHUK	-0.36487	0.333345	-0.129159146384173, -0.600580072820189	IACTQSSAR
MOLT-4	O15111_C77,98	CHUK	1.03464	NA	1.03464	ACDVPEELNILIHDVPLLAMEYCSGGDLRK
HCT-15	O15111_C77,98	CHUK	0.747458	0.99171	2.82701167206455, 0.169688333903672, -0.376726988658822, 1.12075171757811	ACDVPEELNILIHDVPLLAMEYCSGGDLRK, ACDVPEELNILIHDVPLLAMEYCSGGDLRKLLNK, ACDVPEELNILIHDVPLLAMEYCSGGDLRK
JURKAT	O15117_C748	FYB1	-5.85643	NA	-5.85643	DLQVKPGESLEVIQTTDDTKVLCR
JURKAT	O15143_C13	ARPC1B	-0.0783364	0.302211	0.0945977052401028, -0.152364149314424, 0.366331419978702, 0.544666641379721, -0.124523040627101, -0.655511196538843, 0.0522499560122409, -0.286696350507203, -0.766188428504906, 0.671738218959592, -0.47275890071494, -0.211578367403288	AYHSFLVEPISCHAWNK, AYHSFLVEPISCHAWNKDR
MOLT-4	O15143_C13	ARPC1B	-0.392371	0.493511	0.0532713253275709, -2.39142289055102, -0.271775641919168, -0.22924830665584, -0.416862012548139, -0.112122700483566, -0.0993316981204907, -0.482827193635069	AYHSFLVEPISCHAWNKDR, AYHSFLVEPISCHAWNK, AYHSFLVEPISCHAWNKDR, AYHSFLVEPISCHAWNK
HCT-15	O15143_C13	ARPC1B	-0.0695641	0.489227	2.35382606331586, -0.670849954559324, -0.367781760195713, -0.221043890888496, -0.445234814675382, -0.34694939740411, 0.0222934722737682, 0.221981324235225	AYHSFLVEPISCHAWNK, AYHSFLVEPISCHAWNKDR, AYHSFLVEPISCHAWNKDR, AYHSFLVEPISCHAWNK
JURKAT	O15143_C13,26	ARPC1B	3.25216	NA	3.25216	AYHSFLVEPISCHAWNKDRTQIAICPNNHEVHIYEK
MOLT-4	O15143_C13,26	ARPC1B	0.350136	0.159904	-0.0425592429024615, 0.516693484319618, 0.463205543596627	AYHSFLVEPISCHAWNKDRTQIAICPNNHEVHIYEK
JURKAT	O15143_C162	ARPC1B	-0.166439	0.240245	-0.321733746085233, 0.110282254544552, -0.287864945296831	STVLSLDWHPNNVLLAAGSCDFK
HCT-15	O15143_C162	ARPC1B	-0.297248	0.308915	-0.5328966255945, -0.411331108060975, 0.0524826464206221	STVLSLDWHPNNVLLAAGSCDFK
JURKAT	O15143_C227	ARPC1B	-1.24084	NA	-1.24084	VAWVSHDSTVCLADADKK
JURKAT	O15143_C26	ARPC1B	1.96126	3.14214	5.58493922554799, 0.306771698504684, -0.00793695002294994	TQIAICPNNHEVHIYEK
MOLT-4	O15143_C26	ARPC1B	-0.33305	0.337341	-0.799340368061448, -0.25347450543824, 0.0255142126587864, -0.092620964631522, -0.545327446161555	TQIAICPNNHEVHIYEK
HCT-15	O15143_C26	ARPC1B	2.35631	0.266798	2.51729874020274, 2.04834035747185, 2.50327898920859	TQIAICPNNHEVHIYEK	Ligandable
JURKAT	O15143_C342,346	ARPC1B	0.863641	0.248036	1.03902880290166, 0.688253511133888	CSQFCTTGMDGGMSIWDVK
MOLT-4	O15143_C342,346	ARPC1B	1.88025	0.0550628	1.84131143702535, 1.91918203798426	CSQFCTTGMDGGMSIWDVK
HCT-15	O15143_C342,346	ARPC1B	0.12417	0.167675	0.316858643493815, 0.0114484001630246, 0.0442026534823326	CSQFCTTGMDGGMSIWDVK
JURKAT	O15143_C70	ARPC1B	0.629011	1.07052	-1.17816365105689, -0.0348470325290095, 1.21317231794844, 1.28036625447014	IVTCGTDR, IVTCGTDRNAYVWTLK, IVTCGTDR
MOLT-4	O15143_C70	ARPC1B	-0.844919	NA	-0.844919	IVTCGTDR
HCT-15	O15143_C70	ARPC1B	-0.398513	2.27296	0.774861643172103, 1.0479604428381, -3.01836008098614	IVTCGTDR
JURKAT	O15144_C120	ARPC2	-0.0662743	0.209663	-0.416309125980642, -0.151042103180123, 0.529217609480772, 0.00560930221557779, 0.346605208768227, -0.253010935906584, 0.125250072092727, -0.879185805094765, 0.0357739787011389, -0.0140002844963631, 0.206687749191612, -0.246144049032532, 0.179207517673524	NCFASVFEK, NCFASVFEKYFQFQEEGKEGENR, RNCFASVFEK, NCFASVFEK, NCFASVFEKYFQFQEEGKEGENR
MOLT-4	O15144_C120	ARPC2	0.123212	0.257318	-0.178711327127312, 0.519884340128823, -0.279878825781057, 0.514139362370281, -0.166760511144211, 0.143259588741769, 0.0198197552806314, 0.562450363209501, -0.278589000506082, 0.673501708070609, 0.22430262049892, -0.365910865052677, 0.635054614926903, -0.259216631378542, 0.405744663557698, -0.414345950828657, -0.171991291621518	NCFASVFEK, NCFASVFEKYFQFQEEGKEGENR, NCFASVFEKYFQFQEEGKEGENR
HCT-15	O15144_C120	ARPC2	-0.0744132	0.161629	-0.419971279840984, 0.377583417230207, -0.230928429267096, 0.195455063109132, -0.300117189780527, 0.259393153951504, -0.272809923192049, 0.0303793100402378, -0.607921341655772, -0.132607669147779, -0.362859309486957, 0.571445235829447	NCFASVFEK, NCFASVFEKYFQFQEEGKEGENR
MOLT-4	O15144_C257	ARPC2	0.237087	NA	0.237087	DNTINLIHTFRDYLHYHIKCSK
JURKAT	O15145_C162	ARPC3	0.89039	0.542705	0.309592882300212, 0.508255767268105, -0.0928849730242179, 1.29064124798391, 1.94306689174403, 0.578222198022749, 0.85330013109548, -0.0759180314825965, 0.969032940015384, 1.43435678365551, 0.434282200790916	VFDPQNDKPSKWWTCFVK, WWTCFVK, WWTCFVKR, VFDPQNDKPSKWWTCFVK, WWTCFVKR, VFDPQNDKPSKWWTCFVK
MOLT-4	O15145_C162	ARPC3	-0.0342658	0.241691	-0.0983339041286749, -0.0908283796756794, 0.0778264053247503, -0.288511563062918, 0.480409092088574, -0.00856208075598713, 0.222300076689297, -0.606180675919236, 0.0891287753403719, 0.228413139684859, -0.627922080187412, 0.0910865135153206, -0.0533343582257128, -0.00433401687350209	VFDPQNDKPSKWWTCFVK, WWTCFVKR, VFDPQNDKPSKWWTCFVK, WWTCFVK, WWTCFVKR, VFDPQNDKPSKWWTCFVK
HCT-15	O15145_C162	ARPC3	-0.367344	0.664903	-3.48703916329552, 0.0744822072492377, -0.331152718631486, -0.0871208942763648, -0.158892555520671, 0.0948104945766855, 0.322399387948526, -0.361229802551358, -0.218283807358429, -0.0649334423725039, -0.150486850640171	VFDPQNDKPSKWWTCFVK, WWTCFVK, VFDPQNDKPSKWWTCFVK, WWTCFVK, WWTCFVKR, VFDPQNDKPSKWWTCFVK
HCT-15	O15156_C23	ZBTB7B	2.84123	2.09402	4.32192809488736, 1.36053246208818	GSPEDDLIGIPFPDHSSELLSCLNEQR
JURKAT	O15160_C256	POLR1C	-0.239714	0.305386	-0.184655308222713, -0.680040178344213, -0.11283759320682, 0.018678161639148	CFSPGVIEVQEVQGK
MOLT-4	O15160_C256	POLR1C	0.37636	1.88668	2.57589027053161, -1.88262703356638, -0.200518267090651, 1.01269324238355	CFSPGVIEVQEVQGK
HCT-15	O15160_C256	POLR1C	0.183173	0.498724	-0.157827120623536, 0.581279208633772, 0.583843950675384, -0.522587573501709, 0.431156948230602	CFSPGVIEVQEVQGK
HCT-15	O15164_C394,408	TRIM24	1.71199	NA	1.71199	CDASPVTNNTIQFHCDPSFWAQNIINLGSLVIEDKESQPQMPK
MOLT-4	O15164_C56,59	TRIM24	-1.2584	0.998705	-2.40151444728209, -0.555028361163214, -0.818646921668163	LNLLDTCAVCHQNIQSR
HCT-15	O15164_C56,59	TRIM24	-0.323765	NA	-0.323765	LNLLDTCAVCHQNIQSR
JURKAT	O15164_C73,78	TRIM24	4.80584	NA	4.80584	LLPCLHSFCQR
MOLT-4	O15164_C73,78	TRIM24	-0.268331	1.08415	0.635700188190699, -0.211608339497212, -2.2840538199655, -0.323609107879155, 0.719198596814014, -0.145613337726075	LLPCLHSFCQR
HCT-15	O15164_C73,78	TRIM24	0.0306083	0.289237	-0.0244110614593906, -0.0451767881887557, 0.190080860939579, -0.442203398486726, 0.0767446620180886, 0.428615497169492	LLPCLHSFCQR
MOLT-4	O15164_C81	TRIM24	-4.32193	NA	-4.32193	CLPAPQR
JURKAT	O15164_C852,867,870	TRIM24	4.32193	NA	4.32193	VFHLSCHVPTLTNFPSGEWICTFCR
MOLT-4	O15164_C852,867,870	TRIM24	0.410758	0.161284	0.524803764306537, 0.296713063841599	VFHLSCHVPTLTNFPSGEWICTFCR
HCT-15	O15164_C852,867,870	TRIM24	0.11448	NA	0.11448	VFHLSCHVPTLTNFPSGEWICTFCR
JURKAT	O15173_C159	PGRMC2	-1.14769	0.0442253	-1.11641691412519, -1.17896090593102	GLATFCLDKDALRDEYDDLSDLNAVQMESVR
MOLT-4	O15173_C159	PGRMC2	-0.568406	0.313396	-0.33729696779521, -0.13285561188004, -0.786960320935671, -0.764284613120806, -0.820632854371645	GLATFCLDKDALRDEYDDLSDLNAVQMESVR
HCT-15	O15173_C159	PGRMC2	-0.0351312	0.185888	0.0311566598426717, 0.115885049700008, 0.117216532591081, -0.378233270390269, -0.00208662591590807, -0.0947255703580426	GLATFCLDKDALRDEYDDLSDLNAVQMESVR
JURKAT	O15213_C456	WDR46	1.12411	1.25329	2.01032116365378, 0.237906646264293	LSGPVHGLQFCPFEDVLGVGHTGGITSMLVPGAGEPNFDGLESNPYR
JURKAT	O15213_C515	WDR46	-0.331043	1.53019	0.750968112707253, -1.41305326739415	ALLEKVPAELICLDPR
MOLT-4	O15213_C515	WDR46	-0.185539	0.301341	-0.358335294535251, 0.251583825746838, -0.40866712989531, -0.226736817002262	ALLEKVPAELICLDPR
HCT-15	O15213_C515	WDR46	-0.203257	0.573623	-0.404145779693979, -0.64941753297107, 0.443790903944756	ALLEKVPAELICLDPR
JURKAT	O15226_C242	NKRF	0.0859131	NA	0.0859131	LLTDGYACEVR
MOLT-4	O15226_C242	NKRF	0.14871	NA	0.14871	LLTDGYACEVR
HCT-15	O15226_C242	NKRF	-0.22222	NA	-0.22222	LLTDGYACEVR
JURKAT	O15226_C246	NKRF	-3.48542	1.183	-2.64891222466793, -4.32192809488736	CQNIYLTTGYAGSK
MOLT-4	O15226_C246	NKRF	-1.50378	0.325794	-1.7926171171582, -1.5681059790156, -1.15062525333068	CQNIYLTTGYAGSK
HCT-15	O15226_C246	NKRF	0.679419	NA	0.679419	CQNIYLTTGYAGSK
JURKAT	O15226_C37	NKRF	0.908827	1.1954	2.38920409545776, -0.136027584347266, 0.530089565865443, 1.94993488361712, -0.189065012061024	HLSTCDGQNPPKK, HLSTCDGQNPPK
MOLT-4	O15226_C37	NKRF	0.779702	0.424823	0.960488009901993, 0.863631441957917, 0.941299567088924, 0.428216389041883, 0.146388747757659, 1.33818632422204	HLSTCDGQNPPKK, HLSTCDGQNPPK
HCT-15	O15226_C37	NKRF	1.14661	0.597956	1.64689133667868, 1.11872978832046, 2.05496824976516, 0.534462002279645, 0.618306183255013, 0.906291880043737	HLSTCDGQNPPKK, HLSTCDGQNPPK
HCT-15	O15226_C386	NKRF	0.28986	NA	0.28986	VFLQDHCLAEGYGTKK
JURKAT	O15226_C424	NKRF	2.8234	0.611141	2.86768511246129, 2.19131439361987, 3.41118640180322	SSQCHTGSSPR	Ligandable
MOLT-4	O15226_C424	NKRF	1.2978	1.13591	0.733946997804698, 0.582256511948712, 0.361458452212101, 2.96786176947002, 2.52110820552689, 0.620178650481359	SSQCHTGSSPR
HCT-15	O15226_C424	NKRF	0.822027	0.399657	0.806403593547077, 0.954067950140958, 1.18760126427432, 0.150089222679381, 1.01197331254039	SSQCHTGSSPR
JURKAT	O15226_C453	NKRF	-4.32193	NA	-4.32193	DIKDLVVYENSSNPVCTLNDTAQFNR
JURKAT	O15228_C54	GNPAT	4.32193	NA	4.32193	CYTPLVYK
MOLT-4	O15228_C54	GNPAT	2.94897	2.11188	5.59280796038272, 1.60217474277931, 4.32192809488736, 0.0460891848100911, 1.80890733554666	CYTPLVYK
HCT-15	O15228_C54	GNPAT	3.1615	1.08849	4.32192809488736, 3.21496056496189, 3.41133874657621, 1.69775577547219	CYTPLVYK
JURKAT	O15228_C635	GNPAT	0.294462	NA	0.294462	NALAACVR
HCT-15	O15228_C635	GNPAT	-2.55822	NA	-2.55822	NALAACVR
JURKAT	O15228_C650	GNPAT	-0.0181349	1.15079	0.795597779850465, -0.831867635992597	KINNNCIFNVNEPATTK
JURKAT	O15228_C650,668	GNPAT	1.93766	NA	1.93766	KINNNCIFNVNEPATTKLEEMLGCK
JURKAT	O15228_C66	GNPAT	1.32167	0.660934	1.57702376373913, 2.13710074670158, 0.726799497055783, 0.845754479197649	GITPCKPIDIK
MOLT-4	O15228_C66	GNPAT	0.940172	0.221207	1.28158002729879, 0.762718808957073, 1.06186886339418, 0.817310912966372, 1.0222648526021, 0.695285860761523	GITPCKPIDIK
HCT-15	O15228_C66	GNPAT	0.776889	0.232005	0.791444120715333, 0.683825940055311, 1.08957041536324, 0.542715802336929	GITPCKPIDIK
JURKAT	O15228_C668	GNPAT	0.16314	0.0693181	0.212155108060435, 0.114124535250909	LEEMLGCK
MOLT-4	O15228_C668	GNPAT	-0.741797	2.42294	0.950600391114919, -0.0705196192317575, -4.32192809488736, 0.474658189050769	LEEMLGCK
HCT-15	O15228_C668	GNPAT	0.855998	1.42323	-0.246796617302847, 2.46260161981202, 0.352187729260136	LEEMLGCK
JURKAT	O15228_C73	GNPAT	1.37465	0.407303	1.08663886979841, 1.66265164440503	CSVLNSEEIHYVIK
HCT-15	O15228_C73	GNPAT	-0.107736	0.0802425	-0.171480250878888, -0.134098556507852, -0.017628252786649	CSVLNSEEIHYVIK
HCT-15	O15231_C262	ZNF185	-4.32193	NA	-4.32193	AIWIECLPSMPSPAGSQELSSR
HCT-15	O15231_C317	ZNF185	0.974619	0.112851	0.851717919211664, 0.998560166346003, 1.07357757731439	SSPGNKDKEAPCSR
HCT-15	O15231_C466	ZNF185	0.421911	0.786875	0.599072102089355, -0.706693665697696, 0.674291313280312, 1.12097361845623	RESCGSSVLTDFEGKDVATK, ESCGSSVLTDFEGKDVATK
HCT-15	O15231_C532	ZNF185	1.40237	0.15473	1.51177617514805, 1.29295431121296	RESCTSR
HCT-15	O15231_C629,632	ZNF185	0.150319	0.791192	-0.608540583496104, 0.970297702816811, 0.089199589100537	TTGGICTYCNR
HCT-15	O15231_C658,661	ZNF185	0.415426	0.379408	-0.0442235575854535, 1.00020120567027, 0.455004440870362, 0.27211602679536, 0.394031251617785	CGICSKPMGDLLDQIFIHR
HCT-15	O15231_C681	ZNF185	-0.0933104	0.2607	-0.27765292988809, 0.0910321004795087	DTIHCGK
JURKAT	O15234_C36	CASC3	2.56094	NA	2.56094	GGGSCSGSAGGGGSGSLPSQR
JURKAT	O15235_C132	MRPS12	-1.10466	NA	-4.32400130833163, 2.11468217395737	GKYDCGHVQK, GKYDCGHVQKK
MOLT-4	O15235_C132	MRPS12	-0.736777	1.19685	-3.30458679398722, 0.948818577138618, 0.618020240143231, -3.79755613356207, 0.496621585696137	GKYDCGHVQK, GKYDCGHVQKK, GKYDCGHVQKK
HCT-15	O15235_C132	MRPS12	1.15962	0.168081	1.00335268671413, 1.33743638909999, 1.13806879814035	GKYDCGHVQKK
JURKAT	O15235_C64	MRPS12	3.23688	NA	3.23688	GVVLCTFTR
MOLT-4	O15235_C64	MRPS12	0.420412	0.368761	0.973543228776397, 0.606740223801488, 0.437181474075908, 0.306487434997229, -0.145395520951527, 0.343915053134897	GVVLCTFTR
HCT-15	O15235_C64	MRPS12	0.898971	0.199084	0.747602964504441, 0.912641043279387, 1.12736134992235, 1.05257650805051, 0.654673391381741	GVVLCTFTR
HCT-15	O15235_C93	MRPS12	4.32193	NA	4.32193	EAVCFIPGEGHTLQEHQIVLVEGGR
JURKAT	O15254_C448,478	ACOX3	1.41699	2.33692	3.54113254611771, 2.83265769215723, 4.30306554108222, -1.86969716215877, 0.0814390644587886, 3.03651002773679, 0.491897245511539	LGVLRDDNDPNCTYEGDNNILLQQTSNYLLGLLAHQVHDGACFR
MOLT-4	O15254_C448,478	ACOX3	0.639004	0.749034	0.428892111568194, 0.432512081125772, 0.114989974447926, 0.775662721074224, -0.248374221538848, 2.10455652487922, 0.864787005135443	LGVLRDDNDPNCTYEGDNNILLQQTSNYLLGLLAHQVHDGACFR
HCT-15	O15254_C448,478	ACOX3	-0.161684	1.7542	0.756477630660512, 1.85368257528888, 1.33431502733054, 0.926089462241497, -2.29281530343323, -1.79217304754469	LGVLRDDNDPNCTYEGDNNILLQQTSNYLLGLLAHQVHDGACFR
JURKAT	O15260_C32	SURF4	-0.426867	0.562635	-0.707505778256844, -0.431881397218911, 0.360200219546467, -0.928279878296938	LCLISTFLEDGIR
MOLT-4	O15260_C32	SURF4	-0.332976	0.415783	-0.626978760079129, -0.0389723606612737	LCLISTFLEDGIR
HCT-15	O15260_C32	SURF4	0.00284238	0.313686	0.305379344370618, -0.365728900721599, -0.145308688759637, 0.217027755019725	LCLISTFLEDGIR
HCT-15	O15264_C162	MAPK13	-0.162927	0.183764	-0.241924534276689, -0.293982646959298, 0.0471252437597967	DLKPGNLAVNEDCELK
HCT-15	O15264_C40	MAPK13	-0.715265	0.894877	-1.34803836440191, -0.0824916099923546	TYVSPTHVGSGAYGSVCSAIDKR
JURKAT	O15269_C100	SPTLC1	0.047214	NA	0.047214	TVVNGKECINFASFNFLGLLDNPR
HCT-15	O15269_C100	SPTLC1	0.240234	1.05207	-0.231906661647907, -0.479916582843394, 0.502923679464797, -0.0660649182667362, 0.0756480683221797, -0.451513186641645, 2.31066006717592	TVVNGKECINFASFNFLGLLDNPR, ECINFASFNFLGLLDNPR, TVVNGKECINFASFNFLGLLDNPR
HCT-15	O15269_C133	SPTLC1	1.0511	0.141453	0.944162449546399, 1.21148968984859, 0.997643892616699	YGVGTCGPR
JURKAT	O15269_C192	SPTLC1	1.05645	NA	1.05645	AACFAIQK
MOLT-4	O15269_C192	SPTLC1	0.0778844	0.324369	-0.151479252968158, 0.307248067624648	AACFAIQK
HCT-15	O15269_C192	SPTLC1	0.417529	0.324949	0.0952392554555064, 0.367258363281855, 0.338668248743082, 0.0950848521430975, 0.727191635174573, 0.881729934845743	AACFAIQK
HCT-15	O15269_C318,319	SPTLC1	-1.34106	1.34682	-1.95777586904865, -0.216272946809921, -4.32192809488736, 0.196280785231931, 0.211086220645399	GVTEHYGINIDDIDLISANMENALASIGGFCCGR
JURKAT	O15269_C419	SPTLC1	-0.774919	0.576459	-0.337045161445002, -1.26945181253947, -0.217905613589764, -1.27527226998493	LLQEIVDQCMNR
MOLT-4	O15269_C419	SPTLC1	0.32614	0.478769	-0.364124374210691, 0.369923705654669, 0.661815384827434, 0.63694560989519	LLQEIVDQCMNR
HCT-15	O15269_C419	SPTLC1	-0.290504	0.490265	-0.0238454073015537, 0.151242351229564, 0.219896712038649, -0.931390791186857, -0.800047193932155, -0.35887753815773	LLQEIVDQCMNR
MOLT-4	O15269_C438	SPTLC1	1.00314	0.182193	1.13196682912048, 0.874306757158037	CLPPPSIR
HCT-15	O15269_C438	SPTLC1	1.65041	0.22693	1.62963065448641, 1.47145406747996, 1.97620556562063, 1.52434777749315	CLPPPSIR
JURKAT	O15270_C188	SPTLC2	-0.189983	0.817015	0.387733904033625, -0.76769999813583	NTGSCQEAAAK
HCT-15	O15270_C188	SPTLC2	0.308386	0.092723	0.24361651606853, 0.41460317771599, 0.266937913222774	NTGSCQEAAAK
HCT-15	O15270_C19	SPTLC2	4.33155	0.0166663	4.32192809488736, 4.35079488799779	ANGCVANGEVR	Ligandable
HCT-15	O15270_C204	SPTLC2	0.249192	NA	0.249192	VLEEYGAGVCSTR
JURKAT	O15270_C438	SPTLC2	-0.449635	NA	-0.449635	ECVQQLAENTR
HCT-15	O15270_C438	SPTLC2	-0.124505	NA	-0.124505	ECVQQLAENTR
JURKAT	O15294_C315	OGT	0.684212	2.03702	-0.756181004432681, 2.12460506044771	GSVAEAEDCYNTALR
MOLT-4	O15294_C315	OGT	-1.88129	NA	-1.88129	GSVAEAEDCYNTALR
HCT-15	O15294_C315	OGT	-0.258134	NA	-0.258134	GSVAEAEDCYNTALR
JURKAT	O15294_C323	OGT	0.675261	1.46072	-0.0397426776529838, 2.35574090610881, -0.290216545129547	LCPTHADSLNNLANIKR
MOLT-4	O15294_C323	OGT	-0.239553	0.350431	-0.142846181989221, -0.495270100473803, -0.306089525525598, 0.256510189997678, -0.692483302987236, -0.456389327588963, 0.15969613956166	LCPTHADSLNNLANIKR
HCT-15	O15294_C323	OGT	0.0356232	0.120211	0.107013488653541, 0.103021857446337, -0.103165843406309	LCPTHADSLNNLANIKR
JURKAT	O15294_C417	OGT	2.17013	NA	1.1433103389488, 3.19695580436272	EMQDVQGALQCYTR, ISPTFADAYSNMGNTLKEMQDVQGALQCYTR
MOLT-4	O15294_C417	OGT	0.768185	NA	0.768185	ISPTFADAYSNMGNTLKEMQDVQGALQCYTR
HCT-15	O15294_C417	OGT	1.4122	NA	1.4122	ISPTFADAYSNMGNTLKEMQDVQGALQCYTR
MOLT-4	O15294_C620	OGT	0.274601	3.42309	-2.14589141102831, 2.69509264412409	VMAEANHFIDLSQIPCNGK
HCT-15	O15294_C620	OGT	3.1313	3.00319	6.26974407456486, 2.25051355131431, -1.57399546651672, 4.75238840559163, 3.9578516440836	VMAEANHFIDLSQIPCNGK
JURKAT	O15304_C127,130	SIVA1	1.37097	NA	1.37097	AVCGQCER
MOLT-4	O15304_C127,130	SIVA1	0.83843	0.267503	0.64927734129437, 1.02758309167297	AVCGQCER
MOLT-4	O15304_C135,138	SIVA1	0.135127	0.642041	0.797766594538379, 0.091728174178447, -0.389415094926018, -0.578813613500138	ALCGQCVR
JURKAT	O15304_C6	SIVA1	1.40323	0.981756	2.09743292666942, 0.709020899637263	SCPFADVAPLQLK
MOLT-4	O15304_C6	SIVA1	2.21874	1.73281	0.259642420537884, 3.55056655465263, 2.84600029753442	SCPFADVAPLQLK
MOLT-4	O15304_C62	SIVA1	1.87148	1.54517	3.20278625284635, 2.23455272996031, 0.177104847301604	LLFLGAQAYLDHVWDEGCAVVHLPESPKPGPTGAPR
MOLT-4	O15305_C103	PMM2	-0.389298	0.198631	-0.529751115200822, -0.248844886411159	QNIQSHLGEALIQDLINYCLSYIAK
HCT-15	O15305_C103	PMM2	-0.034043	0.468971	-0.398804347664918, 0.494957976205313, -0.198282662942657	QNIQSHLGEALIQDLINYCLSYIAK
JURKAT	O15305_C136	PMM2	-0.171637	0.545664	-0.222649959677811, 0.39774264723246, -0.690003042229328	SCSQEER
MOLT-4	O15305_C136	PMM2	-1.46769	1.70684	-0.0421827986290076, -1.00177371507885, -3.35910869865378	SCSQEER
HCT-15	O15305_C136	PMM2	-0.455092	0.118465	-0.501643548120083, -0.320422720985785, -0.543210827342662	SCSQEER
JURKAT	O15305_C241	PMM2	-0.343998	0.345181	-0.734782007255416, -0.0806639987700368, -0.216549192811946	RICELLFS, ICELLFS
MOLT-4	O15305_C241	PMM2	-0.856273	1.02969	-0.533086744139325, -0.0269429377810504, 0.304348257662232, -4.32192809488736	ICELLFS, ICELLFS, RICELLFS
HCT-15	O15305_C241	PMM2	-0.294834	0.310076	-0.719843339724047, -0.214970857180654, -0.69442610430831, -0.229252338705366, -0.0937502393996302, -0.351527539439291, -0.475559076623164, -0.291964603043206, -0.409967312719648, 0.866928173645135	ICELLFS, RICELLFS, ICELLFS
JURKAT	O15305_C9	PMM2	-0.362735	0.329033	-0.595396448696121, -0.130074211627412	AAPGPALCLFDVDGTLTAPR
MOLT-4	O15305_C9	PMM2	-1.06569	0.778366	-1.61608072669362, -0.515304308897944	AAPGPALCLFDVDGTLTAPR
HCT-15	O15305_C9	PMM2	-0.427775	0.0939285	-0.534690185958473, -0.358524031289853, -0.390110907513003	AAPGPALCLFDVDGTLTAPR
HCT-15	O15320_C131	CTAGE5	1.6652	NA	1.32833060853737, 2.00206832785942	DASFEKEATEAQSLEATCEKLNR, EATEAQSLEATCEK
HCT-15	O15320_C147	CTAGE5	0.128955	0.285949	0.000417341523732631, -0.306835657537117, 0.759607842117952, 0.0567923200394219, 0.82059268421415, -0.214064581725168, 0.72242993893269, -0.242969174064026	SNSELEDEILCLEKELKEEK, SNSELEDEILCLEK, SNSELEDEILCLEKELKEEK
HCT-15	O15320_C628	CTAGE5	2.51772	0.631796	2.07096995549963, 2.96446488002983	FCSNSGR	Ligandable
JURKAT	O15347_C104	HMGB3	-0.157159	0.226005	-0.395695152118154, 0.0475331352628698, -0.270281732106949, -0.250015829382823, 0.193422187195677, -0.26791830250043	RPPSGFFLFCSEFRPK
MOLT-4	O15347_C104	HMGB3	-0.0922548	0.127365	-0.0585873915690527, -0.158755999363983, -0.252055007318556, 0.0217640089617319, 0.052694417997825, -0.282096699427031, 0.0371053540640288, -0.172255603249555, -0.0181060540490304	RPPSGFFLFCSEFRPK
HCT-15	O15347_C104	HMGB3	-0.205964	0.132475	-0.374308746619073, -0.243948782921208, -0.252572033227943, -0.253895464997958, -0.119701456542488, 0.0086395969634576	RPPSGFFLFCSEFRPK
JURKAT	O15347_C23	HMGB3	0.403859	0.721788	0.77273329100629, -1.81413248705034, 0.989919270064196, 1.87850543385324, -1.00888752124649, 0.396794857970847, 2.40050319909341, 0.17659791255599, 0.802425842015208, 0.693125545943925, -0.430213794674219, -0.896016883840896	MSAYAFFVQTCR, GKMSAYAFFVQTCR, MSAYAFFVQTCR, MSAYAFFVQTCREEHK, MSAYAFFVQTCREEHKK, MSAYAFFVQTCR, MSAYAFFVQTCREEHK, MSAYAFFVQTCR, MSAYAFFVQTCREEHKK
MOLT-4	O15347_C23	HMGB3	-0.705034	0.929051	0.153475957502808, -6.87927817759369, -0.236824010844562, -0.0604223997311287, -4.48478659185172, 0.523375185764135, -3.82960483639113, -1.94942051425961, 0.102635893174888, -1.53832584538843, 0.484671785344932, -0.331138473506478, -2.109160092834, 0.51175948873781, -0.427691593933922, -0.233479179149844, -0.411419740497362, -0.270954270333969, -1.17080114282067, -0.047052979747818	MSAYAFFVQTCR, MSAYAFFVQTCREEHK, MSAYAFFVQTCREEHKK, MSAYAFFVQTCR, MSAYAFFVQTCREEHKK, MSAYAFFVQTCR, MSAYAFFVQTCREEHK, MSAYAFFVQTCR
HCT-15	O15347_C23	HMGB3	-0.326355	0.387254	-0.273450450497744, -1.16767820770977, 0.09162859423873, 0.0918761595435383, -0.539690848850425, -0.394684054438938, -1.01312061883546, -0.765895808922239, -0.212541071521793, -0.704676383565045, 0.119216139554596	MSAYAFFVQTCR, MSAYAFFVQTCREEHK, MSAYAFFVQTCR, MSAYAFFVQTCR, MSAYAFFVQTCREEHK, MSAYAFFVQTCREEHKK, MSAYAFFVQTCR, MSAYAFFVQTCREEHKK
MOLT-4	O15354_C543,551,553	GPR37	-0.546534	0.128382	-0.46741720644098, -0.694661712372139, -0.477523348536511	SCVTPVLLFCLCKPFSR
JURKAT	O15355_C13	PPM1G	0.432901	0.702058	-0.0903054658059631, 0.118317108482181, 1.11510510481379, 1.78659578363018, 0.17670762152192, -0.77751284390233, 0.375037707375226, 1.1176836806744, -0.0597713684614416	CSGDGVGAPR, CSGDGVGAPRLPLPYGFSAMQGWR, CSGDGVGAPR
MOLT-4	O15355_C13	PPM1G	-0.085601	0.33739	0.0340031412138622, -0.0537792373288538, -0.360571073306854, -0.868879531367392, -0.202146546545341, 0.428835259820997, 0.102692753318326, 0.279530387035496, -0.371889920438403, 0.435148066353119, -0.130879783714462, -0.0207329549190613, 0.254618932874234, 0.535416234197316, -0.58163984142212, -0.554377234485025, 0.115472825240936	CSGDGVGAPR, CSGDGVGAPRLPLPYGFSAMQGWR, CSGDGVGAPR
HCT-15	O15355_C13	PPM1G	-0.220256	0.69284	-0.0877278209802846, -3.02533903445865, -0.0534001220818942, 0.0843544190150103, 0.145065790222035, -0.3355167993941, -0.220617477467029, 0.271031664328607, 0.630739934077326, 0.0844775350649839	CSGDGVGAPR, CSGDGVGAPRLPLPYGFSAMQGWR, CSGDGVGAPR
JURKAT	O15355_C164	PPM1G	1.78561	1.38965	0.668805377758056, 0.331591591164136, 2.76198147272552, 2.50498456201885, 0.650122713209573, 0.779326681334894, 3.29404673408442	YGQNCHK, YGQNCHKGPPHSK, YGQNCHK
MOLT-4	O15355_C164	PPM1G	0.587785	0.374266	0.485981462868181, 0.589787642705801, 0.153322869199998, 0.486924407327472, 0.715749113607082, 0.62538369787476, 0.466090834516919, 0.156936315809192, 0.722440153879169, 0.534638013702159, 1.33435431283753	YGQNCHK, YGQNCHKGPPHSK, YGQNCHKGPPHSK, YGQNCHK
HCT-15	O15355_C164	PPM1G	0.657797	0.198521	0.643274615563779, 0.607590546662673, 0.489971648695287, 0.46492164633014, 0.766429218451943, 0.974593093457788	YGQNCHK, YGQNCHKGPPHSK
JURKAT	O15355_C241	PPM1G	1.06752	0.663651	0.746195278268034, 0.380908339524644, 2.00678969533681, 1.73025140807043, 1.0645219112033, 0.570475221073969, 0.507130324294745, 0.382185597184756, 2.00239149930879, 1.8835098146923, 0.795715581118717, 0.740215979204298	AYTGFSSNSERGTEAGQVGEPGIPTGEAGPSCSSASDKLPR, GTEAGQVGEPGIPTGEAGPSCSSASDKLPR
MOLT-4	O15355_C241	PPM1G	0.357205	0.180279	0.625787198844722, 0.387312935348026, 0.377966017587119, 0.181106901320492, 0.641980167035941, 0.236116992221749, 0.587646600636545, 0.460548885516057, 0.0816423917818828, 0.440804423474799, 0.380567282205458, 0.478351065560195, 0.424531793015545, 0.145917690097778, -0.0504559124144879, 0.603664033894977, 0.344557611080385	AYTGFSSNSERGTEAGQVGEPGIPTGEAGPSCSSASDKLPR, GTEAGQVGEPGIPTGEAGPSCSSASDKLPR, GTEAGQVGEPGIPTGEAGPSCSSASDKLPR
HCT-15	O15355_C241	PPM1G	0.984087	1.20283	0.607176773580279, 0.474877236692581, 6.25170459001704, 0.472724548900872, -0.65276604486551, 0.705979293357554, 0.289487042309561, 0.565957034879826, 0.457949054610939, 0.722543966987615, 1.00282462782955, 0.910586099625618	AYTGFSSNSERGTEAGQVGEPGIPTGEAGPSCSSASDKLPR, GTEAGQVGEPGIPTGEAGPSCSSASDKLPR
JURKAT	O15355_C351	PPM1G	-0.355363	0.453343	-0.898368097441172, -0.671545843605101, -0.630999262295426, -0.223692679995493, 0.28093639484694, 0.0114910553564089	CVVSEAGK
MOLT-4	O15355_C351	PPM1G	-0.3765	0.886014	-0.801948000196804, -1.03734373978585, -0.823715283208379, -1.07621054857005, -0.926147726818805, 0.874512675773613, 1.14685545755108, -0.367999702867857	CVVSEAGK
HCT-15	O15355_C351	PPM1G	-0.769411	0.205863	-0.719912880741333, -0.584203568953821, -1.03998684006407, -0.660969359755684, -1.01491150436489, -0.596482365926525	CVVSEAGK
HCT-15	O15357_C1121	INPPL1	0.897065	0.230949	0.641682894326487, 1.09125748949123, 0.958255686893045	SCSVLQMAK
HCT-15	O15357_C215	INPPL1	1.12394	0.160655	1.23753573519991, 1.01033567789712	TLATSCR
HCT-15	O15357_C405	INPPL1	1.24082	NA	1.24082	EAFCQLLQLMK
HCT-15	O15357_C5	INPPL1	1.50369	1.38394	2.92026552463192, 1.26258761015079, 2.95285703799403, 0.352444771945132, 0.030283885639208	ASACGAPGPGGALGSQAPSWYHR
HCT-15	O15357_C926	INPPL1	-0.592383	4.5356	4.64338028344921, -3.10175835037332, -3.31877027578123	KPAFTEASCPLSR
JURKAT	O15371_C19	EIF3D	0.705265	0.842825	-0.0588784743956909, 0.42389415105108, 0.0608410339468215, 1.96516883378727, 2.32633868599761, 1.55406182985925, 0.190918350457642, 0.427957414495557, 0.270899108484997, -0.0423453722493474, 0.179165288025834, 0.151324737603023, 1.5931421532507, 1.71893782051385, 1.35139974551298, 0.367690422080025, 0.190213366324736, 0.079289942619868	FMTPVIQDNPSGWGPCAVPEQFR, FMTPVIQDNPSGWGPCAVPEQFRDMPYQPFSK, FMTPVIQDNPSGWGPCAVPEQFRDMPYQPFSKGDR
MOLT-4	O15371_C19	EIF3D	0.0528968	0.251484	0.0599313768788672, 0.43104954391754, 0.295372807144181, -0.212904318414022, -0.218342830933619, -0.104717524818092, -0.154031935640723, -0.143253063256147, -0.0179377433867469, -4.98322826074976, 0.543148317429194, 0.506648742987032, -2.06904273474317, -0.136738541389744, 0.0878242428125598, -0.16716864180958, -0.0211006143855939, 0.376874690133098, 0.205069241273418, 0.25936326946696, -0.236544…	FMTPVIQDNPSGWGPCAVPEQFR, FMTPVIQDNPSGWGPCAVPEQFRDMPYQPFSK, FMTPVIQDNPSGWGPCAVPEQFRDMPYQPFSKGDR, FMTPVIQDNPSGWGPCAVPEQFR, FMTPVIQDNPSGWGPCAVPEQFRDMPYQPFSK
HCT-15	O15371_C19	EIF3D	0.243687	0.164355	-0.0331684467686368, 0.1778173996206, 0.322399525489701, 0.0858372231788566, 0.273743675634024, 0.493516134562337, 0.223495951200547, 0.62657219360794, 0.448232530961186, -0.113882122040163, -0.0202812302563837, 0.115991539069217, 0.109060185447458, 0.520288001391068, 0.374271264250408, 0.208335733535121, -0.0356873383266694, 0.481163077726356	FMTPVIQDNPSGWGPCAVPEQFR, FMTPVIQDNPSGWGPCAVPEQFRDMPYQPFSK, FMTPVIQDNPSGWGPCAVPEQFRDMPYQPFSKGDR
JURKAT	O15371_C195,196	EIF3D	0.88353	0.84156	-0.0433127807042541, -0.0461547988553121, -4.32192809488736, 1.09693193874472, 1.20201319006945, 1.22104556178388, 4.32192809488736, 0.21366345040172, 0.308509019278109, -0.278539976503363, 1.40459250778644, 0.510803348339694, 1.03811371314904, 1.01190559814405, 1.67664871336423, 4.32192809488736, 0.0662728459710758, 0.308901695379097, 0.25346564593471	YLEVSEPQDIECCGALEYYDKAFDR, YLEVSEPQDIECCGALEYYDKAFDRITTR
MOLT-4	O15371_C195,196	EIF3D	0.583389	0.925762	0.18938497022591, 0.487013452536143, 0.692427364324271, 4.32192809488736, -0.178577113634745, -0.0531565342081949, 0.0295317382567003, -0.00501192894672812, -0.770934629507872, 0.411567621469273, 0.030902491912454, -0.177937459620917, 0.0351113607311901, 0.167731894209287, 0.882591838432428, 4.32192809488736, 0.109849938619023, 0.0784805624494576, -0.160272110000688, -0.165942762318115, -0.110334…	YLEVSEPQDIECCGALEYYDKAFDR, YLEVSEPQDIECCGALEYYDKAFDRITTR, YLEVSEPQDIECCGALEYYDKAFDRITTR
HCT-15	O15371_C195,196	EIF3D	-0.0400917	0.270038	-0.176121625436143, -4.32192809488736, -0.191442486955477, -0.296649358153038, -0.180372753827284, -0.0953006131109322, -4.32192809488736, -0.00350608158980191, 0.151271930337319, 4.32192809488736, -0.423868147392858, -0.1651126530837, -0.604462203750533, -0.169536630904305, 0.108890190097131, 0.279620923772545, 0.434798983379853, -0.0446078961951478	YLEVSEPQDIECCGALEYYDKAFDR, YLEVSEPQDIECCGALEYYDKAFDRITTR
JURKAT	O15371_C258	EIF3D	-0.0357794	0.280698	-0.378725219142442, 0.117806803246758, -0.305689636336103, -0.152549021652793, 0.238850048710146, 0.265630640238979	TQGNVFATDAILATLMSCTR
MOLT-4	O15371_C258	EIF3D	-0.00895667	0.108846	0.143489183761543, 0.0444236093845811, 0.081269535657235, 0.0469551348885363, -0.0122496749187711, -0.201372063561418, -0.0258925854447644, -0.00651477153565726, -0.150718420135815	TQGNVFATDAILATLMSCTR
HCT-15	O15371_C258	EIF3D	-0.229291	0.182913	-0.493030263539391, -0.305281923630892, -0.0531266190114277, -0.275930966648572, -0.259560929432137, 0.0111830565381423	TQGNVFATDAILATLMSCTR
JURKAT	O15371_C327	EIF3D	-0.223623	0.396707	-0.636821306860592, 0.403447811070672, -0.252430018829945, -0.610665249568624, 0.0384587190780095, -0.283728750603418	NLAMEATYINHNFSQQCLR
MOLT-4	O15371_C327	EIF3D	0.520534	0.382518	0.862483749477767, 1.0090819627684, 0.577954527330015, 0.927786188974357, 0.683856987498687, 0.322195270118643, -0.055044478835954, 0.262442148016123, 0.0940528721226421	NLAMEATYINHNFSQQCLR
HCT-15	O15371_C327	EIF3D	-0.376473	0.397273	-0.535072167230428, -0.418391962053969, -0.346639477109625, -0.244053779018519, -0.966873626821192, 0.252194188441144	NLAMEATYINHNFSQQCLR
JURKAT	O15371_C375	EIF3D	-0.256491	0.207199	-0.485418245261489, -0.00157759918779576, -0.195095404369061, -0.343874031332982	CEHDGVMTGANGEVSFINIK
MOLT-4	O15371_C375	EIF3D	0.151589	0.398579	0.00917288051082026, -0.05732916950261, 0.0793755653051936, 0.851533461808703, -0.124806360420598	CEHDGVMTGANGEVSFINIK
HCT-15	O15371_C375	EIF3D	-0.16658	0.237313	-0.420504740398123, -0.242694639976938, -0.150252932554242, 0.147130534309769	CEHDGVMTGANGEVSFINIK
JURKAT	O15371_C404	EIF3D	0.145405	0.651411	-0.485991147928518, 0.946108450356366, -0.298663338028279, -0.290579155618689, 0.970903082711536, 0.0306545087848092	HCNGVDWR
MOLT-4	O15371_C404	EIF3D	-0.0601456	0.229604	0.0712378359681677, -0.0453080643194105, -0.172073247981254, 0.0744842785692142, -0.448424737119738, 0.0926861790069369, 0.297090486687628, -0.0838114586842271, -0.327191410191721	HCNGVDWR
HCT-15	O15371_C404	EIF3D	-0.0815465	0.354256	-0.58141542727736, -0.30563579595685, 0.157764807661121, 0.437500391767113, -0.0906587850189047, -0.106834400792347	HCNGVDWR
JURKAT	O15371_C437,438	EIF3D	0.149623	2.38572	4.6196863612691, -2.54097143991582, -0.00123966745271374, 0.292992072188014, -0.565495207504475, -0.246842941793518, -4.32192809488736, 0.106044180584605	WTCCALLAGSEYLK
MOLT-4	O15371_C437,438	EIF3D	1.03022	1.82158	-0.257831417856096, 0.314620858219489, 4.32192809488736	WTCCALLAGSEYLK
HCT-15	O15371_C437,438	EIF3D	-0.0664327	0.11453	-0.189065894351366, -0.0987328546882985, -0.0640219963264794, 0.0860900500318657	WTCCALLAGSEYLK
JURKAT	O15372_C177	EIF3H	0.371972	0.603965	0.145279939784601, 1.05648524354832, -0.0858493963895569	LMEVCKEK
MOLT-4	O15372_C177	EIF3H	0.0260192	0.459046	0.0607275916070366, 0.861819944280369, 0.1522111774456, 0.100818071071107, -0.27174761167967, -0.639286310423274, -0.0824086644627623	LMEVCKEK
HCT-15	O15372_C177	EIF3H	0.417545	0.480238	0.118827198392615, 1.23673568374853, 0.0759641463787337, 0.449610136577206, 0.206588136024212	LMEVCKEK
JURKAT	O15372_C327	EIF3H	0.169416	0.282572	-0.15871582430865, 0.553682020567959, -0.0653910910120695, 0.449817784648859, 0.168396374456061, 0.0687041589250843	MDSLLIAGQINTYCQNIKEFTAQNLGK
MOLT-4	O15372_C327	EIF3H	0.372236	0.0936831	0.428562212461205, 0.303972311069645, 0.304902039769818, 0.439837857371952, 0.307837834474477, 0.393440081704917, 0.236049968411248, 0.390686433252195, 0.544839358452888	MDSLLIAGQINTYCQNIKEFTAQNLGK
HCT-15	O15372_C327	EIF3H	0.369502	0.105951	0.359913196853302, 0.310754772215313, 0.393014881310519, 0.203935216318255, 0.439422691722932, 0.509968736734384	MDSLLIAGQINTYCQNIKEFTAQNLGK
HCT-15	O15379_C94,104	HDAC3	4.09452	NA	4.09452	SLNAFNVGDDCPVFPGLFEFCSR
HCT-15	O15381_C192	NVL	-2.55427	NA	-2.55427	KDSFFLDLSCEK
JURKAT	O15381_C309	NVL	0.799469	1.50801	2.4160815720307, 0.551543405513524, -0.569217725982456	GVLLHGPPGCGK
MOLT-4	O15381_C309	NVL	0.258587	NA	0.258587	GVLLHGPPGCGK
HCT-15	O15381_C309	NVL	0.157945	0.482887	-0.307682905658566, 0.656415261200824, 0.125103943646564	GVLLHGPPGCGK
HCT-15	O15381_C391	NVL	0.472063	NA	0.472063	RIVAQLLTCMDDLNNVAATAR
JURKAT	O15381_C448	NVL	0.697887	NA	0.697887	ILQTLCR
MOLT-4	O15381_C448	NVL	-0.0816977	0.12921	0.00966770069208645, -0.173063172089519	ILQTLCR
HCT-15	O15381_C448	NVL	-0.162014	0.282817	-0.458392991653469, -0.132590409155252, 0.104940696399869	ILQTLCR
JURKAT	O15381_C484	NVL	-1.27297	NA	-1.27297	EAAMCAVNR
MOLT-4	O15381_C626	NVL	2.55386	1.33486	1.60997439714921, 3.49775525320925	ALGLVTPAGVLLAGPPGCGK
HCT-15	O15381_C626	NVL	2.58263	0.788574	2.02502310848879, 3.1402348666243	ALGLVTPAGVLLAGPPGCGK	Ligandable
MOLT-4	O15381_C803	NVL	0.11068	NA	0.11068	EASICALRQEMAR
JURKAT	O15382_C135,147	BCAT2	-0.231804	0.373015	-0.287666229986068, -0.244486463962143, -0.611509397481607, -0.330086197908675, 0.280455322782918	LCLPSFDKLELLECIR, LCLPSFDKLELLECIRR, LCLPSFDKLELLECIRR
MOLT-4	O15382_C135,147	BCAT2	0.170412	0.642886	0.625000773068353, -0.284176852436894	LCLPSFDKLELLECIRR
HCT-15	O15382_C135,147	BCAT2	-0.335679	0.296262	-0.230446220084969, -0.278861792135822, -0.454016279757846, -0.560537993030476, -0.87887630543025, -0.020268061800082, -0.608410657004709, 0.378486301893537, -0.0954464997241549	LCLPSFDKLELLECIR, LCLPSFDKLELLECIRR, LCLPSFDKLELLECIRR
JURKAT	O15382_C342,345	BCAT2	0.7743	0.61083	3.48614600217885, 0.269727427281089, 0.0161285052444488, 4.32192809488736, 1.89146205870749, 0.395090850072984, 1.96649075397522, 0.507793840875388, -1.53890255015945, 0.549739183865592, 0.782741716846809, 1.01017481777131, 1.29735615050786, 0.687665397867071, -0.011459536691476, 0.300401637066153, 0.574260438451967	EVFGSGTACQVCPVHR, VREVFGSGTACQVCPVHR
MOLT-4	O15382_C342,345	BCAT2	0.349644	0.298435	0.890137802431388, 0.473116365887017, 1.49885407480919, 0.0755745567284593, 0.540131231981071, 0.360170113840737, -0.118365646209987, 0.438641813561067, 0.845168231026822, 0.51912660357549, 0.541896989291233, 0.199228406867701, 0.210863338381952, -0.149706022985224, 0.241657941710344, -0.551160123025755, 0.25152734042339	EVFGSGTACQVCPVHR, EVFGSGTACQVCPVHR, VREVFGSGTACQVCPVHR
HCT-15	O15382_C342,345	BCAT2	0.70133	0.960833	-0.728165421650004, 0.400698330531018, 0.772871091713471, 0.835049416614559, 0.635024027209866, 4.32192809488736, 0.653350358605874, -1.08026457122759, 0.260305666110968, -0.514195253604044, 0.409781726863649, 0.486150545162253, 0.584800942004631	EVFGSGTACQVCPVHR, VREVFGSGTACQVCPVHR, EVFGSGTACQVCPVHR
JURKAT	O15400_C28	STX7	-0.175825	1.14932	-2.37295712583339, 0.266614851590008, -0.495007457868181, 0.43041605299583, 0.690494022346998, 0.425492017722884	ITQCSVEIQR
MOLT-4	O15400_C28	STX7	-0.179228	1.67383	3.35285718395244, -3.2821919185795, -0.405220725130628, -0.559004520002422, -0.0812760384401774, -0.372319512875748, 0.0756182029531183, -0.135655988338585, -0.205862704263918	ITQCSVEIQR
HCT-15	O15400_C28	STX7	-0.107623	0.461478	-0.0749498033961168, 0.320546343928394, -0.385789258643657, -0.89511111760365, 0.193505358089977, 0.196058611152045	ITQCSVEIQR
JURKAT	O15446_C150	CD3EAP	3.53622	NA	3.53622	FCAFGGNPPVTGPR
MOLT-4	O15446_C150	CD3EAP	0.56384	0.990351	1.08427428250239, 0.710004467948904, 2.19572633701327, 0.73593721863495, -0.683009229153632, 0.498093328906422, -0.594144272407718	FCAFGGNPPVTGPR
HCT-15	O15446_C150	CD3EAP	1.38174	0.426583	1.50269731803309, 1.70534457133054, 1.97149461412128, 0.798256715018686, 1.17408723950804, 1.1385719532948	FCAFGGNPPVTGPR
JURKAT	O15446_C55	CD3EAP	0.0657095	NA	0.0657095	FSLEALTGPDTELWLIQAPADFAPECFNGR
MOLT-4	O15446_C55	CD3EAP	1.22198	NA	1.22198	FSLEALTGPDTELWLIQAPADFAPECFNGR
HCT-15	O15446_C55	CD3EAP	0.703815	0.228441	0.86534758885418, 0.542282685148663	FSLEALTGPDTELWLIQAPADFAPECFNGR
JURKAT	O15446_C86,107	CD3EAP	2.84586	NA	2.84586	VLSSCPQAGEATLLAPSTEAGGGLTCASAPQGTLR
HCT-15	O15446_C86,107	CD3EAP	0.088455	1.98481	-3.72777175097874, 1.32682334970426, 1.71109337237656, 0.343077659163548, -0.352838048914415, 0.625979893607161, -0.304647756866772, 1.06479900053581	VLSSCPQAGEATLLAPSTEAGGGLTCASAPQGTLR
HCT-15	O15460_C504,510	P4HA2	-1.51513	4.86153	-4.32192809488736, 4.09848032313224	HAACPVLVGCK
MOLT-4	O15504_C4	NUPL2	-1.17528	0.846394	-1.77376966204466, -0.576788149521251	AICQFFLQGR
HCT-15	O15504_C4	NUPL2	-2.11488	0.318023	-1.89000503865102, -2.33975716076924	AICQFFLQGR
JURKAT	O15511_C45	ARPC5	-0.0573919	0.248488	-0.320331775485792, -0.0253861182921092, 0.173542188383945	KVDVDEYDENKFVDEEDGGDGQAGPDEGEVDSCLR
MOLT-4	O15511_C45	ARPC5	-0.340457	0.449805	-0.189470040053231, -0.0694715377992425, -0.092250847343213, -1.01063417357725	KVDVDEYDENKFVDEEDGGDGQAGPDEGEVDSCLR
HCT-15	O15511_C45	ARPC5	0.485672	0.897512	0.770817615755645, -0.741249816875144, 1.39614261376493, 0.516978236200832	KVDVDEYDENKFVDEEDGGDGQAGPDEGEVDSCLR
HCT-15	O15523_C62	DDX3Y	4.32193	NA	4.32193	GFHDKDSSGWSCSK
JURKAT	O15525_C68	MAFG	0.140598	0.433828	0.241724996403908, 0.33734668648988, -0.493786985143082, 0.477108018752804	GYAASCR
MOLT-4	O15525_C68	MAFG	0.23434	0.336214	0.202908780834828, 0.0961983110679687, -0.0547179047544343, 0.962589191509904, 0.249085668415767, 0.134678555711955, 0.0496350415286859	GYAASCR
HCT-15	O15525_C68	MAFG	0.256103	0.285734	0.333765327263011, -0.0604336084324804, 0.494976403501438	GYAASCR
MOLT-4	O15530_C536	PDPK1	-0.42369	NA	-0.42369	TYYLMDPSGNAHKWCR
HCT-15	O15530_C536	PDPK1	0.298373	NA	0.298373	TYYLMDPSGNAHKWCR
JURKAT	O15533_C115	TAPBP	0.414114	0.543617	1.12626980259512, 0.821921770779716, 0.415369903446227, 0.544867769315192, -0.171195168589367, -0.252547925051107	WASGLTPAQNCPR
MOLT-4	O15533_C115	TAPBP	0.540896	0.42965	0.577430556865549, 0.610537822127246, 0.726121888069917, 0.893577151306914, 0.871431052945715, 1.14551535875698, -0.024319320181674, 0.0757681763503498, -0.0079990337372646	WASGLTPAQNCPR
HCT-15	O15533_C115	TAPBP	0.661488	0.228029	0.728228303110433, 0.831973544397076, 0.97745130631599, 0.367289295579769, 0.474800388171665, 0.589184453200902	WASGLTPAQNCPR
JURKAT	O15541_C15	RNF113A	-1.41009	0.310558	-1.74554829931008, -1.35211102411871, -1.13260304124007	AVDQVCTFLFK
MOLT-4	O15541_C15	RNF113A	-1.09052	1.28601	-2.09714162943772, -1.68715802692462, -2.26614927613598, 0.33583274337776, 0.262030595254625	AVDQVCTFLFK
HCT-15	O15541_C15	RNF113A	-0.316597	1.87049	-2.0625969930423, -1.71703348761206, 0.738748708595482, 1.77449532240033	AVDQVCTFLFK
JURKAT	O15541_C282,285	RNF113A	1.16774	2.14956	4.32192809488736, 0.531063118046971, -0.360935131738559, 0.677505024928793, -0.30468609895206, -0.522400933147556	HYFCESCALQHFR
MOLT-4	O15541_C282,285	RNF113A	-1.0632	3.10241	0.887787404054338, -7.34914797994968, 0.255595556403468, -0.0158241695291307, 0.546662649118218, -0.455692534861527, -0.0605147620279679, -0.345722245147394	HYFCESCALQHFR
HCT-15	O15541_C282,285	RNF113A	0.725199	2.09745	0.133484198953363, 4.32192809488736, -0.852389022626174, -0.622160641551974, 0.645130224884887	HYFCESCALQHFR
MOLT-4	O15541_C296,299	RNF113A	0.141771	0.631047	-0.161417441828519, -0.280462443561524, 0.867191907585928	CYVCDQQTNGVFNPAKELIAKLEK
JURKAT	O43143_C174	DHX15	-0.251569	0.20834	-0.120695899026771, -0.33349359820924, -0.0420470690018663, -0.190436939005375, -0.57117100039596	TTQIPQWCVEYMR
MOLT-4	O43143_C174	DHX15	-0.258673	0.313547	-0.665167117355299, 0.120988009993181, -0.718864880588802, -0.416958447932061, -0.271932828981424, 0.125134536622444, -0.364968773456524, -0.00144107418897523, -0.134843308074685	TTQIPQWCVEYMR
HCT-15	O43143_C174	DHX15	0.123868	1.14491	-0.464693294135876, 2.38512828963237, -0.143590239690913, -0.699251280955826, -0.46372289924828, 0.129335377341288	TTQIPQWCVEYMR
JURKAT	O43143_C190	DHX15	-0.0552056	0.450947	-0.321290481142999, -0.785392460503691, 0.248423896693778, -0.279371810511417, -0.531282374368079, -0.742572355530863, 0.937894064318473, -0.73188666728927, 1.10612711160994, -0.162989932228933, 0.789490163991707, -0.189616156488802	GVACTQPR, RGVACTQPR
MOLT-4	O43143_C190	DHX15	-0.595216	1.72713	-0.203135939604718, 0.0470661719421378, -0.0648792934401784, -0.338127313373405, 0.00711489148270989, -0.136545660920359, 0.18989858962195, 0.354126678076531, -0.376587097334405, 0.346534427998677, -0.0724599148309444, -4.82580728067299, -0.405848896731985, 1.15759134086053	GVACTQPR, RGVACTQPR, GVACTQPR
HCT-15	O43143_C190	DHX15	-0.149941	0.0612317	-0.1278135208484, -0.266822132137348, -0.176668332327093, -0.166740818433706, 0.0580528479058728, -0.219653576274813	GVACTQPR, RGVACTQPR
JURKAT	O43143_C226	DHX15	0.27585	0.480547	0.0143930809870128, 0.696106026363863, 0.311339642587172, -0.533431086720132, 0.762718302137382, 0.403972246111571	FEDCSSAK
MOLT-4	O43143_C226	DHX15	0.031102	0.576161	0.707952223575726, -0.590224133066976, 0.453261715419113, 0.101586381162081, -0.517066273312126	FEDCSSAK
HCT-15	O43143_C226	DHX15	0.57804	0.349714	0.404189686436169, 0.126391914206804, 0.500632209280678, 0.664559261571285, 0.591406038364122, 1.18105942057676	FEDCSSAK
MOLT-4	O43143_C579,583,599	DHX15	-0.00101541	1.00194	-0.709490744105705, 0.707459928496484	MVIASCDYNCSNEVLSITAMLSVPQCFVRPTEAK, MVIASCDYNCSNEVLSITAMLSVPQCFVRPTEAKK
JURKAT	O43143_C644	DHX15	0.38185	0.700793	-0.341725234194045, -0.385803190614728, 3.48285508884634, -0.0619346571295501, 0.138894733477025, 0.108997994350209, 0.152159640758323, 0.40690745840833, 0.476342953075453, 0.0464354531471655	FAHIDGDHLTLLNVYHAFKQNHESVQWCYDNFINYR, QNHESVQWCYDNFINYR, FAHIDGDHLTLLNVYHAFKQNHESVQWCYDNFINYR
MOLT-4	O43143_C644	DHX15	0.340208	0.389841	0.793702237208484, 0.496415563236453, 0.128897567079346, 0.484301105604807, 0.798032039821427, -0.00274387324020284, -0.216481389824521, -0.033183638340572, 0.585382879723049	FAHIDGDHLTLLNVYHAFKQNHESVQWCYDNFINYR, FAHIDGDHLTLLNVYHAFKQNHESVQWCYDNFINYR, QNHESVQWCYDNFINYR
HCT-15	O43143_C644	DHX15	0.581349	0.382081	1.34683656580594, -0.0675983345382538, 1.77709906534346, 0.17555975326826, 1.7086388394064, 0.04034524569117, 0.0348693042258518, 0.381435881694241	FAHIDGDHLTLLNVYHAFKQNHESVQWCYDNFINYR, QNHESVQWCYDNFINYR, FAHIDGDHLTLLNVYHAFKQNHESVQWCYDNFINYR
JURKAT	O43143_C750	DHX15	-0.32137	0.415522	-0.467726721651622, 0.0168167871902081, -0.416583304605881, -0.991569497141733, 0.194299827071194, -0.263454483015848	TCTDIKPEWLVK
MOLT-4	O43143_C750	DHX15	0.151121	0.267067	0.647206096834396, 0.134928241077705, 0.0396766335014977, 0.47088349330689, -0.113690334767015, 0.0385402691027818, -0.0640398851983423, 0.0554631688943816	TCTDIKPEWLVK
HCT-15	O43143_C750	DHX15	-0.00125405	0.177705	-0.0770108092225043, -0.132279543893335, 0.151989541148509, -0.136943897568896, 0.287254702127551, -0.100534280092036	TCTDIKPEWLVK
JURKAT	O43143_C774	DHX15	0.409723	0.748326	-0.365034224793687, 0.0322167808858127, 2.5203112641153, 0.806896097668027, 0.269557613897831, -0.0878544827766971, -0.0993578605903828, 0.996534087311159, -0.02688634132013	IAPQYYDMSNFPQCEAK, IAPQYYDMSNFPQCEAKR, IAPQYYDMSNFPQCEAKR
MOLT-4	O43143_C774	DHX15	-0.203924	0.619268	-0.335861131217092, 0.21234275367437, -0.265858509140231, -0.297467633707457, -3.23411997402845, -0.0140100963049884, 0.773069968577515, -0.146318661923095, -0.390416783658846, -0.0322284478982589, -0.225970554025403, 0.0137264691178162, -0.159385520569772, -0.0977739520340165	IAPQYYDMSNFPQCEAK, IAPQYYDMSNFPQCEAKR, IAPQYYDMSNFPQCEAKR
HCT-15	O43143_C774	DHX15	0.453206	0.923779	0.0180762000328892, 2.28806121250885, 0.4797057729032, -0.115586767361782, -0.072949263528829, 0.121930580207188	IAPQYYDMSNFPQCEAKR
JURKAT	O43148_C206	RNMT	-0.0742136	0.249169	0.0469271479431856, 0.174469795754386, -0.243977604050003, -0.206139741486953, 0.196155441224315, -0.41271634054942	DITVLDLGCGK
MOLT-4	O43148_C206	RNMT	-0.480256	0.558471	0.0390164158091072, -0.266158583302169, -0.953855846412485, -1.13631544098685, 0.257137036466086, -0.264011563740951, -0.966531795303281, -1.10867777939663	DITVLDLGCGK, DITVLDLGCGK, DITVLDLGCGKGGDLLK
HCT-15	O43148_C206	RNMT	-1.01847	0.599911	-0.860078988372281, -0.534044685618831, -0.557519120712439, -1.14714211905141, -1.9935526956048	DITVLDLGCGK
JURKAT	O43148_C225	RNMT	-0.727221	1.1268	-4.32192809488736, -0.247389560654412, 0.365733192068702, -0.0916813254289067, -0.495848276583917, -0.696194312377088	INKLVCTDIADVSVK, LVCTDIADVSVK, LVCTDIADVSVK, INKLVCTDIADVSVK
MOLT-4	O43148_C225	RNMT	-0.106421	1.11441	0.781570430041121, -1.35696460729414, 0.256130783204971	INKLVCTDIADVSVK, LVCTDIADVSVK
JURKAT	O43148_C73	RNMT	0.442892	1.904	2.84050970025226, 1.78088583913934, 0.282774118924123, 0.44236482226478, -1.49033117303423, 2.83788938024899, -1.35634745205563	EFEDDLVKESSSCGKDTPSK, ESSSCGKDTPSK, ESSSCGKDTPSKK, ESSSCGKDTPSK
MOLT-4	O43148_C73	RNMT	0.50905	1.22805	0.244686401646596, 0.269613968361998, 0.434390382867167, 1.42509896136428, 2.14463786243995, -1.46413007718161	ESSSCGKDTPSK
HCT-15	O43148_C73	RNMT	1.58791	0.560013	0.932267295672084, 0.868344246740759, 3.47286371683455, 1.01697741839332, 1.13833711730763, 1.11094235002732, 1.91676758696524, 1.75292592371017	ESSSCGKDTPSK, ESSSCGKDTPSKK, EFEDDLVKESSSCGKDTPSK, ESSSCGKDTPSK, ESSSCGKDTPSK
JURKAT	O43148_C95	RNMT	-0.0391889	1.36288	-0.183366687299159, 1.246789734586, -2.27836632081559, 0.245695734331315, 0.773303130876214	KLDPEIVPEEKDCGDAEGNSK
MOLT-4	O43148_C95	RNMT	0.440052	2.46799	-0.068023566312122, -2.55306438089301, 4.32192809488736, 0.302498502855745, 0.196923096177348	KLDPEIVPEEKDCGDAEGNSK
HCT-15	O43148_C95	RNMT	0.322801	0.0726525	0.353931164496547, 0.239771133173232, 0.374702156740349	KLDPEIVPEEKDCGDAEGNSK
JURKAT	O43149_C1304	ZZEF1	0.82028	0.087315	0.758539304068886, 0.88202130597858	HFLLDFAQSEPAQNFCGPYSELFK
JURKAT	O43149_C1318	ZZEF1	-0.405847	NA	-0.405847	GFIQACRK
MOLT-4	O43149_C1318	ZZEF1	-0.321635	NA	-0.321635	GFIQACR
JURKAT	O43149_C1441	ZZEF1	0.421639	1.02074	0.572458069047082, 1.35857501410351, -0.666114727754578	ESCEKLETADETSHLQPLNKR
MOLT-4	O43149_C1441	ZZEF1	1.51262	0.1383	1.65351458339916, 1.37706923804123, 1.50728448348622	ESCEKLETADETSHLQPLNKR
HCT-15	O43149_C1441	ZZEF1	-0.196212	NA	-0.196212	ESCEKLETADETSHLQPLNKR
MOLT-4	O43149_C2084	ZZEF1	0.333988	0.0022903	0.332368783253846, 0.335607749942278	AVTPSPEQVFAECSQKR
JURKAT	O43149_C2312	ZZEF1	1.33535	NA	1.33535	GGGQECGDSR
MOLT-4	O43149_C2312	ZZEF1	3.59459	NA	3.59459	GGGQECGDSR
JURKAT	O43149_C2546	ZZEF1	-0.669321	NA	-0.669321	AVDTDMIILPCLSRPAR
MOLT-4	O43149_C2546	ZZEF1	1.21906	0.675717	1.69685973425677, 0.741251255808907	AVDTDMIILPCLSRPAR
JURKAT	O43149_C2553	ZZEF1	-0.115998	0.111049	-0.194521301424696, -0.0374744383929928	CDQATAESNPVTQK
MOLT-4	O43149_C2553	ZZEF1	-0.247438	0.128149	-0.338052868047792, -0.156823441263441	CDQATAESNPVTQK
HCT-15	O43149_C2553	ZZEF1	-0.119806	0.0836499	-0.206700624506986, -0.112885575286417, -0.0398307198702066	CDQATAESNPVTQK
JURKAT	O43149_C716,719	ZZEF1	-0.574373	NA	-0.574373	AEAEQSVTCAHCR
JURKAT	O43156_C18	TTI1	0.838051	NA	0.838051	AVFDTPEEAFGVLRPVCVQLTK
MOLT-4	O43156_C682	TTI1	0.00603384	0.581019	0.665768320122341, -0.499324030928118, -0.464980741722425, 0.322671831303935	ACGYDSLQHLINQNSDYLVNGISLNLR
HCT-15	O43156_C682	TTI1	0.641831	NA	0.641831	ACGYDSLQHLINQNSDYLVNGISLNLR
JURKAT	O43159_C116	RRP8	1.87019	NA	1.87019	CHKQALVGSDSAEDEKR
MOLT-4	O43159_C116	RRP8	-0.855542	NA	-0.855542	CHKQALVGSDSAEDEKR
MOLT-4	O43159_C332	RRP8	-0.0785657	NA	-0.0785657	LASSIRNPVHCFDLASLDPR
JURKAT	O43159_C451	RRP8	5.61765	2.14333	7.13320603722692, 4.10208623637732	AQLSGLQLQPCLYK
MOLT-4	O43159_C451	RRP8	2.94381	0.646657	3.45559148688585, 2.3554117254682, 2.4943104307031, 2.85923722608266, 4.32192809488736, 2.66841434269161, 2.61494344081973, 2.78067722502342	AQLSGLQLQPCLYK	Ligandable
HCT-15	O43159_C451	RRP8	2.77909	0.698362	3.78130818034817, 2.0655328245597, 3.37806183174231, 2.5577656400367, 2.06174363791695, 2.83011196360514	AQLSGLQLQPCLYK	Ligandable
JURKAT	O43164_C224	PJA2	0.60921	0.532055	0.488515496344059, 1.19124480379918, 0.147871163514081	EAEAYTGLSPPVPSFNCEVRDEFEELDSVPLVK
MOLT-4	O43164_C224	PJA2	0.39835	NA	0.39835	EAEAYTGLSPPVPSFNCEVRDEFEELDSVPLVK
JURKAT	O43172_C111	PRPF4	1.98879	NA	1.98879	QINVSTDDSEVKACLR
MOLT-4	O43172_C111	PRPF4	-0.126238	0.860791	0.238171170256991, 0.492410181972754, -1.10929505076501	QINVSTDDSEVKACLR
HCT-15	O43172_C111	PRPF4	0.274906	NA	0.274906	QINVSTDDSEVKACLR
JURKAT	O43172_C225,237	PRPF4	3.45887	0.831257	4.32192809488736, 3.39111861524808, 2.66356103576567, 2.61363222666496, 5.94508862510563	SLNNFCSQIGDDRPISYCHFSPNSK	Ligandable
MOLT-4	O43172_C225,237	PRPF4	0.664308	1.94565	0.551460911720781, -4.32192809488736, -0.030795397506263, 3.91387842970117, 1.59165930201508, 0.410500133602392, -0.0141623181318743	SLNNFCSQIGDDRPISYCHFSPNSK
HCT-15	O43172_C225,237	PRPF4	0.499446	0.0700416	0.548972969742967, 0.449919142318597	SLNNFCSQIGDDRPISYCHFSPNSK
JURKAT	O43172_C263	PRPF4	2.39998	0.891994	1.36651645609435, 3.49088147235654, 2.1190658648664, 2.62343634681181	LWSVPDCNLLHTLR	Ligandable
JURKAT	O43172_C299	PRPF4	1.05216	1.01995	0.707243792119498, 2.46931278394475, 0.688952337833602, 0.580285944271913, 2.09363178235191, -0.226482558082436	DVNLASCAADGSVK
MOLT-4	O43172_C299	PRPF4	0.278327	0.424927	0.547086331942314, 0.116631262029366, -0.242955028889064, 0.692545907210364	DVNLASCAADGSVK
HCT-15	O43172_C299	PRPF4	-0.0152641	0.318557	-0.324007982258596, 0.312274194325816, -0.0340585455151306	DVNLASCAADGSVK
JURKAT	O43172_C342	PRPF4	0.419508	0.106864	0.495071709137238, 0.343943508941689	FLGTTCYDR
MOLT-4	O43172_C342	PRPF4	1.49128	1.64265	0.222884649978486, 0.270040621496586, 1.76257385126877, 3.70961425499489	FLGTTCYDR
HCT-15	O43172_C342	PRPF4	-0.793423	0.394505	-0.996462872874438, -1.04505364081859, -0.338753265944177	FLGTTCYDR
JURKAT	O43172_C441	PRPF4	2.13189	0.283301	2.33221674610618, 1.93156883982947	CVYTIPAHQNLVTGVKFEPIHGNFLLTGAYDNTAK	Ligandable
MOLT-4	O43172_C441	PRPF4	0.527895	NA	0.527895	CVYTIPAHQNLVTGVKFEPIHGNFLLTGAYDNTAK
JURKAT	O43175_C111,116	PHGDH	0.348991	0.586705	1.63760318273156, 4.32192809488736, -0.117357790146936, -0.544796839888283, -0.00556515761870414, 0.479931424088187, 4.38397581413949, -4.32192809488736, 1.24020277106753, 1.24173052354981, 2.4938778831102, 2.13849211647282, 2.06565722858918, 0.0517151067905885, -0.139509056707405, -0.131684204302705, 0.712079465616156, 1.88683961287663, 0.408497806749616, -0.323490844418512, -0.354046211934018, …	GILVMNTPNGNSLSAAELTCGMIMCLAR, KGILVMNTPNGNSLSAAELTCGMIMCLAR
MOLT-4	O43175_C111,116	PHGDH	0.0555258	0.318275	1.69657387676914, 0.159315805248532, 0.35453834061708, -1.22410162255939, 2.73956349380274, -0.243300353260056, -0.0956799673717319, -0.0637269967731478, -0.318837018238431, -0.605039546214439, -0.185227942029609, -0.184579371645311, 0.0792233617726678, 1.33801680304135, 0.586146058328739, -0.359891235635813, 0.152933425935042, -0.802233379477013, 1.0458714545605, 0.198378642618984, 0.67559830906…	GILVMNTPNGNSLSAAELTCGMIMCLAR, KGILVMNTPNGNSLSAAELTCGMIMCLAR
HCT-15	O43175_C111,116	PHGDH	-0.253712	0.300192	3.09067053266872, -0.213737253232144, -0.534942835436324, -0.426462596685484, 0.15733180290997, 2.67524746578286, 0.0998218013753752, -0.395499254308988, -0.388897171303898, -0.0371544341516589, 2.79427356305597, -4.32192809488736, 0.0183981830970837, -0.556003769375414, 4.95707112449468, -2.64221757148692, -1.22990184737313, -0.209129432367261, 4.32192809488736, 0.118115240495406, -0.91857000229…	GILVMNTPNGNSLSAAELTCGMIMCLAR, KGILVMNTPNGNSLSAAELTCGMIMCLAR
JURKAT	O43175_C18,19	PHGDH	0.715913	0.966297	0.0435948978973969, 0.15331962169641, 0.0535983091302711, 0.7064385782117, -0.0408141710756857, -0.142802699483599, 0.235260050266704, 0.0951724406175703, -1.81988384350096, 2.67987811815711, 2.25192600950903, 1.42584617620444, 3.36930090996808, 2.73656605754652, 2.06011939101123, 2.14784912092294, -0.422612895018405, 2.3622781076676, 2.05866593853067, 0.0277880788641725, -2.33018543593257, 0.456…	KVLISDSLDPCCR, KVLISDSLDPCCRK, VLISDSLDPCCR, VLISDSLDPCCRK, KVLISDSLDPCCR, KVLISDSLDPCCRK, VLISDSLDPCCR
MOLT-4	O43175_C18,19	PHGDH	-0.160555	0.165057	0.234032686824327, -0.00690726600461321, 0.025132970805538, 0.447403540402798, 0.548071304935559, -0.0573979896973474, 0.222202638283492, 0.0562737729088292, -0.0699000299422265, 0.22306957920976, -0.298351406475141, -0.838529526715931, -0.0269126242301908, 0.291513321644459, -0.373866104609872, -0.103034163354376, 0.252454806557736, -0.403208428590206, -0.410449883270041, -0.474754613455693, -0.…	KVLISDSLDPCCR, KVLISDSLDPCCRK, VLISDSLDPCCR, VLISDSLDPCCRK, KVLISDSLDPCCR, KVLISDSLDPCCRK, VLISDSLDPCCR
HCT-15	O43175_C18,19	PHGDH	-0.224933	0.136239	-0.251837765247062, 0.141231383471895, -0.397242244015575, -0.46405487167236, -0.446017122877478, -0.0359139071509329, -0.338359209518743, -0.256098945096749, -0.331409500368229, -0.0743802785807995, -0.142765788603132, -0.246992945394576, 0.528798623405431, -3.32253788073819, -0.0599857558773065, -0.10501335094301, -0.109773951839761, -0.00485152367765078, -0.171215787129894, -0.194665765276085,…	KVLISDSLDPCCR, KVLISDSLDPCCRK, VLISDSLDPCCR, VLISDSLDPCCRK, KVLISDSLDPCCR, KVLISDSLDPCCRK, VLISDSLDPCCR
JURKAT	O43175_C254	PHGDH	0.50809	0.990873	-0.498043672334672, 1.38018874892248, 2.79820212255198, 0.349263813441929, -0.252652624838164, 1.28603455307901, 0.0747412237647902	ALQSGQCAGAALDVFTEEPPRDR, ALQSGQCAGAALDVFTEEPPRDR, GGIVDEGALLRALQSGQCAGAALDVFTEEPPRDR
MOLT-4	O43175_C254	PHGDH	0.0181876	0.16259	0.160554679673905, -0.0966327894104565, -0.0993166825510065, 0.132579114329597, -0.01828779588543, -0.110621835097615, 0.298681548415875, 0.0980136041223245, -0.229293466254221, -0.173269692289262	ALQSGQCAGAALDVFTEEPPRDR, ALQSGQCAGAALDVFTEEPPRDR, GGIVDEGALLRALQSGQCAGAALDVFTEEPPRDR
HCT-15	O43175_C254	PHGDH	-0.704469	1.79537	-0.235657140480829, -0.00466249442265882, 0.107438832904234, -4.34657441761333, 0.352897583752522, -0.100257714528122	ALQSGQCAGAALDVFTEEPPRDR
JURKAT	O43175_C281	PHGDH	0.692018	1.13648	-0.121525443682984, 1.85150087749847, 3.16330570569821, -0.130892494988027, 0.0914361934280308, 1.7316176623541, 0.0740690891061485	ALVDHENVISCPHLGASTK, ALVDHENVISCPHLGASTK, ALVDHENVISCPHLGASTKEAQSR
MOLT-4	O43175_C281	PHGDH	-0.00804406	0.507998	0.247051212820452, 0.473593044574884, -0.266476642791705, -0.124830183462217, 0.28968309585495, -0.132703527774127, 0.0765881033958836, 0.545363749325199, 0.333925797477094, -1.15426906185192	ALVDHENVISCPHLGASTK, ALVDHENVISCPHLGASTKEAQSR, ALVDHENVISCPHLGASTK
HCT-15	O43175_C281	PHGDH	-0.0592967	0.159858	-0.218550975282297, 0.0482605675080507, 0.0657367339909644, -0.257763251056918, 0.12157319692798, -0.115036457391557	ALVDHENVISCPHLGASTK
JURKAT	O43175_C295	PHGDH	0.545557	0.916577	-0.213439311241522, -0.557943527238043, 1.48554055235786, 1.63311574111492, 0.486096273992784, 0.0475569650997692, -0.0918021948550225, -0.161322812231638, 1.72442194396483, 1.90784604407635, 0.161713621591261, 0.124895137147295	CGEEIAVQFVDMVK, CGEEIAVQFVDMVKGK
MOLT-4	O43175_C295	PHGDH	-0.286194	0.19804	-0.127067974742355, -0.17312968194059, -0.405424124829228, -0.413823239628927, -0.449706476148202, -0.475607023881531, -0.0183689742110022, -0.230119087257468, -0.477907063672015, 0.25530928124447, -0.550735590095098, -0.581561728548342, -0.224196744263329, 0.123937773091487, -0.567578272453927, -0.448944819856802, -0.37649700691059, -0.0100722437205499	CGEEIAVQFVDMVK, CGEEIAVQFVDMVKGK
HCT-15	O43175_C295	PHGDH	-0.20708	0.180018	-0.606034058397957, -0.345869994755943, -0.322880203976819, -0.188585420082374, -0.175038929459231, -0.223892517042748, -0.276601213919772, -0.303578306554445, -0.179159801700995, 0.0775483882337414, 0.0502439125909317, 0.00889412770768098	CGEEIAVQFVDMVK, CGEEIAVQFVDMVKGK
JURKAT	O43175_C369	PHGDH	5.25483	0.968951	4.32192809488736, 6.00151647383992, 6.82358745822212, 4.91080062638194, 4.32192809488736, 1.62370905238776, 6.70191663684216, 1.15925173907643, 6.26275740118314, 6.85694316922562, 4.96642879219079, 6.46525599892634, 5.79546163755575, 4.57488659119266, 4.60639222182662, 6.94734175592007, 6.09714965512838, 4.58584484581144, 6.17724417750448, 6.05400805292218, 7.27757048268421, 3.52190770139023, 4.4…	GTIQVITQGTSLKNAGNCLSPAVIVGLLK, NAGNCLSPAVIVGLLK, NAGNCLSPAVIVGLLKEASK, NAGNCLSPAVIVGLLKEASKQADVNLVNAK, GTIQVITQGTSLKNAGNCLSPAVIVGLLK, GTIQVITQGTSLKNAGNCLSPAVIVGLLKEASK, NAGNCLSPAVIVGLLK, NAGNCLSPAVIVGLLKEASK, NAGNCLSPAVIVGLLKEASKQADVNLVNAK, NAGNCLSPAVIVGLLK, NAGNCLSPAVIVGLLKEASK, NAGNCLSPAVIVGLLKEASKQADVNLVNAK	Ligandable
MOLT-4	O43175_C369	PHGDH	4.92787	0.670812	4.45775985459083, 4.33698564174477, 7.95391931581711, 6.22094256723992, 8.80943284258214, 4.32192809488736, 6.27821770303793, 6.66649664986926, 5.14055551814199, 4.32192809488736, 3.9484182099624, 5.47433475452587, 4.27165494109869, 3.48484452382873, 2.86887745868572, 5.16861930247495, 5.43441214557534, 4.22576199666495, 3.86940934397221, 4.77598504018381, 5.81577729110215, 3.49488426466704, 4.41…	GTIQVITQGTSLKNAGNCLSPAVIVGLLK, GTIQVITQGTSLKNAGNCLSPAVIVGLLKEASK, NAGNCLSPAVIVGLLK, NAGNCLSPAVIVGLLKEASK, NAGNCLSPAVIVGLLKEASKQADVNLVNAK, GTIQVITQGTSLKNAGNCLSPAVIVGLLK, NAGNCLSPAVIVGLLK, NAGNCLSPAVIVGLLKEASK, NAGNCLSPAVIVGLLKEASKQADVNLVNAK, GTIQVITQGTSLKNAGNCLSPAVIVGLLK, GTIQVITQGTSLKNAGNCLSPAVIVGLLKEASK, NAGNCLSPAVIVGLLK, NAGNCLSPAVIVGLLKEASKQADVNLVNAK, GTIQVITQGTSLKNAGNCLSPAVIVGLLKEASK, NAGNCLS…	Ligandable
HCT-15	O43175_C369	PHGDH	5.48017	0.917129	4.99753251980342, 5.76793881995571, 6.01253162195448, 7.28141730654915, 7.22082082351898, 1.41619009642277, 7.57221856424509, 6.71499944981729, 6.81315439615997, 4.32192809488736, 6.72027128389378, 6.48740778769361, 3.79794564876967, 5.39507737938757, 4.58836843451462, 4.98219015262069, 3.86602638061802, 2.8570913452174, 4.18792046801202, 5.70717626919627, 5.89469409236483, 3.96899621529766, 5.86…	GTIQVITQGTSLKNAGNCLSPAVIVGLLK, NAGNCLSPAVIVGLLK, NAGNCLSPAVIVGLLKEASK, NAGNCLSPAVIVGLLKEASKQADVNLVNAK, GTIQVITQGTSLKNAGNCLSPAVIVGLLK, GTIQVITQGTSLKNAGNCLSPAVIVGLLKEASK, NAGNCLSPAVIVGLLK, NAGNCLSPAVIVGLLKEASK, NAGNCLSPAVIVGLLKEASKQADVNLVNAK	Ligandable
JURKAT	O43175_C48	PHGDH	0.371901	0.787153	-0.0166038816406607, -0.311206839820867, 1.88357991646046, 1.08078077652805, 0.551190632298936, 0.0216230470743793, -0.681809729654978, 1.0423168252323, 1.0974244068271, -0.564995678431741	ILQDGGLQVVEKQNLSKEELIAELQDCEGLIVR, QNLSKEELIAELQDCEGLIVR, QNLSKEELIAELQDCEGLIVR
MOLT-4	O43175_C48	PHGDH	0.0121485	0.134664	0.2718038094012, 0.0396336323210774, 0.247070894198739, -0.292985019093261, 0.303190574598148, -0.354724509762477, 0.236674673111225, -0.228616422175179, -0.0757365864803694, 0.480756063158717, -0.389877092369489, 0.407391347356048, -0.229741207411408, 0.120053843859126, -0.206718586685555, -0.115081625572893, -0.231094853564377	ILQDGGLQVVEKQNLSKEELIAELQDCEGLIVR, QNLSKEELIAELQDCEGLIVR, QNLSKEELIAELQDCEGLIVR
HCT-15	O43175_C48	PHGDH	-0.327667	0.303354	-0.151917716139812, -0.487553686943325, 0.0330534251911526, -0.327017514855282, 0.282336791321298, 0.0819493601204253, -0.58316227807957, -0.59458738375558, -0.503675137760331	ILQDGGLQVVEKQNLSKEELIAELQDCEGLIVR, QNLSKEELIAELQDCEGLIVR, QNLSKEELIAELQDCEGLIVR
JURKAT	O43237_C104	DYNC1LI2	-0.452536	0.0889763	-0.518528072017386, -0.351344981459711, -0.48773526996125	CNVWILDGDLYHK
MOLT-4	O43237_C104	DYNC1LI2	-0.337822	0.188794	-0.421051984042422, -0.47070064083664, -0.121714791724039	CNVWILDGDLYHK
HCT-15	O43237_C104	DYNC1LI2	-0.215811	0.151337	-0.333292181594386, -0.0450376714685041, -0.269103902712789	CNVWILDGDLYHK
HCT-15	O43237_C191	DYNC1LI2	0.140415	0.680675	0.52330135637328, 0.543419517567744, 0.86179666392552, 0.258549357232568, 0.782090685972936, -2.07303944624087	DFQDYMEPEEGCQGSPQRR, DFQDYMEPEEGCQGSPQRR, FVKDFQDYMEPEEGCQGSPQR, KFVKDFQDYMEPEEGCQGSPQR, DFQDYMEPEEGCQGSPQRR, KFVKDFQDYMEPEEGCQGSPQR
JURKAT	O43242_C210	PSMD3	-0.174319	0.386443	-0.533393417190682, 0.286384177825082, -0.441727523497469, 0.0483342037850086, 0.173282778456289, -0.57879293506518	CYYYHAR
MOLT-4	O43242_C210	PSMD3	-0.0860567	0.462784	0.0217419779630574, 0.299931423977322, -0.518493211940966, 0.152056327220848, -0.0127208016219376, -0.330890027573115, -0.864660044759945, 0.564580976953175	CYYYHAR
HCT-15	O43242_C210	PSMD3	0.0156072	0.781604	-0.621988279329195, -0.360178428182486, 0.0174054743707344, -0.802618006753318, 0.644865058656681, 1.2161571747437	CYYYHAR
JURKAT	O43242_C483	PSMD3	0.827039	0.729973	0.362610724045321, 1.6684249473419, 0.450081551563161	ISFCLDIHNMSVK
MOLT-4	O43242_C483	PSMD3	0.161475	0.450055	0.218497461250407, -0.190460096808768, 0.0998259739873701, 0.145365022619515, 1.08121548449226, -0.322489275918214, 0.0983701235851236	ISFCLDIHNMSVK
HCT-15	O43242_C483	PSMD3	-0.10965	0.06308	-0.169981101123954, -0.0441403006691789, -0.114827491469793	ISFCLDIHNMSVK
JURKAT	O43252_C127	PAPSS1	0.152863	0.801921	-1.02270321683905, -0.876394802401584, -0.282026709049667, -0.347711905326874, -0.29032780048908, 1.34471769799828, 0.327611711752236, 1.9120533011716, -0.0177247927995829, 1.71660252492779	LFADAGLVCITSFISPYTQDR, LFADAGLVCITSFISPYTQDRNNAR, LFADAGLVCITSFISPYTQDRNNAR
MOLT-4	O43252_C127	PAPSS1	0.11156	0.578366	-0.0329842619132188, 1.52663928474928, 0.0540837591138359, -0.810178758268624, 0.0416298582805635, -0.616245353532269, 0.544257818442273, -0.401926934854366, 0.318578114063256, -0.588187768223329, 0.263070149118618, 0.122478417078014	LFADAGLVCITSFISPYTQDRNNAR, IAEVAKLFADAGLVCITSFISPYTQDRNNAR, LFADAGLVCITSFISPYTQDRNNAR, LFADAGLVCITSFISPYTQDR, LFADAGLVCITSFISPYTQDRNNAR
HCT-15	O43252_C127	PAPSS1	0.935974	1.53434	0.804500135682142, 0.400287808647648, 4.01735130536357, 0.234473353997138, 0.0941442289925474, 0.238113574069469, 0.22513916870441, -0.259935170127399, 0.255476414056326	LFADAGLVCITSFISPYTQDRNNAR, LFADAGLVCITSFISPYTQDR, LFADAGLVCITSFISPYTQDRNNAR
JURKAT	O43252_C165	PAPSS1	0.939357	0.808899	0.341964900202668, 2.02253155238698, 0.837819716979422, 0.0893817601535002, 1.84312611222571, 0.501320898433922	QIHEGASLPFFEVFVDAPLHVCEQR
MOLT-4	O43252_C165	PAPSS1	0.0242538	0.349471	-0.127202646130328, -0.22877472003914, -0.7567384778801, 0.278478588133693, 0.293368026350668, 0.126812034610122, 0.0758103224367768, 0.298917538682345, 0.257613226064062	QIHEGASLPFFEVFVDAPLHVCEQR
HCT-15	O43252_C165	PAPSS1	0.391894	0.499312	-0.460960102995762, 0.55931220020695, 0.0524208109367284, 0.679825192522854, 0.656802512991559, 0.863963956641677	QIHEGASLPFFEVFVDAPLHVCEQR
JURKAT	O43252_C207,212	PAPSS1	0.673053	0.7996	3.05394360841664, 0.0473677492511413, 0.0625770066274814, 1.14757573375718, -0.0685960876432843	GFTGIDSEYEKPEAPELVLKTDSCDVNDCVQQVVELLQER, TDSCDVNDCVQQVVELLQER, TDSCDVNDCVQQVVELLQER
MOLT-4	O43252_C207,212	PAPSS1	0.503633	0.951756	2.53212117181989, -0.125117682207017, -4.32192809488736, 3.24303535539061, 0.0822858289810035, 0.43390961055354, -0.679177282603969, 0.00504008061499757, 2.21657580560258, 1.08342560053641, -4.32192809488736, -0.346634775232546, 0.0204818626869633, 1.13146042264866, 0.504255761291808, -0.8939355256411	GFTGIDSEYEKPEAPELVLKTDSCDVNDCVQQVVELLQER, TDSCDVNDCVQQVVELLQER, TDSCDVNDCVQQVVELLQER, GFTGIDSEYEKPEAPELVLKTDSCDVNDCVQQVVELLQER
HCT-15	O43252_C207,212	PAPSS1	0.459018	0.282751	0.109083093263259, 0.222303980065785, 0.374996565765467, 0.801818460609558, 0.311397853256932, 0.603324571855545, 4.32192809488736, 0.310359271585388, 0.887790211251537	TDSCDVNDCVQQVVELLQER, GFTGIDSEYEKPEAPELVLKTDSCDVNDCVQQVVELLQER, TDSCDVNDCVQQVVELLQER
JURKAT	O43252_C360	PAPSS1	1.64874	1.3671	0.82722755436721, 2.83347200673926, 4.32192809488736, 0.548248201723237, 1.64176600899471	QWGTTCK, QWGTTCK, QWGTTCKNHPYIK
MOLT-4	O43252_C360	PAPSS1	0.646853	0.629082	0.463489200685122, 0.036385264756834, 0.947658962709235, 0.611493485174363, 0.0875554256454153, 0.403611896267844, 2.02709809242843, 0.180797110607619, 1.06358483993025	QWGTTCK
HCT-15	O43252_C360	PAPSS1	0.570585	0.256705	0.318803296939106, 0.362065948382647, 0.438959198347217, 0.813905734912521, 0.95143030986952, 0.538347742292067	QWGTTCK
JURKAT	O43252_C507	PAPSS1	0.888972	0.718433	0.411859804439645, 1.07678640811484, 2.97621037378656, 0.906135049999216, 1.44692186690701, 0.489051325475723, 0.340923386715082	MKQHAAVLEEGVLNPETTVVAIFPSPMMYAGPTEVQWHCR, MKQHAAVLEEGVLNPETTVVAIFPSPMMYAGPTEVQWHCR, QHAAVLEEGVLNPETTVVAIFPSPMMYAGPTEVQWHCR
MOLT-4	O43252_C507	PAPSS1	0.0338678	2.10945	-0.681988514924732, 2.40808946441348, -1.6244976904854	MKQHAAVLEEGVLNPETTVVAIFPSPMMYAGPTEVQWHCR
JURKAT	O43252_C53	PAPSS1	0.0279176	0.345947	-0.324637515415745, 0.351181481329454, -0.123798774941837, 0.259875843036316, 0.384202745956801, -0.37931837862006	GCTVWLTGLSGAGK
MOLT-4	O43252_C53	PAPSS1	-0.0321468	0.21891	-0.0308389700802683, -0.260534466271293, 0.262804131351513, -0.100017698593294	GCTVWLTGLSGAGK
HCT-15	O43252_C53	PAPSS1	0.113888	0.212412	0.130636229533965, -0.0852266563254196, 0.00657605292205467, 0.403566001099776	GCTVWLTGLSGAGK
JURKAT	O43252_C78,83	PAPSS1	1.40179	1.36961	3.77617547082828, 1.57742790599234, 0.935399604331068, -0.308498732595506, 1.7142391231732, 0.0494269862944173, 0.715969005330664, 1.23643513032418	TTVSMALEEYLVCHGIPCYTLDGDNIR
MOLT-4	O43252_C78,83	PAPSS1	0.382819	0.784664	-0.0542363964508158, 0.148160480108136, -0.159489627446446, -0.0696860387031649, 0.284357314950672, 2.25835252935921, 0.453061974771155, 0.202033523397006	TTVSMALEEYLVCHGIPCYTLDGDNIR
HCT-15	O43252_C78,83	PAPSS1	0.453795	0.298708	-0.0137340886760845, 0.436547874858224, 0.58534436631889, 0.0515516595203152, 0.626935631314945, 0.896747025715923, 0.478621763223232	TTVSMALEEYLVCHGIPCYTLDGDNIR
JURKAT	O43252_C8	PAPSS1	3.03258	0.530625	3.40778407166507, 2.81653761665449, 2.49819561285771	MEIPGSLCKK, MEIPGSLCK, MEIPGSLCKK	Ligandable
MOLT-4	O43252_C8	PAPSS1	1.52497	0.495048	1.48809767627771, 2.13268641793124, 2.5995787387291, 1.0304896681742, 1.16508256599985, 2.28282911129845, 1.22950711723448, 0.991239488483301, 1.09525229606296	MEIPGSLCKK, MEIPGSLCK, MEIPGSLCKK, MEIPGSLCK
HCT-15	O43252_C8	PAPSS1	2.4736	0.897757	3.22254994884413, 1.24428499714013, 4.98685013703861, 1.78565590354156, 5.50605547140899, 2.09660562423981, 1.72836907131693, 1.8260902951845, 1.60736677713864, 1.92277538030641, 2.02819240030256	MEIPGSLCK, MEIPGSLCKK, MEIPGSLCK	Ligandable
JURKAT	O43255_C138	SIAH2	-0.180351	NA	-0.180351	VASAVLFPCK
JURKAT	O43257_C140	ZNHIT1	0.742582	0.669465	1.21596469405296, 0.269198320269896	CLGTHQETR
MOLT-4	O43257_C140	ZNHIT1	0.0635326	0.0242689	0.0360677748066683, 0.0724442193700959, 0.0820858417397083	CLGTHQETR
HCT-15	O43257_C140	ZNHIT1	0.282908	0.206278	0.0447256221272479, 0.400470234581842, 0.403527645660927	CLGTHQETR
JURKAT	O43264_C124	ZW10	1.54401	0.797731	0.979926747544092, 2.1080892201913	QLQEFSTAIEEYNCALTEKK
MOLT-4	O43264_C124	ZW10	0.849683	NA	0.849683	QLQEFSTAIEEYNCALTEKK
JURKAT	O43264_C346	ZW10	0.175882	0.0536764	0.137927508120693, 0.213837405579525	NCLVYSIPTNSSK
MOLT-4	O43264_C346	ZW10	-0.862237	NA	-0.862237	NCLVYSIPTNSSK
JURKAT	O43264_C404	ZW10	0.409435	1.13018	-0.0994152538676541, 1.72045542896384, -0.26966835284894, 1.50175058464995, -0.805945804160203	CQDVIVAAR
MOLT-4	O43264_C404	ZW10	0.219607	0.567682	-0.0437800194132979, -0.168538982075669, 0.871139509421178	CQDVIVAAR
HCT-15	O43264_C404	ZW10	0.404296	0.459579	-0.108837821700432, 0.543675446917882, 0.778050451998061	CQDVIVAAR
JURKAT	O43264_C477	ZW10	1.7042	NA	1.7042	VSNTQYHEVMNLEPENTLDQHSFSLPTCR
JURKAT	O43264_C568	ZW10	1.46641	1.43207	-0.0671388141566039, 0.41408943444415, 3.09517694870398, 0.876182766796759, 2.98891200013547, 3.61500991912173	LAPILCDGTATFVDLVPGFRR, LAPILCDGTATFVDLVPGFR, LAPILCDGTATFVDLVPGFRR, LAPILCDGTATFVDLVPGFRR, LRLAPILCDGTATFVDLVPGFR
MOLT-4	O43264_C568	ZW10	0.401447	0.677931	0.0475270117374909, 2.03769239257164, -0.0678911523922498, -0.38258141144859, 0.97646133780068, 0.467504432400573, -0.237890719674691, -2.01545142020573, 1.65477877706274, 0.265688435804046, 0.930290406667001, 0.372771158160953, 0.403009942507209, 0.722114595058125	LAPILCDGTATFVDLVPGFR, LAPILCDGTATFVDLVPGFRR, LAPILCDGTATFVDLVPGFRR
HCT-15	O43264_C568	ZW10	0.629653	0.380758	0.286354141812121, 0.0937309017966232, 0.415968785656912, 0.273144498812825, 0.59141060412314, 0.560536804428802, 0.991493474403348, 1.18759824403414	LAPILCDGTATFVDLVPGFR, LAPILCDGTATFVDLVPGFRR, LAPILCDGTATFVDLVPGFR, LAPILCDGTATFVDLVPGFRR
JURKAT	O43264_C588	ZW10	1.2144	0.957037	0.651376166270081, 3.22909486361156, 2.36370099521635, 1.73313555174797, 0.245839328377831, 1.37184549182833, 0.487832798078002	LGTECFLAQMR, LGTECFLAQMR, RLGTECFLAQMR
MOLT-4	O43264_C588	ZW10	0.52568	0.478263	-0.0404729895015266, 0.393480539271965, 1.13996331033954, 0.254618788716906, 0.880810731604174	LGTECFLAQMR, RLGTECFLAQMR
HCT-15	O43264_C588	ZW10	0.821074	0.710872	-0.316983777631832, 1.28850479882959, 1.0264606290649, 0.631034139500729, 1.47635252840989	LGTECFLAQMR
JURKAT	O43264_C650	ZW10	0.271746	0.772357	-0.345300171160108, 1.13792031821431, 0.022616547291361	LGIVWQDVLPVNIYCK
MOLT-4	O43264_C650	ZW10	0.374989	0.653953	0.612894362547001, -0.182065070409503, 0.299256937067485, 0.354045811598287, -0.0122030053769502, 1.70399574330294, -0.151001871315582	LGIVWQDVLPVNIYCK
HCT-15	O43264_C650	ZW10	0.277315	0.298232	-0.0690943209795108, 0.480692714810266, 0.567046465919466, 0.130615335899096	LGIVWQDVLPVNIYCK
JURKAT	O43264_C686	ZW10	-0.309643	1.37515	-1.3898164756409, 1.23838476642017, -0.777498250978044	ITALEDISTEDGDRLYSLCK
MOLT-4	O43264_C686	ZW10	0.496203	1.25536	-0.116292007456967, 2.30871689543607, 0.312983329088178, -0.520595067313224	ITALEDISTEDGDRLYSLCK
HCT-15	O43278_C250	SPINT1	-0.746147	0.989525	-1.28794074355619, -1.86768462916644, 0.122677937925409, 0.0483576541807724	QTEDYCLASNKVGR
HCT-15	O43278_C275	SPINT1	3.32959	0.786472	2.9663519911801, 4.34706077275789, 4.26719523965485, 2.43322948393301, 2.95841527210323, 3.0053026152902	WYYDPTEQICK	Ligandable
HCT-15	O43278_C283	SPINT1	2.71155	0.458848	2.70494602693663, 1.60878711595103, 4.32192809488736, 1.79977122766617, 3.939786693836, 2.41788508461279, 2.81245750710132, 2.12476185738009, 3.0667262993866, 2.8043276051204	SFVYGGCLGNK, SFVYGGCLGNKNNYLR, SFVYGGCLGNKNNYLR	Ligandable
HCT-15	O43278_C283,296,300	SPINT1	2.9833	1.37367	4.2801306004911, 2.1733858769933, 4.42489541111696, 4.96541035417916, 2.12815405466055, 1.41049068786065, -0.102385130222578, 3.84767570275506, 2.42510587823755	SFVYGGCLGNKNNYLREEECILACR
HCT-15	O43278_C331,335	SPINT1	4.45463	0.520424	5.17591725666191, 1.06503460793396, 4.20566962396135, 6.69458499521764, 4.32192809488736, 4.32192809488736, 4.17654221798819, 4.14860350009484, 4.22836322689309, 4.66430187505504, 3.98945340418054	HPVCSGTCQPTQFR, RHPVCSGTCQPTQFR, HPVCSGTCQPTQFR	Ligandable
HCT-15	O43278_C391,400	SPINT1	5.24925	2.34828	6.77536621384919, 7.44147073102737, 6.56756853444721, 2.23046892652616, 3.23138936936735	IHFPSDKGHCVDLPDTGLCK, IHFPSDKGHCVDLPDTGLCKESIPR
HCT-15	O43278_C416	SPINT1	2.9443	0.434056	2.65591935799381, 3.74870259782868, 2.97798934400634, 2.55579478548562, 2.71084689337149, 3.01657522822474	WYYNPFSEHCAR	Ligandable
HCT-15	O43278_C424	SPINT1	2.57232	NA	2.57232	FTYGGCYGNK
HCT-15	O43278_C87	SPINT1	4.38895	1.11381	4.32192809488736, 5.53475561540567, 3.31016161931737	RGWDCVR
JURKAT	O43290_C560	SART1	0.770759	0.830937	-0.357262103244444, 1.0025051587738, 0.148874986266256, 0.963047138118086, -0.44281842957423, -0.679769477914885, 1.69878530223553, 1.28813470051667, 1.32034347111308	GAIVFNATSEFCR, KGAIVFNATSEFCR, GAIVFNATSEFCR
MOLT-4	O43290_C560	SART1	-0.313075	0.567966	-0.106953119974549, 0.0466054756188217, -0.385084184510768, 0.116566223789966, -1.87670882276627, -0.164170377662601, -0.473788535776441, -0.400078874301139, -0.81540170932746, -0.387435285483862, -0.52120174901129, 0.965100286501548	GAIVFNATSEFCR, KGAIVFNATSEFCR, KGAIVFNATSEFCR, GAIVFNATSEFCR
HCT-15	O43290_C560	SART1	-0.791049	0.405632	-1.38162939773003, -0.0978148099917863, -1.34622598920487, 0.246629999925627, -0.273498574270272, -0.274737248288242, -1.16086610013538, -1.23074103567983	GAIVFNATSEFCR, KGAIVFNATSEFCR, GAIVFNATSEFCR
JURKAT	O43290_C645	SART1	1.24829	2.05476	0.0272899853175678, 3.62058005686744, 0.0970125008519924	GLAAALLLCQNK
MOLT-4	O43290_C645	SART1	0.0171798	0.189314	0.133810743180235, -0.32056521737637, -0.046202655758302, 0.184167702501236, -0.0038123846872899, 0.155680328051458	GLAAALLLCQNK
HCT-15	O43290_C645	SART1	0.120518	0.257896	-0.152923914830605, 0.155101402437762, 0.359377992256816	GLAAALLLCQNK
JURKAT	O43290_C674	SART1	-0.103922	1.12897	-1.11819147688165, -0.187397565512267, -1.6517535282389, 1.01157482648561, 1.17419866376934, 0.148035385739294	SLPSAVYCIEDK
MOLT-4	O43290_C674	SART1	0.012496	0.22774	-0.173561973742301, -0.128184511810053, -0.485074460555213, 0.335615245745904, -0.334133463973557, -0.348874383844276, -0.000377465302836304, 0.535167716581824, -0.0737163170634822, 0.852120654760493, -0.523126384387407, 0.846302596646885, -0.0447072343141594, 0.118711255903529, -0.140149330326881, -0.215586307542518, 0.144651708691778	SLPSAVYCIEDK, SLPSAVYCIEDKMAIDDKYSR, SLPSAVYCIEDK
HCT-15	O43290_C674	SART1	-0.104886	0.412907	-0.609409464430818, -0.539412745684527, -0.130163896104813, -0.0157322771810973, 0.239030465561209, 0.426373795581104	SLPSAVYCIEDK
HCT-15	O43291_C133,142	SPINT2	4.32193	0	4.32193	RQDSEDHSSDMFNYEEYCTANAVTGPCR	Ligandable
HCT-15	O43291_C158,166	SPINT2	1.53054	0.195594	1.63899496117918, 1.41430058042367, 1.82084886344371, 1.34706400650764, 1.43148906014462	NSCNNFIYGGCR
HCT-15	O43291_C179	SPINT2	1.40026	NA	1.40026	SEEACMLR
HCT-15	O43291_C38	SPINT2	2.67756	1.26881	1.64107063041046, 3.32137613138234, 4.45513265805924, 2.63005388810798, 1.34014702244076	SIHDFCLVSK
HCT-15	O43293_C451	DAPK3	0.609086	1.19308	-0.766331615833218, 1.22888032776125, 1.36470977143749	ALEQEKLQGVECGLR
MOLT-4	O43296_C521	ZNF264	-0.00568317	NA	-0.00568317	SFCWSTNLIR
MOLT-4	O43303_C436	CCP110	2.58559	NA	2.58559	LPTDLAGVCSSK
MOLT-4	O43314_C900	PPIP5K2	0.698981	0.259253	0.882300769116661, 0.515661223433069	GCEEDKNLPSGYGYRPASR
HCT-15	O43314_C900	PPIP5K2	4.13905	0.247979	3.96370195212852, 4.31439681951206	GCEEDKNLPSGYGYRPASR	Ligandable
JURKAT	O43318_C51	MAP3K7	0.249837	NA	0.249837	GAFGVVCK
JURKAT	O43318_C527	MAP3K7	-1.39607	0.308716	-1.17777676364136, -1.6143665081738	ESMAVFEQHCK
HCT-15	O43318_C527	MAP3K7	-0.14369	0.645379	-0.600041398228108, 0.312661969858694	ESMAVFEQHCK
HCT-15	O43318_C588	MAP3K7	-0.192178	NA	-0.192178	SLSTYYQQCKK
JURKAT	O43324_C147	EEF1E1	0.231279	0.914184	0.159393420068905, 1.17928330752513, -0.644840217682246	WFCHIQHYPGIR
MOLT-4	O43324_C147	EEF1E1	3.25977	2.9167	7.05691400809317, 2.88126223675204, 5.32099922720097, 0.839177928884255, 0.200509823355513	WFCHIQHYPGIR
HCT-15	O43324_C147	EEF1E1	0.0991211	0.362073	-0.240344719525644, 0.057503950430932, 0.480203951645083	WFCHIQHYPGIR
JURKAT	O43379_C1119	WDR62	1.2053	NA	1.2053	ATQCLVK
MOLT-4	O43379_C1119	WDR62	0.38105	NA	0.38105	ATQCLVK
JURKAT	O43379_C826	WDR62	1.80781	NA	1.80781	CLLTNGKLPLWAK
JURKAT	O43390_C214	HNRNPR	-0.0323787	0.502736	0.440157582822665, 0.663861325053467, -0.048829850178723, -0.669394766742118, -0.198263621576028, -0.381802607385937	GYAFITFCGK
MOLT-4	O43390_C214	HNRNPR	0.317765	0.33989	0.483374696366165, 0.543181128511812, 0.570889653572335, 0.60537597328384, 0.0401281521626754, 0.639110808512059, -0.0886914063288938, -0.276362592690941, 0.342877116706911	GYAFITFCGK
HCT-15	O43390_C214	HNRNPR	0.0891417	0.419324	0.0977445897101013, 0.786202612458056, 0.318089430451654, -0.234228705835985, -0.373645155367455, -0.0593126315368196	GYAFITFCGK
JURKAT	O43390_C226	HNRNPR	-0.232943	0.329003	-0.196511214932856, 0.00538229162590929, -0.624480854119057, 0.153108363615597, -0.502215393418549	LCDSYEIRPGK
MOLT-4	O43390_C226	HNRNPR	-0.209428	0.375842	0.0153503921076499, 0.0354708454413776, -0.0154603727103945, -0.854852403070162, -0.227650184323501	LCDSYEIRPGK
HCT-15	O43390_C226	HNRNPR	-1.03642	NA	-1.03642	LCDSYEIRPGK
JURKAT	O43390_C226,240	HNRNPR	0.156529	0.778199	0.19953785983488, 1.16520343024945, -0.859609401742385, 0.395978461009914, 0.682735644121364, -0.644673371006081	LCDSYEIRPGKHLGVCISVANNR
MOLT-4	O43390_C226,240	HNRNPR	-0.0224348	0.292239	0.1689286868574, -0.544589368071208, 0.831503252196288, -0.0151146551648499, 0.441251850406516, 0.0273446884483619, -0.03403584305451, -0.463613444559181, -0.476267925744055, 0.00613685677362014	LCDSYEIRPGKHLGVCISVANNR
HCT-15	O43390_C226,240	HNRNPR	-0.0678771	0.234132	0.235452019123004, -0.270144254509315, 0.216408249414645, -0.275136258692041, -0.129201749369707, -0.184640355144332	LCDSYEIRPGKHLGVCISVANNR
JURKAT	O43390_C292	HNRNPR	-0.285483	0.260026	-0.0906458628007124, -0.904971950439147, -0.486448043139346, -0.0303230157187449, -0.0850973203800489, 0.201660450937941, -0.509866523490628, -1.33413427456072, -0.584390513836181, -0.0759777239374349, -0.0320424209847983, -0.059385120010679, -0.418560844975502, -0.616682648287305, -0.490044669096877	GFCFLEYEDHK, GFCFLEYEDHKSAAQAR, NRGFCFLEYEDHK, GFCFLEYEDHK, GFCFLEYEDHK, GFCFLEYEDHKSAAQAR
MOLT-4	O43390_C292	HNRNPR	-0.118848	0.111548	0.0218479706761565, 0.0128328894771123, -0.0887832186461153, 0.201745540884918, -0.0284449451729048, 1.30429208639837, -0.206523098759022, -0.041982319007641, -0.193459037271856, -0.127285671576198, 0.127395918357435, -0.309657487239687, -0.152734711112826, -0.500705287743488, -0.167600068759304, -0.265296522745414, -0.330708210475101, -0.40361560284456, 0.0751223818498072, -0.533769909435411, 0.…	GFCFLEYEDHK, GFCFLEYEDHKSAAQAR, NRGFCFLEYEDHK, NRGFCFLEYEDHKSAAQAR, GFCFLEYEDHK, GFCFLEYEDHKSAAQAR, NRGFCFLEYEDHK, GFCFLEYEDHK, GFCFLEYEDHKSAAQAR
HCT-15	O43390_C292	HNRNPR	-0.251837	0.190216	-0.11877178436746, -0.338810991316665, -0.477630510992736, -0.0721351606899244	GFCFLEYEDHKSAAQAR
JURKAT	O43390_C99	HNRNPR	0.53174	0.893731	0.574408859607768, 1.37475866203504, 1.7716626476034, -0.31420055759572, 0.792390069482487, 1.28214346525762, -0.71751261049436	SAFLCGVMK, SAFLCGVMK, SAFLCGVMKTYR
MOLT-4	O43390_C99	HNRNPR	0.0510967	0.281072	0.400811960516794, 0.333892094754686, 0.0232795726696781, -1.07588114246372, -0.0490341865342208, 0.391603370685516, -0.307554978828242, -0.0239678887536192, 0.157475234136936, 0.371465327604547, 0.461540904210299, 0.0534488305459688, -0.01378730654755	SAFLCGVMK, SAFLCGVMKTYR, SAFLCGVMK
JURKAT	O43395_C37	PRPF3	-0.0201894	0.545779	0.446612344648164, -0.242943165051194, 1.06950598393178, 0.536877963979096, -0.381204640349646, -0.611994181733823, -0.367074339241257, -0.449949487660775, 0.279568784373691, 0.510985888028771, -0.472239527265976, -0.560418658795212	RVLGFSEPTVVTAALNCVGK, VLGFSEPTVVTAALNCVGK
MOLT-4	O43395_C37	PRPF3	-0.00321062	0.176364	0.308076924302665, 0.207680936769283, 0.0133649324467268, 0.00551661682610619, 0.171427576379243, -0.424985768799154, 0.225542698924744, 0.285590784573022, -0.167304260862572, 0.0370218661712556, -0.0866201413242182, 0.18334968424991, -0.102650285321563, -0.096806306409505, -0.104400311997977, 0.0673196301425546, -0.26500009580597, -0.314915568101682	RVLGFSEPTVVTAALNCVGK, VLGFSEPTVVTAALNCVGK
HCT-15	O43395_C37	PRPF3	-0.102494	0.987692	-3.6619374814203, 0.601231202760447, 2.43428181895746, 0.415973126140978, 0.43852601328806, 0.391968165311533, -0.757432503731204, -0.283814800484971, -0.0252222066760807, -0.670688148893808, -0.299706024672673, 0.186895111079314	RVLGFSEPTVVTAALNCVGK, VLGFSEPTVVTAALNCVGK
JURKAT	O43395_C630	PRPF3	-1.04959	0.779377	-1.36561810236075, -0.161829402933234, -1.62131116612338	CVLVWEGTAK
MOLT-4	O43395_C630	PRPF3	-0.376493	0.99861	0.43724841326412, -0.0843330264715007, -2.36684367320885, -0.155148202681441, 0.0192174213784058, -0.109098415233846	CVLVWEGTAK
HCT-15	O43395_C630	PRPF3	-0.311252	NA	-0.311252	CVLVWEGTAK
JURKAT	O43395_C651	PRPF3	-1.68527	NA	-1.68527	FKQCPTENMAR
MOLT-4	O43395_C651	PRPF3	-1.1825	2.42311	0.375385907843281, 0.0513130098445016, -3.97421157857039	FKQCPTENMAR
HCT-15	O43395_C651	PRPF3	0.444252	NA	0.444252	FKQCPTENMAR
JURKAT	O43396_C135,137,149	TXNL1	0.0202345	0.528358	0.618295427800128, -0.174369595106388, -0.383222455388597	AGCECLNESDEHGFDNCLRK, AGCECLNESDEHGFDNCLR
JURKAT	O43396_C161	TXNL1	4.32193	NA	4.32193	KDTTFLESDCDEQLLITVAFNQPVKLYSMK
JURKAT	O43396_C34,37	TXNL1	0.738484	NA	0.738484	GCGPCLR
MOLT-4	O43396_C34,37	TXNL1	-0.00975304	0.907304	-0.813526630983246, 1.2809017143221, 1.83745999314616, -0.696886925390299, -0.349102851638494, -0.896032566187125, -0.578615318231571	GCGPCLR
HCT-15	O43396_C34,37	TXNL1	1.15533	0.484411	1.04796676447798, 1.268071344426, 0.309290933515402, 1.57264263971962, -0.232876765971799, 1.41514872477068, 1.85496879683244	GCGPCLR
JURKAT	O43396_C64	TXNL1	0.398209	0.00625891	0.402635171295244, 0.393783738514421	IAPAFSSMSNKYPQAVFLEVDVHQCQGTAATNNISATPTFLFFR
MOLT-4	O43396_C64	TXNL1	0.429191	0.610887	-0.356159109883022, 1.17835818299396, 0.304437807371102, 0.13137877818498, 0.88794031208	IAPAFSSMSNKYPQAVFLEVDVHQCQGTAATNNISATPTFLFFR
HCT-15	O43396_C64	TXNL1	1.21112	1.0463	0.889312151111925, 0.852821695173663, 0.802861444688234, 0.278564875287087, 3.26161318666354, 1.18153597748756	IAPAFSSMSNKYPQAVFLEVDVHQCQGTAATNNISATPTFLFFR
MOLT-4	O43399_C74	TPD52L2	-0.368849	0.38888	-0.0831154476067116, -0.0673040444373141, -0.895579287113116, -0.429398896506382	HCGELKR, ERHCGELKR
HCT-15	O43399_C74	TPD52L2	-0.40702	1.32462	-1.81698712001625, -0.215460301034241, 0.811388805780244	ERHCGELKR, HCGELKR
JURKAT	O43402_C12	EMC8	-1.06349	0.73446	-0.849099013875008, -0.326895088714779, -1.0015869825279, -2.07637065585822	LTTQAYCK
MOLT-4	O43402_C12	EMC8	-0.534105	0.283364	-0.84085052628559, -0.282114539608868, -0.479350749236776	LTTQAYCK
HCT-15	O43402_C12	EMC8	-0.537714	0.0388973	-0.493730317302862, -0.567584262242423, -0.551827849691525	LTTQAYCK
HCT-15	O43402_C136	EMC8	-0.749603	1.03491	-0.357712924860099, 0.0321331906805796, -1.92323071416154	FTMDCVAPTIHVYEHHENR
JURKAT	O43402_C153,161	EMC8	4.32193	NA	4.32193	CRDPHHDYCEDWPEAQR
MOLT-4	O43402_C153,161	EMC8	1.86031	NA	1.86031	CRDPHHDYCEDWPEAQR
HCT-15	O43402_C24	EMC8	-2.20758	2.99014	-4.32192809488736, -0.0932294762093003	YPHCAVNGLLVAEK
JURKAT	O43414_C285	ERI3	1.0259	0.826474	0.505130449744558, 1.8396351552234, 0.555116500405814, 0.364268535332278, 2.30301187231401, 0.588265827753668	AYSFAMGCWPK
MOLT-4	O43414_C285	ERI3	0.438072	0.621396	0.731452247087074, 1.2069569565665, -0.997596825288184, 0.325424458422517, 0.445346435711414, 0.366986343827599, 0.980821712733871, 0.579954282264561, 0.303298454341451	AYSFAMGCWPK
HCT-15	O43414_C285	ERI3	-0.625314	1.78982	0.343583975998769, -4.10063459430519, 0.51451638304073, -1.01701060183904, 0.286931365848196, 0.220731095509857	AYSFAMGCWPK
MOLT-4	O43422_C230	THAP12	-0.159756	NA	-0.159756	RFETTAVNTLFCSK
MOLT-4	O43422_C5,10	THAP12	-1.44012	0.150812	-1.60967318312819, -1.38973242766248, -1.32095154251869	PNFCAAPNCTR
JURKAT	O43422_C604	THAP12	0.264581	1.19954	1.11278309558998, -0.583620327700051	CLSLVPSVMGQLK
MOLT-4	O43422_C604	THAP12	-0.57132	NA	-0.57132	CLSLVPSVMGQLK
MOLT-4	O43422_C68	THAP12	0.570727	0.870481	0.640195390575053, 2.03271520802233, -0.0456338917031909, -0.0990827177931626, 0.325438766892263	HFETSMICR
JURKAT	O43427_C262	FIBP	-0.540796	0.595672	0.145301088633979, -0.926010477083056, -0.841679235456082	SLVCTALR
MOLT-4	O43427_C262	FIBP	-0.410537	0.0570422	-0.370202171180528, -0.450871988469382	SLVCTALR
JURKAT	O43427_C314	FIBP	1.11432	NA	1.11432	DLFVDLVEKFVEPCR
MOLT-4	O43427_C314	FIBP	0.119634	NA	0.119634	DLFVDLVEKFVEPCR
MOLT-4	O43432_C1364	EIF4G3	0.071971	0.167474	0.0360209756093998, 0.254500719028063, -0.0746088221930335	AGVLLSEILHLLCK
HCT-15	O43432_C1364	EIF4G3	-0.096248	0.297855	-0.401403365031435, -0.0810663567360186, 0.193725820478626	AGVLLSEILHLLCK
HCT-15	O43432_C461	EIF4G3	2.15127	NA	2.15127	TCLSEDAK
MOLT-4	O43432_C982	EIF4G3	-0.572076	0.381772	-0.302122716338453, -0.842029257306423	LCNWVSR
HCT-15	O43432_C982	EIF4G3	-0.545731	0.0728098	-0.629790324737868, -0.505046661164556, -0.502356319413926	LCNWVSR
JURKAT	O43447_C122,128	PPIH	-0.225814	0.693134	-0.198451086386481, -1.75654676643379, 0.247186095842912, 0.15102862028255, -1.82656562653877, -0.205859629677368, 0.644870888218405	HSAPGLLSMANSGPSTNGCQFFITCSK
MOLT-4	O43447_C122,128	PPIH	-0.392792	0.84771	-0.0182805675745529, 0.0100626148999487, -1.67541138043894, -2.3402166963398, -1.83996687871244, 0.822723691591972, -0.0217733579019833, -0.512856235621807, 0.0220311322593425, -0.511413285252448	HSAPGLLSMANSGPSTNGCQFFITCSK
HCT-15	O43447_C122,128	PPIH	-0.0399931	0.163473	-0.101748384641085, -0.194007725579689, 0.178472013367245, -0.0815959413454259, -0.187674115248096, 0.146595398881316	HSAPGLLSMANSGPSTNGCQFFITCSK
MOLT-4	O43447_C122,128,131	PPIH	0.300901	NA	0.300901	HSAPGLLSMANSGPSTNGCQFFITCSKCDWLDGK
HCT-15	O43447_C122,128,131	PPIH	-1.81137	3.55047	-4.32192809488736, 0.699197521691977	HSAPGLLSMANSGPSTNGCQFFITCSKCDWLDGK
JURKAT	O43447_C131	PPIH	0.216364	0.731043	0.0952180038426398, 0.694786563727905, 1.13263323775779, 0.932556026573728, 0.116755778282999, -0.365559050310644, -0.219258706011675, -0.44163919815454, 1.0439384288754, -0.457504636646694, -0.979492364685797	CDWLDGK, CDWLDGKHVVFGK, CDWLDGK
MOLT-4	O43447_C131	PPIH	-0.163196	0.265548	0.00625381758163704, -0.156515553522622, -0.0621308032833327, -0.50041058043929, 0.0748444254604882, -0.675745235927132, 0.271613625640889, 0.00451528463754619, -0.0285045088062368, 0.118592452704593, 0.229619182907353, -0.274497577563671, 0.202882333600917, -0.225072420925153, -0.104264701918398, -0.318979972860577, -0.575034515166176, -0.924686034720065	CDWLDGK, CDWLDGKHVVFGK
HCT-15	O43447_C131	PPIH	0.0664469	0.123441	-0.164495420136789, 0.482124644748893, -0.0960151205877584, 0.484799666696017, 0.0056620663532881, -0.112387141617972, 0.0857528467563049	CDWLDGK, CDWLDGKHVVFGK, CDWLDGK
JURKAT	O43447_C174	PPIH	-0.717628	0.618564	-0.849998814246079, -0.846183595237311, -1.321933770326, 0.147605543392157	LPVVISQCGEM
MOLT-4	O43447_C174	PPIH	-0.236439	0.513969	-0.112496464310663, -0.80104620209604, 0.204225598470264	LPVVISQCGEM
JURKAT	O43447_C47	PPIH	-0.198956	0.320569	-0.460917529017373, 0.109987949596324, -0.489953125448983, 0.0450593824610436	QFCTGEFRK
MOLT-4	O43447_C47	PPIH	-0.258376	0.557727	0.071546650773487, -0.045231888506711, -0.154615427627937, -0.397561982915759, -0.451691347831354, 0.587539364510507, -0.306062734256914, -1.37093125548143	QFCTGEFRK
HCT-15	O43447_C47	PPIH	-0.351018	0.142598	-0.227113911049054, -0.319053883596988, -0.506885576461445	QFCTGEFRK
JURKAT	O43488_C132,156	AKR7A2	-0.773704	NA	-0.773704	LQCPQVDLFYLHAPDHGTPVEETLHACQR
HCT-15	O43488_C16	AKR7A2	1.29428	NA	1.29428	AAVHCALR
JURKAT	O43488_C214	AKR7A2	-0.138393	0.146192	-0.332521337545179, -0.102968960605756, -0.0851568714424616, 0.0395720564146967, -0.0505720408182382, -0.298711625151809	QVETELFPCLR
MOLT-4	O43488_C214	AKR7A2	-0.0189131	0.213972	-0.0188149505815571, -0.0640501331947192, -0.120577539391108, -0.206097185587376, 0.298787808494251, 0.240405002289521, -0.262044675678583	QVETELFPCLR
HCT-15	O43488_C214	AKR7A2	0.144843	0.400375	-0.427499602509023, 0.675032804112184, 0.112814746183354, 0.0882944310333301, -0.0898398465311948, 0.510253007646405	QVETELFPCLR
JURKAT	O43488_C98	AKR7A2	1.31829	0.678528	0.462511633493604, 0.893317641801521, 1.0371814496058, 1.29271115739727, 2.26914494654593, 1.95487440619493	GHTELDTAFMYSDGQSETILGGLGLGLGGGDCR
MOLT-4	O43488_C98	AKR7A2	-0.521855	0.0231314	-0.505499120468854, -0.538211830783576	GHTELDTAFMYSDGQSETILGGLGLGLGGGDCR
MOLT-4	O43491_C232	EPB41L2	0.158993	0.345714	0.179800079734242, -0.0673044048293829, 0.391915353215684, -0.244451013140093, 0.706328118642551, -0.0123289964630766	VTLLDGTEYSCDLEK, VTLLDGTEYSCDLEKHAK
HCT-15	O43491_C232	EPB41L2	0.270876	0.430246	0.0748311990733243, -0.0048398757916236, 0.100799467506599, 0.912713489309565	VTLLDGTEYSCDLEK, VTLLDGTEYSCDLEKHAK
MOLT-4	O43491_C248	EPB41L2	0.926924	0.44175	0.507915831849322, 1.24451699788645, 0.587854129361327, 1.36740853508667	GQVLFDKVCEHLNLLEKDYFGLLFQESPEQK
HCT-15	O43491_C248	EPB41L2	0.232637	0.0611586	0.275882801570168, 0.189391455697502	GQVLFDKVCEHLNLLEKDYFGLLFQESPEQK
JURKAT	O43491_C488	EPB41L2	-2.05678	NA	-2.05678	VCVEHHTFYR
MOLT-4	O43491_C488	EPB41L2	-0.611848	0.723506	-1.12344371019567, -0.100251538502408	VCVEHHTFYR
HCT-15	O43491_C488	EPB41L2	0.484434	0.706948	-0.0154536800560315, 0.984321360206956	VCVEHHTFYR
HCT-15	O43513_C223	MED7	0.970906	NA	0.970906	DQIIEKDAALCVLIDEMNERP
JURKAT	O43516_C446	WIPF1	2.34891	1.99111	4.32192809488736, 0.478805038548546, 2.41106236731072, 0.210845660093855	NGFQDSPCEDEWESR
MOLT-4	O43516_C446	WIPF1	0.0513418	0.235439	0.270109935366671, 0.0209570562572407, 0.132528440410004, -0.236696946358204, 0.279524577755106, -0.0589313429965663, -0.298801535206264, 0.30204437696485	NGFQDSPCEDEWESR
JURKAT	O43583_C13	DENR	1.2337	0.713831	0.574007023606718, 1.76063617594303, 2.10789617970309, 0.375980147340096, 1.69695691714501, 0.886701489700312	AADISESSGADCKGDPR
MOLT-4	O43583_C13	DENR	0.187058	0.685312	-0.0403020437381882, -1.42643790727802, 0.720103419616964, 0.924426089233561, -0.0446170161882409, 0.360493400242267, 0.544056955764246, -0.00614312405679953, 0.423028044754362, 0.43735345199125	AADISESSGADCKGDPR, AADISESSGADCK, AADISESSGADCKGDPR
HCT-15	O43583_C13	DENR	0.827727	0.650812	4.32192809488736, -0.222167091294228, 0.33670325199634, 0.931563253137031, 0.110334353172149, 0.435225657143267, 0.575766464230226, 0.554203207717722, 1.04513689316823	AADISESSGADCK, AADISESSGADCKGDPR, AADISESSGADCKGDPR
JURKAT	O43583_C132	DENR	0.940898	2.36976	0.361460460221583, 2.42691823674298, 0.4458650788539, 5.50294164121025, -0.559548616215753, -0.529898729929153, -0.565959265407271	VCGLATFEIDLK, VCGLATFEIDLK, VCGLATFEIDLKEAQR
MOLT-4	O43583_C132	DENR	0.00123367	0.951683	0.330975398030495, -0.178634145544029, -0.228523527251449, 2.37810748680152, -0.924378043441938, -0.963407305962812, -0.110578941679789, -0.151605524341122, 0.083544900527995, -0.574293761063439, -0.677387301448523, -0.207876974290373, -1.12287700557311, -0.31030268391444, 0.0933977367378972, 0.374025911121035, -0.387144323051191	VCGLATFEIDLK, VCGLATFEIDLKEAQR, VCGLATFEIDLK, VCGLATFEIDLK, VCGLATFEIDLKEAQR, VCGLATFEIDLKEAQRFFAQK
HCT-15	O43583_C132	DENR	-0.383171	0.302042	-0.162802783193475, 0.0169631407883563, 0.10470272043794, -0.331663030330373, -0.213423059816958, -0.826481600354613, -0.548540719875899, -0.351639345665528, -0.622631773501602	VCGLATFEIDLK, VCGLATFEIDLKEAQR, VCGLATFEIDLK
JURKAT	O43583_C34,37,44	DENR	-0.897859	1.51616	0.174228385613545, -4.32192809488736, 0.38203383764798	VLYCGVCSLPTEYCEYMPDVAK
MOLT-4	O43583_C34,37,44	DENR	-0.221369	0.743909	0.52256297431268, -0.965255600729267, -0.2214154894298	VLYCGVCSLPTEYCEYMPDVAK
HCT-15	O43583_C34,37,44	DENR	-0.656767	NA	-0.656767	VLYCGVCSLPTEYCEYMPDVAK
JURKAT	O43583_C53	DENR	-0.398991	0.779464	-1.14544554931889, -0.245896238158851, -0.965063547042074, -0.473892077141382, 0.835341308251735	CRQWLEK
MOLT-4	O43583_C53	DENR	-1.12006	1.12535	-2.38081818843312, -0.762259617449983, -0.217112338969459	CRQWLEK
HCT-15	O43583_C53	DENR	-0.0968011	NA	-0.0968011	CRQWLEK
JURKAT	O43592_C38	XPOT	0.530261	1.4724	1.28836736091895, 1.23862660949616, 1.27217085727298, -1.67812212492075	ISPDAWQVCAEALAQR
MOLT-4	O43592_C38	XPOT	0.576274	1.73476	1.80293606961342, -0.650387918984726	ISPDAWQVCAEALAQR
JURKAT	O43592_C522	XPOT	4.63952	NA	4.63952	FFTVEPQHIPCVLMAFLDHR
JURKAT	O43592_C650	XPOT	1.02742	0.692711	1.08899376687524, 0.370575404294954, 1.07780131447784, 0.177134357223191, 2.08917226639486, 1.36083516488262	QASLADCLNHAVGFASR
MOLT-4	O43592_C650	XPOT	0.647611	0.85954	1.90776556140596, 0.98652129506489, 1.41810532935649, 0.305477597458541, -0.888763357070648, 0.451662260864316, 0.102753134735445, 0.897368458091437	QASLADCLNHAVGFASR
HCT-15	O43592_C650	XPOT	1.30535	0.616057	1.36648684123848, 2.02013100396043, 1.47180245462631, 0.292352388567789, 1.74476736568947, 0.936532987861838	QASLADCLNHAVGFASR
JURKAT	O43592_C714	XPOT	-0.595805	0.543174	-1.2449589191343, -0.0527041766235985, -0.840591950621141, -0.00666508146015515, -0.834105782572096	MIICLEEEVLPFIPSASEHMLK
MOLT-4	O43592_C714	XPOT	-3.54962	NA	-3.54962	MIICLEEEVLPFIPSASEHMLK
JURKAT	O43592_C915,938	XPOT	-0.166625	NA	-0.166625	RGPECVQYLQQEYLPSLQVAPEIIQEFCQALQQPDAK
MOLT-4	O43592_C915,938	XPOT	-0.539163	NA	-0.539163	RGPECVQYLQQEYLPSLQVAPEIIQEFCQALQQPDAK
JURKAT	O43598_C117	DNPH1	-0.215252	0.145272	-0.36884948321984, -0.0800609448405033, -0.196844218377559	ILCLFRPQSGR
MOLT-4	O43598_C117	DNPH1	-0.103844	0.118298	-0.18538301650956, -0.0416592519044472, -0.033114566158861, -0.188061476893085, -0.00735549111819997, -0.307102414032657, 0.0757192204808784, -0.177109172082782, -0.0705310872562222	ILCLFRPQSGR
HCT-15	O43598_C117	DNPH1	-0.340664	0.0918845	-0.376217505637678, -0.409458748609581, -0.236314807071293	ILCLFRPQSGR
JURKAT	O43598_C26	DNPH1	-0.147905	1.88771	-1.84182610790849, -1.01129728630858, -0.460074106130294, 0.741165654188278, 3.22490476630545, -1.54030098875653	GEPGRPALYFCGSIR
MOLT-4	O43598_C26	DNPH1	-0.53433	1.05111	0.147748527921874, -1.02051767246468, -0.569055572083246, 0.485601600094701, 0.116813670715505, -2.36657069212574	GEPGRPALYFCGSIR
HCT-15	O43598_C26	DNPH1	-1.09517	0.348966	-1.10876224910705, -1.66165900167903, -0.673560774727815, -0.844538150855311, -1.28782904224812, -0.994658317053422	GEPGRPALYFCGSIR
JURKAT	O43639_C297	NCK2	-4.29485	NA	-4.29485	HQAECALNER
JURKAT	O43639_C343	NCK2	-0.54373	0.340915	-0.784793337283482, -0.302666720079463	VQLVDNVYCIGQR
MOLT-4	O43660_C338	PLRG1	0.403203	NA	0.403203	CQAAEPQIITGSHDTTIR
JURKAT	O43660_C468	PLRG1	0.885256	NA	0.885256	VHAAVQPGSLDSESGIFACAFDQSESR
JURKAT	O43663_C132,136	PRC1	-0.132251	NA	-0.132251	LLQEQDQELCEILCMPHYDIDSASVPSLEELNQFRQHVTTLR
JURKAT	O43663_C236	PRC1	-0.174626	0.949776	-0.258871489441128, 0.814465706256603, -1.07947304404324	SQNEAVCEGLR
HCT-15	O43663_C236	PRC1	-0.17912	NA	-0.17912	SQNEAVCEGLR
JURKAT	O43663_C322	PRC1	1.0885	1.34319	0.694296454582473, 0.747643321968524, -0.0568576121938037, 2.61038293317149, -0.322360352038488, 2.857887623318	QAFAPFCAEDYTESLLQLHDAEIVR
MOLT-4	O43663_C322	PRC1	0.427536	NA	0.427536	QAFAPFCAEDYTESLLQLHDAEIVR
HCT-15	O43663_C322	PRC1	0.81694	NA	0.81694	QAFAPFCAEDYTESLLQLHDAEIVR
JURKAT	O43663_C531	PRC1	2.16897	NA	2.16897	PVAASTCSGK
JURKAT	O43663_C72	PRC1	4.32193	NA	4.32193	SISVCQK
JURKAT	O43663_C80	PRC1	-1.83049	NA	-1.83049	ELNTLCSELHVEPFQEEGETTILQLEK
JURKAT	O43665_C66	RGS10	-0.042998	0.319456	-0.276066324005718, -0.0803562124791827, 0.0155894505316508, -0.341196555230632, 0.467039548132745	EFSEENVLFWLACEDFKK
MOLT-4	O43665_C66	RGS10	-0.0333666	0.389039	-0.824637002745373, 0.434905570987086, -0.186417533516961, -0.0592985643563432, 0.207940463991976, -0.201490426170201, 0.257020180121887, 0.105044158919168	EFSEENVLFWLACEDFKK
HCT-15	O43665_C66	RGS10	0.128024	0.0736469	0.0498628375686436, 0.196121513907617, 0.138088333835138	EFSEENVLFWLACEDFKK
MOLT-4	O43670_C13,16	ZNF207	0.551103	1.04523	-0.275573684232644, 4.32192809488736, -0.00203642128504665, -0.345575494058223, 0.528847771333696	QLKPWCWYCNR
HCT-15	O43670_C13,16	ZNF207	-0.258028	0.00505938	-0.261605044005161, -0.254449994460729	QLKPWCWYCNR
JURKAT	O43670_C37,40	ZNF207	-1.10506	0.00127363	-1.10595856999521, -1.10415738763916	CHICHKK
MOLT-4	O43670_C37,40	ZNF207	-0.122294	0.0845556	-0.0625040483539113, -0.182083704056435	CHICHKK
JURKAT	O43678_C58	NDUFA2	2.68547	3.05696	1.08266655664731, 7.25885626311416, 1.46283136524289, 0.937516156220804	ECSDVQPK
MOLT-4	O43678_C58	NDUFA2	3.14688	NA	3.14688	ECSDVQPK
HCT-15	O43678_C58	NDUFA2	1.21994	0.636293	0.770014548231698, 1.66986861612517	ECSDVQPK
JURKAT	O43681_C268,289	ASNA1	0.241355	2.27356	1.43512848425564, -2.38044124279705, 1.66937677588699	CKIDTHNIIVNQLVFPDPEKPCK
JURKAT	O43681_C289	ASNA1	0.905832	0.874333	0.369970151293782, 2.20518172949753, 0.762859596572715, -0.0637494656710669, 1.25489986813763	IDTHNIIVNQLVFPDPEKPCK
MOLT-4	O43681_C289	ASNA1	-0.433068	0.356351	-0.60711858438165, -0.575523693069435, -0.649169644119376, 0.099540443195214	IDTHNIIVNQLVFPDPEKPCK
HCT-15	O43681_C289	ASNA1	1.23115	0.964568	0.427437279769223, 0.965225290551559, 2.30078222765714	IDTHNIIVNQLVFPDPEKPCK
JURKAT	O43681_C53,55	ASNA1	1.06088	0.539492	1.27733820299408, 0.784317632560035, 1.03852067742307, 2.19101100562095, 1.11007989646432, -0.0360059294728894	TTCSCSLAVQLSK
MOLT-4	O43681_C53,55	ASNA1	-0.421694	NA	-0.421694	TTCSCSLAVQLSK
JURKAT	O43683_C184	BUB1	3.18394	NA	3.18394	SNPGNNMACISK
JURKAT	O43684_C129	BUB3	0.339626	0.47737	-0.197360875688551, -0.240203124800645, -0.992495996418424, 0.725349614186218, 0.855513437703352, 2.79950890638932, -0.200790524205183, 0.38352408459493, 1.16555952212732, -0.559017695502068, 0.103645107839575, 0.194729055183958, 1.06573889884943, 0.877369705017433, 0.940226838961296, -0.0474311414449612, 0.037525673120373	TPCNAGTFSQPEK, TPCNAGTFSQPEKVYTLSVSGDR, TPCNAGTFSQPEKVYTLSVSGDRLIVGTAGR, TPCNAGTFSQPEKVYTLSVSGDR, TPCNAGTFSQPEKVYTLSVSGDRLIVGTAGR
MOLT-4	O43684_C129	BUB3	-0.15681	0.180769	0.0109811579247607, -0.0247109885761521, -0.486173390610347, -0.368520279640875, -0.379724903342993, 1.67183851225554, -0.258062468659079, -0.236722074651169, -0.304765122973721, -0.157750568593932, -0.292017980851757, -0.139596582529549, -0.447966422841351, -0.0961765218322347, -0.57282835790833, 0.971920545476417, -0.169524154826148, -0.211603161549449, -0.22129067697872, -0.0127614070177482, 0…	TPCNAGTFSQPEK, TPCNAGTFSQPEKVYTLSVSGDR, TPCNAGTFSQPEKVYTLSVSGDRLIVGTAGR, TPCNAGTFSQPEK, TPCNAGTFSQPEKVYTLSVSGDRLIVGTAGR, TPCNAGTFSQPEK, TPCNAGTFSQPEKVYTLSVSGDR, TPCNAGTFSQPEKVYTLSVSGDRLIVGTAGR, TPCNAGTFSQPEKVYTLSVSGDR, TPCNAGTFSQPEKVYTLSVSGDRLIVGTAGR
HCT-15	O43684_C129	BUB3	0.104428	0.405818	-0.142249883367326, -0.393677253078691, 3.08349474703955, -0.240159958441327, 1.75099110592585, -0.0374684371172423, 0.0954673685843263, 2.34581520990895, -0.442544946176835, 0.137826064606168, -0.0142040017527254, 0.64842758550104, -0.0510887652331375	TPCNAGTFSQPEK, TPCNAGTFSQPEKVYTLSVSGDR, TPCNAGTFSQPEKVYTLSVSGDRLIVGTAGR, TPCNAGTFSQPEK, TPCNAGTFSQPEKVYTLSVSGDRLIVGTAGR, TPCNAGTFSQPEKVYTLSVSGDRLIVGTAGR
JURKAT	O43684_C62	BUB3	-1.40774	1.44587	-0.300461270650397, -2.40767162931419, 0.631283148208821, -7.48776420960541, 0.034113811152129, -1.59285907182344, -0.0692820599550234	LKYQHTGAVLDCAFYDPTHAWSGGLDHQLK, YQHTGAVLDCAFYDPTHAWSGGLDHQLK, LKYQHTGAVLDCAFYDPTHAWSGGLDHQLK
MOLT-4	O43684_C62	BUB3	-1.13898	2.31672	0.0968493093500308, -0.268981536346353, -0.240727826767564, -8.95970860651339, 0.216443886458575	LKYQHTGAVLDCAFYDPTHAWSGGLDHQLK, LKYQHTGAVLDCAFYDPTHAWSGGLDHQLK, YQHTGAVLDCAFYDPTHAWSGGLDHQLK
HCT-15	O43684_C62	BUB3	0.0722647	0.271936	0.264552700716605, -0.120023380014905	LKYQHTGAVLDCAFYDPTHAWSGGLDHQLK
HCT-15	O43707_C173	ACTN4	-0.229945	0.186232	-0.295235875861452, -0.0619731409208956, -0.258769938350027, -0.333721279451715, -0.193508885950556, -0.0668090445679689, -0.613183918391462, -0.373471696883328, -0.200917924580239, -0.457538644159338, -0.141553849006716, 0.237347398981187	EGLLLWCQR, EGLLLWCQRK
HCT-15	O43707_C282	ACTN4	-1.12854	0.8818	-1.38386468192925, -2.22862196381847, -0.187433600151116, -0.714220914951528	AETAANRICK
HCT-15	O43707_C351	ACTN4	-0.463103	0.779298	-0.357729894015941, -1.17057848159293, -2.87566598288757, -0.157950974676957, 0.105403101940344, -0.230362488105739, -0.114855705689079	CQLEINFNTLQTK, CQLEINFNTLQTK, CQLEINFNTLQTKLR
MOLT-4	O43707_C495,499	ACTN4	-0.178202	NA	-0.178202	CQKICDQWDALGSLTHSRR
HCT-15	O43707_C495,499	ACTN4	-0.111211	0.607196	-1.19135656983856, -0.752810281613058, -0.441012762131443, 0.314199462563461, 0.687710456954916, -0.335480992733964, -0.304037606976285, 0.11148243514927	CQKICDQWDALGSLTHSR, CQKICDQWDALGSLTHSRR, CQKICDQWDALGSLTHSRR
JURKAT	O43707_C499	ACTN4	0.357829	1.19682	-2.7336586637626, -0.0786960267204781, 1.38582607251239, 1.06682901057767, 2.47159112550559, 0.121270118385746, -0.653577853333792, -0.526766679646567, 1.46987500172838, 1.638461002652, 0.0917727166267431, 0.0410177959914962	ICDQWDALGSLTHSR, ICDQWDALGSLTHSRR
MOLT-4	O43707_C499	ACTN4	-0.164289	0.177956	0.0571211517827352, 0.0356686748618194, -0.535329993231079, -0.344703709203233, -0.0654620858891875, -0.26324537517791, -0.0132170312397433, -0.122371673476704, -0.324552862662382, -0.368968777009309, -0.241276613476022, -0.260130042590135, -0.023796882179096, 0.107941478691646, -0.587277696043878, 0.00775001063900675, -0.00767359951325038	ICDQWDALGSLTHSR, ICDQWDALGSLTHSRR, ICDQWDALGSLTHSR
HCT-15	O43707_C499	ACTN4	-0.152745	0.389826	0.00408413306424168, -0.0562604274659969, 0.15518464984177, 0.013036660966763, -1.62148759449749, 0.180518970502912, -0.299477734806621, -0.292333292300263, -0.424073734833932, -0.288369459096413, 0.388896254449543, 0.40734378978543	ICDQWDALGSLTHSR, ICDQWDALGSLTHSRR
HCT-15	O43707_C60	ACTN4	-0.218087	0.214111	-0.37133775931166, -0.223398598324953, -0.445032982426306, 0.1092841435337, -0.50635609395579, -0.174822131282801, -0.441946619093361, -0.601753415913245, 0.0848004417405916, -0.203240282040307, -0.0977487384662689, 0.254507350792963	KTFTAWCNSHLR, TFTAWCNSHLR, TFTAWCNSHLR, TFTAWCNSHLRK
JURKAT	O43707_C793	ACTN4	-0.354375	0.441728	-0.80774797745083, 0.0747048074803439, -0.330081009180184	ACLISLGYDVENDRQGEAEFNR
HCT-15	O43707_C793	ACTN4	0.0919637	0.289558	-0.359170244761908, 0.139039792628236, -0.0585868723852088, 0.409312720354542, 0.386605610224626, 0.0345810327870064	ACLISLGYDVENDRQGEAEFNR
HCT-15	O43707_C879	ACTN4	-0.813455	0.430714	-0.659710318071903, -1.4378681148102, -1.19030914501503, -1.21011716174309, -0.659155099994939, -0.672902299135513, -0.486572376738777, -2.10837007701888, -0.393562141194506, -0.274667133740206	ELPPDQAEYCIAR, RELPPDQAEYCIAR, ELPPDQAEYCIAR
JURKAT	O43708_C205	GSTZ1	0.265017	1.15434	-0.248486586868843, -1.69623861850557, 0.694593283930136, 3.95556796871782, -0.0702519073996989, 1.00897411869415, -0.576967722191616, 0.417106943423542, -0.0721140975922909	LLVLEAFQVSHPCR, LLVLEAFQVSHPCRQPDTPTELRA, LLVLEAFQVSHPCRQPDTPTELRA
MOLT-4	O43708_C205	GSTZ1	-0.232619	0.414155	-0.0600691460887599, -0.310559676611306, -0.434548881994964, 0.0367140858605944, -0.633929164988096, 0.8160856111688, 0.457422588788289, -0.39212858743813, -0.550616428108812, -1.16866656221316, -0.14561666705858, -0.473278580585225, 0.058809428852709	LLVLEAFQVSHPCR, LLVLEAFQVSHPCRQPDTPTELRA, LLVLEAFQVSHPCR, LLVLEAFQVSHPCRQPDTPTELRA
HCT-15	O43708_C205	GSTZ1	-0.00775667	0.389327	-0.408343893463819, 0.698950161774411, -0.35455034258136, 1.18538709141574, -0.169423576431549, 0.149743553888134, -0.685257318049815, -0.169413325565846, 0.257249134827087	LLVLEAFQVSHPCR, LLVLEAFQVSHPCRQPDTPTELRA, LLVLEAFQVSHPCRQPDTPTELRA
JURKAT	O43709_C203	BUD23	-0.210614	0.578885	0.0866740143643736, -1.23482824339135, 0.450468112729581, -0.767557699670327, 0.25016857052739, -0.655195629526403, 0.980107929759799, 0.54845518106375, -0.805727079084029, -0.699048844938131	KFYLCLFSGPSTFIPEGLSENQDEVEPR, FYLCLFSGPSTFIPEGLSENQDEVEPR, KFYLCLFSGPSTFIPEGLSENQDEVEPR
MOLT-4	O43709_C203	BUD23	-0.290903	0.314106	-0.124191977603308, -0.172597398206387, -0.397580560077796, -0.468913911341241, -0.609882749221425, -0.851082046034057, 0.0312271792994478, -0.135365618621098, 0.168914153771867, 0.0516105690464217	KFYLCLFSGPSTFIPEGLSENQDEVEPR, FYLCLFSGPSTFIPEGLSENQDEVEPR, KFYLCLFSGPSTFIPEGLSENQDEVEPR
HCT-15	O43709_C203	BUD23	-0.30869	0.48917	-0.402941672125646, -1.93740191418441, -0.167364421904018, 0.422257550355856, -0.179867403634968, 0.0838282593292421, -0.28444923653464, -0.0535904704627477, -0.919621432537701	KFYLCLFSGPSTFIPEGLSENQDEVEPR, FYLCLFSGPSTFIPEGLSENQDEVEPR, KFYLCLFSGPSTFIPEGLSENQDEVEPR
JURKAT	O43719_C295	HTATSF1	-0.00892399	0.266096	-0.083522407949578, 0.28651010248669, -0.229759660433635	NMFHPMDFEDDPLVLNEIREDLRVECSK
MOLT-4	O43719_C295	HTATSF1	0.378798	0.204671	0.631288358888929, 0.458503239070325, 0.198759457632672, 0.226640030275903	NMFHPMDFEDDPLVLNEIREDLRVECSK
JURKAT	O43719_C328	HTATSF1	-2.33606	2.80844	-0.350189828604621, -4.32192809488736	LLLFDRHPDGVASVSFRDPEEADYCIQTLDGR
JURKAT	O43719_C480	HTATSF1	0.999231	0.930099	0.0755033052771736, 1.79409325900326, 0.200466269689959, 0.789629557186649, 2.13646284107361	RGFEGSCSQKESEEGNPVR, RGFEGSCSQK
MOLT-4	O43719_C480	HTATSF1	0.8645	0.719388	0.427120478520136, 0.49607807447718, 0.378840284348764, 0.930042743908948, 2.91716271711517, 1.26367825118106	RGFEGSCSQKESEEGNPVR, RGFEGSCSQK, RGFEGSCSQK, RGFEGSCSQKESEEGNPVR
HCT-15	O43719_C480	HTATSF1	0.975537	NA	0.975537	RGFEGSCSQKESEEGNPVR
JURKAT	O43719_C512	HTATSF1	0.364247	0.433971	-0.46287392399869, 0.190082519216412, -0.0729249323485108, 1.26471103597504, 0.153153834658487, 1.11333362147329	NDCEENGLAK, TLKNDCEENGLAK
MOLT-4	O43719_C512	HTATSF1	0.423958	1.65197	1.94451020368574, -2.27135773637641, -0.396226074036931, 1.35313726596592, -0.0308242114804011	TLKNDCEENGLAK, NDCEENGLAK, TLKNDCEENGLAK
HCT-15	O43719_C512	HTATSF1	1.1211	0.331055	1.18511225526523, 1.41547126030177, 0.762709990269051	TLKNDCEENGLAK
HCT-15	O43739_C343	CYTH3	0.990182	0.314318	0.869837327330603, 0.753818826660381, 1.34689092766492	ACKTEADGR
JURKAT	O43747_C160	AP1G1	0.536686	1.97569	-0.608727037310504, 0.538221619257584, -0.419189051353903, -1.18431670296104, 0.572197941589327, 4.32192809488736	AALCAVHVIR
MOLT-4	O43747_C160	AP1G1	0.3491	2.00821	-0.0551717877191471, -0.895655117038231, -0.160039674618613, 0.0592368430591231, -1.17569785370958, 4.32192809488736	AALCAVHVIR
HCT-15	O43747_C160	AP1G1	-0.0223277	0.492805	-0.552699680015089, -0.161821033652411, -0.159638213648775, 0.068859607793787, -0.225600595823235, 0.896933603603535	AALCAVHVIR
JURKAT	O43747_C31	AP1G1	0.96875	0.623279	0.577423065254786, 1.55405327880709, 2.09849301321016, 0.445585133216224, 1.02571949399928	EMIQKECAAIR, EMIQKECAAIR, TQAEEREMIQKECAAIR, TQAEEREMIQKECAAIR
MOLT-4	O43747_C31	AP1G1	0.389443	0.210971	0.413260033413524, 0.596766777182939, 0.297715201271183, 0.298603458793613, 0.288028891951863, 0.295959724456985, 0.690245165515561, 0.0150154735489365, 0.675550931900605, 0.446390351188827	EMIQKECAAIR, TQAEEREMIQKECAAIR, EMIQKECAAIR, TQAEEREMIQKECAAIR
HCT-15	O43747_C31	AP1G1	0.563404	0.350065	0.765683190103352, 1.50347990434571, 0.268980674379226, 0.683993403038005, 0.434619956539864, 0.189939448139766, 0.581393692494799	EMIQKECAAIR, TQAEEREMIQKECAAIR, EMIQKECAAIR, TQAEEREMIQKECAAIR
JURKAT	O43747_C353	AP1G1	1.13014	2.09903	2.6143820711286, -0.354095232171358	STIVDCLKDLDVSIK
MOLT-4	O43747_C353	AP1G1	-0.112029	0.448669	-0.429286341215539, 0.205227378715202	STIVDCLKDLDVSIK
HCT-15	O43747_C353	AP1G1	0.778576	NA	0.778576	STIVDCLKDLDVSIK
JURKAT	O43747_C70	AP1G1	1.07456	1.26211	0.329591203791772, 1.45454253871093, 2.67351331877911, -0.159422590976403	LLYMHMLGYPAHFGQLECLK
MOLT-4	O43747_C70	AP1G1	0.278222	0.420862	0.177695387233548, -0.0832737722389759, 0.740243880380835	LLYMHMLGYPAHFGQLECLK
HCT-15	O43747_C70	AP1G1	0.207032	0.36395	-0.152952788409437, 0.574822510210591, 0.199226010070683	LLYMHMLGYPAHFGQLECLK
JURKAT	O43765_C129	SGTA	0.422715	0.948284	-0.0196029669181713, 2.16565190881296, 0.454668540222584, -0.319805066011794, 0.645519362381046, -0.3901424161808	AIELNPANAVYFCNR
MOLT-4	O43765_C129	SGTA	0.0238573	0.455388	0.869958996665875, 0.601376441883487, 0.0840451156847409, -0.160894545639275, -0.425259923904414, -0.0255489596528223, -0.0306509205076704, -0.557067778669991, -0.141243140893153	AIELNPANAVYFCNR
HCT-15	O43765_C129	SGTA	-0.0521597	0.426257	0.400949126365948, 0.53414731223383, -0.301554965540161, -0.535086458311922, -0.297474381420867, -0.113938793239036	AIELNPANAVYFCNR
JURKAT	O43765_C148	SGTA	-0.0325255	0.35883	-0.527486149385769, 0.382027107072743, -0.116504075557048, -0.259340960330277, 0.377478113680254, -0.0513268360600026	LGNYAGAVQDCER
MOLT-4	O43765_C148	SGTA	-0.0156675	0.503453	0.118440053477879, -0.0611162479682501, -0.0506287725858884, 0.112962015691499, -0.278429835032702, -0.0342030354567522, 0.822371562705152, 0.302217201546637, -1.07262051070528	LGNYAGAVQDCER
HCT-15	O43765_C148	SGTA	0.00547416	0.163392	-0.0667315852000779, -0.182079313908523, 0.0269125885845104, 0.228092346482596, 0.159873184087359, -0.133222243236728	LGNYAGAVQDCER
JURKAT	O43765_C153	SGTA	1.00821	0.581247	0.459399723320385, 1.26472950251829, 0.591719672411398, 1.68706775136166, 1.60946238077576, 0.436869727722945	AICIDPAYSK
MOLT-4	O43765_C153	SGTA	0.130946	0.1449	0.319027341768931, 0.0976782122504053, 0.148191364020961, 0.280104256969286, -0.0357421655483929, -0.116678880394515, 0.258936464757342, 0.151226399940695, 0.0757709504665512	AICIDPAYSK
HCT-15	O43765_C153	SGTA	0.0235614	0.173863	-0.161257517582143, 0.327567308438688, -0.0447721625668061, -0.0711177034705048, -0.0251287512611675, 0.116077391391886	AICIDPAYSK
MOLT-4	O43772_C155	SLC25A20	-2.4562	2.63854	-4.32192809488736, -0.59046753515284	YTGTLDCAK
MOLT-4	O43772_C23	SLC25A20	0.278326	1.70141	1.48140195892681, -0.924749207988894	NLLAGGFGGVCLVFVGHPLDTVK
MOLT-4	O43772_C58	SLC25A20	0.244798	0.744503	0.949259538576924, -0.360982177838237, 0.82583436589409, -0.434918497041525	LQTQPPSLPGQPPMYSGTFDCFRK
JURKAT	O43776_C255	NARS	0.0310048	0.767364	-0.377865715036953, 0.916224083463157, -0.445344054693438	CFRDHFFDR
MOLT-4	O43776_C255	NARS	-0.13119	0.27462	0.199619630605856, -0.427220219671135, -0.48951070610974, 0.0751108868381627, -0.105625077598708, -0.0395159671571515	CFRDHFFDR
HCT-15	O43776_C255	NARS	-0.180951	0.193835	-0.396432284162334, -0.125630010035377, -0.0207893104939829	CFRDHFFDR
JURKAT	O43776_C438	NARS	0.310386	0.656998	-0.348536700256738, 0.111418915580942, 1.08633814468546, 1.41822477007071, -0.546068029894229, -0.239213264147049, -0.156084979981873, 0.255996707079444, 0.943738451011149, 1.04789223390918, 1.84703114921709, 0.0754605883335901, -0.219842739795169	LMTDTINEPILLCR, LMTDTINEPILLCRFPVEIK, KEDGTFYEFGEDIPEAPERLMTDTINEPILLCR, LMTDTINEPILLCR, LMTDTINEPILLCRFPVEIK
MOLT-4	O43776_C438	NARS	-0.114401	0.312762	-0.0820370199867664, 0.0143637933222568, -0.441881321705013, -0.543344878970442, -0.14834187549824, 1.51751128870154, -0.804932601274322, -0.321331631886176, -0.376381670271804, -0.205996901474014, -0.18783559586156, 0.148073722263086, 1.52016508328409, -0.357737166572403, 3.77772065282517, -0.342293465956819, 0.0693742076845024, -0.364446132088381, -0.343617582750102, 2.74131596808594, -0.570206…	LMTDTINEPILLCR, LMTDTINEPILLCRFPVEIK, KEDGTFYEFGEDIPEAPERLMTDTINEPILLCR, LMTDTINEPILLCR, LMTDTINEPILLCRFPVEIK
HCT-15	O43776_C438	NARS	-0.160172	0.11138	0.259487119788706, -0.466224161620692, -0.145716931128544, 0.163152735409856, -0.412004870093935, -0.0583046218499803, -0.363208128677411, -0.149706536259821, 0.660079591343365, 1.52001421650901, -0.364382454237635, -0.559286172512617, -0.211134800340546, -0.146957490503548, -0.0903375239330848, -0.0374080727319529	KEDGTFYEFGEDIPEAPERLMTDTINEPILLCR, LMTDTINEPILLCR, LMTDTINEPILLCRFPVEIK, LMTDTINEPILLCR, LMTDTINEPILLCRFPVEIK
JURKAT	O43776_C452	NARS	0.861661	1.99705	0.0344166402318932, 3.98693378928138, -2.13830374873867, 0.673157330227035, 1.47655327309168, 1.13720802729565	CPEDSRLTESVDVLMPNVGEIVGGSMR
MOLT-4	O43776_C452	NARS	0.119559	0.442543	-0.484924983097503, 0.172248182487428, -0.12500458610214, 0.893062345558152, -0.163667973137663, 0.264130149702291, 0.539767020658249, -0.139137320587318	CPEDSRLTESVDVLMPNVGEIVGGSMR
HCT-15	O43776_C452	NARS	-0.0844863	0.236117	-0.128792323723064, -0.206124464865752, -0.390041153390817, -0.170292940745252, 0.248831533028334, 0.139501703446474	CPEDSRLTESVDVLMPNVGEIVGGSMR
JURKAT	O43776_C511	NARS	0.110357	0.919959	-1.2847840316231, -0.154959578772401, 0.808107519513561, 1.39064064979105, -0.307452346813881, 0.2105882649201	KYGTCPHGGYGLGLER, YGTCPHGGYGLGLER
MOLT-4	O43776_C511	NARS	-0.444709	0.906526	0.291647228598155, -0.0218486115693515, -0.240091877218314, -0.0251291887724138, -2.2434891818206, -0.439311956688932, -0.0719286963313861, -0.330357226817733, -0.282311132142918	YGTCPHGGYGLGLER, KYGTCPHGGYGLGLER, YGTCPHGGYGLGLER
HCT-15	O43776_C511	NARS	-0.165704	1.07779	-0.561100650627889, -0.184322663290025, 1.94902189829288, 0.106249022747326, 0.12270470207302, 0.309725717703897, -1.53395379327727	KYGTCPHGGYGLGLER, YGTCPHGGYGLGLER, YGTCPHGGYGLGLER
JURKAT	O43776_C537	NARS	0.522053	0.819661	0.0198809926156716, 1.72406257813509, -0.160645295632963, -0.0650765600492767, 1.39397850648406, 0.220117607848256	DVCLYPR
MOLT-4	O43776_C537	NARS	-0.299319	0.460216	-0.00299707089734065, -0.468523347902869, -2.19714368160419, -0.347298656966004, 0.276686002387125, -0.453902376409342, -0.309729573825022, 0.0578248544442522, -0.45305162501861, -0.128570639171767	DVCLYPR, DVCLYPR, YHIRDVCLYPR
HCT-15	O43776_C537	NARS	-0.130893	0.432405	-0.309265474604647, -0.193427467149262, -0.0952057212366154, -0.695895769132199, 0.618767247981589, -0.231323175738824, -0.0233270681609394	DVCLYPR, DVCLYPR, YHIRDVCLYPR
JURKAT	O43791_C361	SPOP	4.80005	NA	4.80005	SLASAQCPFLGPPR
JURKAT	O43795_C103	MYO1B	-0.282579	NA	-0.282579	DQDKDQCILITGESGAGKTEASK
HCT-15	O43795_C103	MYO1B	-0.968868	2.28923	-4.36668300505826, 0.542842595577019, -0.263135569575818, 0.211503503254308	SLRDQDKDQCILITGESGAGK, DQDKDQCILITGESGAGKTEASK
HCT-15	O43795_C1107	MYO1B	-0.324754	NA	-0.324754	QDKVCVK
HCT-15	O43795_C1123	MYO1B	-0.329507	0.425235	-0.0299968293827266, 0.101609462613178, 0.200075125791653, -1.58940398914909, -0.694976287543499	NGSVPTCK, NGSVPTCK, NGSVPTCKR, NGSVPTCKR
JURKAT	O43795_C129	MYO1B	0.261358	0.478577	0.0244303837484078, 0.812181125475544, -0.0525371318795229	LVMSYVAAVCGK
MOLT-4	O43795_C129	MYO1B	-0.692539	0.173077	-0.513585372470969, -0.825630177282192, -0.855251993524922, -0.5756901641295	LVMSYVAAVCGK
HCT-15	O43795_C129	MYO1B	-0.8187	0.770058	-0.539913669641416, -2.87576239066948, -0.378159344394418, -0.354029725681398, -0.382165971900417	LVMSYVAAVCGK, TEASKLVMSYVAAVCGK, LVMSYVAAVCGK
JURKAT	O43795_C310	MYO1B	-0.572882	0.688301	-0.0861792609685313, -1.0595837875628	EICELTGIDQSVLER
MOLT-4	O43795_C310	MYO1B	0.0967685	1.01165	-0.618576264791717, 0.812113246198304	EICELTGIDQSVLER
HCT-15	O43795_C310	MYO1B	-0.35129	0.575491	-0.817937444904606, 0.568535568193876, -0.964784913197608, 0.0541238469982057, -0.577128073822753, -0.370550435846166	EICELTGIDQSVLER
JURKAT	O43795_C483	MYO1B	4.8292	0.717392	4.32192809488736, 5.33647400697119	LNQVCATHQHFESR	Ligandable
JURKAT	O43795_C509	MYO1B	-0.841617	0.168805	-0.960980738498059, -0.7222541617018	FLNDTSLPHSCFR
HCT-15	O43795_C509	MYO1B	-0.945351	1.48244	-0.295818245661975, -3.73937961204247, -1.49220221497912, 0.115852672834346, -0.0763426403333213, -0.184218507642996	FLNDTSLPHSCFR
JURKAT	O43795_C595	MYO1B	-0.281112	1.44615	-0.264444595831359, -0.605699686593791, -0.279551251197061, -2.51491192014227, 2.02217594171652, -0.0442389859123034	CIKPNDKK
MOLT-4	O43795_C595	MYO1B	-0.491656	0.460888	0.0423398726154843, -0.643243663876421, -0.789743503755935, -0.347804374501944, -0.0496936511116786, -1.16178784560301	CIKPNDKK
HCT-15	O43795_C595	MYO1B	-0.174581	0.541152	-0.195397950991558, -0.0394220231115035, 0.12198368574035, -1.03393555115985, 0.558825429753956, -0.459538703309396	CIKPNDKK
JURKAT	O43795_C613	MYO1B	0.345867	0.563128	-0.0124652822046286, 1.20538149832333, -0.160745320149141, 0.106760202368361, 0.900956334045986, 0.0353134350564179	AAHIFNEALVCHQIR
MOLT-4	O43795_C613	MYO1B	-0.13132	0.522718	0.681984879944574, -0.117505219422707, -0.130909300827763, 0.309688114672449, 0.129365946504255, -0.258873026535435, -0.964822844520518, -0.856633135859341, 0.0258237285681917	AAHIFNEALVCHQIR
HCT-15	O43795_C613	MYO1B	0.126904	0.239299	-0.0870254506511582, 0.0249335513416815, 0.131439144909004, -0.0803475754064144, 0.223887551430497, 0.548538317246246	AAHIFNEALVCHQIR
HCT-15	O43795_C641	MYO1B	1.01335	0.94011	0.0265209097720801, 0.527476290164956, -0.0326330005889813, 1.84872455360215, 1.84105176150273, 1.86898518858913	QAYEPCLER
JURKAT	O43795_C779	MYO1B	-0.083928	NA	-0.083928	CKEAVTTIAAYWHGTQAR
HCT-15	O43795_C779	MYO1B	-0.0656703	0.287047	0.0711030594866421, 0.211546724992014, -0.181048291892719, -0.500887443250471, -0.225804216963261, 0.231068651222312	CKEAVTTIAAYWHGTQAR
JURKAT	O43809_C144	NUDT21	-0.52545	NA	-0.52545	QDGVLQDWVIDDCIGNWWRPNFEPPQYPYIPAHITKPK
MOLT-4	O43809_C144	NUDT21	0.213779	0.997787	1.22731965415671, -0.767470600024332, 0.181488510863351	QDGVLQDWVIDDCIGNWWRPNFEPPQYPYIPAHITKPK
JURKAT	O43813_C108	LANCL1	0.638604	1.15965	0.319564769634872, -0.442918369133526, 1.51036421309593, 4.20182748568573, 0.294470851104087, 0.92659669022012, -0.358821518193499, 0.708736494830279, 0.0767565663016085	SITFLCGDAGPLAVAAVLYHK, SITFLCGDAGPLAVAAVLYHKMNNEK, SITFLCGDAGPLAVAAVLYHK
MOLT-4	O43813_C108	LANCL1	-0.155363	0.394417	-0.330753537433653, 0.609125069748357, -0.574359445358446, 0.734974794716644, -1.0230164193918, 0.0789755693745303, 0.623073366390616, -0.227145516147526, 0.201100287283971, 0.0673396553132767, -0.483516299219495, -0.092501493558307, -0.400677225057093, -0.317891702943629, -0.145065909719874	SITFLCGDAGPLAVAAVLYHK, SITFLCGDAGPLAVAAVLYHKMNNEK, SITFLCGDAGPLAVAAVLYHK
HCT-15	O43813_C108	LANCL1	-0.0770244	0.658323	-0.657719658591683, 0.65382560646838, -0.986589401937967, 0.0878213299509565, -0.143310710092699, 0.583826509477487	SITFLCGDAGPLAVAAVLYHK
JURKAT	O43813_C108,133	LANCL1	0.466736	0.604977	0.0389523025356876, 0.560490508401884, 1.22854716166718	SITFLCGDAGPLAVAAVLYHKMNNEKQAEDCITR
MOLT-4	O43813_C108,133	LANCL1	0.246684	0.357528	-0.161441196370633, 0.56986406623189, 0.459141032503244, 0.654864014271902, 0.0591128746100138, -0.101437082447768	SITFLCGDAGPLAVAAVLYHKMNNEKQAEDCITR
JURKAT	O43813_C133	LANCL1	0.302041	0.530499	-0.377706607922811, 0.523682189352263, -0.0156276991606007, 0.36380765152961, 1.01604822964522	QAEDCITR
MOLT-4	O43813_C133	LANCL1	-0.235437	0.158323	-0.279439362581734, -0.115098016850256, -0.106472839758998, -0.440739387345508	QAEDCITR
JURKAT	O43813_C183	LANCL1	-0.146575	0.529239	-0.670172736770427, 0.388130963965432, -0.157684188417986	IPQSHIQQICETILTSGENLAR
MOLT-4	O43813_C183	LANCL1	-0.318504	NA	-0.318504	IPQSHIQQICETILTSGENLAR
HCT-15	O43813_C183	LANCL1	1.32498	NA	1.32498	IPQSHIQQICETILTSGENLAR
JURKAT	O43813_C98	LANCL1	-1.79391	NA	-1.79391	QSLNCLTKR
JURKAT	O43815_C316	STRN	1.99957	1.59832	2.66929339834682, 4.92566118860613, 1.50739833774476, 0.77352176805678, 1.41747282378494, 0.704080517481167	SAGDGTDWEKEDQCLMPEAWNVDQGVITK
MOLT-4	O43815_C316	STRN	2.18745	1.98744	1.33324667900653, 2.81731706174931, 1.88180861645104, 1.46299918981122, 1.40228320618132, 6.85886981228021, 0.832522298571709, 0.910568899510753	SAGDGTDWEKEDQCLMPEAWNVDQGVITK
HCT-15	O43815_C316	STRN	1.90885	1.847	4.32192809488736, 3.14266099685785, 3.09495023890085, 0.881938809682381, -0.0547560429366195, 0.0663681142190305	SAGDGTDWEKEDQCLMPEAWNVDQGVITK
JURKAT	O43815_C587	STRN	-0.349215	0.0862202	-0.288248176772551, -0.410181895558651	LLSCSADGTLR
MOLT-4	O43815_C587	STRN	-0.957718	NA	-0.957718	LLSCSADGTLR
MOLT-4	O43815_C740	STRN	2.84818	NA	2.84818	TCIQEFTAHR
JURKAT	O43815_C765	STRN	0.321616	0.305428	0.295018063925589, 0.697365204713896, 0.548890563952586, -0.0486414629346006, 0.115449488258362	CYIASAGADALAK
MOLT-4	O43815_C765	STRN	0.370554	0.37096	0.290270471321553, 0.0468245935409446, 0.252325441898101, 0.665039514035377, 0.0618240471038911, 0.947505941658235, -0.0511298367744411, 0.751775108655338	CYIASAGADALAK
HCT-15	O43815_C765	STRN	0.296521	0.241283	0.0220275753529403, 0.467828158133682, 0.347231251255786, 0.0735305020807205, 0.571986821024058	CYIASAGADALAK
JURKAT	O43818_C296,297	RRP9	-0.0835529	0.952676	0.210748324939741, 1.02042387259225, -1.05405551516333, -0.208576448118032, 0.820827443890205, -1.29068507442991	ECCVTAGGR
MOLT-4	O43818_C296,297	RRP9	-0.481071	0.508356	0.00333569985322206, -0.28643927336651, -0.627836363794806, -0.707024211233927, -0.440730283525738, -1.01699824629625, 0.374185415305148, -1.14706441792799	ECCVTAGGR
HCT-15	O43818_C296,297	RRP9	1.13057	1.88971	-0.165962732487259, -0.0457471472638062, 0.247412414925509, 1.19459981925911, 0.704416398067638, 4.84870621791972	ECCVTAGGR
JURKAT	O43818_C399	RRP9	-0.473869	0.602641	-1.42364842091058, -0.295267046345919, -0.764199609551084, -1.17801616048904, 0.408368746259658, -0.198536242922246, 1.01929853901813, -0.493256961411619, -0.278060776383669	EAHGLRGEPGLEQPFWISSVAALLNTDLVATGSHSSCVR, EAHGLRGEPGLEQPFWISSVAALLNTDLVATGSHSSCVR, GEPGLEQPFWISSVAALLNTDLVATGSHSSCVR
MOLT-4	O43818_C399	RRP9	-0.49759	0.609506	-0.799669134996723, -0.787175897216526, -1.66519629104382, -0.326734062923905, -0.48793906563846, -0.234632855406973, 1.33273311018135, -0.163934519579854, -1.16931749316557, 0.22607669171513, -0.0469525027887097, -1.05630430371935, -0.151851030577463	EAHGLRGEPGLEQPFWISSVAALLNTDLVATGSHSSCVR, EAHGLRGEPGLEQPFWISSVAALLNTDLVATGSHSSCVR, GEPGLEQPFWISSVAALLNTDLVATGSHSSCVR, GEPGLEQPFWISSVAALLNTDLVATGSHSSCVR
HCT-15	O43818_C399	RRP9	-0.740653	0.510485	-1.19388250770042, -1.56346859517493, -0.458081337754102, -0.884040041905938, 0.0498395777692107, -0.483398960941921, -0.48032103985739, -0.92100017048896, 0.261953147115618	EAHGLRGEPGLEQPFWISSVAALLNTDLVATGSHSSCVR, EAHGLRGEPGLEQPFWISSVAALLNTDLVATGSHSSCVR, GEPGLEQPFWISSVAALLNTDLVATGSHSSCVR
MOLT-4	O43823_C173	AKAP8	1.34378	NA	1.34378	NGSFGGQYSECRDPAR
JURKAT	O43823_C351	AKAP8	1.00762	1.14063	0.838698440106802, 2.22329205228882, -0.0391311270133261	SGDEEFKGEDELCDSGR
MOLT-4	O43823_C351	AKAP8	0.411649	0.371532	0.530298094902583, -0.00471641398106337, 0.709364151962968	SGDEEFKGEDELCDSGR
HCT-15	O43823_C351	AKAP8	2.09264	3.15268	-0.1366411681513, 4.32192809488736	SGDEEFKGEDELCDSGR
MOLT-4	O43823_C85	AKAP8	0.933117	0.522359	1.61829240281399, 1.06220461175305, 0.504340271386251, 0.54763061529869	ANDGGLAAGAPAMHMASYGPEPCTDNSDSLIAK
HCT-15	O43823_C85	AKAP8	1.43399	0.647996	1.09274827087162, 1.42541902415022, 2.71484689262251, 0.968719519846802, 1.10774610760955, 1.29445907175917	ANDGGLAAGAPAMHMASYGPEPCTDNSDSLIAK
HCT-15	O43824_C305	GTPBP6	2.22832	NA	2.22832	EFPVISVVGYTNCGK
HCT-15	O43824_C394	GTPBP6	2.52568	2.02717	4.32192809488736, 2.522233578801, 3.56510056718259, -0.306524208953684	CSVLSTLR
HCT-15	O43824_C99	GTPBP6	1.02274	NA	1.02274	VCLVHPDVK
JURKAT	O43837_C185	IDH3B	1.12168	0.416912	0.932594952162475, 1.70139171160141, 0.845461815603309, 0.884290250463403, 1.60569212328829, 0.760653155986239	GVIECLK
MOLT-4	O43837_C185	IDH3B	0.732265	0.243125	0.668239787603621, 0.293527497855385, 0.512659577601589, 1.0212121348676, 0.739324401843844, 0.903078647763395, 0.814805593323383, 0.602472112350691, 1.03506301982029	GVIECLK
HCT-15	O43837_C185	IDH3B	0.834412	0.176272	0.613850489255509, 0.825427191473509, 0.864913077558554, 1.0468314196286, 0.65381708019202, 1.00163531576295	GVIECLK
JURKAT	O43837_C232,233	IDH3B	0.455336	0.589565	0.724690160749095, -0.120418900354526, 1.15249266217502, 0.0645814446761881	LGDGLFLQCCEEVAELYPK
MOLT-4	O43837_C232,233	IDH3B	-0.0351251	NA	-0.0351251	LGDGLFLQCCEEVAELYPK
HCT-15	O43837_C232,233	IDH3B	-0.165663	NA	-0.165663	LGDGLFLQCCEEVAELYPK
JURKAT	O43865_C106	AHCYL1	0.117245	0.392433	0.32724685141648, 0.296688981585085, 0.31614422829268, -0.471099899689826	GSSNFCVK
MOLT-4	O43865_C106	AHCYL1	0.566498	0.498527	1.20524348985894, 0.537682185645822, 0.500244390906715, 0.894186347659226, 0.544587998155063, -0.282955997283712	GSSNFCVK
HCT-15	O43865_C106	AHCYL1	0.485981	0.063455	0.530601485951486, 0.514001974178388, 0.413338686743082	GSSNFCVK
JURKAT	O43865_C272	AHCYL1	0.0221858	0.430904	-0.0811173870910807, -0.522508380627267, -0.021778421250629, -0.1248805277682, 0.792043767060027, 0.0913556421803882	LCVPAMNVNDSVTK
MOLT-4	O43865_C272	AHCYL1	-0.304535	0.229996	-1.41630660134634, 0.0245407984549344, -0.316973279772143, -0.212168563802534, -0.120650367749137, -0.385565129698743, -0.425287184563181, 0.0829038109135955, -0.362657400075983	AGKLCVPAMNVNDSVTK, LCVPAMNVNDSVTK, LCVPAMNVNDSVTK
HCT-15	O43865_C272	AHCYL1	0.214567	0.228654	0.141844270666895, 0.163039533097586, 0.364795518288445, -0.158596703750721, 0.513422081010237, 0.262897013817618	LCVPAMNVNDSVTK
MOLT-4	O43865_C292,293	AHCYL1	1.50288	0.781535	2.05551083107137, 0.95025276694277	QKFDNLYCCR
HCT-15	O43896_C198	KIF1C	0.545147	0.0881769	0.482796142155224, 0.607497044381684	LAVTSYADIADLMDCGNKAR
HCT-15	O43896_C229	KIF1C	-0.779924	0.478696	-1.26523477796643, -0.308128609596331, -0.766408553811566	CHDQLTGLDSEKVSK
HCT-15	O43896_C26	KIF1C	-0.2294	0.0705511	-0.179512390661918, -0.27928667784742	CVVSMQGNTTSIINPK
HCT-15	O43896_C350	KIF1C	-0.126734	0.86314	-0.893562778188658, -0.969978521248095, 0.289271169369243, -0.160175153277737, 1.10077492967964	CNAIINEDPNAR
HCT-15	O43896_C685	KIF1C	4.30503	0.029268	4.32192809488736, 4.27123446545045	SCEESWR	Ligandable
HCT-15	O43896_C711	KIF1C	3.56702	NA	3.56702	CGLPSSGKR
HCT-15	O43896_C756	KIF1C	-0.621969	1.43385	-1.02854669659681, -1.96311507748104, -0.90493688479088, 1.40872259840725	EICYEVALADFR
HCT-15	O43896_C975	KIF1C	1.5097	1.69715	2.70976494795752, 0.3096281698061	FVPPHDCK
JURKAT	O43903_C120	GAS2	4.04688	0.388983	4.32192809488736, 3.77182371782465	DNTANFLSWCR	Ligandable
MOLT-4	O43913_C10	ORC5	1.34703	NA	1.34703	PHLENVVLCR
MOLT-4	O43913_C237	ORC5	2.37621	NA	2.37621	YCEPVVKGEASER
JURKAT	O43929_C16	ORC4	0.427628	0.748361	-0.111572502259262, 0.808899580087315, -0.481998971707803, 1.41241194623018, 0.510401521147282	SNSLIHTECLSQVQR
MOLT-4	O43929_C16	ORC4	-0.0573975	0.349758	0.000565196247103397, -0.590701654199323, -0.222648354220728, -0.243395629703372, 0.287740134255428, -0.0898831344581246, 0.456541042281657	SNSLIHTECLSQVQR
HCT-15	O43929_C16	ORC4	-0.0625992	0.382872	-0.234570733441014, 0.346826288209332, -0.508723045921903, 0.146070789051828	SNSLIHTECLSQVQR
JURKAT	O43929_C421	ORC4	0.755773	0.746088	-0.0434278924303526, 1.59742166038122, 1.35765441874885, 0.290865531119537, 1.23942459352045, 1.35681045978643	LLLDNTQIMNALQKYPNCPTDVR, LLLDNTQIMNALQKYPNCPTDVR, LLLDNTQIMNALQKYPNCPTDVRQWATSSLSWL
MOLT-4	O43929_C421	ORC4	-0.448455	0.662074	0.136646670667353, -0.545694304668033, 0.101458304456675, -0.0305801893765135, -0.25661661934226, -0.223882876027086, -0.437782734603222, -1.84729475189946	LLLDNTQIMNALQKYPNCPTDVRQWATSSLSWL, LLLDNTQIMNALQKYPNCPTDVR, LLLDNTQIMNALQKYPNCPTDVR, LLLDNTQIMNALQKYPNCPTDVRQWATSSLSWL
JURKAT	O60216_C35	RAD21	-0.248949	1.39507	0.737514217684415, -1.23541183288161	AHVFECNLESSVESIISPK
MOLT-4	O60216_C35	RAD21	-0.68771	1.69247	-0.210314430640461, 0.0893565633768266, 0.322182331635839, 0.0566239900249448, -3.69639634822059	AHVFECNLESSVESIISPK
HCT-15	O60216_C35	RAD21	1.18981	NA	1.18981	AHVFECNLESSVESIISPK
JURKAT	O60216_C392	RAD21	-0.690227	0.422975	-0.655075921732404, -0.300048795286206, -2.3822112898046, 0.139153488254134, -1.9560243699102, -0.686179894444872, -0.53101967924108, -0.316082525435696, -0.374064906464654	CLTPLVPEDLR, CLTPLVPEDLRK, CLTPLVPEDLR
MOLT-4	O60216_C392	RAD21	0.108825	0.535868	-2.14557547899973, 0.826921024827085, -1.4007699734777, 0.559186262642662, -1.23188999888785, 0.205540469550037, 0.85662508742426, 0.621032120626359, 0.534025093177983, 0.183082425860048, 0.41292137840404, 0.50374956709567, 0.0128199005922605, -0.107237456015366, 0.637943185231271	CLTPLVPEDLR, CLTPLVPEDLRK, CLTPLVPEDLRK, CLTPLVPEDLR
HCT-15	O60216_C392	RAD21	-0.298966	0.487785	-0.741393569144312, -0.613273759607443, -1.71036957624363, 0.156476299537687, -1.91582711116468, 0.469996850532741, -0.0802447527542281, 0.115624427058335, 0.348017866210161	CLTPLVPEDLR, CLTPLVPEDLRK, CLTPLVPEDLR
JURKAT	O60216_C585	RAD21	-0.512738	0.276432	-0.561087615913072, -0.282612660935119, -0.531489308418275, -0.724623689049484, -0.113916738665522, -0.862697991450866	TGAESISLLELCR
MOLT-4	O60216_C585	RAD21	-0.0938657	0.201714	-0.0638077066835602, -0.120148310079787, 0.094427607943224, 0.096437487801262, -0.180329961768656, -0.496027194403005, 0.171004190132347, -0.1853798874776, -0.160967237382163	TGAESISLLELCR
HCT-15	O60216_C585	RAD21	-0.0756206	0.131128	-0.0568645891523497, 0.0481788560764184, 0.0169085786390978, -0.322620792296414, -0.0877280951280085, -0.0515974755004276	TGAESISLLELCR
JURKAT	O60216_C78	RAD21	0.0853239	0.471681	-0.172683368457767, 0.87121820659365, -0.213908587769057, 0.183190267260944, -0.241197222458731	YLLADCNEAFIK
MOLT-4	O60216_C78	RAD21	-0.0479219	0.234565	-0.297837568388025, 0.0971990146139246, 0.210014161767257, 0.193704617852284, 0.0302933165771747, -0.0127708633806509, -0.404613543776025, 0.0833384322645009, -0.330624521781001	YLLADCNEAFIK
HCT-15	O60216_C78	RAD21	-0.481696	0.173878	-0.604646692836598, -0.35874598290621	YLLADCNEAFIK
JURKAT	O60231_C37	DHX16	-0.709708	1.64686	-2.01254071831647, 0.282927639950314, -2.19864094399954, 1.08942106175888	CTSAEEFVQR
MOLT-4	O60231_C37	DHX16	-0.538158	0.534039	-1.01038955821846, -1.19675521940115, -1.23061258876236, -0.205222042507184, -0.450731536639836, -0.106413220983027, 0.15194186632214, -0.257079293802915	CTSAEEFVQR
HCT-15	O60231_C37	DHX16	-0.8977	0.782081	-1.24147696130258, -2.00963440542827, -0.919079704428564, -0.17737578267222, -0.14093362154857	CTSAEEFVQR
JURKAT	O60231_C714	DHX16	-0.193267	0.429541	-0.390673345863777, 0.498037191417684, -0.65153036201885, -0.138593858514783, -0.283575715928266	TGMESLTVTPCSK
MOLT-4	O60231_C714	DHX16	-0.282417	0.887664	0.345255795703596, -0.910090525301463	TGMESLTVTPCSK
HCT-15	O60231_C714	DHX16	-0.369387	0.556514	-0.762902246400691, 0.0241278413556707	TGMESLTVTPCSK
HCT-15	O60232_C125	SSSCA1	0.878392	NA	0.878392	EHQLASASELPLGSRPAPQPPVPRPEHCEGAAAGLK
HCT-15	O60232_C70,73	SSSCA1	-0.18467	0.381707	-0.45457780038478, 0.0852374102695257	KIYCVACQELDSDVDKDNPALNAQAALSQAR
JURKAT	O60234_C8	GMFG	0.0811906	0.393872	-0.337914503039357, -0.227981547874127, 0.112991913064712, -0.400509566483757, 0.32508167017425, 2.37399246873971, -0.11772330270577, 0.0171000720316649, 0.900801133579477, -0.446915916682791, -0.553649911659624, 0.347536757486293, 0.752569710195516, 0.984401856013213, -0.439140913774283, 0.323173262127406	SDSLVVCEVDPELTEK, SDSLVVCEVDPELTEKLR, SDSLVVCEVDPELTEKLRK, SDSLVVCEVDPELTEKLR, SDSLVVCEVDPELTEKLRK
MOLT-4	O60234_C8	GMFG	-0.110277	0.292726	-0.0839107974034637, 0.640603843074301, 0.130759700025429, -0.297361993481829, 0.562056285127145, -0.512760165784456, -0.0810052047335729, 0.205938186356943, -0.205910644363772, -0.595495843396491, -0.541965703904653, -0.161571901435004, 0.290939429084996, -0.485740557635074, -0.133564158121452, 0.305304467128213, -0.538373551872806, -0.106199483851633, 0.242440440291036	SDSLVVCEVDPELTEKLR, SDSLVVCEVDPELTEKLRK, SDSLVVCEVDPELTEK, SDSLVVCEVDPELTEKLR, SDSLVVCEVDPELTEKLRK, SDSLVVCEVDPELTEKLR, SDSLVVCEVDPELTEK, SDSLVVCEVDPELTEKLR
JURKAT	O60234_C87,96	GMFG	0.316093	0.287008	0.0439347587484469, -3.51058811010157, 0.0269767327388947, -0.0510786088934815, 0.625885834139186, 0.967135825771432, 0.2922136313351, 0.310453996371782, 0.00122537179524956, 0.137088860897079, 0.168530580375585, -0.212483779374183, 0.118712998277653, -0.425974756607658, 0.291388115127575, 0.275489274475219, 0.508069060610168, 0.788088220225699, 1.28928679098558, 0.778811771437814, 0.235505047112…	VSYPLCFIFSSPVGCKPEQQMMYAGSK, YVHDDGRVSYPLCFIFSSPVGCKPEQQMMYAGSK
MOLT-4	O60234_C87,96	GMFG	0.094636	0.850826	0.321052093329788, -0.269876942269629, 0.154743028524825, -1.8346578129512, 2.9061889192334, 0.449868653239059, -0.381272064473828, 0.682923987888457, 0.805976338608189, 1.20172759614673, 4.32192809488736, 0.169405138000003, -0.0598583947022578, 0.326977190213405, -0.950238012987948, -4.32192809488736, 0.565572791297167, -0.930739385232776, 2.19367860285666, 0.337580527742915, 0.579826912074909, …	VSYPLCFIFSSPVGCKPEQQMMYAGSK, VSYPLCFIFSSPVGCKPEQQMMYAGSK, YVHDDGRVSYPLCFIFSSPVGCKPEQQMMYAGSK
JURKAT	O60244_C621	MED14	1.97365	3.32097	4.32192809488736, -0.374626585607072	LSDDPCPVESK, KLSDDPCPVESK
MOLT-4	O60244_C621	MED14	0.877116	NA	0.877116	KLSDDPCPVESK
HCT-15	O60244_C621	MED14	2.71042	NA	2.71042	KLSDDPCPVESK
JURKAT	O60244_C708	MED14	0.0989813	0.412909	0.00566652038048376, 0.55056232747276, -0.259285072729137	SLLDCTFR
MOLT-4	O60244_C708	MED14	-0.0731708	NA	-0.0731708	SLLDCTFR
HCT-15	O60244_C708	MED14	-0.322028	NA	-0.322028	SLLDCTFR
JURKAT	O60256_C135	PRPSAP2	-0.131592	0.464751	-0.560494493860972, 0.0901814079873752, -0.420878142045871, -0.607114261943008, 0.5342173779864, 0.174537151729537	LLASMMCK
MOLT-4	O60256_C135	PRPSAP2	-0.524188	0.373213	-0.781767590411757, -0.843951034861134, -0.971129599374962, -0.0814068661520912, -0.873559559145137, -0.647703277971264, -0.17194527666934, -0.318026231212962, -0.0282046689749741	LLASMMCK
HCT-15	O60256_C135	PRPSAP2	-0.709652	1.67123	-3.41947309352693, -1.39919213282589, -1.11333274084864, -0.00111582487764718, 1.42645915399233, 0.248741503946971	LLASMMCK
MOLT-4	O60256_C3	PRPSAP2	1.28893	1.39928	3.32985107229803, 1.00926908985192, 0.607534406558916, 0.209060782735627	MFCVTPPELETK
HCT-15	O60256_C3	PRPSAP2	1.18107	1.11053	0.395806969394579, 1.96633663671706	MFCVTPPELETK
JURKAT	O60256_C31	PRPSAP2	0.240717	0.072003	-0.0866552970383817, 0.319756177373851, 0.270754565975053, -0.285592742536327, 0.841485071953784, 0.223373813574099, 0.328631378416735, 0.227048430776996	GGLVLFSANSNSSCMELSK, GGLVLFSANSNSSCMELSKK, GGLVLFSANSNSSCMELSKK
MOLT-4	O60256_C31	PRPSAP2	-0.428697	0.226368	-0.344035781072651, -0.12660742599513, -0.669556153852255, -0.450490861029376, -0.505956484126496, 0.00293739501401981, -0.471371816499391, -0.318344432453028, -0.641619897527132, -0.686632822841302, -0.260607399857297, -0.576192769517969	GGLVLFSANSNSSCMELSK, GGLVLFSANSNSSCMELSKK, GGLVLFSANSNSSCMELSKK
HCT-15	O60256_C31	PRPSAP2	-0.00170941	0.159095	0.175460617175782, 0.220261998726434, -0.0284938962714177, 0.0933985427452458, 0.109737575822041, -0.0625175182275899, -0.216965010296293	GGLVLFSANSNSSCMELSK, GGLVLFSANSNSSCMELSKK, GGLVLFSANSNSSCMELSKK
JURKAT	O60256_C333	PRPSAP2	1.54831	1.41502	3.80994207000457, 2.05472006419088, 0.41078179531737, 0.817826441314796, 0.648257398690741	RIEESAIDEVVVTNTIPHEVQKLQCPK
MOLT-4	O60256_C333	PRPSAP2	0.329711	0.294509	0.169933868076177, 0.0486232324133042, 0.625277642943265, 0.671142685131128, 0.133577012127986	RIEESAIDEVVVTNTIPHEVQKLQCPK
HCT-15	O60256_C333	PRPSAP2	0.735981	0.359917	0.48148128978198, 0.990480551634882	RIEESAIDEVVVTNTIPHEVQKLQCPK
JURKAT	O60264_C165	SMARCA5	0.342343	0.839324	0.35365285170606, 1.06197710876484, 0.5881193974414, -0.439337725647766, -0.516205375796077, 1.71674851321648, 0.114150277166999	ATNVCTR, ATNVCTR, ATNVCTRFEDSPSYVK
MOLT-4	O60264_C165	SMARCA5	0.0106256	0.497048	0.0615549553232586, -0.390051633197118, -0.303366379215209, -0.0886646135966263, -0.0462515797620656, -0.173659931338875, -0.0219775646242403, 1.30049109558981, -0.0552859732424, -0.35140674578656	ATNVCTR, ATNVCTRFEDSPSYVK, ATNVCTR
HCT-15	O60264_C165	SMARCA5	0.578429	0.73972	-0.000401635390705011, 0.0528549061877365, -0.136707437961356, 0.461656545857298, 0.0744116474027524, 1.27368164940101, 1.703149628895	ATNVCTR, ATNVCTR, ATNVCTRFEDSPSYVK
JURKAT	O60264_C259	SMARCA5	0.0734399	0.635035	-0.0245058698243586, 0.840497310643788, -0.630772226383171, 0.410154205857436, 0.540532597778636, -0.695266383485057	SVCLIGDKEQR
MOLT-4	O60264_C259	SMARCA5	0.161612	0.202285	0.516871746297549, 0.0592878469578362, 0.241976605533696, 0.32365087598138, 0.208820925838502, -0.0700657573242123, -0.0738707132326197, 0.0862206786335784	SVCLIGDKEQR
HCT-15	O60264_C259	SMARCA5	0.254865	0.370041	0.79712251090895, 0.32091565621761, 0.336524674670375, -0.339563355095022, 0.103004082936895, 0.311188114981432	SVCLIGDKEQR
JURKAT	O60264_C519	SMARCA5	-1.02292	1.10813	-1.28874463911905, -1.97396866942035, 0.193944294642551	VLDILEDYCMWR
MOLT-4	O60264_C519	SMARCA5	-1.19339	1.60008	-0.0619683187614767, -2.32482049439162	VLDILEDYCMWR
HCT-15	O60264_C519	SMARCA5	-0.494772	0.0542905	-0.533161155993676, -0.456382838208558	VLDILEDYCMWR
JURKAT	O60264_C891	SMARCA5	0.0417604	0.896468	0.675658820368842, -0.51651372915954, -0.667762489565096	CNELQDIEKIMAQIERGEAR, CNELQDIEKIMAQIER, CNELQDIEKIMAQIERGEAR
MOLT-4	O60264_C891	SMARCA5	-0.199844	NA	-0.199844	CNELQDIEKIMAQIERGEAR
HCT-15	O60264_C891	SMARCA5	-2.10492	3.13532	-4.32192809488736, 0.112085333788436	CNELQDIEK, CNELQDIEKIMAQIERGEAR
JURKAT	O60271_C443	SPAG9	-1.4233	1.48341	-3.38879110943009, -0.0881406550923289, -1.40107493871388, 0.071505243779408, -1.63129066630678	VDELTCEKDVLQGELEAVK, VDELTCEKDVLQGELEAVK, VDELTCEKDVLQGELEAVKQAK, NDLIAKVDELTCEKDVLQGELEAVK
MOLT-4	O60271_C443	SPAG9	-0.306425	0.93512	-0.96765473174396, 0.354804378943683	VDELTCEKDVLQGELEAVK
HCT-15	O60271_C443	SPAG9	-0.121115	0.199284	-0.34519322456886, -0.0544179254972831, 0.0362656901091058	VDELTCEKDVLQGELEAVK
JURKAT	O60271_C689	SPAG9	0.00402788	NA	0.00402788	LWCAVGVNLSGGK
MOLT-4	O60271_C689	SPAG9	2.02916	3.24247	4.32192809488736, -0.263617785730152	LWCAVGVNLSGGK
HCT-15	O60271_C689	SPAG9	-0.363534	0.644149	-0.754347346669762, 0.379938188503377, -0.71619409850516	LWCAVGVNLSGGK
JURKAT	O60271_C788,794	SPAG9	0.406552	NA	0.406552	VLIIDAVQPGNILDSFTVCNSHVLCIASVPGAR
JURKAT	O60281_C2393	ZNF292	-0.692933	0.0372207	-0.719252164021128, -0.666614086574424	GCTSVVTSESNIIR
HCT-15	O60287_C1163	URB1	-1.30042	NA	-1.30042	TLVQLLTCSPQDQLQSGELLWSSEYVR
JURKAT	O60287_C1900	URB1	4.32193	NA	4.32193	LCQPSSQEPAKR
JURKAT	O60293_C1068	ZFC3H1	4.55218	NA	4.55218	HTDTANKECINKLNK
JURKAT	O60293_C1405	ZFC3H1	-0.980297	3.40655	-3.3890913004916, 1.42849793596166	ALENNKDNPEIWCHYLR
JURKAT	O60293_C220	ZFC3H1	-0.412338	NA	-0.412338	NENCVEETFEDLLLK
JURKAT	O60306_C1144	AQR	-0.568569	0.718048	-0.456212001020322, 0.199446199175738, -0.481129213942523, -1.53638221150561	ASLCNLYNWR
MOLT-4	O60306_C1144	AQR	0.00316122	0.32993	0.322722298503564, -0.0577154048452649, 0.0089295088833231, 0.111736803790342, -0.605873602608384, 0.239167730474754	ASLCNLYNWR
HCT-15	O60306_C1144	AQR	-0.0253503	0.0106481	-0.0328796575005779, -0.0178209910325133	ASLCNLYNWR
JURKAT	O60306_C28	AQR	0.758546	0.511672	0.444632128035909, 1.44054212297989, 0.45972239635977, 0.517521981382645, 1.38444808735517, 0.304409257911967	KIVAPTVSQINAEFVTQLACK
MOLT-4	O60306_C28	AQR	0.157338	0.200541	0.359091610442838, 0.144779430208845, 0.12585296963257, 0.344646460159055, -0.0794491477485759, 0.356647948391543, 0.185333550119154, -0.224821469906541, 0.203959255311709	KIVAPTVSQINAEFVTQLACK
HCT-15	O60306_C28	AQR	0.2606	0.145139	0.0397773549848106, 0.413552525017792, 0.359834530338061, 0.144559916452819, 0.24693785745893, 0.358936463220918	KIVAPTVSQINAEFVTQLACK
JURKAT	O60306_C283	AQR	-0.493985	NA	-0.493985	WFNTILDDSHLLVHCYLSNLVR
JURKAT	O60306_C385	AQR	-0.0163224	0.682791	-0.691358641934336, 0.59372141990426, -0.60807796218267, -0.496475936899102, 0.923743034837844, 0.180513507312509	FFGPLSSNTLHQVASYLCLLPTLPK
MOLT-4	O60306_C385	AQR	-0.486068	0.469217	-0.95313395096084, -0.344341103111502, 0.106331143184822, -0.753127506043684	FFGPLSSNTLHQVASYLCLLPTLPK
HCT-15	O60306_C385	AQR	-0.813598	0.169132	-0.694003970857813, -0.933192090848594	FFGPLSSNTLHQVASYLCLLPTLPK
JURKAT	O60306_C449	AQR	-0.903491	NA	-0.903491	IIWDENIVPTEYYSGEGCLALPK
MOLT-4	O60306_C449	AQR	0.194685	0.461134	0.520756541069092, -0.131385684706698	IIWDENIVPTEYYSGEGCLALPK
JURKAT	O60306_C595	AQR	0.115628	NA	0.115628	GCEIQGMLDDKGR
JURKAT	O60306_C681	AQR	0.748887	0.932757	0.941987780098539, 2.24314900979698, 0.234663235078683, -0.36178819296333, 1.25621540708588, 0.179093839485494	NLMNTDCVVPDWLHDIILGYGDPSSAHYSK
MOLT-4	O60306_C681	AQR	0.193986	0.360246	0.397955676984156, -0.0580014789447086, 0.347094698791053, 0.483836069152758, 0.33799394472893, 0.77800575194958, -0.0295900308412266, -0.324287238422456, -0.187132706326725	NLMNTDCVVPDWLHDIILGYGDPSSAHYSK
HCT-15	O60306_C681	AQR	0.20847	0.12172	0.228885317329417, 0.0881708313584029, 0.193860397259348, 0.10043215836085, 0.213565563586228, 0.425905834261249	NLMNTDCVVPDWLHDIILGYGDPSSAHYSK
JURKAT	O60306_C997	AQR	-0.502109	1.13244	-1.88107761535407, 0.203519024410504, 0.615933224006839, -0.946809396220619	SYEEDMEIAEGCFR
MOLT-4	O60306_C997	AQR	-0.375652	0.365526	-0.172944218238294, -0.156394410233925, -0.797616967583728	SYEEDMEIAEGCFR
JURKAT	O60307_C285	MAST3	2.08316	0.553361	2.4744444308442, 1.69187447791194	LLECLEFDPEEFYHLLEAAEGHAR	Ligandable
HCT-15	O60307_C285	MAST3	0.0994481	0.447153	-0.216737050325553, 0.415633210166752	LLECLEFDPEEFYHLLEAAEGHAR
JURKAT	O60313_C375	OPA1	0.248356	0.812707	1.2045995007032, 1.30019096559947, -0.420926032849767, 0.54158940344495, 0.390391242157613, -0.70969254120203	EGCTVSPETISLNVK, EGCTVSPETISLNVKGPGLQR, EGCTVSPETISLNVK
MOLT-4	O60313_C375	OPA1	0.0520673	0.245247	-0.130036382071633, 0.255304526320879, -0.165958487597254, 0.109284370074562, 0.013581831247015, 0.118215068854384, -0.746391098480257, 0.372033808815452, -0.535031422726441, 0.149854393933767, -0.0413469317749286, 0.333523769562027, 0.495904297884265, 0.689659569819045, -0.228342389278847, 0.558887890303756, -0.155965410943739	EGCTVSPETISLNVK, EGCTVSPETISLNVKGPGLQR, EGCTVSPETISLNVK
HCT-15	O60313_C375	OPA1	0.243787	0.207179	-0.0581681728012464, 0.125299002173049, -0.175112617918871, 0.347986923313877, 0.208604990764532, 0.751933614631159, 0.52237655359303, 0.12964321175095, -0.116799531393408, 0.248799980066933, 0.470438688438649	EGCTVSPETISLNVK, EGCTVSPETISLNVKGPGLQR, EGCTVSPETISLNVK
HCT-15	O60313_C435	OPA1	-0.0404749	0.483955	-0.0612823051269127, -0.705488310097609, 0.413762712315738, 0.191108476348158	AYMQNPNAIILCIQDGSVDAER
JURKAT	O60313_C551	OPA1	-0.412113	0.539701	-0.532547186368926, 0.129987285956213, -1.04892520947356, -0.823603419772893, 0.335265899911078, -0.532857933069032	NLSLAVSDCFWK
MOLT-4	O60313_C551	OPA1	-0.381965	0.296949	0.090267194485255, -0.334173248197476, -0.297013589295675, -0.259111248339348, -0.743064301972521, -0.840226420029069, -0.448152124096329, -0.224246567709528	NLSLAVSDCFWK
HCT-15	O60313_C551	OPA1	-0.115333	0.34497	-0.58740560392123, -0.446067847019127, -0.0890780817743105, -0.0557967915842288, 0.215863705450404, 0.270488393113749	NLSLAVSDCFWK
JURKAT	O60313_C786	OPA1	0.649189	1.17832	1.48238527947966, -0.184007385916346	TQEQCVHNETKNELEK
MOLT-4	O60313_C786	OPA1	0.458393	1.14226	1.10955315436302, 0.913541655230037, 2.45311624666446, 0.839677727472047, -1.14414413990708, 0.796415255150727, 0.908799211351787, 0.770932216814564, 0.077850688590792, -2.00828294080643, 0.677910791368545, 1.50605704571763, 0.3039126854921, 0.824886896637427, 2.06821359808859	NRTQEQCVHNETK, NRTQEQCVHNETKNELEK, TQEQCVHNETKNELEK, TQEQCVHNETK, TQEQCVHNETKNELEK, NRTQEQCVHNETK, NRTQEQCVHNETKNELEK, TQEQCVHNETK, TQEQCVHNETKNELEK, TQEQCVHNETKNELEK, TQEQCVHNETK
HCT-15	O60313_C786	OPA1	0.700971	0.511698	0.886212697204185, 0.75248835053097, 0.112847509382764, 0.297938603710882, 0.853257958942071, 1.12764394654632, 0.523791766394128, 1.20684877897949, 1.2089497869202, 1.38272401678599, 1.28692558629298, 1.00988857217692, 0.826271591381447, -0.0850177678577321	NRTQEQCVHNETK, NRTQEQCVHNETKNELEK, TQEQCVHNETK, TQEQCVHNETKNELEK, TQEQCVHNETK
MOLT-4	O60313_C801	OPA1	0.109279	0.282548	0.28849677259029, 0.416973240650448, -0.311168750807793, -0.034634918593937, 0.937342657055291, 0.0177527860580088, 0.243428948236152, 0.250279621125029, -0.455933865793735, -0.0102035258618022, 0.280185310834501	CNEEHPAYLASDEITTVR, CNEEHPAYLASDEITTVRK, CNEEHPAYLASDEITTVRK
HCT-15	O60313_C801	OPA1	0.513267	0.55197	0.28969317503899, -0.365224172305143, 0.197501081607045, 0.384356284006764, 0.706487165095847, 0.369688324782921, 1.26181645534832	CNEEHPAYLASDEITTVR, CNEEHPAYLASDEITTVRK, CNEEHPAYLASDEITTVRK
JURKAT	O60318_C1285	MCM3AP	4.32193	NA	4.32193	ALAPSAECPIAEENLAR
HCT-15	O60318_C800	MCM3AP	-2.5231	NA	-2.5231	GVFCASEAEFQGYNVLLSLNKGDILR
HCT-15	O60333_C1447	KIF1B	0.60094	NA	0.60094	VTGIYELSLCK
HCT-15	O60333_C1635	KIF1B	0.510781	NA	0.510781	LSDISPIGRDPSESSFSSATLTPSSTCPSLVDSR
HCT-15	O60333_C1771	KIF1B	-0.175942	0.526504	-0.54823613372916, 0.19635268424454	TPNTFAVCTK
JURKAT	O60333_C26	KIF1B	0.414826	NA	0.414826	CIIQMQGNSTSIINPK
HCT-15	O60333_C356	KIF1B	0.845454	NA	0.845454	CNAVINEDPNAK
JURKAT	O60333_C600	KIF1B	-2.1712	0.97111	-1.35584170273785, -1.91221993622025, -3.24555008805733	SNSGEVIVTLEPCER
MOLT-4	O60333_C600	KIF1B	-1.80333	2.9028	-5.96958694955262, 0.43548282169531, -0.114612969711521, -1.56462120869034	SNSGEVIVTLEPCER
HCT-15	O60333_C600	KIF1B	-0.698035	0.307532	-0.682852127945781, -1.01287757709323, -0.398375977586057	SNSGEVIVTLEPCER
HCT-15	O60333_C66	KIF1B	-0.0279698	0.12746	-0.118097493915508, 0.0621579938604669	SFSFDYSYWSHTSPEDPCFASQNR
JURKAT	O60341_C360	KDM1A	0.050027	0.222527	0.122833680866813, -0.099599609518078, 0.115494733085126, -0.316393766464106, 0.309610130354137, 0.168217005662156	CPLYEANGQAVPK
MOLT-4	O60341_C360	KDM1A	0.584681	0.465817	0.526663997269799, 0.940734676652504, 1.44311301729256, 0.354239829716025, 0.486199043688097, 0.292667492065778, 0.0491474271505267	CPLYEANGQAVPK
HCT-15	O60341_C360	KDM1A	-1.61274	1.80904	-4.32192809488736, -0.736959374140409, -0.819517451157223, -0.572562336581492	CPLYEANGQAVPK
JURKAT	O60341_C491	KDM1A	-0.282665	0.381415	-0.492431563068499, 0.279982588979686, -0.376657320413843, -0.541551706691718	DLTALCK, DLTALCKEYDELAETQGKLEEK
MOLT-4	O60341_C491	KDM1A	0.0876642	NA	0.0876642	DLTALCK
JURKAT	O60341_C573	KDM1A	-0.388619	NA	-0.388619	NGYSCVPVALAEGLDIK
MOLT-4	O60341_C573	KDM1A	-0.22427	1.3336	-1.16726418708264, 0.718724964533596	NGYSCVPVALAEGLDIKLNTAVR, NGYSCVPVALAEGLDIK
JURKAT	O60341_C600	KDM1A	0.685221	NA	0.685221	YTASGCEVIAVNTR
MOLT-4	O60343_C1277	TBC1D4	0.532395	NA	0.532395	KLLPADALVNCDLLLR
HCT-15	O60343_C1277	TBC1D4	1.40898	0.419916	0.700520256691358, 1.51808520129244, 1.08030504199721, 2.04699004456127, 1.42067755225734, 2.85384204648878, 0.970335184420029, 1.20503253897372, 1.46832386616161	KLLPADALVNCDLLLR, LLPADALVNCDLLLR, KLLPADALVNCDLLLR
JURKAT	O60343_C1286	TBC1D4	2.38746	1.7419	4.32192809488736, 0.943169043055073, 1.89727926312074	DLNCNPNNK
MOLT-4	O60343_C1286	TBC1D4	1.13257	2.4043	4.32192809488736, 0.886034126633613, -1.51761607466508, 0.839923430326293	DLNCNPNNK
HCT-15	O60343_C1286	TBC1D4	1.65876	2.27379	4.32192809488736, 0.195037221117784, 1.42922040255386, 1.04034574741033, -1.35588748253778	DLNCNPNNK
HCT-15	O60343_C156	TBC1D4	1.29468	1.98639	0.171180463428231, 3.58820668542452, 0.124647179607555	AQPDDPESQMACHVFR
HCT-15	O60343_C266	TBC1D4	2.74076	NA	2.74076	GPDPGEDLADLEVVVPGSPGDCLPEEADGTDTHLGLPAGASQPALTSSR
HCT-15	O60343_C295	TBC1D4	1.82631	1.02835	2.95035797080747, 0.932784519184114, 1.59578469125199	VCFPERILEDSGFDEQQEFR
JURKAT	O60343_C316	TBC1D4	-1.63654	NA	-1.63654	CSSVTGVQR
MOLT-4	O60343_C316	TBC1D4	-0.452541	NA	-0.452541	CSSVTGVQR
HCT-15	O60343_C316	TBC1D4	1.11909	0.733047	1.01525152434106, -0.00389282912806539, 1.86689441372875, 1.0613380634473, 0.792370407848413, 1.98258439101911	CSSVTGVQR
HCT-15	O60343_C388	TBC1D4	0.0769344	0.343602	0.295332866098061, 0.277823294428258, 0.0833471980272339, 0.413496098551446, 0.0507744923934116, 0.209682112308239, -0.533063475668251	DISSCSQGIK, DISSCSQGIK, NFKDISSCSQGIK, NFKDISSCSQGIK
HCT-15	O60343_C402	TBC1D4	-0.637511	0.730452	-1.15401826416333, -0.121002781789549	HVDHFGFICR
MOLT-4	O60343_C45	TBC1D4	-0.0662999	0.943958	-1.10754121103919, 0.175179982324917, 0.733461529668059	LWYVGGSCLDHR, FRLWYVGGSCLDHR
HCT-15	O60343_C45	TBC1D4	0.514274	0.295395	0.614097287946511, 0.530457895157859, 0.673187862255112, 0.237735423513392, 0.905586133894538, 1.04121178902188, -0.00147912084092512, 0.0949136850506466, 0.442068752306721, 0.601836969886441, 0.515834320569279	FRLWYVGGSCLDHR, LWYVGGSCLDHR, FRLWYVGGSCLDHR
HCT-15	O60343_C6	TBC1D4	0.905712	0.193795	0.724187096245514, 1.00143705900102, 1.18662418883104, 0.879447047529958, 0.736862160092211	MEPPSCIQDEPFPHPLEPEPGVSAQPGPGKPSDKR
JURKAT	O60343_C74	TBC1D4	1.55251	0.666467	1.29786532196374, 2.54326220881409, 1.09736428424537, 1.27154253179042	SQKPEAGGCGAPAAR
MOLT-4	O60343_C74	TBC1D4	1.2334	0.161771	1.08751803650878, 1.20530330836477, 1.40737980646431	SQKPEAGGCGAPAAR
HCT-15	O60343_C74	TBC1D4	1.46173	0.66399	1.16012639697395, 1.38230554190605, 3.19654389716658, 1.62636375758701, 0.893048083935145	SQKPEAGGCGAPAAR, RSQKPEAGGCGAPAAR, SQKPEAGGCGAPAAR
HCT-15	O60343_C753	TBC1D4	2.45754	1.83588	1.61352566835889, 4.56365085133664, 1.19544700537568	TSSTCSNESLSVGGTSVTPR
JURKAT	O60343_C885	TBC1D4	-0.549331	NA	-0.549331	LDYEEVGACQK
MOLT-4	O60343_C885	TBC1D4	-0.163698	NA	-0.163698	KVKLDYEEVGACQK
HCT-15	O60343_C885	TBC1D4	-0.307716	0.89174	-0.0233993422727725, -0.015464631688427, 0.135363800745505, 0.307201395401967, 0.889265633251296, -0.364570259941633, -0.67143107137272, -1.73474408569203	KVKLDYEEVGACQK, LDYEEVGACQK, KVKLDYEEVGACQK, LDYEEVGACQK
JURKAT	O60343_C906	TBC1D4	0.523059	0.204753	0.378277125696692, 0.667841575788474	CDMEDIHTLLK
MOLT-4	O60343_C906	TBC1D4	0.0050988	0.394156	0.312609487769314, 0.392890191465079, 0.0561713196755004, -1.26488344063241, 0.0776161872470472, 0.45087067574409, -0.434600134275514, -0.289063170761042, 0.278435278582805, -0.157792681300554	CDMEDIHTLLK, IRCDMEDIHTLLK, CDMEDIHTLLK, IRCDMEDIHTLLK
HCT-15	O60343_C906	TBC1D4	0.121045	0.263979	0.0740306952916526, -0.0277967097655473, 0.414380461951441, 0.0731968890777338, 0.382621915888914, 0.1988761848059, -0.362158718682354, 0.165858191200347, 0.364918520058686	CDMEDIHTLLK, IRCDMEDIHTLLK, IRCDMEDIHTLLK
HCT-15	O60343_C93	TBC1D4	-1.04735	1.9147	-1.17627135160416, -4.32192809488736, 0.0624875813344326, 0.276367388529796, -0.0774046187921098	CVPAPGAGASGGTSPSATQPNPAVFIFEHK
HCT-15	O60437_C1265	PPL	-0.286188	0.157633	-0.350501828279269, -0.401495251476155, -0.106565420381416	CDLEIYQLKK
HCT-15	O60437_C1693	PPL	-0.251187	0.11333	-0.382040384388689, -0.187123809986958, -0.484565795047296, 0.115769822840176	SQECDWEEISVKGPNGESSVIHDRK, SQECDWEEISVKGPNGESSVIHDR, SQECDWEEISVKGPNGESSVIHDRK
HCT-15	O60437_C222	PPL	-0.173257	0.209436	-0.414146102001995, 0.0995932521934126, -0.14922217885822, -0.0558000093478399, -0.429432479518303, -0.0905370957389285	CTNELYWLDQQAK
HCT-15	O60437_C408	PPL	-0.548435	0.342784	-0.152771334254767, -0.736854755605555, -0.755678850101996	ETPLKPIPVEALCDFEGEQGLISR
HCT-15	O60437_C660	PPL	0.290357	0.239439	0.177552907191989, 0.045215733120742, 0.504450357456203, 0.26087274240987, 0.642223274486, 0.360237734633032, 0.398227922897496, -0.111223777252171, 0.459862824138831	GQELAAMACELQAQK, VLDSKGQELAAMACELQAQK, VLDSKGQELAAMACELQAQK
HCT-15	O60437_C682	PPL	-0.553884	0.497742	-0.410697801941847, -0.338482068765938, -0.0998122788795163, -0.519931920643441, -1.40049674032683	QCSSTLASR
HCT-15	O60437_C694	PPL	-0.127068	0.185099	-0.337350637125341, -0.0730085103122555, -0.571629731025867, -0.0377023288353741, -0.0724065676796966, 0.203640743472169, -0.18123577541866	FQEHCPDLER, FQEHCPDLERQEAEVHK, FQEHCPDLERQEAEVHKLGQR, FQEHCPDLERQEAEVHK, FQEHCPDLERQEAEVHKLGQR
HCT-15	O60437_C788	PPL	-0.255902	0.237427	-0.202746850443614, -0.309623100210508, -4.32192809488736, -0.356182114709775, -0.30550150777757, -0.0189002437086404, -0.0374093082349881, -1.29942852270634, -0.0511402607572932, -0.135895488150167, -0.21061212594945, 0.0431935354306818	ICANSQQYQQAVK, ICANSQQYQQAVKDYELEAEKLR, EQEVQKICANSQQYQQAVK, ICANSQQYQQAVK, ICANSQQYQQAVKDYELEAEKLR, ICANSQQYQQAVK
JURKAT	O60488_C157	ACSL4	1.5076	NA	1.5076	NTIAIFCETR
MOLT-4	O60488_C157	ACSL4	3.22029	NA	3.22029	NTIAIFCETR
JURKAT	O60488_C221	ACSL4	-0.629383	NA	-0.629383	TALLDISCVK
JURKAT	O60488_C303	ACSL4	-0.092679	0.134378	0.00234033245762342, -0.187698306078429	GVMMHHSNLIAGMTGQCER
JURKAT	O60488_C363	ACSL4	0.39145	0.537223	0.971376993870628, 0.29220253579795, -0.0892294694780515	GDCTVLKPTLMAAVPEIMDR
MOLT-4	O60488_C363	ACSL4	0.0743164	0.706723	0.574045229531965, -0.42541236226258	GDCTVLKPTLMAAVPEIMDR
JURKAT	O60488_C420	ACSL4	1.19049	1.15916	2.17147445891732, 0.942977794152338, 3.30313454085071, 0.662759958623974, -0.19532292375235	GYDAPLCNLLLFK, GYDAPLCNLLLFK, GYDAPLCNLLLFKK
MOLT-4	O60488_C420	ACSL4	-0.22735	0.65643	-0.013364569444199, 0.131668281157386, 0.0543658415167819, -0.551839825277859, -0.0389940939210366, 2.44367242322367, -0.233922457114495, -0.0730607037693238, -0.502546841087799, -0.268206792406226, -0.202573768690935, -0.246664488436578, -0.719505313323855, 0.216661648407094, -0.90642737021987, -1.13756383072691	GYDAPLCNLLLFK, GYDAPLCNLLLFKK, GYDAPLCNLLLFK
HCT-15	O60488_C420	ACSL4	0.276379	0.829038	0.534879548987858, 0.793987624874295, 0.627687054396304, 1.96990711641535, 0.553512819771631, 0.374565526812353, -0.869860586789717, -0.175516175093225	GYDAPLCNLLLFK, GYDAPLCNLLLFKK, GYDAPLCNLLLFK
JURKAT	O60488_C494,495	ACSL4	-0.78621	0.910892	-0.142111807323389, -1.4303078822092	VGAPLICCEIK
MOLT-4	O60488_C494,495	ACSL4	-0.522381	2.38013	-0.289020408633852, -0.409744651068037, -4.32192809488736, 4.32192809488736, -0.311745528267285, -0.0938275992276463, -3.08675245910396, -0.492495559626838, -1.93085872479976, -0.366570248656668	VGAPLICCEIK
HCT-15	O60488_C494,495	ACSL4	-2.53499	1.43642	-1.3423520492701, -1.40183615701906, 0.241895455475549, -4.32192809488736, -3.07384790513562, -4.32192809488736	VGAPLICCEIK
MOLT-4	O60488_C552,564	ACSL4	-0.316026	0.468525	-0.825008201504152, -0.755102560998878, 0.314425310315563, 0.0972692725975851	WFCTGDIGEFHPDGCLQIIDR
HCT-15	O60488_C552,564	ACSL4	2.73797	0.408125	3.02655839398377, 2.44938192848368	WFCTGDIGEFHPDGCLQIIDR	Ligandable
JURKAT	O60488_C640	ACSL4	-2.37961	1.85834	-4.52011219927542, -1.44019022635189, -1.17853419520339	GVEGTWVDICNNPAMEAEILKEIR
MOLT-4	O60488_C640	ACSL4	-3.35799	3.92275	-1.51959448282567, -0.692042129421331, -7.86231868841377	GVEGTWVDICNNPAMEAEILKEIR
HCT-15	O60488_C640	ACSL4	-0.175973	NA	-0.175973	GVEGTWVDICNNPAMEAEILK
JURKAT	O60493_C140	SNX3	-0.476137	1.02233	-0.41147349443392, 0.0510548984804427, -0.174775953508547, -2.37839701856729, -0.573754059522665, 0.63052110140574	CLHMFLQDEIIDK
MOLT-4	O60493_C140	SNX3	-0.0394944	0.210587	0.179020522483175, 0.0820923405423938, -0.289150485084621, -0.129939930603536	CLHMFLQDEIIDK
HCT-15	O60493_C140	SNX3	-0.0679914	0.299981	-0.257972594033952, -0.259505753871666, 0.815177363101078, -0.223837282929969	CLHMFLQDEIIDK, CLHMFLQDEIIDK, CLHMFLQDEIIDKSYTPSKIR
JURKAT	O60496_C110	DOK2	2.64913	1.71945	0.76712757938394, 2.89567807902316, 3.18907091785543, 4.13789421542693	LYLLAAPAAERGDWVQAICLLAFPGQR, LYLLAAPAAERGDWVQAICLLAFPGQR, LYLLAAPAAERGDWVQAICLLAFPGQRK
JURKAT	O60496_C36	DOK2	1.56174	1.68673	3.91383260597161, 0.185068234264409, 1.63612496504786, 0.511935627934798	FGASLYGGSDCALAR
JURKAT	O60499_C29	STX10	0.631889	0.820962	-0.31466485701105, 1.53056469663726, 0.155080396767966, -0.139826220965742, 1.2407415546915, 1.31943549647837	WCELLQESAAVGREELDWTTNELR
MOLT-4	O60499_C29	STX10	-0.423242	0.456255	-0.252874138079397, -0.0477254937703675, -0.838327890441478, -0.149376196582931, 0.0687510577110025, -0.347500069298975, -0.306711392842559, -1.23923305673581	WCELLQESAAVGREELDWTTNELR, WCELLQESAAVGREELDWTTNELRNGLR, WCELLQESAAVGREELDWTTNELR
HCT-15	O60499_C29	STX10	-0.260505	0.304065	-0.471477807602719, -0.157425123918551, 0.704792086327279, -0.312724603559438, -0.380056002464623, -0.411951992724953	WCELLQESAAVGREELDWTTNELR, WCELLQESAAVGREELDWTTNELR, WCELLQESAAVGREELDWTTNELRNGLR
HCT-15	O60502_C166	MGEA5	0.000932781	0.287422	-0.183620491026787, 0.294973066552852, 0.192482609683034, -0.30010406117412	KLDQVSQFGCR
HCT-15	O60502_C316	MGEA5	-0.255774	0.264856	0.116790196803704, -0.432466743912063, -0.456760568743623, -0.250660023153016	GVLTNPNCEFEANYVAIHTLATWYK
JURKAT	O60502_C596	MGEA5	1.73536	1.34464	0.910464596549834, 4.32192809488736, 1.4096071729402, 0.776567669163575, 2.01168571764764, 0.981886979747682	ANSSVVSVNCK
MOLT-4	O60502_C596	MGEA5	0.502706	0.332118	0.525544346023962, 0.145904166871183, 0.523429388730199, 1.17038354896431, 0.44425171027589, 0.212338745676631, 0.497089709246901	ANSSVVSVNCK
HCT-15	O60502_C596	MGEA5	0.915159	0.097533	0.844139016750744, 0.889477597695283, 1.0587962197532, 0.868222430881289	ANSSVVSVNCK
HCT-15	O60502_C618	MGEA5	0.373477	0.5825	-0.221593854636432, 0.399491379619744, 0.942534281810308	FEEMCGLVMGMFTR
HCT-15	O60502_C62	MGEA5	-0.142299	0.58237	-0.711478585588841, -0.198943445500996, -0.136737028745495, 0.452421738986838	FLCGVVEGFYGRPWVMEQR, FLCGVVEGFYGRPWVMEQR, RFLCGVVEGFYGRPWVMEQR
HCT-15	O60502_C631	MGEA5	0.46734	0.268145	0.445789573382282, 0.702663723129087, 0.0987151518108649, 0.622192052706825	LSNCANR
JURKAT	O60502_C863	MGEA5	0.0518088	0.841361	0.84625602280128, 0.451437647283187, 0.0115040222852302, -1.10196266305641	SMMACLLSSLK
MOLT-4	O60502_C863	MGEA5	-0.347218	1.07624	-0.0378957373827139, 0.417908899955597, 0.237247896180842, -2.72765939508417, 0.101336949703628, -0.105487502060385, -0.315979221533048	SMMACLLSSLK
HCT-15	O60502_C863	MGEA5	-0.312909	0.619949	-0.099456158335151, 0.129702475698087, -3.06440175548117, 0.315794832910699, -0.454304081849901, -0.198348767046885, 0.026207996801213	SMMACLLSSLK, SMMACLLSSLK, SMMACLLSSLKANGSR
MOLT-4	O60502_C878	MGEA5	-1.35709	NA	-1.35709	GAFCEVRPDDKR
HCT-15	O60502_C878	MGEA5	-0.569543	0.0373218	-0.564794064306636, -0.60901154456479, -0.534822521599084	GAFCEVRPDDKR
JURKAT	O60502_C896	MGEA5	0.187196	0.168113	0.306069201219735, 0.068322024588621	LGCFEIAK
MOLT-4	O60502_C896	MGEA5	-0.950289	1.40669	0.812963514538325, -0.349575454498602, -2.20376725732813, 0.303133704509635, -2.13221526780282	LGCFEIAK, LGCFEIAKMEGFPK, LGCFEIAK
HCT-15	O60502_C896	MGEA5	0.428193	0.409337	-0.0285735360412019, 0.350079545301146, 1.03363488960811, 1.03977752229039, -0.000269349973395323, 0.464512222942895, 0.40185357527513	LGCFEIAK, LGCFEIAK, LGCFEIAKMEGFPK
JURKAT	O60504_C482	SORBS3	2.72048	0.203546	2.86441363393047, 2.5765559654878	KGEHICLIR	Ligandable
JURKAT	O60504_C521	SORBS3	1.93515	1.01896	3.50427516146431, 0.251266265708671, 2.24088156764191, 2.55361148358977, 3.05783873333701, 2.04017431654136, 0.302708641119029	LCDDGPQLPTSPR, LRLCDDGPQLPTSPR, LCDDGPQLPTSPR
[truncated: 28,166 more rows]

## Sheet: 45
Cell Line	Uniprot ID_CysPosition	AA-change	Mean Log2 H/L Ratio	SD	Raw_Ratios	Peptides	Ligandable
JURKAT	Q99536_C86	VAT1_p.A91T	-0.203213	0.403201	-0.580770286053611, -0.581009011010061, 0.360498571494596, 0.0127535896733647, -0.227537114447874	ACGLNFTDLMAR
JURKAT	O75351_C384	VPS4B_p.D402V	-1.57402	1.83904	-0.578046012958048, -4.32192809488736, -0.512822984673214, -0.883297357912004	ADPNHLVDDLLTPCSPGDPGAIEMTWMDVPGVK
JURKAT	P13716_C147	ALAD_p.R147C	0.0865587	0.80187	-0.439645589529445, 1.00945362977861, -0.310131985024248	AEESCQR
JURKAT	P46060_C573	RANGAP1_p.A569T	1.50654	0.862979	0.948722349456328, 2.85438827937551, 1.16619021164387, 0.842365786548883, 2.32646350178218, 0.901088770855421	ALAPLLLAFVTKPNSTLESCSFAR
JURKAT	Q9H9Q2_C240	COPS7B_p.A224T	0.491375	0.855155	-0.566436079349586, 0.737753506667874, 0.306639982953649, 0.149771768525875, 2.00617778557264, 0.314342187514031	ATTSSSAQEMEQQLAERECPPHAEQR
JURKAT	P09211_C102	GSTP1_p.I105V	0.335027	0.192967	-0.0177455989325626, 0.416216388514928, 0.299510169543692, 0.5013602724426, 0.495700983188284, 0.315116938641497	CKYVSLIYTNYEAGKDDYVK
JURKAT	P16383_C247	GCFC2_p.N249S	2.24908	2.54795	0.447407404185194, 4.05074659822147	DIDLSCGSGSSK
JURKAT	P17252_C569	PRKCA_p.V568I	-0.653609	0.197082	-0.573532016115437, -0.79126657531385, -0.511827774184406, -0.450586045314043, -0.979259584116965, -0.615183320171303	EAVSICK
JURKAT	Q9BRX2_C218	PELO_p.L221M	0.617668	0.385324	0.766965781844982, 1.29131953501085, 0.338914657672485, 0.673445923870532, 0.370018192344415, 0.265346349636017	EQFCDYMFQQAVK
JURKAT	Q86VP6_C1069	CAND1_p.G1069C	3.2979	0.870375	3.75954343722763, 3.60805094389971, 4.9951746192241, 3.35235559356024, 4.34251107858419, 3.42687845023519, 1.87524736398717, 3.08723669669102, 1.9412343642617	EVEMCPFK, EVEMCPFKHTVDDGLDIR, EVEMCPFK, EVEMCPFKHTVDDGLDIR, EVEMCPFKHTVDDGLDIRK	Ligandable
JURKAT	Q8NE71_C741	ABCF1_p.A735T	0.25346	0.812741	0.220565792462071, 1.66421179438638, -0.313775740138293, -0.134876070868563, -0.168827986585051	FGLESHTHTIQICK
JURKAT	A5A3E0_C957,965,972	POTEF_p.G973D;POTEE_p.G973D	1.99317	1.13972	4.32192809488736, -0.205588595909358, 0.206492748902532, 2.53866365281706, 1.25850737720718, 4.32192809488736, 2.97214806072972, 3.3936885701388, 3.39294769158781, 4.42416475073663, 2.43827675239011, 0.623100054312017, 4.32192809488736, 1.16057745219704, -0.348510618625291, 0.0284915483081493, 1.9822834773373, 2.98133480114702, 1.58598268498089, 4.32192809488736, 3.39213173508371, 2.7236461556569…	FRCPEALFQPCFLGMESCDIHETTFNSIMK, FRCPEALFQPCFLGMESCDIHETTFNSIMKSDVDIR, CPEALFQPCFLGMESCDIHETTFNSIMKSDVDIR, CPEALFQPCFLGMESCDIHETTFNSIMKSDVDIRK, FRCPEALFQPCFLGMESCDIHETTFNSIMK, FRCPEALFQPCFLGMESCDIHETTFNSIMKSDVDIR, CPEALFQPCFLGMESCDIHETTFNSIMKSDVDIR, FRCPEALFQPCFLGMESCDIHETTFNSIMK, FRCPEALFQPCFLGMESCDIHETTFNSIMKSDVDIR, CPEALFQPCFLGMESCDIHETTFNSIMKSDVDIRK, ERFRCPEALFQPCFLGMESCDIHETTFNSIMK, FRCPEALFQ…
JURKAT	Q6NVY1_C45	HIBCH_p.T46A	0.290195	0.799132	-0.253701783739007, 0.868811536071191, 0.966072372240102, -0.0789937400408362, -1.03678375086576, 0.0530939640351493, 1.59411168392638, 0.0587365827006584, 0.0495820334987401	GCAGVITLNRPK, GCAGVITLNRPK, KGCAGVITLNRPK, KGCAGVITLNRPK
JURKAT	B0I1T2_C472	MYO1G_p.M489T	1.14287	0.520722	0.853662303912779, 1.47621196578443, 0.565041165019693, 1.67654617145152	GILAVLDEACSSAGTITDRIFLQTLDTHHR
JURKAT	P08397_C337	HMBS_p.S337C	0.757301	0.802406	-0.0158213974265899, 0.350663123245109, 1.63172279216954, 2.02622556090283, 0.208907695907553, 0.205658132577056, 0.257184380738817, 1.64609060694271, 1.85385558417696, 0.357107365148266	GPQLAAQNLGICLANLLLSK, NIPRGPQLAAQNLGICLANLLLSK, GPQLAAQNLGICLANLLLSK, NIPRGPQLAAQNLGICLANLLLSK
JURKAT	O75643_C840	SNRNP200_p.R840C	-0.82331	1.59396	0.119787642119789, -3.48699220228173, 0.225693166356018, 0.321467520631049, -2.10776450574415, -0.01205010186508	GTQVYSPEKGCWTELGALDILQMLGR
JURKAT	P54920_C42	NAPA_p.A46T	-0.540239	0.7585	-0.337536322335992, -0.862543350101287, 0.619357366070475, -1.01908147567231, -0.223157975878326, -0.536325217471316, 0.375035850788015, -0.557607966144998, 0.0476548084161916, -0.162631539992507, -3.87368466038249	IEEACEIYTR, NSQSFFSGLFGGSSKIEEACEIYTR, IEEACEIYTR
JURKAT	P15880_C182	RPS2_p.V180I	0.0836037	0.979444	-0.0209629274178551, 1.064107249115, -1.09181300853449, 0.543611970289453, 1.05646275180184, -1.04978363787319	IGKPHTIPCK
JURKAT	P26038_C180	MSN_p.R180C	-0.829526	0.634955	0.119438909999101, -0.889198154122532, -0.978788543022422, 0.300762678464499, -0.51823350997469, -1.38266067152145, -0.447770072403989, -1.76000909981822	IQVWHEEHCGMLR, IQVWHEEHCGMLREDAVLEYLK, IQVWHEEHCGMLREDAVLEYLK
JURKAT	P35269_C130	GTF2F1_p.D132N	0.442448	0.815681	0.418452297862465, 1.88138734450936, 0.622086124785807, 0.0444239710685245, -0.573555178701421, 0.261892333070227	KGGVTENTSYYIFTQCPNGAFEAFPVHNWYNFTPLAR
JURKAT	Q9Y4P1_C361	ATG4B_p.L354Q	1.15163	0.451445	0.823689198162286, 1.34685725600864, 1.01581945370006, 2.18407036722645, 1.5364983732705, 1.88497667371131, 0.55151383502351, 1.68499821315389, 3.97616246625401, 1.24375537881515, 0.649294228230568, 1.40853797382337, 0.540874746672534, 1.06892617676499, 0.826390794068707	KLSLLGGALPMFELVEQQPSHLACPDVLNLSLDSSDVER, KLSLLGGALPMFELVEQQPSHLACPDVLNLSLDSSDVERLER, LSLLGGALPMFELVEQQPSHLACPDVLNLSLDSSDVERLER, KLSLLGGALPMFELVEQQPSHLACPDVLNLSLDSSDVER, KLSLLGGALPMFELVEQQPSHLACPDVLNLSLDSSDVERLER, LSLLGGALPMFELVEQQPSHLACPDVLNLSLDSSDVER, LSLLGGALPMFELVEQQPSHLACPDVLNLSLDSSDVERLER, LSLLGGALPMFELVEQQPSHLACPDVLNLSLDSSDVERLER
JURKAT	O00299_C59	CLIC1_p.E72K	0.301163	0.592904	0.0311370590261729, 0.981887495355998, 1.09505973387884, 0.169314546523596, -0.446059998132311, 0.997274081083293, 0.0168399055868162	LCPGGQLPFLLYGTK, LCPGGQLPFLLYGTK, TETVQKLCPGGQLPFLLYGTK
JURKAT	P35579_C896	MYH9_p.T869M	0.2931	0.756066	0.397539508686733, 1.20362715326415, 0.791436300529842, -0.805091085709926, 0.574262055574072, -0.403174316640906	LMEMETLQSQLMAEKLQLQEQLQAETELCAEAEELR
JURKAT	P55036_C108	PSMD4_p.R108C	0.375025	0.749664	-0.231130482364257, 1.34826484510262, -0.119204959222728, 1.02213106080754, -0.144934219420463	MCIIAFVGSPVEDNEKDLVK
JURKAT	P54136_C8	RARS_p.V3I	0.60693	0.917366	0.0721646684704185, 1.66619604164576, 0.0824295882211292	MDILVSECSAR
JURKAT	Q92974_C282	ARHGEF2_p.T263M	-1.91398	2.03635	-0.474062870947638, -3.35389168818548	MGMLEELHLEPGVVQGLFPCVDELSDIHTR
JURKAT	Q9H2U2_C283,290	PPA2_p.K282N	-0.332649	NA	-0.332649	NCNGGAINCTNVQISDSPFR
JURKAT	P49721_C91	PSMB2_p.R93Q	0.303068	0.601349	-0.335598615522414, -0.178158497258825, 0.7611681215318, 1.08876665051316, -0.121268762251149, -0.236085880266379, -0.0457799894889404, 1.16625534980974, 0.208518667219783	NLADCLQSR, RNLADCLQSR, NLADCLQSR
JURKAT	O95571_C34	ETHE1_p.R46Q	0.297841	0.608603	-0.0355596218984298, 1.20471396556467, 0.0922927609103188, -0.0700820061315186	QMFEPVSCTFTYLLGDRESQEAVLIDPVLETAPR
JURKAT	P62873_C233,250	GNB1_p.T243I	0.381507	0.571563	-0.627371100992943, 0.672458685987178, 0.037336142485538, 0.925487706585793, 0.234948959736463, 0.801490005166954, 0.824910877361032	QTFTGHESDINAICFFPNGNAFAIGSDDATCR
JURKAT	P27144_C71	AK4_p.R71C	0.986116	0.0322955	0.963279849876078, 1.00895258309562	SLLVPDHVITCLMMSELENR
JURKAT	Q8TF42_C70	UBASH3B_p.A68T	-1.28345	2.05102	-3.59909737779338, 0.30451440068988, -0.555777235912709	SVQTACDWLFSHVGDPFLDDPLPR
JURKAT	Q9UQ35_C956	SRRM2_p.V959M	1.85474	1.1487	1.3120017196716, 3.56852466715538, 1.12565231105689, 1.41277294717362	SVSPCSNMESR
JURKAT	P49748_C237	ACADVL_p.S235T	1.27775	0.616771	0.651239179444352, 2.03508668692697, 0.923733787603994, 1.50095101758925	TSAVPTPCGK
JURKAT	Q16643_C308	DBN1_p.R326Q	-0.247675	1.31921	-2.21879827656316, 0.571649195281211, 0.351064604937483, 0.305385467988052	VASASAGSCDVPSPFNHRPGSHLDSHQR
JURKAT	Q66K74_C435	MAP1S_p.C440Y	0.455428	1.88534	-0.529341622374304, 2.62923109160432, -0.733605615174154	VLFPGCTPPAYLLDGLVR
JURKAT	Q9H9Y4_C262	GPN2_p.R264G	-2.46083	1.8288	-3.54064443096835, -3.49255798622608, -0.349293123045537	VLQAVDKANGYCFGAQEQR
JURKAT	P04053_C110	DNTT_p.R112G	-0.381299	0.553925	-0.104221534922201, -0.186975009033604, 0.0520504322195864, -1.34147251245329, -0.325874521461206	VQVSSQPELLDVSWLIECIGAGKPVEMTGK
JURKAT	Q3KQV9_C332	UAP1L1_p.A319V	1.42158	0.82	0.841757720123463, 2.00141214612924	VSDGSLLYNAGNICNHFFTR
JURKAT	Q15004_C54	PCLAF_p.A48T	-0.556504	0.499712	-0.305903697920556, -1.13192869914405, -0.231679559742967	YTGGNPVCVRPTPK
JURKAT	P57678_C1033	GEMIN4_p.R1033C	2.97627	1.4231	4.32192809488736, 2.03736999505314, 4.05752642595102, 1.4882492235967	AHEQCFLK
JURKAT	Q16643_C632	DBN1_p.E646K	4.56175	1.47303	4.32192809488736, 3.22335201101775, 6.13998001096545	APPPVFYNKPPEIDITCWDADPVPEEEEGFKGGD
JURKAT	Q8NFF5_C561	FLAD1_p.R583W	4.32193	NA	4.32193	CLSPGGHPTYRPAYLLENEEEEWNSRT
JURKAT	Q9HCS7_C37	XAB2_p.R40H	-3.84245	NA	-3.84245	CWLHYIEFK
JURKAT	O75643_C383	SNRNP200_p.R383C	0.956856	NA	0.956856	ERVCQSR
JURKAT	Q14674_C608	ESPL1_p.S614R	3.44061	NA	3.44061	FNIICDLLELRPEETPAGAWAR
JURKAT	O75600_C39	GCAT_p.R39C	2.45622	1.37911	3.43140170324568, 1.48104528574118	GILEGELEGICGAGTWKSER
JURKAT	O43396_C64	TXNL1_p.I73V	1.30509	0.990537	0.842519825171015, 2.44228850050811, 0.630451334571153	IAPAFSSMSNKYPQAVFLEVDVHQCQGTAATNNVSATPTFLFFR
JURKAT	P14324_C340	FDPS_p.C333Y	-0.0402181	0.099125	0.0874539385915322, -0.0127998401446843, -0.131885544442118, -0.103641078161002	IGTDIQDNKYSWLVVQCLQR
JURKAT	Q9Y3T6_C362	R3HCC1_p.L363R	5.91343	1.41727	6.91558966117349, 4.91127402756815	IQWVDDTHALGIFPCR
JURKAT	Q9UK41_C103	VPS28_p.R100H	3.08081	NA	3.08081	KFHLDCPLAMER
JURKAT	F5H284_C115	PPIAL4D_p.N108S	-8.32449	NA	-8.32449	KHTGSGILSMANAGPNTSGSQFFICAAKTEWLDGK
JURKAT	P0CG38_C917	POTEI_p.Y918F	-0.310415	0.949147	0.65196163559809, -0.434769942254791, 0.110175820919463, -1.56902916479474	LCFVALDFEQEMAMAASSSSLEK, EKLCFVALDFEQEMAMAASSSSLEK
JURKAT	Q9NSK0_C37,53	KLC4_p.R37C	1.90843	NA	1.90843	LVSQGLEALCSEHQAVLQSLSQTIECLQQGGHEEGLVHEK
JURKAT	Q86XI2_C776	NCAPG2_p.R774H	2.0441	NA	2.0441	NHECLLSAPR
JURKAT	Q14008_C427	CKAP5_p.R425H	1.02056	NA	1.02056	SFHHCTASTLPK
JURKAT	P30414_C853	NKTR_p.R851Q	3.74423	NA	3.74423	SKSEQECPHSK
JURKAT	Q96T60_C353	PNKP_p.R348H	0.378655	0.627092	0.822076062098528, -0.064765965043702	TVSHSGPLCLPESR
JURKAT	Q9H3S7_C697	PTPN23_p.R692H	-2.3492	NA	-2.3492	VAALLEHTQSTCQAR
JURKAT	P08243_C207	ASNS_p.V210E	1.73222	NA	1.73222	YHHCRDEPLHALYDNVEK
JURKAT	P50552_C83	VASP_p.R83C	7.20573	0.204406	7.35026991532073, 7.06119564861606	YNQATPNFHQWCDAR	Ligandable
JURKAT	Q99627_C20	COPS8_p.Y44H	-0.160816	NA	-0.160816	LLDQCENQELEAPGGIATPPVYGQLLALHLLHNDMNNAR
JURKAT	P46379_C296	BAG6_p.R296C	0.60029	0.33743	0.330906076281847, 0.491192042328373, 0.978770586669796	LQPFLQCYYEVLGAAATTDYNNNHEGREEDQR
JURKAT	Q8WZA9_C504	IRGQ_p.A507T	-0.194327	NA	-0.194327	AGAWRPALLASLAAAAAPLPGLGWACDVTLLR
JURKAT	Q9Y2D5_C296	AKAP2_p.K282Q	4.32193	NA	4.32193	AQQEQLLLQQQLQQQQQQPPSQLCTAPASSHER
JURKAT	P30041_C91	PRDX6_p.D104N	0.924351	0.517844	0.558179767808877, 1.29052134876111	DINAYNCEEPTEKLPFPIINDR
JURKAT	P55786_C527,537	NPEPPS_p.A528V	0.785749	0.0881906	0.84810951257819, 0.723389202910611	FCVGGSYVGEDCPQWMVPITISTSEDPNQAK, KFCVGGSYVGEDCPQWMVPITISTSEDPNQAK
JURKAT	P13639_C290	EEF2_p.R287H	-0.0940892	0.276368	-0.289511146078566, 0.101332781459448	KLPHTFCQLILDPIFK
JURKAT	Q69YH5_C714	CDCA2_p.V717I	2.34865	NA	2.34865	AGTDSPVSCASITEER
JURKAT	A6NH00_C95,110	OR2T8_p.P103L	-2.59892	NA	-2.59892	AISRAGCGAQIFFLLTLGGGECFLLAAMAYDR
JURKAT	Q15154_C603	PCM1_p.M597V	-0.700587	0.723833	-1.21241413511431, -0.188759379943345	ALNVPPSLDCR
JURKAT	Q8IY18_C308	SMC5_p.V306I	2.27559	NA	2.27559	EGQIPITCR
JURKAT	Q7Z2Z2_C474	EFL1_p.E478D	0.928169	0.732232	1.44593464645115, 0.410402438354009	LAAAQGQAPLEPTQDGSAIETCPKGDEPR
JURKAT	P53384_C31	NUBP1_p.P39A	1.93199	NA	1.93199	LCASGAGATADTAIEEIKEK
JURKAT	Q9ULV3_C631	CIZ1_p.V638M	1.98429	NA	1.98429	LGEIQHMSQACLLSLLPMPR
JURKAT	Q9NRY4_C730	ARHGAP35_p.R744H	0.906568	NA	0.906568	LQCVFLDPASAGIGYGHNINEK
JURKAT	Q8IY81_C424	FTSJ3_p.S424C	0.939676	NA	0.939676	MDLPGVSIADEGETGMFSLCTIR
JURKAT	P23193_C271,291,294	TCEA1_p.R279H	0.492969	0.897772	1.01129653743719, 1.24428252884651, -0.141851823700992	NCTYTQVQTHSADEPMTTFVVCNECGNR, NCTYTQVQTHSADEPMTTFVVCNECGNRWK, NCTYTQVQTHSADEPMTTFVVCNECGNR
JURKAT	A5YKK6_C624	CNOT1_p.R623Q	2.34688	NA	2.34688	QCPSILGGLAPEKDQPK
JURKAT	P29144_C614,624	TPP2_p.G624C	0.63	NA	0.63	EGLHYTEVCGYDIASPNACPLFRVPITAVIAAK
JURKAT	Q8NH59_C171,181,191	OR51Q1_p.R178H	-1.67722	NA	-1.67722	RLPFCHSHLLSHSYCLHQDMIRLVCADIR
JURKAT	Q09028_C278	RBBP4_p.A294T	0.423075	NA	0.423075	SNNTSKPSHSVDAHTAEVNCLSFNPYSEFILATGSTDK
MOLT-4	P63241_C22	EIF5A_p.R26H	0.223796	1.09256	0.170122959000771, -0.747192964548425, 2.36577416718412, -0.061319640311717, -0.132933494389594, -0.251676609485861	ADDLDFETGDAGASATFPMQCSALHKNGFVVLK, ADDLDFETGDAGASATFPMQCSALHK
MOLT-4	P04075_C339	ALDOA_p.S336N	-0.292113	0.393295	-0.811036798846015, -0.146973295839182, -1.89110327124976, -1.070202794669, -0.0375493681874551, 0.00497135444529944, -0.127470523666102, 0.0433577654212797, -0.201836251650138, 0.196298197430178, -0.0956204253979634, -0.343214450440835, -0.363201270924365, -0.232649006123509, 0.108680459040258	ALANNLACQGKYTPSGQAGAAASESLFVSNHAY, ALANNLACQGK, ALANNLACQGKYTPSGQAGAAASESLFVSNHAY, RALANNLACQGK, ALANNLACQGK, ALANNLACQGKYTPSGQAGAAASESLFVSNHAY, ALANNLACQGK
MOLT-4	Q9H9Q2_C240	COPS7B_p.A224T	-0.363904	0.39193	-0.12716188651754, -0.855134702484518, -0.827231756765089, -0.0374652599813632, -0.359092816213365, 0.0226624289135641	ATTSSSAQEMEQQLAERECPPHAEQR
MOLT-4	Q12906_C537	ILF3_p.R537C	0.0273147	0.486273	0.13944416612503, 1.03119069361099, -0.259023983836553, 0.166689784467068, -0.610913451231139, -0.381544048600659, 0.378398057316702, 0.0228941849915639, -0.241303541225117	CGLKYELISETGGSHDKR
MOLT-4	P09211_C102	GSTP1_p.I105V	-0.171229	0.339405	0.107874894833007, -0.336918368307052, -0.298401839211472, 0.0351244486087305, -0.464518484954979, -0.154161696666244, 0.434012473914107, -0.141526056351824, -0.722543878818219	CKYVSLIYTNYEAGKDDYVK
MOLT-4	P23368_C441	ME2_p.G450E	0.785358	1.23771	0.12372753494462, -0.37543019256714, -0.0752980224828338, 2.09276310801253, 2.16102529005754	CLFASGSPFEPVKLTDGR
MOLT-4	P60709_C257,272	ACTB_p.E259A	1.37961	0.809985	5.37076827691413, 1.87766897808182, 1.42660093761251, 2.48942807605831, 1.33529698053406, 3.12144324616412, 3.01619517141477, 1.90892488493894, 0.80473969442071, 0.744772156547606, 1.59222490439219, 1.52617683183747, 0.407150655263688, 4.32192809488736, 0.938435927954974, 3.39884361472929, 2.48221341604528, 2.85840991539682, 1.95829056170753, 0.981613268412326, 2.30245234363621, -5.82917241025951…	CPAALFQPSFLGMESCGIHETTFNSIMK, FRCPAALFQPSFLGMESCGIHETTFNSIMK, CPAALFQPSFLGMESCGIHETTFNSIMK, ERFRCPAALFQPSFLGMESCGIHETTFNSIMK, FRCPAALFQPSFLGMESCGIHETTFNSIMK
MOLT-4	P23528_C147	CFL1_p.V158I	-0.0825355	0.337857	-0.100902747785029, -0.327390574148282, 0.591367685417891, 0.026102826686953, -0.0859798180561391, -0.601120757299979, -0.125022872246195, -0.0373374743161445	CTLAEKLGGSAIISLEGKPL
MOLT-4	Q13509_C12	TUBB3_p.A18S	1.02059	0.53556	1.04069607202714, 0.590657971943238, 1.00101468469474, 2.23806267777855, 1.0478351092975, 1.03263761443028, 0.645389901342208, 0.263597739664081, 1.00352803433693, 1.10932980865825, 1.2124659570618	EIVHIQAGQCGNQIGSK, EIVHIQAGQCGNQIGSK, MREIVHIQAGQCGNQIGSK, EIVHIQAGQCGNQIGSKFWEVISDEHGIDPSGNYVGDSDLQLER
MOLT-4	A5A3E0_C957,965,972	POTEF_p.G973D;POTEE_p.G973D	2.2859	1.78506	4.32192809488736, 6.25237640949368, 0.752107420109425, 0.349668092950963, 1.25517656976462, 4.82272738649606, -0.461845650869449, 4.32192809488736, 3.00893258546629, 0.523326245795918, -0.0666906424489235, 1.13315977627077, 1.14223983519209, -0.194659565236052, -0.309090104216891, 1.49357171532602, 4.10821766693188, 3.73329104961004, 0.278706510886628, 1.17797772072878, -0.172568225700125, -0.263…	ERFRCPEALFQPCFLGMESCDIHETTFNSIMK, FRCPEALFQPCFLGMESCDIHETTFNSIMK, FRCPEALFQPCFLGMESCDIHETTFNSIMKSDVDIR, CPEALFQPCFLGMESCDIHETTFNSIMKSDVDIR, ERFRCPEALFQPCFLGMESCDIHETTFNSIMK, FRCPEALFQPCFLGMESCDIHETTFNSIMK, FRCPEALFQPCFLGMESCDIHETTFNSIMKSDVDIR, CPEALFQPCFLGMESCDIHETTFNSIMKSDVDIR, FRCPEALFQPCFLGMESCDIHETTFNSIMK, FRCPEALFQPCFLGMESCDIHETTFNSIMKSDVDIR, CPEALFQPCFLGMESCDIHETTFNSIMK, FRCPEALFQPCFLGMESCD…
MOLT-4	Q9UL46_C91	PSME2_p.H89P	-0.0810652	0.384548	0.0421127229171582, 0.409156535093399, -0.385296445549734, -0.390233746072431	EVPKCGFLPGNEK
MOLT-4	Q9UBE0_C83	SAE1_p.R83C	0.725463	0.582944	1.07732312921125, 0.463390413516741, 0.685141872544266, 2.00614302185528, -0.0512668691599962, 0.480587949764473, 0.956283446014504, 0.350123665890651, 0.561443184219631	GLTMLDHEQVTPEDPGAQFLICTGSVGR
MOLT-4	P04075_C134,135	ALDOA_p.R134C	0.0326524	0.198597	0.311788496953641, 4.0211146849083, 0.168536242152466, 0.362309999065977, -3.57714372509663, -0.10685940324017, -0.158216083029766, -0.0848632645818591, 0.221356419062194, -0.743464327808882, 0.0235137142839228, 0.267471521201808, 0.106891961502474, 0.0886693715406902, -0.47753508213806, -0.248508856673355, 0.271792555779179, -0.523741054857506, -0.387065940809981, 0.0411748041837419, -0.06121888…	GVVPLAGTNGETTTQGLDGLSECCAQYKKDGADFAK, VDKGVVPLAGTNGETTTQGLDGLSECCAQYK, VDKGVVPLAGTNGETTTQGLDGLSECCAQYKK, GVVPLAGTNGETTTQGLDGLSECCAQYKK, GVVPLAGTNGETTTQGLDGLSECCAQYKKDGADFAK, VDKGVVPLAGTNGETTTQGLDGLSECCAQYK, VDKGVVPLAGTNGETTTQGLDGLSECCAQYKK, GVVPLAGTNGETTTQGLDGLSECCAQYKK, VDKGVVPLAGTNGETTTQGLDGLSECCAQYKK, GVVPLAGTNGETTTQGLDGLSECCAQYK, GVVPLAGTNGETTTQGLDGLSECCAQYKK, GVVPLAGTNGETTTQGLDGLSECCAQYKKDGA…
MOLT-4	P12268_C140	IMPDH2_p.G141S	3.53022	1.03759	5.73857235851153, 3.15229880957205, 3.65562166872383, 4.04694279683751, 2.99597531492506, 1.95282263589715, 3.78902412879311, 2.84770207905894, 3.59303498280346	HGFCSIPITDTGR
MOLT-4	P62241_C174,182	RPS8_p.A176T	0.0187363	0.24044	0.280302388113617, 0.336322538076871, -0.309906301132707, 0.249969005002526, 0.185994661027768, 0.250322564181406, -0.122888710159792, -0.280578276275431, 0.14852514744313, -0.11179242628274, 0.413725147894032, 0.3276551544123, 0.699457336352547, -0.350018071215511, 3.77664928843941, -0.542360239565255, -0.363655280283381, -0.433244015039651, 0.0837370582745458, -0.177525833565391, 0.021780602980…	ISSLLEEQFQQGKLLACITSRPGQCGR, LLACITSRPGQCGR, LLACITSRPGQCGR
MOLT-4	Q5VWN6_C1044	FAM208B_p.R1075P	0.736659	NA	0.736659	KDDNMGCAVINPEPITLTFEKNAHVPIQTEGVNTADEPTTFK
MOLT-4	Q14166_C98	TTLL12_p.N95S	-0.605921	1.73781	-3.77680695136152, 1.57978709939272, -0.352501059976449, -0.491520676042632, -0.289038479943283, -0.614134177190627, 0.00324201114797558	KQQPNPGSELCYK, KQQPNPGSELCYK, QQPNPGSELCYK
MOLT-4	P78527_C2899	PRKDC_p.R2899C	-0.633449	0.662867	-2.04190258808808, -0.613094082769831, -0.616522585928507, -0.0341508201760815, -0.308832521000669, -0.375533268643337, -1.37120117014511, -0.283070146994994, -0.056737578011439	LLEEALLCLLPAELPAKR
MOLT-4	P33241_C109	LSP1_p.A100T	0.537416	NA	0.537416	QQHEGAQGTLDSGEPPQCR
MOLT-4	P09429_C106,110	HMGB1_p.R110C	4.17796	0.339931	4.32192809488736, 4.45910012308291, 4.24424347116778, 4.11991410198377, -4.32192809488736, 4.22687268136412, 4.35063028423707, 3.03442419699093, 4.05088307528387, 4.09406946824506, 3.71385183661781, 4.23481275432343, 4.49282858837852, 3.71399181276014, 5.91100213354882, 3.68748813756092	RPPSAFFLFCSEYCPK	Ligandable
MOLT-4	P41091_C105	EIF2S3_p.K125R	0.0818495	0.576843	0.718835523989429, -0.681721310869715, 0.118303324047258, 0.171980601680271	SCGSSTPDEFPTDIPGTKGNFR
MOLT-4	P17252_C569	PRKCA_p.V568I	-0.351254	0.812281	1.54765155874978, -0.446989275012336, -0.871112499086786, -0.226730678843217, -0.659801487707431, -0.40748171325755, -0.678499310907828, -1.06706467389469	SLSKEAVSICK, EAVSICK
MOLT-4	Q96T88_C497	UHRF1_p.A493V	0.135357	0.0862902	0.0357205187987666, 0.18577482839513, 0.184576953476851	TVEQSCDQKLTNTNR, TVEQSCDQK
MOLT-4	Q13263_C713,717	TRIM28_p.R718P	0.781614	0.685838	0.645953678156999, 0.0874513487168364, 2.50435069840059, 1.14523686359581, 0.651354157273433, 0.404207620875577, 0.63265580123102, 0.676934995905344, 0.688989569214341, 0.362613399253152, 0.71920684978156, 0.583810789269766	VLLALFCHEPCPPLHQLATDSTFSLDQPGGTLDLTLIR
MOLT-4	Q3KQV9_C332	UAP1L1_p.A319V	0.203305	0.307188	0.0800751694157865, 0.0700542667821168, 0.463583117061345, 0.120516177454164, -0.32207018105137, 0.505619079483476, 0.505357156721515	VSDGSLLYNAGNICNHFFTR
MOLT-4	P00813_C169	ADA_p.D181N	2.48314	NA	2.48314	VVELCKKYQQQTVVAINLAGDETIPGSSLLPGHVQAYQEAVK
MOLT-4	P12268_C412	IMPDH2_p.R412C	5.4764	NA	5.4764	YCGMGSLDAMDKHLSSQNR
MOLT-4	P16383_C247	GCFC2_p.N249S	1.19678	0.821094	0.307983988222821, 1.35530740429282, 1.92705598263397	DIDLSCGSGSSK
MOLT-4	P46778_C125	RPL21_p.W125C	0.296977	0.442093	-0.215959199508469, -0.52528327123262, 0.0520961905802837, 1.0142091718418, 0.706588022449233, 0.461831000414374, -0.0919456201615418, 0.331697130763491, 0.199783457729188, 0.344141329036753	EKGTCVQLK, GTCVQLK, GTCVQLK
MOLT-4	Q9BRX2_C218	PELO_p.L221M	0.736011	0.705861	1.22802318674811, 1.19797178936279, -0.0716160856148035, 0.0407893661008372, 0.455369240296999, 1.84917933764482, 0.45236178479854	EQFCDYMFQQAVK
MOLT-4	P15498_C753	VAV1_p.T739M	-1.77407	0.561755	-2.1712883176793, -1.37684690630558	GLMELVEFYQQNSLKDCFK
MOLT-4	P62136_C202	PPP1CA_p.D203N	-0.109576	NA	-0.109576	IMRPTDVPDQGLLCNLLWSDPDKDVQGWGENDR
MOLT-4	Q13263_C704,713,717	TRIM28_p.R718P	-4.32193	NA	-4.32193	KCERVLLALFCHEPCPPLHQLATDSTFSLDQPGGTLDLTLIR
MOLT-4	Q9Y4P1_C361	ATG4B_p.L354Q	0.81322	1.13888	-0.141222364004982, 2.37650167809703, 1.41895895876776, -0.806614361386425, 1.10921788367314, -0.865870308735861, 0.45623345176239, 2.24887987430037	KLSLLGGALPMFELVEQQPSHLACPDVLNLSLDSSDVER, LSLLGGALPMFELVEQQPSHLACPDVLNLSLDSSDVERLER, KLSLLGGALPMFELVEQQPSHLACPDVLNLSLDSSDVER, KLSLLGGALPMFELVEQQPSHLACPDVLNLSLDSSDVERLER, LSLLGGALPMFELVEQQPSHLACPDVLNLSLDSSDVERLER, KLSLLGGALPMFELVEQQPSHLACPDVLNLSLDSSDVER, LSLLGGALPMFELVEQQPSHLACPDVLNLSLDSSDVERLER
MOLT-4	P01111_C12	NRAS_p.G12C	-0.667853	0.367811	-0.781584576865902, -0.296485441890609, -0.489220261076181, -1.24876661892101, -0.523208564246219	LVVVGACGVGK
MOLT-4	P54136_C8	RARS_p.V3I	-0.108658	0.210051	-0.299488633019856, -0.170972874482961, 0.251956197924806, -0.148825718466926, -0.175959868681143	MDILVSECSAR
MOLT-4	P14618_C92	PKM_p.R92C	-0.105783	0.232242	-0.545556486461687, 0.969783483313082, -0.392650833547187, -0.0750198209307004, 0.0232128945956559, -0.140511279785502, -0.101390033128746, -0.203923446132901, -0.0916429315742834	NVCTATESFASDPILYRPVAVALDTK, LNFSHGTHEYHAETIKNVCTATESFASDPILYRPVAVALDTK, NVCTATESFASDPILYRPVAVALDTK
MOLT-4	O60664_C238	PLIN3_p.R238C	0.318803	1.8793	1.10259280610894, 1.2838097157851, 1.38355612026682, -2.49474825577395	QEQSYFVCLGSLSER
MOLT-4	Q8TF42_C70	UBASH3B_p.A68T	-0.488866	0.322211	-0.1506488308367, -0.301418361328545, -0.855103125756679, -0.324742087374356, -0.812418820441665	SVQTACDWLFSHVGDPFLDDPLPR
MOLT-4	Q06323_C32	PSME1_p.Y32C	0.0432339	0.322015	0.0188019189467799, -0.0454916247855702, -0.516746236981718, -0.147729583539319, 0.162293742560465, 0.300923513749143, 0.90153093700456, 0.0264955820506689, 0.128542063030436, 0.365498396899843	TENLLGSCFPK, TENLLGSCFPK, TENLLGSCFPKK
MOLT-4	Q9UH03_C173,174	SEPT3_p.P180H	4.27367	NA	4.27367	VHCCLYFISHTGHSLRPLDLEFMK
MOLT-4	P45974_C532	USP5_p.D544N	0.872669	NA	0.872669	AQVPFSSCLEAYGAPEQVDNFWSTALQAK
MOLT-4	P62873_C233,250	GNB1_p.E226K	0.0284207	3.508	-2.45211290719276, 2.50895437268198	QTFTGHKSDINAICFFPNGNAFATGSDDATCR
MOLT-4	Q9H9Y4_C262	GPN2_p.R264G	-2.31192	NA	-2.31192	VLQAVDKANGYCFGAQEQR
MOLT-4	P45974_C219	USP5_p.L210I	-4.52047	NA	-4.52047	ENLWINLTDGSILCGRR
MOLT-4	O60343_C1277	TBC1D4_p.V1275A	0.500191	0.0487359	0.465729552873574, 0.534652566735046	KLLPADALANCDLLLR
MOLT-4	P0CG38_C917	POTEI_p.Y918F	1.26424	2.14176	2.77869157925895, -0.250218834961739	LCFVALDFEQEMAMAASSSSLEK
MOLT-4	P60709_C257,272,285	ACTB_p.E259A	1.26646	NA	1.26646	CPAALFQPSFLGMESCGIHETTFNSIMKCDVDIRK
MOLT-4	Q9H4M9_C138	EHD1_p.L158M	-0.329998	NA	-0.329998	FMCAQLPNPVLDSISIIDTPGIMSGEK
MOLT-4	B0I1T2_C472	MYO1G_p.M489T	0.0656927	NA	0.0656927	GILAVLDEACSSAGTITDRIFLQTLDTHHR
MOLT-4	P57678_C1033	GEMIN4_p.R1033C	1.71326	0.338449	1.53586007701198, 2.10352633800977, 1.50038214523311	AHEQCFLK
MOLT-4	Q9Y536_C115	PPIAL4A_p.N108S;PPIAL4D_p.N108S	-0.958557	NA	-0.958557	KHTGSGILSMANAGPNTSGSQFFICAAKTEWLDGK
MOLT-4	O00170_C208	AIP_p.A205V	-0.105705	NA	-0.105705	YYDVIACLK
MOLT-4	Q8IY18_C308	SMC5_p.V306I	-0.344896	NA	-0.344896	EGQIPITCR
MOLT-4	Q15046_C496	KARS_p.A498V	-4.00623	0.8806	-4.62890616035978, -3.38355009542679	EICNVYTELNDPMR
MOLT-4	Q7Z2Z2_C474	EFL1_p.E478D	0.534921	0.0765976	0.480758281532961, 0.589083619383927	LAAAQGQAPLEPTQDGSAIETCPKGDEPR
MOLT-4	Q15773_C128	MLF2_p.R128C	-0.0886858	0.242597	-0.26022742334752, 0.0828559085072086	VYQETSEMCSAPGGIR
MOLT-4	P53384_C31	NUBP1_p.P39A	0.135293	NA	0.135293	LCASGAGATADTAIEEIKEK
HCT-15	Q9BUF5_C71	TUBB6_p.G71C	2.45788	0.514153	2.05564232826406, 3.03624105689584, 3.09495806118782, 2.31746395533346, 1.82689736835419, 2.41609317241477	AALVDLEPCTMDSVR	Ligandable
HCT-15	P26641_C266	EEF1G_p.A256V	0.227422	0.104677	0.0224906428943333, 0.0704089060519242, 0.224394253495129, 0.159181236782737, 0.223726624029611, 0.369910397173013, 0.235471740503784, 0.172638855967169, 0.319925377755132, 0.346857796924996, 0.283105455120366, 0.300952690674826	AAVPAPEEEMDECEQALAAEPK, KAAVPAPEEEMDECEQALAAEPK
HCT-15	Q14980_C1136	NUMA1_p.Q1135H	-0.114431	0.436362	-0.189262266392488, -0.508538924497545, 0.354507402743808	AEVSKLEQHCQK
HCT-15	O00541_C272	PES1_p.T264S	1.99135	0.440228	3.9538896826681, 1.20858266620502, 1.86211867549326, 1.91593789875165, 1.64522908609029, 2.30618159520535, 1.51941693814383	AGEGSYALDSESCMEK, AGEGSYALDSESCMEKLAALSASLAR, AGEGSYALDSESCMEK
HCT-15	Q5XKP0_C60	C19orf70_p.V47M	0.429001	0.217223	0.506472603115796, 0.698197333478279, 0.294397929804661, 0.216936459034455	AGEMVPPAMYQFSQYVCQQTGLQIPQLPAPPK
HCT-15	Q96AG4_C48	LRRC59_p.T42I	-0.0642226	0.148658	-0.162528168607029, -0.0162898068174139, 0.189076047021563, -0.21411954269333, -0.163190682331793, -0.0182833543889146	AIILDLSCNK
HCT-15	Q96AG4_C48,59	LRRC59_p.T42I	-0.0286998	0.333293	-0.13511402472188, 1.09036024525783, -0.0440240682185824, 0.128967871000134, -0.479255845544635, -0.109487618676041, -0.100477086631126	AIILDLSCNKLTTLPSDFCGLTHLVK
HCT-15	Q92598_C265,270	HSPH1_p.R265C	-0.0230021	0.370711	-0.217295471291739, -0.302855207426651, -0.168171672276365, -0.0534419733694375, -0.0457406676698538, 0.0413209268754727, -0.441181341832611, -0.458897474923168, 0.5936430125279, 0.194058705970011	ALLCLYQECEK, ALLCLYQECEKLK, ALLCLYQECEKLKK, ALLCLYQECEK, ALLCLYQECEKLK, ALLCLYQECEK
HCT-15	P30536_C19	TSPO_p.L17M	3.74668	0.984839	4.67164752795307, 2.71127847059879, 3.85711099880424	APPWVPAMGFTLAPSMGCFVGSR	Ligandable
HCT-15	P23381_C62	WARS_p.A53V	2.44951	1.73107	0.509282101372156, 3.83582220297315, 3.00343624543127	AVAGEDYKADCPPGNPAPTSNHGPDATEAEEDFVDPWTVQTSSAK
HCT-15	Q9UGI8_C164	TES_p.P169L	-0.0422363	0.219177	-0.487855011507086, 0.0934198191506299, 0.112744923096364	CHELSLR, QLPAHDQDPSKCHELSLR, QLPAHDQDPSKCHELSLR
HCT-15	Q9BY77_C346	POLDIP3_p.V354I	-0.850697	1.2834	-1.40789727980497, -0.658031164837061, -3.13645532640639, 0.419554681684963, 0.0601282437694837, -0.381480404768035	CNLHMNGNIITSDQPILLR
HCT-15	O43237_C104	DYNC1LI2_p.L109M	-0.155197	NA	-0.155197	CNVWIMDGDLYHK
HCT-15	A5A3E0_C957,965,972	POTEF_p.G973D;POTEE_p.G973D	1.11902	0.550994	-0.332912177764092, 1.11435921461482, 1.87686064387771, 1.04491951927242, 0.0987186851926506, 2.04443814624528, 0.67061443583721, 4.32192809488736, 0.423133482583508, 1.68292645183623	CPEALFQPCFLGMESCDIHETTFNSIMKSDVDIR, FRCPEALFQPCFLGMESCDIHETTFNSIMK, FRCPEALFQPCFLGMESCDIHETTFNSIMKSDVDIR, CPEALFQPCFLGMESCDIHETTFNSIMK, CPEALFQPCFLGMESCDIHETTFNSIMKSDVDIR, FRCPEALFQPCFLGMESCDIHETTFNSIMKSDVDIR
HCT-15	Q09666_C2745	AHNAK_p.G2745C	0.18866	0.338319	0.423266359188581, 0.361597399873618, -0.311242369134511, 0.281020049335139	CPKVDIDAPDVDVHGPDWHLK
HCT-15	Q5H9R7_C844	PPP6R3_p.A845T	0.574455	0.296675	0.342700551185425, 0.471852305927381, 0.908812127290769	CTAPRPPSSSPEQR
HCT-15	Q5VT66_C161	MARC1_p.T165A	0.615576	0.679211	-0.283293241065245, 0.0520588664017093, 0.293887237193143, 1.25127999245143, 1.27384055072244, 1.10568363886931	DCGEAAAQWITSFLK
HCT-15	Q9BQ75_C55	CMSS1_p.Q59R	0.906146	0.379941	0.301520894859463, 0.840558681383482, 1.19872619090664, 0.685703322662677, 1.06579148087623, 1.34457264537922	ECFLIRPK
HCT-15	Q9BSH5_C243	HDHD3_p.P249T	0.279874	0.146432	0.442286601905479, 0.239397204744334, 0.0587529591056881, 0.257121926264751	EHILPSLAHLLPALDCLEGSTTGL, DSVPKEHILPSLAHLLPALDCLEGSTTGL, EHILPSLAHLLPALDCLEGSTTGL
HCT-15	Q8WWM7_C310	ATXN2L_p.R310C	0.962178	0.202532	0.757668645618893, 0.809846517710182, 0.846245021712032, 0.976402512466276, 1.08827372397281, 1.29462888134769	EIESSPQYCLR
HCT-15	P15924_C110	DSP_p.I120T	0.2871	0.516156	-0.0613846924373296, 0.201319891372549, -0.660308586575147, 0.115464887534125, 1.9140497537402, 0.314532768137491, 0.0476067195881946, 0.276384002488476, 0.179177287875298, 0.544159570795812	ELDECFAQANDQMETLDSLIR, SRELDECFAQANDQMETLDSLIR
HCT-15	Q00577_C272	PURA_p.H269Y	0.233229	0.152515	0.0663544813899493, 0.267929803484088, 0.365403613720392	FGYTFCK
HCT-15	Q15149_C4071	PLEC_p.S4070N	0.544632	0.820376	0.621916936848571, -0.430060741732803, 0.344816016690622, 0.575590140178924, 3.61874798389227, 0.133923911210065, 0.571897389135263, -0.114492408332542	FLEGTNCIAGVFVDATKER, FLEGTNCIAGVFVDATK, FLEGTNCIAGVFVDATKER
HCT-15	Q99829_C200	CPNE1_p.Q211R	0.458873	0.114826	0.263786547843136, 0.456471733597463, 0.571167496374438, 0.394939526503516, 0.528794486803672, 0.538079140257247	FSVPVQHFCGGNPSTPIQVR
HCT-15	P17987_C385,390,397	TCP1_p.R390C	1.04015	0.684183	0.842446260832225, 0.37813911366211, 0.976343509907232, 0.715001754816027, 0.579400306878926, 1.17982133586719, 1.2785576442678, 4.32192809488736, 1.29307769750327, 0.807338116797842, 0.416598600796262, 2.3093300736223, 0.671725263450555, 0.33164082672538, 1.05342977174185	GANDFMCDEMECSLHDALCVVK, GANDFMCDEMECSLHDALCVVKR, GANDFMCDEMECSLHDALCVVKR
HCT-15	Q6NVY1_C45	HIBCH_p.T46A	-0.445816	0.510709	-0.212492746690579, 0.0670428603817976, -0.513445554844689, -1.12436734155994	GCAGVITLNRPK, KGCAGVITLNRPK
HCT-15	P35611_C586	ADD1_p.S586C	0.276825	0.300728	0.107004546137216, 0.0994214954837288, 0.624048215924393	GCEENLDEAR
HCT-15	P04439_C363	HLA-A_p.T345S	0.578713	0.0869668	0.776898233845839, 0.408491975952409, 0.582502887821706, 0.587966773782601, 0.663500449221526, 0.684568326200658, 0.50682800829267, 0.488300103633357, 0.448977941880706, 0.467348824188662, 0.728295989832654, 0.600880216291617	GGSYSQAASSDSAQGSDVSLTACKV, KGGSYSQAASSDSAQGSDVSLTACKV
HCT-15	Q9P289_C45	STK26_p.R45C	0.266385	0.215273	0.0585102130919762, 0.211120540715701, 0.376193897048537, 0.0574789955829792, 0.268426920843028, 0.626581996377887	GIDNCTQQVVAIK
HCT-15	Q15269_C24	PWP2_p.D25N	0.245043	0.426733	-0.160644718913167, 0.205680510583104, 0.690094658241638	GNLNFTCNGNSVISPVGNR
HCT-15	Q5SWX8_C251	C1orf27_p.S251C	0.49681	NA	0.49681	GNTQATSHCFDVR
HCT-15	P00491_C31	PNP_p.G51S	1.14953	1.25029	-0.110310751449341, 0.658985898349528, -0.124231293546529, 1.38029089002498, 0.0232875289046969, 0.0253783510368252, 6.10982109170043, -0.0679725259040867, 1.15646904717477, 0.218032440779835, 4.50131543991008	HRPQVAIICGSGLGGLTDKLTQAQIFDYSEIPNFPR
HCT-15	P51610_C1986	HCFC1_p.R1986C	0.129877	0.230349	0.00958142693042236, -0.0154203041652906, 0.395468631950426	IAACNEK
HCT-15	P02545_C298	LMNA_p.R298C	0.25293	0.198148	0.218535363627542, 0.409733145070183, 0.451836544956216, 0.491088404069153, -0.0309452715987306, 0.0604625832461529, 0.140694679007151, 0.307539229130352	ICIDSLSAQLSQLQK, ICIDSLSAQLSQLQK, ICIDSLSAQLSQLQKQLAAK
HCT-15	Q9NTK5_C254	OLA1_p.Y254C	-0.449695	0.402625	-0.502015903748686, -0.635306123009107, -0.47422173928111, -1.04484844812708, -0.180239749771491, 0.245538779843729, 0.0313875603602527	IKEWVDKCDPGALVIPFSGALELK, EWVDKCDPGALVIPFSGALELK, IKEWVDKCDPGALVIPFSGALELK
HCT-15	Q02218_C919	OGDH_p.R919C	-0.426745	2.02995	-1.61412206804627, 1.91716827257675, -1.58328260670856	KACDMVGQVAITR, ACDMVGQVAITR
HCT-15	P50991_C221	CCT4_p.I218T	-0.434935	0.326682	-1.3710437971964, 1.2425989001146, -0.980386197653335, -0.381029486753076, -0.895537374392277, -0.224212715704871	KLGGTTDDCELVEGLVLTQK, LGGTTDDCELVEGLVLTQK
HCT-15	Q9Y4P1_C361	ATG4B_p.L354Q	1.24997	1.02277	0.691973061771289, 4.71336186558703, 0.972360200623729, 1.724801616853, 1.63516079149934, 0.714647894399502, -0.515736883553932, 1.15650947477555	KLSLLGGALPMFELVEQQPSHLACPDVLNLSLDSSDVERLER, KLSLLGGALPMFELVEQQPSHLACPDVLNLSLDSSDVERLER, LSLLGGALPMFELVEQQPSHLACPDVLNLSLDSSDVERLER, KLSLLGGALPMFELVEQQPSHLACPDVLNLSLDSSDVER, LSLLGGALPMFELVEQQPSHLACPDVLNLSLDSSDVERLER, KLSLLGGALPMFELVEQQPSHLACPDVLNLSLDSSDVER
HCT-15	Q9Y696_C206	CLIC4_p.R206C	-0.391045	0.165231	-0.447142844958693, -0.422044781389755, -1.01263275458702, -0.226080986681975, -0.274685130175985, -0.414418494550245, -0.510673402821968, -0.0690040237152913, -0.608863942794602, -0.571796136791254, -0.66698267756878, -0.61346398363141, -0.407246092410125, -0.636232978517131, -0.538538288747188, -0.215190352662749, -0.230893007288851, -0.119616437351598, -0.494505091661074, -0.153232280101295, 0…	KYCNFDIPK, YCNFDIPK, YCNFDIPKEMTGIWR, KYCNFDIPK, KYCNFDIPKEMTGIWR, YCNFDIPK, YCNFDIPKEMTGIWR
HCT-15	O00567_C472	NOP56_p.M475T	0.305732	0.219227	0.0710346262522168, 0.204207833837138, 0.577298237769719, 0.293301281946873, 0.122872061179889, 0.565679000090172	LAALALASSENSSSTPEECEETSEKPK
HCT-15	P55072_C415	VCP_p.A400S	-0.0764354	0.430721	0.0695771118792111, -0.253467329890928, -0.168651387317772, -0.420880099090836, -0.0067833535531102, -0.417612426929458, 0.338598887646091, -1.44172362319213, 0.0704115380513468, 0.487353318437647	LADDVDLEQVSNETHGHVGADLAALCSEAALQAIR, LADDVDLEQVSNETHGHVGADLAALCSEAALQAIRK, LADDVDLEQVSNETHGHVGADLAALCSEAALQAIRK
HCT-15	P0CG38_C917	POTEI_p.M929I	-0.307333	4.27834	1.90552371811233, 2.41137379135748, -5.23889783738073	LCYVALDFEQEMAIAASSSSLEK, EKLCYVALDFEQEMAIAASSSSLEK
HCT-15	P61978_C184,185	HNRNPK_p.Q182H	0.664632	1.33228	0.364026552946165, 5.65312223793752, 0.286282501421068, -0.176085192152146, -0.115967673476993, 0.0977529158609669, 0.06091786627877, -0.120719179434389, 0.471937991576559	LFHECCPHSTDR
HCT-15	Q16543_C308	CDC37_p.P302H	0.93972	0.0946251	0.949232193979424, 1.02753686008382, 1.05186725374922, 0.807919799033424, 1.01731613012796, 0.585192824431847, 0.993334918539845, 0.625406748947279, 1.190199046079	LGPGGLDPVEVYESLHEELQKCFDVK, LGPGGLDPVEVYESLHEELQKCFDVK, RLGPGGLDPVEVYESLHEELQKCFDVK
HCT-15	O15031_C760	PLXNB2_p.N759D	3.043	2.11527	1.5472808853368, 4.5387224935744	LHVTLYDCSFGR
HCT-15	Q96I24_C148	FUBP3_p.R147H	-0.077695	0.347561	-0.119716307407453, 0.0751100705488022, 0.0791519399412889, -1.40860578104097, 0.141856273234949, -0.19287722405964, -0.121431423552589, 0.424664412771151	LLGQIVDHCR, RLLGQIVDHCR, LLGQIVDHCR
HCT-15	P28838_C335	LAP3_p.M338I	-0.371848	0.0997946	-0.492492650039865, -0.327961148487142, -0.216907486869596, -0.465651903447666, -0.3779252729856, -0.350147188774185	LNLPINIIGLAPLCENIPSGK
HCT-15	Q04637_C958	EIF4G1_p.Y958C	-0.0748698	0.435262	-0.333108125050719, -0.0537183651259044, 0.338889501956924, -0.800134036750827, 0.326797433779406, 0.0720550579576391	MDQCFNQMEK
HCT-15	P68366_C4,20,25	TUBA4A_p.V7I	1.52449	0.672212	1.04916155599316, 1.99981312874771	MRECISIHVGQAGVQMGNACWELYCLEHGIQPDGQMPSDK
HCT-15	Q5SW79_C212	CEP170_p.G213S	-0.296492	NA	-0.296492	NHEAGTSGCSIDAK
HCT-15	Q14204_C4510	DYNC1H1_p.V4509M	0.420519	0.232019	0.321801922897617, 0.456018575795501, 0.606856092879804, 0.0626372791122802, 0.353778556684495, 0.722020343377719	NIHMCLGGLFVPEAYITATR
HCT-15	Q9NU22_C43,57	MDN1_p.V61A	3.95005	1.68569	5.86123583454416, 4.22968078598294, 1.76057194637478, 3.94872030009329	QCVLSTLAQLLLDKDCTVLAGR
HCT-15	P61221_C148	ABCE1_p.R148C	0.605331	0.306393	0.27857451658976, 1.76493292437606, 0.450052973897583, 0.837848679603623, 0.577110226963455, 1.21936751721202, 0.207652169020957, 2.57122363727543, 0.242309883706149, 0.299417937695493, 0.451230986993316, 0.450409084201756, 2.57300592978884, 0.391269553323687	QKPNLGKYDDPPDWQEILTYFCGSELQNYFTK, QKPNLGKYDDPPDWQEILTYFCGSELQNYFTK, YDDPPDWQEILTYFCGSELQNYFTK
HCT-15	Q9Y3F4_C10,36	STRAP_p.G24D	0.0944544	0.105375	-0.0187471727136828, 0.112417075222286, 0.189693374915932	QTPLTCSGHTRPVVDLAFSDITPYGYFLISACK
HCT-15	P07203_C202	GPX1_p.P200L	0.533814	0.324039	0.366271486789765, 0.346776766275587, 0.283805740882069, 1.16241299660733, 0.476959868534554, 0.566656706474579	RFQTIDIEPDIEALLSQGLSCA
HCT-15	P35813_C144	PPM1A_p.V130I	-0.371322	0.2724	-0.542459803822462, -0.31229018368576, 0.0764943231683314, -0.598946157393321, -0.479408653353756	SGSTAIGVLISPQHTYFINCGDSR
HCT-15	P07814_C1480,1487	EPRS_p.P1482T	2.65103	1.37724	2.57054447513503, 4.70766855575591, 2.41783050093863, 0.836802577371913, 2.72231183639126	SLCITFKPLCELQPGAK
HCT-15	Q4G0J3_C438	LARP7_p.R439H	0.616063	0.768815	0.110673028041834, 0.155639877209093, 0.264162085193248, 0.602285314776311, 1.94755561285776	TANREECHTQEK
HCT-15	P60709_C177	ACTB_p.R177C	0.528262	0.131722	0.348181877303779, 0.58179734280192, 0.547184002532902, 0.633956318313918, 0.57496313825661, 0.813418895043214, 0.305458659412378, 0.553910138471973, 0.560455361833869	TTGIVMDSGDGVTHTVPIYEGYALPHAILCLDLAGR, TTGIVMDSGDGVTHTVPIYEGYALPHAILCLDLAGRDLTDYLMK, TTGIVMDSGDGVTHTVPIYEGYALPHAILCLDLAGRDLTDYLMK
HCT-15	Q66K74_C435	MAP1S_p.C440Y	0.214537	0.268552	0.0103220174368459, -0.0140371876629007, 0.311019164652589, 0.550843407962907	VLFPGCTPPAYLLDGLVR
HCT-15	Q9H9A5_C633	CNOT10_p.R629W	0.83309	0.489237	0.830825518325818, 1.26176883250911, 1.56849184757409, 0.39216987049839, 0.377971443696824, 0.567314603856658	WAPQCYPSSVNSAR
HCT-15	P04075_C178	ALDOA_p.D196G	-0.135697	0.0547508	-0.21287709840439, -0.187303774104871, -0.232329051141619, -0.184001416014199, -0.177196286681005, -0.00196004562744372, -0.00148635153982652, -0.206954283692429, -0.0930958292914413, -0.0811864467977447, -0.276417166915592, 0.0264424013607781	YASICQQNGIVPIVEPEILPDGGHDLK, YASICQQNGIVPIVEPEILPDGGHDLKR
HCT-15	A8K0Z3_C145	WASHC1_p.D141Y	0.454497	NA	0.454497	YFPVCVSTKPEPEDDAEEGLGGLPSNISSVSSLLLFNTTENLYKK
HCT-15	P08243_C207	ASNS_p.V210E	0.549784	1.21007	-0.366522133071629, 2.65906268534519, 0.304005283219943, -0.0961119300544544, 0.248487570848803	YHHCRDEPLHALYDNVEK
HCT-15	Q5JRX3_C619	PITRM1_p.V621I	0.058502	0.0341495	0.0826493416094619, 0.034354673314724	AFSSLNTLPEELRPYVPLFCSILTK
HCT-15	P04439_C188	HLA-A_p.W191G	1.82235	0.562466	1.83510542814227, 1.25361481609713, 2.37833018337763	AYLDGTCVEGLRR, AYLDGTCVEGLR
HCT-15	Q8IY18_C308	SMC5_p.V306I	0.060445	0.224312	0.0755516156421621, -0.198825891705657, 0.0186827454324535, 0.346371431242526	EGQIPITCR
HCT-15	Q9NZ01_C18	TECR_p.V23M	0.308762	0.0877664	0.305003248775051, 0.39834732424032, 0.2229353421022	EKLCFLDKMEPHATIAEIK, LCFLDKMEPHATIAEIK
HCT-15	Q9UL46_C91	PSME2_p.H89P	0.152959	NA	0.152959	EVPKCGFLPGNEK
HCT-15	Q8TCC3_C138	MRPL30_p.A130T	-0.115802	0.109762	-0.0124933579243334, -0.231043178228415, -0.103870423549955	IKPLKLPQGLPTEENMSNTCLK
HCT-15	P10321_C125	HLA-C_p.S123Y;HLA-B_p.V127L	2.01508	0.203656	1.87107688709864, 2.15908955886216	MYGCDLGPDGR	Ligandable
HCT-15	Q92851_C16	CASP10_p.K14N	0.453967	NA	0.453967	SQGQHWYSSSDNNCK
HCT-15	P22033_C533,540	MUT_p.R532H	-4.32193	NA	-4.32193	DQALAEHCLAALTECAASGDGNILALAVDASR
HCT-15	P35052_C94	GPC1_p.R94C	1.68043	2.35132	0.903381738358069, 4.32192809488736, -0.184006213646874	DSSCVLQAMLATQLR
HCT-15	P14550_C46	AKR1A1_p.N52S	-0.48434	0.374013	-0.748807377782847, -0.219873184521044	HIDCAAIYGSEPEIGEALKEDVGPGK
HCT-15	Q09161_C44	NCBP1_p.A59S	0.445952	NA	0.445952	SACSLESNLEGLAGVLESDLPNYK
HCT-15	Q7L5Y1_C149	ENOSF1_p.M145T	0.0223268	0.23083	0.288866778043484, -0.111007747518377, -0.110878665224035	TLVSCIDFR
HCT-15	Q9NNW7_C86,91	TXNRD2_p.A66S	3.13275	NA	3.13275	VSVVDYVEPSPQGTRWGLGGTCVNVGCIPK
HCT-15	Q8TF74_C385	WIPF2_p.S385C	0.916903	0.353112	0.609706408601915, 1.30268884173942, 0.838314407268126	DCITTVR
HCT-15	Q8WW01_C13	TSEN15_p.G19D	1.47243	NA	1.47243	GDSEPTPGCSGLGPDGVR
HCT-15	P38919_C137,140	EIF4A3_p.V146I	0.0173509	0.374631	-0.318518893983446, -0.509828880409849, 1.11658414925595, -0.5978935243964, -0.26822284432845, 0.681985346215095	GLLALGDYMNVQCHACIGGTNIGEDIR
HCT-15	Q13084_C230	MRPL28_p.Y230C	0.250014	0.143203	0.399470778731882, 0.11401425295476, 0.236557899146422	ICVAELIQQLQQQALSEPAVVQKR
HCT-15	P55010_C138	EIF5_p.K155N	-0.40802	NA	-0.40802	LCTFILKNPPENSDSGTGNKEK
HCT-15	P10321_C125	HLA-C_p.S123F	1.79284	0.0894514	1.72958641305764, 1.85608979724034	MFGCDLGPDGR
HCT-15	Q8N8R5_C54	C2orf69_p.D64E	0.79514	1.43924	-0.222553635414962, 1.81283340689832	QCLQLSTVPGAEPQR
HCT-15	P18583_C1575	SON_p.R1575C	1.11397	1.1089	0.32985545093451, 1.89808255769106	QCTVLDTYPGVSEADAGETLSSTGPFALEPDATGTSK
HCT-15	Q9BQ69_C205	MACROD1_p.G208D	2.90501	NA	2.90501	TLQSCKTDK
HCT-15	O75943_C551,556	RAD17_p.L557R	2.02032	0.483022	1.67877473447142, 2.36187110636009	ALFPDFCLPALCR	Ligandable
HCT-15	Q9NU22_C1545,1567	MDN1_p.S1559N	3.98998	NA	3.98998	FTEIWCPQSTSREDLIQIINHNLRPGLCLGR
HCT-15	O75179_C1622	ANKRD17_p.N1630I	0.777206	0.163823	0.661365484242703, 0.893045953940387	ISSCSDESSNSISSR
HCT-15	Q96RP9_C256	GFM1_p.E266D	-1.92629	NA	-1.92629	AAATDHRQELIECVANSDEQLGDMFLEEKIPSISDLK
HCT-15	Q02818_C367	NUCB1_p.R367C	2.55963	NA	2.55963	AQCLSQETEALGR
HCT-15	Q8WYH8_C19	ING5_p.I14V	1.36784	NA	1.36784	ATAMYLEHYLDSVENLPCELQR
HCT-15	Q6GMV2_C111	SMYD5_p.H113R	1.07548	NA	1.07548	DLHQNCPR
HCT-15	P78332_C650	RBM6_p.R650C	1.11011	NA	1.11011	ESWSGETCQDGESK
HCT-15	Q02218_C283	OGDH_p.R277H	-0.134019	NA	-0.134019	HFGLEGCEVLIPALK
HCT-15	Q8IY81_C424	FTSJ3_p.S424C	0.154633	NA	0.154633	MDLPGVSIADEGETGMFSLCTIR
HCT-15	Q14353_C220	GAMT_p.T209M	0.805524	NA	0.805524	MEVMALVPPADCR

## Sheet: 46
Compound	Uniprot ID_CysPosition	Mean Log2 H/L Ratio	SD	Raw_Ratios	Peptides	Ligandable
SO-43	A0AV96_C145,146,151	0.449307	0.837367	1.04141535036274, -0.142801085529358	LLGVCCSVDNCR
SO-90	A0AV96_C145,146,151	4.32193	NA	4.32193	LLGVCCSVDNCR
SO-67	A0AV96_C145,146,151	1.3447	0.438063	1.41326727112882, 1.89565090148642, 1.03494501419662	LLGVCCSVDNCR
SO-105	A0AV96_C145,146,151	2.84243	NA	2.84243	LLGVCCSVDNCR
SO-67	A0AV96_C273	0.211439	NA	0.211439	SFGQFNPGCVER
SO-90	A0AV96_C273	0.0661822	0.191948	-0.117195680735107, 0.050059700137608, 0.265682713574142	SFGQFNPGCVER
SO-43	A0AV96_C349	3.5405	0.899965	4.32192809488736, 4.3175978212608, 2.74121781828036, 2.78125334302426	GGGAAEAAQQPSYVYSCDPYTLAYYGYPYNALIGPNR, GGGAAEAAQQPSYVYSCDPYTLAYYGYPYNALIGPNRDYFVK, GGGAAEAAQQPSYVYSCDPYTLAYYGYPYNALIGPNRDYFVK	Ligandable
SO-67	A0AV96_C349	1.53841	0.561369	2.52756851843562, 1.13098210875217, 1.25762335651882, 1.46126135387365, 1.31460066850313	GGGAAEAAQQPSYVYSCDPYTLAYYGYPYNALIGPNRDYFVK, GGGAAEAAQQPSYVYSCDPYTLAYYGYPYNALIGPNR, GGGAAEAAQQPSYVYSCDPYTLAYYGYPYNALIGPNRDYFVK
SO-90	A0AV96_C349	1.05987	1.05758	2.4116922589647, 1.47738969697004, 0.510483136691807, -0.160096362722333	GGGAAEAAQQPSYVYSCDPYTLAYYGYPYNALIGPNR, GGGAAEAAQQPSYVYSCDPYTLAYYGYPYNALIGPNRDYFVK, GGGAAEAAQQPSYVYSCDPYTLAYYGYPYNALIGPNRDYFVK
SO-105	A0AV96_C349	4.42888	0.50373	3.84722187835581, 4.32192809488736, 5.11748790679581	GGGAAEAAQQPSYVYSCDPYTLAYYGYPYNALIGPNRDYFVK, GGGAAEAAQQPSYVYSCDPYTLAYYGYPYNALIGPNR, GGGAAEAAQQPSYVYSCDPYTLAYYGYPYNALIGPNRDYFVK	Ligandable
SO-67	A0AV96_C71	1.39928	0.195634	0.223768265082359, 2.91301638941955, 1.21568584763004, 1.24464256470636	GCEVFVGK, GCEVFVGKIPR, GCEVFVGKIPR
SO-90	A0AV96_C71	-2.6879	0	-5.88759915208056, 0.511797404372629	GCEVFVGK, GCEVFVGKIPR
SO-105	A0AV96_C71	1.89967	NA	1.89967	GCEVFVGKIPR
SO-43	A0AVT1_C17	0.974548	NA	0.974548	MEGSEPVAAHQGEEASCSSWGTGSTNK
SO-90	A0AVT1_C17	-0.518368	NA	-0.518368	MEGSEPVAAHQGEEASCSSWGTGSTNK
SO-105	A0AVT1_C17	3.38289	NA	3.38289	MEGSEPVAAHQGEEASCSSWGTGSTNK
SO-90	A0AVT1_C178	-0.237574	NA	-0.237574	SQCPPIK
SO-43	A0AVT1_C347	1.88809	0.756561	2.66342731126379, 1.15181849265604, 1.84902524464503	KPNVGCQQDSEELLK
SO-67	A0AVT1_C347	4.02395	1.70469	5.92899214151769, 2.6423755750465, 3.50047193642766	KPNVGCQQDSEELLK
SO-90	A0AVT1_C347	3.41995	2.99421	6.1431351435001, 3.90321898221061, 0.213501933594406	KPNVGCQQDSEELLK
SO-105	A0AVT1_C347	4.4748	0.566846	4.07398053672657, 4.87562253523061	KPNVGCQQDSEELLK	Ligandable
SO-90	A0AVT1_C546	-0.0167825	0	-0.0327068876789327, -0.000858104609132204	IDAHLNKVCPTTETIYNDEFYTKQDVIITALDNVEAR, VCPTTETIYNDEFYTKQDVIITALDNVEAR
SO-67	A0AVT1_C546	1.07042	NA	1.07042	IDAHLNKVCPTTETIYNDEFYTKQDVIITALDNVEAR
SO-105	A0AVT1_C546	2.38184	0	1.13091473006749, 3.63275818298288	IDAHLNKVCPTTETIYNDEFYTKQDVIITALDNVEAR, VCPTTETIYNDEFYTKQDVIITALDNVEAR	Ligandable
SO-67	A0AVT1_C581	-0.271025	NA	-0.271025	CLANLRPLLDSGTMGTK
SO-90	A0AVT1_C581	-2.23683	NA	-2.23683	CLANLRPLLDSGTMGTK
SO-90	A0AVT1_C625	-0.357065	NA	-0.357065	GHTEVIVPHLTESYNSHRDPPEEEIPFCTLK
SO-67	A0AVT1_C625	1.06764	NA	1.06764	GHTEVIVPHLTESYNSHRDPPEEEIPFCTLK
SO-105	A0AVT1_C625	-0.961327	1.98068	-2.36187866599899, 0.439225084678061	GHTEVIVPHLTESYNSHRDPPEEEIPFCTLK
SO-43	A0AVT1_C625	-5.6221	NA	-5.6221	GHTEVIVPHLTESYNSHRDPPEEEIPFCTLK
SO-90	A0AVT1_C682	-0.957485	NA	-0.957485	IQSGHSLEGCFQVIK
SO-67	A0AVT1_C721	0.561018	0.525323	1.14884939117992, 0.396733591967762, 0.137469939837767	ALQLLHCFPLDIR
SO-90	A0AVT1_C721	0.343218	1.54161	2.10938481134486, -0.347354231270112, -0.732378035302949	ALQLLHCFPLDIR
SO-105	A0AVT1_C721	1.98412	0.487793	2.32904106963913, 1.63919804678823	ALQLLHCFPLDIR
SO-43	A0AVT1_C721	0.261624	NA	0.261624	ALQLLHCFPLDIR
SO-43	A0FGR8_C181	2.40521	NA	2.40521	ACDLPAWVHFPDTER
SO-67	A0FGR8_C181	2.29059	1.62525	4.16538578112738, 1.28045008362262, 1.42592926153599	ACDLPAWVHFPDTER
SO-90	A0FGR8_C181	0.268517	0	0.0779960309562937, 0.459038819333438	ACDLPAWVHFPDTER, ACDLPAWVHFPDTERAEWLNK
SO-105	A0FGR8_C181	4.32193	NA	4.32193	ACDLPAWVHFPDTER
SO-90	A0FGR8_C611	-0.231136	NA	-0.231136	DEQHQCSLGNLKVPLSQLLTSEDMTVSQR
SO-67	A0JNW5_C647	0.805312	1.54181	-0.284911915156086, 1.89553617705848	SCDNFNLLHPIFQR
SO-105	A0JNW5_C647	0.538211	NA	0.538211	SCDNFNLLHPIFQR
SO-43	A0MZ66_C442	0.272829	0.0617116	0.358637922146923, 0.390430998077738, 0.0561347624554728, 0.318569012240461, 0.224819559762266, 0.568298510011129, -0.0156374565737162, 0.162041678376357, 0.257170710059729, -0.221577611360953, 0.629887521424035	GCESAVDELK, GCESAVDELKGILGTLNK, TKPESSKGCESAVDELK, GCESAVDELK, GCESAVDELKGILGTLNK, GCESAVDELKGILGTLNKSTSSR, TKPESSKGCESAVDELK
SO-67	A0MZ66_C442	1.17291	0.0571668	1.45422209426706, 0.775605559028468, 1.20630478800741, 1.27656432973125, 1.35479832704982, 0.9699575149385	GCESAVDELK, GCESAVDELKGILGTLNK
SO-90	A0MZ66_C442	0.142096	0.587147	1.07239449631288, 0.234718922942646, 0.752863158944185, 0.388331226819088, -0.484544980524791, -0.413409169570683, -2.93325744397414	GCESAVDELK, GCESAVDELKGILGTLNK, GCESAVDELK, GCESAVDELKGILGTLNK, TKPESSKGCESAVDELK
SO-105	A0MZ66_C442	3.53428	0.406253	2.47960771994537, 5.29260290426487, 2.77094552083323, 3.59396174387395	GCESAVDELK, GCESAVDELKGILGTLNK	Ligandable
SO-43	A0MZ66_C550	0.202586	0.654447	0.665349580845562, -0.260177577525526	KLEGCTSSK
SO-67	A0MZ66_C550	1.02034	0.500638	1.3743422483143, 0.666333284063512	KLEGCTSSK
SO-90	A0MZ66_C550	0.594242	0.522768	0.892873969638154, 0.899240441875513, -0.009387341628713	KLEGCTSSK
SO-43	A0MZ66_C565	1.75205	0.482186	1.61271093412883, 2.71971217573779, 1.26237518906549, 1.41341991286436	VTFQPPSSIGCR, VTFQPPSSIGCRK, VTFQPPSSIGCR
SO-67	A0MZ66_C565	0.999663	0.181055	1.17253543923972, 0.744561313230705, 1.42019334438101, 0.661361134591466	VTFQPPSSIGCR, VTFQPPSSIGCR, VTFQPPSSIGCRK
SO-90	A0MZ66_C565	1.12025	1.26747	1.26081934685612, 2.31156748238515, -0.211649166274743	VTFQPPSSIGCR
SO-105	A0MZ66_C565	4.14519	0.727746	3.63059508611433, 4.65978308593931	VTFQPPSSIGCR	Ligandable
SO-67	A1L0T0_C173	-0.0445379	1.80021	1.22840154245489, -1.31747737038117	GALQAVDQLSLFRPLCK
SO-90	A1L0T0_C173	0.519736	0.117941	0.436339324661228, 0.603133129394915	GALQAVDQLSLFRPLCK
SO-105	A1L0T0_C173	1.69922	0.0683128	1.74752060719194, 1.65091171617998	GALQAVDQLSLFRPLCK
SO-67	A1L0T0_C276	0.425048	NA	0.425048	CVEILSR
SO-90	A1L0T0_C276	0.0262419	0.341514	0.267728680058396, -0.215244957226159	CVEILSR
SO-67	A1L0T0_C315	1.3423	NA	1.3423	AAVETLGVPCFLGGMAR
SO-90	A1L0T0_C315	0.434772	0.643338	1.15114214943103, 0.246865247265906, -0.0936899511642429	AAVETLGVPCFLGGMAR
SO-105	A1L0T0_C315	0.234852	0.378216	-0.0325875267255019, 0.502291234938991	AAVETLGVPCFLGGMAR
SO-67	A1L0T0_C354	1.17854	NA	1.17854	KADVIVLAGTVCDFR
SO-43	A1L0T0_C568	2.02007	1.01206	3.18359010392687, 1.34378577540286, 1.53283363884354	EQVPSLGSNVACGLAYTDYHK
SO-67	A1L0T0_C568	1.94013	0.955606	3.37109104713511, 2.02846559469108, 0.818910177196091, 1.54204304509935	EQVPSLGSNVACGLAYTDYHK, EQVPSLGSNVACGLAYTDYHK, EQVPSLGSNVACGLAYTDYHKAAMGLGAR
SO-90	A1L0T0_C568	0.942417	0.741166	1.6133483909541, 1.06707667970068, 0.146825943094981	EQVPSLGSNVACGLAYTDYHK
SO-105	A1L0T0_C568	2.38583	1.10824	3.11885982533659, -0.266740193458579, 2.36925293844794, 4.32192809488736	EQVPSLGSNVACGLAYTDYHK, EQVPSLGSNVACGLAYTDYHKAAMGLGAR
SO-67	A1L0T0_C608	2.55974	NA	2.55974	VLHDAQQQCR
SO-90	A1L0T0_C608	1.09917	0.131779	1.19234685070168, 1.00598357752365	VLHDAQQQCR
SO-90	A1L390_C30	-0.1671	NA	-0.1671	PVSTSLHQDGSQERPVSLTSTTSSSGSSCDSR
SO-43	A1X283_C598	0.55789	0.817513	0.807176737028085, 1.221738591714, -0.355245546485155	NDMGLECGHK, LFQLKNDMGLECGHK, LFQLKNDMGLECGHKVLAK
SO-90	A1X283_C598	-0.480979	0	-0.298905414739847, -0.663052835354048	LFQLKNDMGLECGHK, NDMGLECGHK
SO-67	A1X283_C598	0.978632	NA	0.978632	LFQLKNDMGLECGHK
SO-90	A1X283_C664	-0.25471	NA	-0.25471	TEPPQGEDQVDICNLR
SO-43	A1X283_C664	2.39253	NA	2.39253	TEPPQGEDQVDICNLR
SO-43	A1X283_C783	0.167976	0.010218	0.160750388547796, 0.175200790424065	GPQCEGHESR
SO-67	A1X283_C783	1.57292	NA	1.57292	GPQCEGHESR
SO-90	A1X283_C783	0.3468	0.940019	0.725105033539438, 1.03872696278801, -0.723430700939455	GPQCEGHESR
SO-67	A2A2Y4_C106	0.905427	NA	0.905427	THPPYTMCFR
SO-43	A2AJT9_C352	2.38104	0.511338	2.01947009289364, 2.74261083787735	DSIACTYSNKNDVDLR	Ligandable
SO-67	A2AJT9_C352	4.08497	NA	4.08497	DSIACTYSNKNDVDLR
SO-105	A2AJT9_C352	4.32193	NA	4.32193	DSIACTYSNKNDVDLR
SO-67	A2RTX5_C422	2.05271	NA	2.05271	EQELFFFHDLSPGSCFFLPR
SO-43	A2RTX5_C62	3.13106	NA	3.13106	AENCDLR
SO-67	A2RTX5_C74	4.32193	NA	4.32193	LCLAEER
SO-90	A3KMH1_C1101	0.965842	NA	0.965842	SLNFTEECASWR
SO-43	A3KMH1_C162	-0.082249	NA	-0.082249	AGTAFYIDQCAVR
SO-67	A3KMH1_C162	-0.547036	2.2448	1.04028018796158, -2.13435261611703	AGTAFYIDQCAVR
SO-90	A3KMH1_C162	0.534717	0.446005	0.850089811572528, 0.219343881321153	AGTAFYIDQCAVR
SO-43	A3KMH1_C416	0.631458	NA	0.631458	LLSQPCASDRFIQTLSHK
SO-67	A3KMH1_C416	3.36046	NA	3.36046	LLSQPCASDR
SO-90	A3KMH1_C416	0.0870333	0.953051	0.881269519441272, 0.942953998081358, -0.639898396190716, -0.836192033059046	LLSQPCASDR, LLSQPCASDR, LLSQPCASDRFIQTLSHK
SO-105	A3KMH1_C416	2.37152	0.335704	2.13413721351276, 2.60889425034953	LLSQPCASDRFIQTLSHK	Ligandable
SO-67	A3KMH1_C724	-1.03529	NA	-1.03529	DYKCEVTSGTLR
SO-90	A3KMH1_C724	-0.696624	NA	-0.696624	DYKCEVTSGTLR
SO-43	A3KMH1_C858	0.987529	NA	0.987529	LGHILVVDEADKAPTNVTCILK
SO-67	A3KMH1_C858	3.15924	0.608017	3.66290041821341, 3.33100493054474, 2.48381909777463	LGHILVVDEADKAPTNVTCILK	Ligandable
SO-90	A3KMH1_C858	1.45916	1.20623	1.6107813785833, 2.58240904331044, 0.184281680875114	LGHILVVDEADKAPTNVTCILK
SO-105	A3KMH1_C858	4.32193	NA	4.32193	LGHILVVDEADKAPTNVTCILK
SO-67	A3KMH1_C925	4.00152	NA	4.00152	MIVLANRPGFPFLGNDFFGTLGDIFSCHAVDNPKPHSELEMLR
SO-90	A3KMH1_C925	2.58133	0.536599	2.20189761358006, 2.96076324027987	MIVLANRPGFPFLGNDFFGTLGDIFSCHAVDNPKPHSELEMLR	Ligandable
SO-67	A3KN83_C445	3.05054	1.83549	3.61066296025827, 4.54070415527643, 1.0002452264174	NLCPVGSSKPTK
SO-90	A3KN83_C445	3.14912	2.14763	4.2919086836841, 0.671729042152709, 4.48373337696623	NLCPVGSSKPTK
SO-105	A3KN83_C445	2.82864	NA	2.82864	NLCPVGSSKPTK
SO-43	A3KN83_C699	1.13042	NA	1.13042	DSPCKENK
SO-67	A3KN83_C699	2.40095	NA	2.40095	DSPCKENK
SO-90	A3KN83_C699	0.568051	1.39053	2.03906880913629, 0.389917498214739, -0.724833014657859	DSPCKENK
SO-67	A4D1U4_C135	0.725676	NA	0.725676	KGPFFGLACFANMPVESELER
SO-67	A5PLN9_C233	2.20512	NA	2.20512	VSLEPSIMYNVTELNSVSQAGECVSTFGSR
SO-43	A5YKK6_C1541	-0.913616	5.08184	-6.7816185760111, 2.01983587062081, 2.0209346817626	YCDPVVLTYQAER, RYCDPVVLTYQAER
SO-67	A5YKK6_C1541	2.67046	1.03212	4.32192809488736, 1.11624574867374, 4.32192809488736, 1.52310653394256, 2.06907733922836	YCDPVVLTYQAER, RYCDPVVLTYQAER, YCDPVVLTYQAER
SO-90	A5YKK6_C1541	1.15869	0.22341	1.08760495262021, 1.4089889344231, 0.979465231723751	YCDPVVLTYQAER, RYCDPVVLTYQAER
SO-105	A5YKK6_C1541	3.71511	0.105887	2.92488234810376, 4.32192809488736, 3.29168699080914, 4.32192809488736	RYCDPVVLTYQAER, YCDPVVLTYQAER	Ligandable
SO-67	A5YKK6_C1706	2.10782	NA	2.10782	AYGSPWCNK
SO-90	A5YKK6_C1706	0.257235	0.261071	0.0726301749569834, 0.441840487600192	AYGSPWCNK
SO-67	A5YKK6_C219	1.08923	0.392789	1.20642999862253, 0.65118453438754, 1.41008329757464	CPVVLAPLLYPEKR
SO-90	A5YKK6_C219	0.421748	0.786661	1.29972423650203, 0.184511426640858, -0.218992950295299	CPVVLAPLLYPEKR
SO-105	A5YKK6_C219	1.6666	0.402917	1.38169806243025, 1.95150910464796	CPVVLAPLLYPEKR
SO-43	A5YKK6_C219	1.54428	NA	1.54428	CPVVLAPLLYPEKR
SO-43	A5YKK6_C624	0.688078	0.433807	1.0215464653018, 0.520062189581249, 1.47278465424134, 0.267151865994299, 0.158847101637042	CPSILGGLAPEKDQPK, CPSILGGLAPEKDQPK, RCPSILGGLAPEKDQPK
SO-67	A5YKK6_C624	0.927757	0.232805	1.11533248014443, 0.775205662750755, 1.40222529611609, 0.763881693872949, 0.58213761623214	CPSILGGLAPEKDQPK, CPSILGGLAPEKDQPK, RCPSILGGLAPEKDQPK
SO-90	A5YKK6_C624	0.348489	0.384211	0.461189273372471, 0.843788818829023, -0.157255668534898, 0.246234935814122	CPSILGGLAPEKDQPK, CPSILGGLAPEKDQPK, RCPSILGGLAPEKDQPK
SO-105	A5YKK6_C624	4.46519	0.317467	4.66457163059313, 4.81567215804349, 3.63584828770554, 4.74465884556441	CPSILGGLAPEKDQPK, RCPSILGGLAPEKDQPK	Ligandable
SO-43	A5YM69_C186	0.16517	NA	0.16517	YYSPCEEHPAETNQNEGAESGTIR
SO-90	A5YM69_C186	-0.279699	NA	-0.279699	YYSPCEEHPAETNQNEGAESGTIR
SO-90	A6NDG6_C193	0.369724	0.540924	-0.0127671328814607, 0.752214633963212	YLQQPGCLLVGTNMDNRLPLENGR
SO-43	A6NDG6_C217	-0.532635	0.496054	-0.181871723943397, -0.883398718648433	FIAGTGCLVR
SO-67	A6NDG6_C217	0.614522	0.409071	0.371356842797728, 0.385402571726773, 1.0868074587439	FIAGTGCLVR
SO-90	A6NDG6_C217	-0.182762	0.566303	0.443035090505547, -0.65992389798915, -0.331397815042035	FIAGTGCLVR
SO-67	A6NDG6_C243	3.40696	NA	3.40696	FIFDCVSQEYGINPER
SO-90	A6NDG6_C243	0.0894049	NA	0.0894049	FIFDCVSQEYGINPER
SO-43	A6NDG6_C297	1.27532	0.135002	1.243513958221, 1.42731578569725, 1.07339173759573, 1.35704385321826	NNQESDCVSK, TILTLTGVSTLGDVKNNQESDCVSK, TILTLTGVSTLGDVKNNQESDCVSK
SO-67	A6NDG6_C297	1.80753	1.0106	3.49626780241814, 3.07464487374635, 1.34921980155597, 1.2034053608981, 0.771210164679693, 1.1764009042445, 1.37766505967086	NNQESDCVSK, TILTLTGVSTLGDVKNNQESDCVSK, TILTLTGVSTLGDVKNNQESDCVSK, TILTLTGVSTLGDVKNNQESDCVSKK, NNQESDCVSK, TILTLTGVSTLGDVKNNQESDCVSK, TILTLTGVSTLGDVKNNQESDCVSKK
SO-90	A6NDG6_C297	0.568343	1.17026	1.33754146609601, 2.30594260839965, 1.32291810002608, 1.66077283218352, -0.611510842689141, -0.428703093453405, -0.870390142705338, -0.311861018176953	NNQESDCVSK, TILTLTGVSTLGDVKNNQESDCVSK, NNQESDCVSK, NNQESDCVSKK, TILTLTGVSTLGDVKNNQESDCVSK, TILTLTGVSTLGDVKNNQESDCVSKK
SO-105	A6NDG6_C297	3.11545	0.315132	2.15158085488244, 3.71543628605728, 3.47933325956942	TILTLTGVSTLGDVKNNQESDCVSK, TILTLTGVSTLGDVKNNQESDCVSKK, TILTLTGVSTLGDVKNNQESDCVSK	Ligandable
SO-90	A6NDG6_C35	0.26971	NA	0.26971	AQALLADVDTLLFDCDGVLWRGETAVPGAPEALR
SO-90	A6NDU8_C120,130	-0.558321	NA	-0.558321	HCNLLGDELLECLSWR
SO-105	A6NDU8_C120,130	3.2608	NA	3.2608	HCNLLGDELLECLSWRR
SO-90	A6NDU8_C179	0.189809	NA	0.189809	CPIQLNEGVSFQDLDTAK
SO-67	A6NDU8_C179	4.32193	0	4.32193	CPIQLNEGVSFQDLDTAK	Ligandable
SO-105	A6NDU8_C179	4.32193	NA	4.32193	CPIQLNEGVSFQDLDTAK
SO-90	A6NDU8_C268	1.19637	NA	1.19637	YVSVCEGPLKEQEWNTTNAK
SO-67	A6NHL2_C136	-0.322975	NA	-0.322975	KLAEQCGGLQGFLIFRSFGGGTGSGFTSLLMER
SO-105	A6NHL2_C136	0.850783	NA	0.850783	KLAEQCGGLQGFLIFRSFGGGTGSGFTSLLMER
SO-43	A6NHL2_C136	-0.441508	NA	-0.441508	KLAEQCGGLQGFLIFRSFGGGTGSGFTSLLMER
SO-67	A6NHL2_C312,322,323	-0.775402	NA	-0.775402	CDPRLGKYMACCLLYR
SO-43	A6NHR9_C1018	2.32922	NA	2.32922	IEIPSCK
SO-90	A6NHR9_C1286	4.32193	NA	4.32193	DLQNPIIVQLCDQWDNPAPVQHVK
SO-67	A6NHR9_C1286	1.09404	1.91142	2.44561897707296, -0.257531425791365	DLQNPIIVQLCDQWDNPAPVQHVK
SO-67	A6NHR9_C1433	2.77518	1.48575	4.30273429624901, 2.68771035018149, 1.33510353366641	LSTSGNRPPANAETFSCNK
SO-90	A6NHR9_C1433	0.235924	NA	0.235924	LSTSGNRPPANAETFSCNK
SO-67	A6NHR9_C1445	4.73142	NA	4.73142	IKDNDKEDGCFYFR
SO-90	A6NHR9_C1656	0.103084	0.45622	1.33085917624724, -1.00394171877702, 0.802382649250592, -0.649985086377547, 0.0361060181847803	CQVEEAR, SLFEASQQLLNEMKCQVEEAR, CQVEEAR
SO-90	A6NHR9_C1710	0.0669563	0.911052	-0.577254956663622, 0.711167540576954	SCTLPNYTK
SO-67	A6NHR9_C1710	1.90651	0.0504825	1.9422064585177, 1.87081348627956	SCTLPNYTK
SO-67	A6NHR9_C1823	1.47498	NA	1.47498	DLLTFPDNVEHCETVFGMLLGDTIILDNLDAANHYRK
SO-105	A6NHR9_C1823	1.92829	NA	1.92829	DLLTFPDNVEHCETVFGMLLGDTIILDNLDAANHYRK
SO-67	A6NHR9_C1856	1.82561	0.247526	1.85702269798, 1.56387482958644, 2.05592698075094	ITHCPTLLTR
SO-90	A6NHR9_C1856	0.827026	0.746688	1.31238790645224, 1.20148442293923, -0.0327942376555748	ITHCPTLLTR
SO-105	A6NHR9_C1856	2.25478	NA	2.25478	ITHCPTLLTR
SO-67	A6NHR9_C1899	4.32193	0	4.32193	QCLILGEQIDLLQQYR	Ligandable
SO-90	A6NHR9_C1899	-0.303532	NA	-0.303532	QCLILGEQIDLLQQYR
SO-105	A6NHR9_C1899	4.32193	NA	4.32193	QCLILGEQIDLLQQYR
SO-90	A6NHR9_C1917	-2.71412	2.04459	-4.56816615492184, -3.05289987456601, -0.521298506063619	SAVCKLDSVNKDLNSQLEYLR
SO-67	A6NHR9_C1917	-2.3687	NA	-2.3687	SAVCKLDSVNKDLNSQLEYLR
SO-105	A6NHR9_C1917	-4.21037	0.802171	-3.64314549069146, -4.77758643771206	SAVCKLDSVNKDLNSQLEYLR
SO-43	A6NHR9_C1917	-1.95496	0.112857	-2.03476607672854, -1.87516243189246	SAVCKLDSVNKDLNSQLEYLR
SO-43	A6NHR9_C1967	1.72586	NA	1.72586	KCNDSLR
SO-90	A6NHR9_C1967	-0.521878	NA	-0.521878	KCNDSLR
SO-90	A6NHR9_C1982	-0.798923	NA	-0.798923	VETTDCPVPPKR
SO-67	A6NHR9_C1982	0.718695	NA	0.718695	VETTDCPVPPKR
SO-43	A6NHR9_C1982	1.49202	NA	1.49202	VETTDCPVPPKR
SO-43	A6NHR9_C444,458	0.942715	NA	0.942715	ETYPDDPCFPSKLKDEDDEDDCFILEK
SO-90	A6NHR9_C444,458	-0.207254	NA	-0.207254	ETYPDDPCFPSKLKDEDDEDDCFILEK
SO-43	A6NHR9_C505	2.63996	NA	2.63996	GLAPIECYNR
SO-43	A6NHR9_C59,61	1.56819	NA	1.56819	ACVCQTLGISPEEK
SO-90	A6NHR9_C59,61	-1.21836	NA	-1.21836	ACVCQTLGISPEEK
SO-67	A6NHR9_C59,61	0.871799	0.120752	0.732366920642126, 0.858014015418652, 1.02501533330016	ACVCQTLGISPEEK, ACVCQTLGISPEEK, ACVCQTLGISPEEKFVITTTSRK
SO-105	A6NHR9_C59,61	1.68409	NA	1.68409	ACVCQTLGISPEEK
SO-43	A6NHR9_C897	1.34281	NA	1.34281	GPVNSCQGK
SO-67	A6NHR9_C897	1.92906	NA	1.92906	GPVNSCQGK
SO-90	A6NHR9_C897	0.81502	0.670554	1.03193100682067, 1.35026897095315, 0.0628605617842097	GPVNSCQGK
[truncated: 27,259 more rows]

## Sheet: 47
Compound	Uniprot ID_CysPosition	AA-change	Mean Log2 H/L Ratio	SD	Raw_Ratios	Peptides	Ligandable
[truncated: 299 more rows]

[truncated: 9 more sheets: 48, 49, 50, 51, 52, 53, 54, 55, 56]
