# Supplementary material for: Chemoproteogenomic stratification of the missense variant cysteinome
Source: Nat Commun. 2024 Oct 28;15:9284. doi: 10.1038/s41467-024-53520-x (PMC11519605; doi:10.1038/s41467-024-53520-x)
Supplement: Supplementary file 10 — Supplementary Data 7 [file 41467_2024_53520_MOESM10_ESM.xlsx]

## Sheet: Raw Files
Raw Filename	Figure	Description	Cell Line	Source
2022-12-28-KB-noFAIMS-MV-Heavy-BN3-val1-A1	1	H/L Biotin Validation,10:10	HEK293T	This study
2022-12-28-KB-noFAIMS-MV-Heavy-BN3-val1-A2	1	H/L Biotin Validation, 10:1	HEK293T	This study
2022-12-28-KB-noFAIMS-MV-Heavy-BN3-val1-A3	1	H/L Biotin Validation, 1:10	HEK293T	This study
2022-12-28-KB-noFAIMS-MV-Heavy-BN3-val1-A4	1	H/L Biotin Validation, 4:1	HEK293T	This study
2022-12-28-KB-noFAIMS-MV-Heavy-BN3-val1-A5	1	H/L Biotin Validation, 1:4	HEK293T	This study
2022-12-28-KB-noFAIMS-MV-Heavy-BN3-val1-A6	1	H/L Biotin Validation, 1:1	HEK293T	This study
2023-02-09-KB-noFAIMS-MV-Heavy-BN3-val1-B7	1	H/L Biotin Validation,10:10	HEK293T	This study
2023-02-09-KB-noFAIMS-MV-Heavy-BN3-val1-B8	1	H/L Biotin Validation, 10:1	HEK293T	This study
2023-02-09-KB-noFAIMS-MV-Heavy-BN3-val1-B9	1	H/L Biotin Validation, 1:10	HEK293T	This study
2023-02-09-KB-noFAIMS-MV-Heavy-BN3-val1-B10	1	H/L Biotin Validation, 4:1	HEK293T	This study
2023-02-09-KB-noFAIMS-MV-Heavy-BN3-val1-B11	1	H/L Biotin Validation, 1:4	HEK293T	This study
2023-02-09-KB-noFAIMS-MV-Heavy-BN3-val1-B12	1	H/L Biotin Validation, 1:1	HEK293T	This study
2023-02-09-KB-noFAIMS-MV-Heavy-BN3-val1-C13	1	H/L Biotin Validation,10:10	HEK293T	This study
2023-02-09-KB-noFAIMS-MV-Heavy-BN3-val1-C14	1	H/L Biotin Validation, 10:1	HEK293T	This study
2023-02-09-KB-noFAIMS-MV-Heavy-BN3-val1-C15	1	H/L Biotin Validation, 1:10	HEK293T	This study
2023-02-09-KB-noFAIMS-MV-Heavy-BN3-val1-C16	1	H/L Biotin Validation, 4:1	HEK293T	This study
2023-02-09-KB-noFAIMS-MV-Heavy-BN3-val1-C17	1	H/L Biotin Validation, 1:4	HEK293T	This study
2023-02-09-KB-noFAIMS-MV-Heavy-BN3-val1-C18	1	H/L Biotin Validation, 1:1	HEK293T	This study
2023-01-27-KB-FAIMS-minscreenBN3-tmt-sp3	S3	TMT Validation	JURKAT	This study
2023-01-27-KB-FAIMS-minscreenBN3-tmt-noacn	S3	TMT Validation	JURKAT	This study
2020-11-01-kb-70min_FAIMS_3cv_-35_-45_-55--OTIT-SY49-1-6-na-rerun	4,6	Cys-enrichment	MOLT4	Yan et al. 2021
2020-10-31-kb-70min_FAIMS_3cv_-35_-45_-55--OTIT-SY49-1-5-na	4,6	Cys-enrichment	MOLT4	Yan et al. 2021
2020-10-31-kb-70min_FAIMS_3cv_-35_-45_-55--OTIT-SY49-1-4-na	4,6	Cys-enrichment	JURKAT	Yan et al. 2021
2020-10-31-kb-70min_FAIMS_3cv_-35_-45_-55--OTIT-SY49-1-3-na	4,6	Cys-enrichment	JURKAT	Yan et al. 2021
2020-10-09-KB-70min_FAIMS_3cv_-35_-45_-55_OTIT_SY-46-4	4,6	Cys-enrichment	HEC-1B	Yan et al. 2021
2020-10-09-KB-70min_FAIMS_3cv_-35_-45_-55_OTIT_SY-46-3	4,6	Cys-enrichment	HEC-1B	Yan et al. 2021
2020-10-09-KB-70min_FAIMS_3cv_-35_-45_-55_OTIT_SY-46-2	4,6	Cys-enrichment	HCT-15	Yan et al. 2021
2020-10-09-KB-70min_FAIMS_3cv_-35_-45_-55_OTIT_SY-41-4-1	4,6	Cys-enrichment	HCT-15	Yan et al. 2021
2020-10-09-KB-70min_FAIMS_3cv_-35_-45_-55_OTIT_SY-46-1	4,6	Cys-enrichment	H661	Yan et al. 2021
2020-10-09-KB-70min_FAIMS_3cv_-35_-45_-55_OTIT_SY-41-4-2	4,6	Cys-enrichment	H661	Yan et al. 2021
2020-11-01-kb-70min_FAIMS_3cv_-35_-45_-55--OTIT-SY49-1-1-na-rerun	4,6	Cys-enrichment	H2122	Yan et al. 2021
2020-10-31-kb-70min_FAIMS_3cv_-35_-45_-55--OTIT-SY49-1-2-na	4,6	Cys-enrichment	H2122	Yan et al. 2021
2020-11-10-kb-70min_FAIMS_100micron_3cv_-35_-45_-55--OTIT_HD-4	4,6	Cys-enrichment	MEWO	This study
2020-09-06-KB-70min_FAIMS_3cv_-35_-45_-60_OTIT_HD-7	4,6	Cys-enrichment	MEWO	This study
2022-09-12-KB-FAIMS-HD-2	4,6	Cys-enrichment	MIA-PACA-2	This study
2022-09-12-KB-FAIMS-HD-1	4,6	Cys-enrichment	MIA-PACA-2	This study
2022-09-12-KB-FAIMS-HD-3	4,6	Cys-enrichment	H1437	This study
2022-09-12-KB-FAIMS-HD-4	4,6	Cys-enrichment	H1437	This study
2022-09-12-KB-FAIMS-HD-5	4,6	Cys-enrichment	H358	This study
2022-09-12-KB-FAIMS-HD-6	4,6	Cys-enrichment	H358	This study
2022-10-19-KB-FAIMS-Caco2-na-HD-2	4,6	Cys-enrichment	CACO-2	This study
2022-10-19-KB-FAIMS-Caco2-na-HD-3	4,6	Cys-enrichment	CACO-2	This study
2022-01-27-KB-HD-S1-FAIMS_UREA	6	Redox	JURKAT	Desai et al. 2022
2022-01-27-KB-HD-S2-FAIMS_UREA	6	Redox	JURKAT	Desai et al. 2022
2022-01-27-KB-HD-S3-FAIMS_UREA	6	Redox	JURKAT	Desai et al. 2022
2022-01-28-KB-HD-S1-nofaims_UREA	6	Redox	JURKAT	Desai et al. 2022
2022-01-28-KB-HD-S2-nofaims_UREA	6	Redox	JURKAT	Desai et al. 2022
2022-01-28-KB-HD-S3-nofaims_UREA	6	Redox	JURKAT	Desai et al. 2022
2022-12-29-KB-noFAIMS-MA-1	7	Unenriched proteomics	MOLT-4	This study
2022-12-29-KB-noFAIMS-MA-2	7	Unenriched proteomics	MOLT-4	This study
2022-12-29-KB-noFAIMS-MA-3	7	Unenriched proteomics	MOLT-4	This study
2022-12-29-KB-noFAIMS-MA-4	7	Unenriched proteomics	MOLT-4	This study
2022-12-29-KB-noFAIMS-MA-5	7	Unenriched proteomics	MOLT-4	This study
2022-12-29-KB-noFAIMS-MA-6	7	Unenriched proteomics	MOLT-4	This study
2022-12-29-KB-noFAIMS-MA-7	7	Unenriched proteomics	MOLT-4	This study
2022-12-29-KB-noFAIMS-MA-8	7	Unenriched proteomics	MOLT-4	This study
2022-12-31-KB-noFAIMS-MB-1	7	Unenriched proteomics	MOLT-4	This study
2022-12-31-KB-noFAIMS-MB-2	7	Unenriched proteomics	MOLT-4	This study
2022-12-31-KB-noFAIMS-MB-3	7	Unenriched proteomics	MOLT-4	This study
2022-12-31-KB-noFAIMS-MB-4	7	Unenriched proteomics	MOLT-4	This study
2022-12-31-KB-noFAIMS-MB-5	7	Unenriched proteomics	MOLT-4	This study
2022-12-31-KB-noFAIMS-MB-6	7	Unenriched proteomics	MOLT-4	This study
2022-12-31-KB-noFAIMS-MB-7	7	Unenriched proteomics	MOLT-4	This study
2022-12-31-KB-noFAIMS-MB-8	7	Unenriched proteomics	MOLT-4	This study
2023-1-2-KB-noFAIMS-MC-1	7	Unenriched proteomics	MOLT-4	This study
2023-1-2-KB-noFAIMS-MC-2	7	Unenriched proteomics	MOLT-4	This study
2023-1-2-KB-noFAIMS-MC-3	7	Unenriched proteomics	MOLT-4	This study
2023-1-2-KB-noFAIMS-MC-4	7	Unenriched proteomics	MOLT-4	This study
2023-1-2-KB-noFAIMS-MC-5	7	Unenriched proteomics	MOLT-4	This study
2023-1-2-KB-noFAIMS-MC-6	7	Unenriched proteomics	MOLT-4	This study
2023-1-2-KB-noFAIMS-MC-7	7	Unenriched proteomics	MOLT-4	This study
2023-1-2-KB-noFAIMS-MC-8	7	Unenriched proteomics	MOLT-4	This study
2023-1-2-KB-noFAIMS-HA-1	7	Unenriched proteomics	HCT-15	This study
2023-1-2-KB-noFAIMS-HA-2	7	Unenriched proteomics	HCT-15	This study
2023-1-2-KB-noFAIMS-HA-3	7	Unenriched proteomics	HCT-15	This study
2023-1-2-KB-noFAIMS-HA-4	7	Unenriched proteomics	HCT-15	This study
2023-1-2-KB-noFAIMS-HA-5	7	Unenriched proteomics	HCT-15	This study
2023-1-2-KB-noFAIMS-HA-6	7	Unenriched proteomics	HCT-15	This study
2023-1-2-KB-noFAIMS-HA-7	7	Unenriched proteomics	HCT-15	This study
2023-1-2-KB-noFAIMS-HA-8	7	Unenriched proteomics	HCT-15	This study
2022-12-30-KB-noFAIMS-HB-1	7	Unenriched proteomics	HCT-15	This study
2022-12-30-KB-noFAIMS-HB-2	7	Unenriched proteomics	HCT-15	This study
2022-12-30-KB-noFAIMS-HB-3	7	Unenriched proteomics	HCT-15	This study
2022-12-30-KB-noFAIMS-HB-4	7	Unenriched proteomics	HCT-15	This study
2022-12-30-KB-noFAIMS-HB-5	7	Unenriched proteomics	HCT-15	This study
2022-12-30-KB-noFAIMS-HB-6	7	Unenriched proteomics	HCT-15	This study
2022-12-30-KB-noFAIMS-HB-7	7	Unenriched proteomics	HCT-15	This study
2022-12-30-KB-noFAIMS-HB-8	7	Unenriched proteomics	HCT-15	This study
2023-1-1-KB-noFAIMS-HC-1	7	Unenriched proteomics	HCT-15	This study
2023-1-1-KB-noFAIMS-HC-2	7	Unenriched proteomics	HCT-15	This study
2023-1-1-KB-noFAIMS-HC-3	7	Unenriched proteomics	HCT-15	This study
2023-1-1-KB-noFAIMS-HC-4	7	Unenriched proteomics	HCT-15	This study
2023-1-1-KB-noFAIMS-HC-5	7	Unenriched proteomics	HCT-15	This study
2023-1-1-KB-noFAIMS-HC-6	7	Unenriched proteomics	HCT-15	This study
2023-1-1-KB-noFAIMS-HC-7	7	Unenriched proteomics	HCT-15	This study
2023-1-1-KB-noFAIMS-HC-8	7	Unenriched proteomics	HCT-15	This study
2022-07-09-KB-noFAIMS-HD4	8	Compound-ABPP; H=DMSO, L=KMB2	HCT-15	This study
2022-07-09-KB-noFAIMS-HD5	8	Compound-ABPP; H=DMSO, L=KMB2	HCT-15	This study
2022-07-09-KB-noFAIMS-HD6	8	Compound-ABPP; H=DMSO, L=KMB2	HCT-15	This study
2022-08-23-KB-FAIMS-HD4-0709rerun	8	Compound-ABPP; H=DMSO, L=KMB2	HCT-15	This study
2022-08-23-KB-FAIMS-HD5-0709rerun	8	Compound-ABPP; H=DMSO, L=KMB2	HCT-15	This study
2022-08-23-KB-FAIMS-HD6-0709rerun	8	Compound-ABPP; H=DMSO, L=KMB2	HCT-15	This study
2022-07-09-KB-noFAIMS-HD10	8	Compound-ABPP; H=DMSO, L=KMB2	MOLT-4	This study
2022-07-09-KB-noFAIMS-HD11	8	Compound-ABPP; H=DMSO, L=KMB2	MOLT-4	This study
2022-07-09-KB-noFAIMS-HD12	8	Compound-ABPP; H=DMSO, L=KMB2	MOLT-4	This study
2022-08-22-KB-FAIMS-HD10-0709-rerun	8	Compound-ABPP; H=DMSO, L=KMB2	MOLT-4	This study
2022-08-22-KB-FAIMS-HD11-0709-rerun	8	Compound-ABPP; H=DMSO, L=KMB2	MOLT-4	This study
2022-08-22-KB-FAIMS-HD12-0709-rerun	8	Compound-ABPP; H=DMSO, L=KMB2	MOLT-4	This study
2022-08-07-KB-noFAIMS-HD10-0709-rerun	8	Compound-ABPP; H=DMSO, L=KMB2	MOLT-4	This study
2022-08-07-KB-noFAIMS-HD11-0709-rerun	8	Compound-ABPP; H=DMSO, L=KMB2	MOLT-4	This study
2022-08-07-KB-noFAIMS-HD12-0709-rerun	8	Compound-ABPP; H=DMSO, L=KMB2	MOLT-4	This study
2022-07-09-KB-noFAIMS-HD16	8	Compound-ABPP; H=DMSO, L=KMB2	JURKAT	This study
2022-07-09-KB-noFAIMS-HD17	8	Compound-ABPP; H=DMSO, L=KMB2	JURKAT	This study
2022-07-09-KB-noFAIMS-HD18	8	Compound-ABPP; H=DMSO, L=KMB2	JURKAT	This study
2022-09-24-KB-FAIMS-HD16-0709-rerun	8	Compound-ABPP; H=DMSO, L=KMB2	JURKAT	This study
2022-09-24-KB-FAIMS-HD17-0709-rerun	8	Compound-ABPP; H=DMSO, L=KMB2	JURKAT	This study
2022-09-24-KB-FAIMS-HD18-0709-rerun	8	Compound-ABPP; H=DMSO, L=KMB2	JURKAT	This study
2021-12-14-SO-62series-01_SO-43	8	Compound-ABPP; H=DMSO, L=SO43	HCT-15	This study
2022-12-16-KB-noFAIMS-S0-2A_SO-43	8	Compound-ABPP; H=DMSO, L=SO43	HCT-15	This study
2022-12-16-KB-noFAIMS-S0-2B_SO-43	8	Compound-ABPP; H=DMSO, L=SO43	HCT-15	This study
2022-06-26-KB-noFAIMS-11HLBiotin_SO-67	8	Compound-ABPP; H=DMSO, L=SO67	HCT-15	This study
2022-12-16-KB-noFAIMS-3A_SO-67	8	Compound-ABPP; H=DMSO, L=SO67	HCT-15	This study
2022-12-16-KB-noFAIMS-3B_SO-67	8	Compound-ABPP; H=DMSO, L=SO67	HCT-15	This study
2022-12-16-KB-noFAIMS-6A_SO-105	8	Compound-ABPP; H=DMSO, L=SO105	HCT-15	This study
2022-12-16-KB-noFAIMS-6B_SO-105	8	Compound-ABPP; H=DMSO, L=SO105	HCT-15	This study
2022-06-26-KB-noFAIMS-11HLBiotin_SO-90	8	Compound-ABPP; H=DMSO, L=SO90	HCT-15	This study
2022-07-06-KB-noFAIMS-HLisoTOPSO3CID_SO-90	8	Compound-ABPP; H=DMSO, L=SO90	HCT-15	This study
2022-07-15-KB-noFAIMS-HL_ABPP_SO-90	8	Compound-ABPP; H=DMSO, L=SO90	HCT-15	This study
