# Supplementary material for: Chemoproteogenomic stratification of the missense variant cysteinome
Source: Nat Commun. 2024 Oct 28;15:9284. doi: 10.1038/s41467-024-53520-x (PMC11519605; doi:10.1038/s41467-024-53520-x)
Supplement: Supplementary file 13 — Source Data [file 41467_2024_53520_MOESM13_ESM.xlsx]

## Sheet: 1C
Ratio Combination	Search-Type	Mean Log2 H/L Ratio
[10:10]	Reference	0.0776746
[10:10]	Reference	0.799561
[10:10]	Reference	0.67016
[10:10]	Reference	-0.176862
[10:10]	Reference	0.546578
[10:10]	Reference	-0.248249
[10:10]	Reference	0.117889
[10:10]	Reference	-1.47176
[10:10]	Reference	0.00807706
[10:10]	Reference	0.134106
[10:10]	Reference	-0.116332
[10:10]	Reference	-0.0338301
[10:10]	Reference	-0.112022
[10:10]	Reference	-0.761985
[10:10]	Reference	-1.01069
[10:10]	Reference	0.0537355
[10:10]	Reference	0.297476
[10:10]	Reference	-0.0524008
[10:10]	Reference	0.203523
[10:10]	Reference	-0.0606053
[10:10]	Reference	-0.0976107
[10:10]	Reference	0.0521038
[10:10]	Reference	0.692992
[10:10]	Reference	0.17124
[10:10]	Reference	0.0354435
[10:10]	Reference	0.631918
[10:10]	Reference	0.795677
[10:10]	Reference	0.831913
[10:10]	Reference	0.311186
[10:10]	Reference	0.819472
[10:10]	Reference	-0.19888
[10:10]	Reference	0.490352
[10:10]	Reference	0.247473
[10:10]	Reference	-0.112665
[10:10]	Reference	-0.272989
[10:10]	Reference	-1.84102
[10:10]	Reference	-0.312017
[10:10]	Reference	0.0499515
[10:10]	Reference	-0.0169512
[10:10]	Reference	0.382922
[10:10]	Reference	0.24788
[10:10]	Reference	-0.126377
[10:10]	Reference	-0.135234
[10:10]	Reference	0.14249
[10:10]	Reference	-0.0118945
[10:10]	Reference	0.119634
[10:10]	Reference	-0.134683
[10:10]	Reference	0.311244
[10:10]	Reference	-0.0217534
[10:10]	Reference	-0.217039
[10:10]	Reference	-0.244782
[10:10]	Reference	0.0191317
[10:10]	Reference	-0.230721
[10:10]	Reference	-0.723544
[10:10]	Reference	0.146757
[10:10]	Reference	-0.0078147
[10:10]	Reference	-0.587439
[10:10]	Reference	-0.0303164
[10:10]	Reference	-0.0693096
[10:10]	Reference	-0.0246215
[10:10]	Reference	-0.195966
[10:10]	Reference	0.132682
[10:10]	Reference	0.117977
[10:10]	Reference	0.168212
[10:10]	Reference	-0.0129351
[10:10]	Reference	0.390898
[10:10]	Reference	0.188657
[10:10]	Reference	0.0260217
[10:10]	Reference	-0.325834
[10:10]	Reference	0.254414
[10:10]	Reference	-1.70155
[10:10]	Reference	-0.392315
[10:10]	Reference	-0.393224
[10:10]	Reference	0.452216
[10:10]	Reference	-0.0225817
[10:10]	Reference	-0.335662
[10:10]	Reference	-0.0802079
[10:10]	Reference	0.542353
[10:10]	Reference	0.243213
[10:10]	Reference	0.661135
[10:10]	Reference	-0.0947081
[10:10]	Reference	1.40552
[10:10]	Reference	-0.0753557
[10:10]	Reference	0.170999
[10:10]	Reference	0.124021
[10:10]	Reference	-0.00598257
[10:10]	Reference	-0.0784358
[10:10]	Reference	0.264359
[10:10]	Reference	-2.15697
[10:10]	Reference	-0.79727
[10:10]	Reference	0.0228023
[10:10]	Reference	0.08049
[10:10]	Reference	1.56959
[10:10]	Reference	-0.016836
[10:10]	Reference	-0.911219
[10:10]	Reference	-0.807893
[10:10]	Reference	0.0581873
[10:10]	Reference	-0.985902
[10:10]	Reference	-0.0359597
[10:10]	Reference	0.00274525
[10:10]	Reference	0.297105
[10:10]	Reference	0.194588
[10:10]	Reference	0.989686
[10:10]	Reference	-0.405963
[10:10]	Reference	0.707422
[10:10]	Reference	1.61491
[10:10]	Reference	-0.332441
[10:10]	Reference	0.603159
[10:10]	Reference	-1.30859
[10:10]	Reference	0.187665
[10:10]	Reference	-0.0812689
[10:10]	Reference	0.263913
[10:10]	Reference	0.120922
[10:10]	Reference	0.303814
[10:10]	Reference	-0.425258
[10:10]	Reference	0.0921975
[10:10]	Reference	-0.147654
[10:10]	Reference	-0.0854458
[10:10]	Reference	-0.118584
[10:10]	Reference	-0.633323
[10:10]	Reference	0.0938084
[10:10]	Reference	-0.0991316
[10:10]	Reference	0.390743
[10:10]	Reference	0.125182
[10:10]	Reference	-0.0070779
[10:10]	Reference	-0.108361
[10:10]	Reference	0.123478
[10:10]	Reference	0.22598
[10:10]	Reference	-0.862663
[10:10]	Reference	-1.19302
[10:10]	Reference	0.0707178
[10:10]	Reference	0.111097
[10:10]	Reference	0.199579
[10:10]	Reference	0.173351
[10:10]	Reference	0.32348
[10:10]	Reference	0.0261169
[10:10]	Reference	0.136897
[10:10]	Reference	0.421029
[10:10]	Reference	4.05685
[10:10]	Reference	-0.00515798
[10:10]	Reference	0.748379
[10:10]	Reference	0.374344
[10:10]	Reference	-0.571599
[10:10]	Reference	1.42247
[10:10]	Reference	0.521448
[10:10]	Reference	0.457342
[10:10]	Reference	0.173691
[10:10]	Reference	-0.691262
[10:10]	Reference	-0.0222719
[10:10]	Reference	0.136259
[10:10]	Reference	-0.0531052
[10:10]	Reference	0.0459977
[10:10]	Reference	0.127573
[10:10]	Reference	0.517558
[10:10]	Reference	0.25795
[10:10]	Reference	0.0494432
[10:10]	Reference	-0.12236
[10:10]	Reference	-0.224233
[10:10]	Reference	0.102521
[10:10]	Reference	-0.0649564
[10:10]	Reference	0.554364
[10:10]	Reference	0.701302
[10:10]	Reference	-2.90167
[10:10]	Reference	-0.155156
[10:10]	Reference	0.6202
[10:10]	Reference	0.204706
[10:10]	Reference	0.300532
[10:10]	Reference	-0.263746
[10:10]	Reference	0.166989
[10:10]	Reference	0.172433
[10:10]	Reference	-1.42751
[10:10]	Reference	0.195497
[10:10]	Reference	-0.580989
[10:10]	Reference	-0.432728
[10:10]	Reference	-0.384868
[10:10]	Reference	0.209304
[10:10]	Reference	0.597616
[10:10]	Reference	0.485804
[10:10]	Reference	-0.344714
[10:10]	Reference	0.524405
[10:10]	Reference	0.241436
[10:10]	Reference	-0.412214
[10:10]	Reference	-0.142431
[10:10]	Reference	-0.644914
[10:10]	Reference	0.0720824
[10:10]	Reference	0.0250958
[10:10]	Reference	-0.0922691
[10:10]	Reference	-0.348277
[10:10]	Reference	0.126923
[10:10]	Reference	-0.0417515
[10:10]	Reference	-0.453132
[10:10]	Reference	0.086102
[10:10]	Reference	0.0593726
[10:10]	Reference	0.471433
[10:10]	Reference	0.397219
[10:10]	Reference	-0.684261
[10:10]	Reference	0.120752
[10:10]	Reference	0.286342
[10:10]	Reference	0.375193
[10:10]	Reference	-0.749608
[10:10]	Reference	-0.815635
[10:10]	Reference	0.172111
[10:10]	Reference	3.16008
[10:10]	Reference	-0.370171
[10:10]	Reference	-0.0875662
[10:10]	Reference	-1.42503
[10:10]	Reference	-0.178062
[10:10]	Reference	0.591763
[10:10]	Reference	0.0828925
[10:10]	Reference	0.220678
[10:10]	Reference	1.59249
[10:10]	Reference	-0.0821865
[10:10]	Reference	0.730627
[10:10]	Reference	0.175479
[10:10]	Reference	0.889863
[10:10]	Reference	0.461483
[10:10]	Reference	-3.47518
[10:10]	Reference	0.459415
[10:10]	Reference	-1.05579
[10:10]	Reference	0.207785
[10:10]	Reference	0.0273044
[10:10]	Reference	0.381034
[10:10]	Reference	0.988415
[10:10]	Reference	0.130159
[10:10]	Reference	-0.00285535
[10:10]	Reference	0.0385029
[10:10]	Reference	0.245721
[10:10]	Reference	0.26166
[10:10]	Reference	0.034984
[10:10]	Reference	0.164372
[10:10]	Reference	0.634483
[10:10]	Reference	1.07353
[10:10]	Reference	0.0618423
[10:10]	Reference	0.132244
[10:10]	Reference	-0.0292406
[10:10]	Reference	0.921514
[10:10]	Reference	0.0932397
[10:10]	Reference	0.0707337
[10:10]	Reference	0.457906
[10:10]	Reference	2.03851
[10:10]	Reference	-0.0883303
[10:10]	Reference	-0.163412
[10:10]	Reference	-0.90665
[10:10]	Reference	0.722545
[10:10]	Reference	-0.0798269
[10:10]	Reference	0.242682
[10:10]	Reference	-0.263829
[10:10]	Reference	0.128444
[10:10]	Reference	0.142953
[10:10]	Reference	0.280351
[10:10]	Reference	-0.183206
[10:10]	Reference	-0.315764
[10:10]	Reference	0.362704
[10:10]	Reference	-0.190245
[10:10]	Reference	-0.268647
[10:10]	Reference	-0.176526
[10:10]	Reference	-0.0593033
[10:10]	Reference	0.914246
[10:10]	Reference	-0.251137
[10:10]	Reference	0.120204
[10:10]	Reference	-0.337821
[10:10]	Reference	-0.0607453
[10:10]	Reference	-1.08982
[10:10]	Reference	0.557555
[10:10]	Reference	0.847658
[10:10]	Reference	-0.014082
[10:10]	Reference	0.00217917
[10:10]	Reference	0.32478
[10:10]	Reference	0.16846
[10:10]	Reference	0.616164
[10:10]	Reference	0.602483
[10:10]	Reference	0.0745261
[10:10]	Reference	-0.155771
[10:10]	Reference	-0.137395
[10:10]	Reference	-0.0260069
[10:10]	Reference	0.0711458
[10:10]	Reference	1.22409
[10:10]	Reference	-0.0271647
[10:10]	Reference	1.59375
[10:10]	Reference	-0.663702
[10:10]	Reference	-0.228034
[10:10]	Reference	-0.512001
[10:10]	Reference	-0.00688134
[10:10]	Reference	-0.197239
[10:10]	Reference	-0.321235
[10:10]	Reference	-0.0289156
[10:10]	Reference	-0.246622
[10:10]	Reference	-0.253886
[10:10]	Reference	0.515926
[10:10]	Reference	-1.82362
[10:10]	Reference	-0.60872
[10:10]	Reference	-0.300669
[10:10]	Reference	0.174071
[10:10]	Reference	-0.0920601
[10:10]	Reference	-0.631697
[10:10]	Reference	-0.329449
[10:10]	Reference	0.424572
[10:10]	Reference	-0.154635
[10:10]	Reference	1.73631
[10:10]	Reference	0.330923
[10:10]	Reference	0.446179
[10:10]	Reference	-0.0382965
[10:10]	Reference	0.029252
[10:10]	Reference	-0.0817543
[10:10]	Reference	0.0560656
[10:10]	Reference	0.234917
[10:10]	Reference	-0.0509131
[10:10]	Reference	-0.797535
[10:10]	Reference	0.101556
[10:10]	Reference	-0.0743304
[10:10]	Reference	-0.125904
[10:10]	Reference	1.10979
[10:10]	Reference	-0.107785
[10:10]	Reference	-0.374398
[10:10]	Reference	-0.911447
[10:10]	Reference	0.180158
[10:10]	Reference	1.2945
[10:10]	Reference	0.100515
[10:10]	Reference	0.385491
[10:10]	Reference	0.509987
[10:10]	Reference	-0.303105
[10:10]	Reference	-0.0730125
[10:10]	Reference	0.092224
[10:10]	Reference	0.110457
[10:10]	Reference	-0.241079
[10:10]	Reference	0.452489
[10:10]	Reference	0.293854
[10:10]	Reference	0.242948
[10:10]	Reference	-0.351189
[10:10]	Reference	-1.7211
[10:10]	Reference	0.408642
[10:10]	Reference	-0.158615
[10:10]	Reference	0.188245
[10:10]	Reference	0.178616
[10:10]	Reference	-0.0423672
[10:10]	Reference	0.292403
[10:10]	Reference	0.187853
[10:10]	Reference	0.0614673
[10:10]	Reference	0.211023
[10:10]	Reference	0.273159
[10:10]	Reference	0.757954
[10:10]	Reference	1.08425
[10:10]	Reference	-0.0316859
[10:10]	Reference	0.189198
[10:10]	Reference	-0.0640977
[10:10]	Reference	0.0360714
[10:10]	Reference	0.171345
[10:10]	Reference	-0.110381
[10:10]	Reference	0.740786
[10:10]	Reference	-0.399935
[10:10]	Reference	0.151772
[10:10]	Reference	-0.0772196
[10:10]	Reference	1.46366
[10:10]	Reference	0.111133
[10:10]	Reference	-0.00700678
[10:10]	Reference	0.518372
[10:10]	Reference	0.158097
[10:10]	Reference	0.11896
[10:10]	Reference	0.346779
[10:10]	Reference	0.336327
[10:10]	Reference	1.61467
[10:10]	Reference	-0.0371845
[10:10]	Reference	0.114902
[10:10]	Reference	-1.22654
[10:10]	Reference	2.2146
[10:10]	Reference	0.540699
[10:10]	Reference	0.0856453
[10:10]	Reference	0.470222
[10:10]	Reference	-0.20157
[10:10]	Reference	0.677347
[10:10]	Reference	0.035409
[10:10]	Reference	0.122309
[10:10]	Reference	-0.078564
[10:10]	Reference	-0.525989
[10:10]	Reference	0.0617065
[10:10]	Reference	-0.25038
[10:10]	Reference	1.39378
[10:10]	Reference	0.317773
[10:10]	Reference	0.385423
[10:10]	Reference	0.256058
[10:10]	Reference	-0.159902
[10:10]	Reference	-0.238878
[10:10]	Reference	-0.0335281
[10:10]	Reference	0.0706061
[10:10]	Reference	0.16961
[10:10]	Reference	0.912781
[10:10]	Reference	0.0429858
[10:10]	Reference	0.0512757
[10:10]	Reference	-0.218602
[10:10]	Reference	0.516906
[10:10]	Reference	-0.0139244
[10:10]	Reference	-0.365392
[10:10]	Reference	-0.429277
[10:10]	Reference	0.393936
[10:10]	Reference	-0.196849
[10:10]	Reference	0.371123
[10:10]	Reference	-0.255502
[10:10]	Reference	-0.265426
[10:10]	Reference	-0.113677
[10:10]	Reference	0.360787
[10:10]	Reference	-0.198808
[10:10]	Reference	0.398837
[10:10]	Reference	0.258674
[10:10]	Reference	0.0138077
[10:10]	Reference	0.134756
[10:10]	Reference	1.19371
[10:10]	Reference	0.2547
[10:10]	Reference	0.4387
[10:10]	Reference	0.225562
[10:10]	Reference	-1.12744
[10:10]	Reference	0.0116457
[10:10]	Reference	-0.179332
[10:10]	Reference	-0.181601
[10:10]	Reference	0.137949
[10:10]	Reference	0.160609
[10:10]	Reference	0.19059
[10:10]	Reference	-0.226978
[10:10]	Reference	-0.0311152
[10:10]	Reference	-0.27502
[10:10]	Reference	0.448908
[10:10]	Reference	0.157256
[10:10]	Reference	0.436493
[10:10]	Reference	0.175277
[10:10]	Reference	-0.370493
[10:10]	Reference	0.43343
[10:10]	Reference	0.166026
[10:10]	Reference	0.231142
[10:10]	Reference	-0.170203
[10:10]	Reference	-0.421093
[10:10]	Reference	-0.134289
[10:10]	Reference	1.44535
[10:10]	Reference	-0.159361
[10:10]	Reference	0.465933
[10:10]	Reference	-0.473949
[10:10]	Reference	-0.581485
[10:10]	Reference	-0.151948
[10:10]	Reference	-0.240944
[10:10]	Reference	0.0438876
[10:10]	Reference	0.044218
[10:10]	Reference	0.676323
[10:10]	Reference	0.0475589
[10:10]	Reference	0.216964
[10:10]	Reference	-1.04747
[10:10]	Reference	0.12826
[10:10]	Reference	0.0469627
[10:10]	Reference	0.575486
[10:10]	Reference	-0.154469
[10:10]	Reference	0.422331
[10:10]	Reference	0.941612
[10:10]	Reference	-0.417222
[10:10]	Reference	0.311007
[10:10]	Reference	-0.102153
[10:10]	Reference	-0.245302
[10:10]	Reference	-0.0483789
[10:10]	Reference	0.026892
[10:10]	Reference	0.16131
[10:10]	Reference	0.118603
[10:10]	Reference	0.171363
[10:10]	Reference	0.129961
[10:10]	Reference	-0.29468
[10:10]	Reference	0.00647405
[10:10]	Reference	-0.472462
[10:10]	Reference	-0.12992
[10:10]	Reference	0.370935
[10:10]	Reference	-0.131184
[10:10]	Reference	-0.0536846
[10:10]	Reference	-3.11303
[10:10]	Reference	1.56786
[10:10]	Reference	0.359002
[10:10]	Reference	0.3335
[10:10]	Reference	-1.10659
[10:10]	Reference	-0.0986982
[10:10]	Reference	0.0783812
[10:10]	Reference	0.508287
[10:10]	Reference	0.553584
[10:10]	Reference	-0.601676
[10:10]	Reference	-0.672671
[10:10]	Reference	0.485116
[10:10]	Reference	0.500659
[10:10]	Reference	0.259786
[10:10]	Reference	-0.0400368
[10:10]	Reference	0.112985
[10:10]	Reference	0.236167
[10:10]	Reference	0.0565179
[10:10]	Reference	0.203402
[10:10]	Reference	0.372485
[10:10]	Reference	-0.171943
[10:10]	Reference	-0.18593
[10:10]	Reference	0.181893
[10:10]	Reference	-0.166791
[10:10]	Reference	0.116492
[10:10]	Reference	-0.382298
[10:10]	Reference	-0.442983
[10:10]	Reference	-0.037947
[10:10]	Reference	-0.0294088
[10:10]	Reference	0.00934001
[10:10]	Reference	-0.367474
[10:10]	Reference	0.30165
[10:10]	Reference	0.913253
[10:10]	Reference	-0.199249
[10:10]	Reference	0.222576
[10:10]	Reference	0.160931
[10:10]	Reference	0.213837
[10:10]	Reference	-0.0532857
[10:10]	Reference	0.0755782
[10:10]	Reference	-0.117392
[10:10]	Reference	0.884991
[10:10]	Reference	-0.00573915
[10:10]	Reference	0.957474
[10:10]	Reference	-2.29485
[10:10]	Reference	0.152646
[10:10]	Reference	0.228603
[10:10]	Reference	-0.0971826
[10:10]	Reference	0.281427
[10:10]	Reference	-0.0815311
[10:10]	Reference	-0.174947
[10:10]	Reference	0.0554608
[10:10]	Reference	0.0252623
[10:10]	Reference	1.3359
[10:10]	Reference	-0.00441768
[10:10]	Reference	-1.52276
[10:10]	Reference	-0.0332604
[10:10]	Reference	0.204593
[10:10]	Reference	0.111058
[10:10]	Reference	-0.00694258
[10:10]	Reference	0.598072
[10:10]	Reference	0.341067
[10:10]	Reference	0.14516
[10:10]	Reference	0.116871
[10:10]	Reference	-0.415555
[10:10]	Reference	2.41483
[10:10]	Reference	-0.734063
[10:10]	Reference	0.122845
[10:10]	Reference	0.0080292
[10:10]	Reference	0.369996
[10:10]	Reference	0.761536
[10:10]	Reference	0.0776477
[10:10]	Reference	0.0119572
[10:10]	Reference	0.217939
[10:10]	Reference	2.04961
[10:10]	Reference	0.0273709
[10:10]	Reference	-0.0370398
[10:10]	Reference	0.0457857
[10:10]	Reference	-0.557568
[10:10]	Reference	-0.00669568
[10:10]	Reference	-0.00957633
[10:10]	Reference	-0.162788
[10:10]	Reference	0.198914
[10:10]	Reference	-0.0584907
[10:10]	Reference	-0.0362127
[10:10]	Reference	-0.100268
[10:10]	Reference	0.592429
[10:10]	Reference	0.155107
[10:10]	Reference	0.0247457
[10:10]	Reference	0.508968
[10:10]	Reference	-0.417034
[10:10]	Reference	0.821064
[10:10]	Reference	-0.263427
[10:10]	Reference	-1.08734
[10:10]	Reference	0.077874
[10:10]	Reference	0.128405
[10:10]	Reference	0.0491112
[10:10]	Reference	-0.736166
[10:10]	Reference	-0.320267
[10:10]	Reference	-0.223425
[10:10]	Reference	0.0370417
[10:10]	Reference	-0.294902
[10:10]	Reference	0.235574
[10:10]	Reference	0.124717
[10:10]	Reference	-0.456476
[10:10]	Reference	0.419177
[10:10]	Reference	0.344006
[10:10]	Reference	0.52121
[10:10]	Reference	0.0233161
[10:10]	Reference	-0.594288
[10:10]	Reference	-0.350666
[10:10]	Reference	0.128703
[10:10]	Reference	0.200738
[10:10]	Reference	0.617971
[10:10]	Reference	0.624585
[10:10]	Reference	-0.193415
[10:10]	Reference	1.03814
[10:10]	Reference	-0.0383924
[10:10]	Reference	-0.00978656
[10:10]	Reference	0.0923223
[10:10]	Reference	-0.351664
[10:10]	Reference	0.293585
[10:10]	Reference	-0.477686
[10:10]	Reference	-0.267924
[10:10]	Reference	0.483261
[10:10]	Reference	-0.589373
[10:10]	Reference	0.271427
[10:10]	Reference	-0.0213868
[10:10]	Reference	0.00614385
[10:10]	Reference	1.68196
[10:10]	Reference	0.0749267
[10:10]	Reference	-0.140642
[10:10]	Reference	-0.0656214
[10:10]	Reference	0.620659
[10:10]	Reference	0.0268061
[10:10]	Reference	0.0844935
[10:10]	Reference	0.00806263
[10:10]	Reference	-0.143465
[10:10]	Reference	0.265502
[10:10]	Reference	0.0272749
[10:10]	Reference	-0.00997737
[10:10]	Reference	-0.079351
[10:10]	Reference	0.0101791
[10:10]	Reference	-0.132279
[10:10]	Reference	-1.02751
[10:10]	Reference	0.143811
[10:10]	Reference	-0.444309
[10:10]	Reference	-0.0181791
[10:10]	Reference	0.116545
[10:10]	Reference	-0.256949
[10:10]	Reference	0.625365
[10:10]	Reference	-1.74864
[10:10]	Reference	-0.139082
[10:10]	Reference	-0.540662
[10:10]	Reference	-0.196508
[10:10]	Reference	1.24406
[10:10]	Reference	-0.227139
[10:10]	Reference	0.642545
[10:10]	Reference	-0.80658
[10:10]	Reference	0.154172
[10:10]	Reference	0.226787
[10:10]	Reference	-1.53068
[10:10]	Reference	-0.314949
[10:10]	Reference	-0.349424
[10:10]	Reference	-1.11699
[10:10]	Reference	-0.996991
[10:10]	Reference	1.58401
[10:10]	Reference	-0.226494
[10:10]	Reference	-0.785605
[10:10]	Reference	0.624927
[10:10]	Reference	0.33533
[10:10]	Reference	-0.27042
[10:10]	Reference	0.0680738
[10:10]	Reference	0.0914225
[10:10]	Reference	-0.378058
[10:10]	Reference	0.61612
[10:10]	Reference	-1.8799
[10:10]	Reference	0.122016
[10:10]	Reference	-0.52651
[10:10]	Reference	0.151945
[10:10]	Reference	0.210711
[10:10]	Reference	-0.362454
[10:10]	Reference	-0.027473
[10:10]	Reference	0.638092
[10:10]	Reference	-0.366803
[10:10]	Reference	0.425363
[10:10]	Reference	-2.94845
[10:10]	Reference	0.0761416
[10:10]	Reference	0.218364
[10:10]	Reference	0.136228
[10:10]	Reference	0.312586
[10:10]	Reference	-0.0594925
[10:10]	Reference	0.0199987
[10:10]	Reference	1.86973
[10:10]	Reference	-0.355198
[10:10]	Reference	0.379494
[10:10]	Reference	-0.0331048
[10:10]	Reference	0.444022
[10:10]	Reference	-0.2078
[10:10]	Reference	0.0294266
[10:10]	Reference	0.117902
[10:10]	Reference	0.0551442
[10:10]	Reference	-0.334813
[10:10]	Reference	0.0232506
[10:10]	Reference	-0.0447816
[10:10]	Reference	0.142394
[10:10]	Reference	0.214904
[10:10]	Reference	0.233455
[10:10]	Reference	-0.172606
[10:10]	Reference	-0.68449
[10:10]	Reference	1.44078
[10:10]	Reference	0.0156102
[10:10]	Reference	0.34439
[10:10]	Reference	-0.0998547
[10:10]	Reference	0.243553
[10:10]	Reference	0.746588
[10:10]	Reference	0.228332
[10:10]	Reference	-1.13746
[10:10]	Reference	-0.310165
[10:10]	Reference	0.301736
[10:10]	Reference	-0.00705263
[10:10]	Reference	0.158726
[10:10]	Reference	-0.110344
[10:10]	Reference	0.323404
[10:10]	Reference	-0.413383
[10:10]	Reference	-0.388987
[10:10]	Reference	-0.905114
[10:10]	Reference	-0.191323
[10:10]	Reference	-0.523821
[10:10]	Reference	0.747371
[10:10]	Reference	-0.964488
[10:10]	Reference	0.175936
[10:10]	Reference	0.423362
[10:10]	Reference	0.0185372
[10:10]	Reference	1.27857
[10:10]	Reference	-0.185738
[10:10]	Reference	0.194487
[10:10]	Reference	0.00532211
[10:10]	Reference	2.05527
[10:10]	Reference	-0.159033
[10:10]	Reference	-0.219786
[10:10]	Reference	-0.337567
[10:10]	Reference	0.199897
[10:10]	Reference	1.57322
[10:10]	Reference	1.08045
[10:10]	Reference	-0.0267245
[10:10]	Reference	0.130963
[10:10]	Reference	0.015655
[10:10]	Reference	-0.14209
[10:10]	Reference	0.0476612
[10:10]	Reference	0.191549
[10:10]	Reference	-0.330571
[10:10]	Reference	-0.18727
[10:10]	Reference	-0.195197
[10:10]	Reference	-0.763937
[10:10]	Reference	0.0944599
[10:10]	Reference	0.0942371
[10:10]	Reference	0.00251432
[10:10]	Reference	-0.212865
[10:10]	Reference	-0.0867141
[10:10]	Reference	-0.00755735
[10:10]	Reference	0.083313
[10:10]	Reference	0.734649
[10:10]	Reference	-0.367439
[10:10]	Reference	0.26525
[10:10]	Reference	-0.040977
[10:10]	Reference	0.195846
[10:10]	Reference	0.500322
[10:10]	Reference	0.35453
[10:10]	Reference	-0.526553
[10:10]	Reference	-0.313722
[10:10]	Reference	-0.0284484
[10:10]	Reference	1.4569
[10:10]	Reference	0.220202
[10:10]	Reference	1.58473
[10:10]	Reference	-0.709274
[10:10]	Reference	-0.43805
[10:10]	Reference	0.0465062
[10:10]	Reference	0.105998
[10:10]	Reference	0.177617
[10:10]	Reference	-1.62247
[10:10]	Reference	0.0821913
[10:10]	Reference	0.255614
[10:10]	Reference	0.194873
[10:10]	Reference	-0.178404
[10:10]	Reference	-0.316884
[10:10]	Reference	-0.073271
[10:10]	Reference	-0.0895844
[10:10]	Reference	0.0974969
[10:10]	Reference	-0.00184622
[10:10]	Reference	0.930264
[10:10]	Reference	0.256848
[10:10]	Reference	-0.0646852
[10:10]	Reference	-0.406092
[10:10]	Reference	0.183337
[10:10]	Reference	0.322304
[10:10]	Reference	0.481637
[10:10]	Reference	0.500955
[10:10]	Reference	-0.0340808
[10:10]	Reference	-0.339022
[10:10]	Reference	-0.192602
[10:10]	Reference	0.665206
[10:10]	Reference	-0.127533
[10:10]	Reference	0.141224
[10:10]	Reference	-0.12043
[10:10]	Reference	-0.017497
[10:10]	Reference	-0.00647773
[10:10]	Reference	-0.0273318
[10:10]	Reference	1.2175
[10:10]	Reference	0.255222
[10:10]	Reference	0.107791
[10:10]	Reference	1.24072
[10:10]	Reference	0.16259
[10:10]	Reference	1.30417
[10:10]	Reference	0.191054
[10:10]	Reference	0.174163
[10:10]	Reference	0.259605
[10:10]	Reference	0.128062
[10:10]	Reference	-0.202091
[10:10]	Reference	-0.169046
[10:10]	Reference	-0.0315879
[10:10]	Reference	0.352582
[10:10]	Reference	0.288929
[10:10]	Reference	0.305075
[10:10]	Reference	0.0752377
[10:10]	Reference	0.0583265
[10:10]	Reference	0.0609059
[10:10]	Reference	0.0253511
[10:10]	Reference	1.31918
[10:10]	Reference	-0.205342
[10:10]	Reference	0.0386007
[10:10]	Reference	-1.47584
[10:10]	Reference	-0.686482
[10:10]	Reference	-0.396869
[10:10]	Reference	0.962104
[10:10]	Reference	-0.101387
[10:10]	Reference	-0.112474
[10:10]	Reference	0.44129
[10:10]	Reference	-0.482932
[10:10]	Reference	-0.0341024
[10:10]	Reference	-2.22953
[10:10]	Reference	0.211193
[10:10]	Reference	-0.0961043
[10:10]	Reference	-0.223542
[10:10]	Reference	1.19805
[10:10]	Reference	0.209399
[10:10]	Reference	0.73032
[10:10]	Reference	0.0801605
[10:10]	Reference	-0.118016
[10:10]	Reference	-0.162579
[10:10]	Reference	0.176255
[10:10]	Reference	-0.281671
[10:10]	Reference	-0.147888
[10:10]	Reference	-0.056552
[10:10]	Reference	-0.236069
[10:10]	Reference	0.0835123
[10:10]	Reference	0.175559
[10:10]	Reference	-0.0143311
[10:10]	Reference	0.293194
[10:10]	Reference	-0.476573
[10:10]	Reference	0.233708
[10:10]	Reference	4.18008
[10:10]	Reference	-0.895589
[10:10]	Reference	0.313337
[10:10]	Reference	0.217899
[10:10]	Reference	0.533884
[10:10]	Reference	-0.251983
[10:10]	Reference	-0.168136
[10:10]	Reference	0.251479
[10:10]	Reference	0.018828
[10:10]	Reference	0.119763
[10:10]	Reference	0.492742
[10:10]	Reference	-0.299731
[10:10]	Reference	1.53212
[10:10]	Reference	0.0780965
[10:10]	Reference	0.378677
[10:10]	Reference	0.00170853
[10:10]	Reference	-0.028604
[10:10]	Reference	-0.386525
[10:10]	Reference	-0.0626443
[10:10]	Reference	0.337187
[10:10]	Reference	0.275781
[10:10]	Reference	-0.0130713
[10:10]	Reference	0.039781
[10:10]	Reference	-1.7334
[10:10]	Reference	0.0124578
[10:10]	Reference	-0.275736
[10:10]	Reference	-0.74854
[10:10]	Reference	-0.257383
[10:10]	Reference	0.102278
[10:10]	Reference	0.17673
[10:10]	Reference	-0.165388
[10:10]	Reference	-0.469958
[10:10]	Reference	0.35947
[10:10]	Reference	0.206769
[10:10]	Reference	0.245447
[10:10]	Reference	-0.422396
[10:10]	Reference	-0.191258
[10:10]	Reference	0.346274
[10:10]	Reference	0.0217724
[10:10]	Reference	-0.109901
[10:10]	Reference	-0.122858
[10:10]	Reference	0.103759
[10:10]	Reference	0.0199269
[10:10]	Reference	-0.177609
[10:10]	Reference	0.186982
[10:10]	Reference	1.01101
[10:10]	Reference	-0.104354
[10:10]	Reference	-0.142604
[10:10]	Reference	0.829011
[10:10]	Reference	-0.40206
[10:10]	Reference	0.106803
[10:10]	Reference	0.182092
[10:10]	Reference	-0.144077
[10:10]	Reference	0.306634
[10:10]	Reference	-0.123816
[10:10]	Reference	-1.10836
[10:10]	Reference	0.0449699
[10:10]	Reference	-0.720696
[10:10]	Reference	-0.0600735
[10:10]	Reference	0.146568
[10:10]	Reference	0.195257
[10:10]	Reference	0.0200607
[10:10]	Reference	-1.01287
[10:10]	Reference	-0.22409
[10:10]	Reference	0.180225
[10:10]	Reference	0.143048
[10:10]	Reference	-0.381634
[10:10]	Reference	0.158204
[10:10]	Reference	-0.312347
[10:10]	Reference	-0.258848
[10:10]	Reference	0.0952943
[10:10]	Reference	-0.181725
[10:10]	Reference	-0.0903167
[10:10]	Reference	0.0381269
[10:10]	Reference	0.00292726
[10:10]	Reference	0.173489
[10:10]	Reference	0.508727
[10:10]	Reference	0.0408223
[10:10]	Reference	-0.194675
[10:10]	Reference	0.288024
[10:10]	Reference	0.171068
[10:10]	Reference	-0.436108
[10:10]	Reference	-0.470665
[10:10]	Reference	0.230631
[10:10]	Reference	-0.290376
[10:10]	Reference	0.0256082
[10:10]	Reference	-0.025194
[10:10]	Reference	0.750406
[10:10]	Reference	-0.111085
[10:10]	Reference	-0.351936
[10:10]	Reference	0.235051
[10:10]	Reference	-0.176781
[10:10]	Reference	-1.80862
[10:10]	Reference	-0.111335
[10:10]	Reference	0.343233
[10:10]	Reference	-0.089411
[10:10]	Reference	0.114282
[10:10]	Reference	0.134027
[10:10]	Reference	-0.117158
[10:10]	Reference	-0.266628
[10:10]	Reference	-0.254092
[10:10]	Reference	0.726929
[10:10]	Reference	-0.356549
[10:10]	Reference	0.137518
[10:10]	Reference	0.303698
[10:10]	Reference	-0.13813
[10:10]	Reference	4.13108
[10:10]	Reference	0.0648167
[10:10]	Reference	-0.524698
[10:10]	Reference	-0.807755
[10:10]	Reference	0.260431
[10:10]	Reference	0.312522
[10:10]	Reference	-0.126107
[10:10]	Reference	-0.0539523
[10:10]	Reference	0.0926359
[10:10]	Reference	-0.356423
[10:10]	Reference	-0.380336
[10:10]	Reference	-0.0234955
[10:10]	Reference	-0.178747
[10:10]	Reference	0.0419748
[10:10]	Reference	0.434099
[10:10]	Reference	-0.0800072
[10:10]	Reference	-0.134931
[10:10]	Reference	-0.314422
[10:10]	Reference	-0.00450855
[10:10]	Reference	-0.0865832
[10:10]	Reference	-0.0138545
[10:10]	Reference	0.0680779
[10:10]	Reference	0.0299368
[10:10]	Reference	0.454111
[10:10]	Reference	0.0773649
[10:10]	Reference	0.152263
[10:10]	Reference	-0.150102
[10:10]	Reference	-0.666028
[10:10]	Reference	3.22013
[10:10]	Reference	0.197151
[10:10]	Reference	0.586762
[10:10]	Reference	0.952146
[10:10]	Reference	-1.39043
[10:10]	Reference	-0.140732
[10:10]	Reference	-0.401369
[10:10]	Reference	1.32453
[10:10]	Reference	-0.733414
[10:10]	Reference	-0.132438
[10:10]	Reference	0.00378387
[10:10]	Reference	0.314579
[10:10]	Reference	-0.110581
[10:10]	Reference	-0.714843
[10:10]	Reference	0.16526
[10:10]	Reference	0.0783899
[10:10]	Reference	-0.262298
[10:10]	Reference	0.0624045
[10:10]	Reference	0.363465
[10:10]	Reference	-0.558281
[10:10]	Reference	-0.478258
[10:10]	Reference	-2.06345
[10:10]	Reference	0.0540377
[10:10]	Reference	0.173895
[10:10]	Reference	0.00163947
[10:10]	Reference	-0.193232
[10:10]	Reference	-0.769201
[10:10]	Reference	3.59491
[10:10]	Reference	-0.182153
[10:10]	Reference	-1.08763
[10:10]	Reference	-0.0934419
[10:10]	Reference	-1.58724
[10:10]	Reference	0.338917
[10:10]	Reference	0.14318
[10:10]	Reference	0.547278
[10:10]	Reference	0.335348
[10:10]	Reference	0.236557
[10:10]	Reference	-0.125553
[10:10]	Reference	-0.00810478
[10:10]	Reference	-0.421757
[10:10]	Reference	0.114226
[10:10]	Reference	0.311585
[10:10]	Reference	0.446805
[10:10]	Reference	0.14417
[10:10]	Reference	1.08333
[10:10]	Reference	-0.604463
[10:10]	Reference	-0.161565
[10:10]	Reference	0.467005
[10:10]	Reference	0.698689
[10:10]	Reference	0.138232
[10:10]	Reference	-0.581599
[10:10]	Reference	-0.126055
[10:10]	Reference	0.473202
[10:10]	Reference	1.04483
[10:10]	Reference	0.559486
[10:10]	Reference	0.0191055
[10:10]	Reference	-0.0784045
[10:10]	Reference	0.0726739
[10:10]	Reference	-0.303343
[10:10]	Reference	-0.00270259
[10:10]	Reference	-0.035856
[10:10]	Reference	-0.791117
[10:10]	Reference	-1.4981
[10:10]	Reference	0.431811
[10:10]	Reference	-0.0513682
[10:10]	Reference	-2.06029
[10:10]	Reference	0.0182784
[10:10]	Reference	0.0200737
[10:10]	Reference	0.509294
[10:10]	Reference	0.121517
[10:10]	Reference	0.202275
[10:10]	Reference	0.149573
[10:10]	Reference	0.39857
[10:10]	Reference	1.11971
[10:10]	Reference	-0.0197071
[10:10]	Reference	0.417366
[10:10]	Reference	-0.0556417
[10:10]	Reference	-0.120675
[10:10]	Reference	-0.211641
[10:10]	Reference	0.0122365
[10:10]	Reference	-0.430096
[10:10]	Reference	0.139863
[10:10]	Reference	-0.198655
[10:10]	Reference	-0.0543153
[10:10]	Reference	0.0407682
[10:10]	Reference	0.0749427
[10:10]	Reference	0.618785
[10:10]	Reference	0.767723
[10:10]	Reference	0.386182
[10:10]	Reference	-1.23764
[10:10]	Reference	0.491785
[10:10]	Reference	0.113676
[10:10]	Reference	-0.302708
[10:10]	Reference	-0.423623
[10:10]	Reference	-0.1788
[10:10]	Reference	-0.273862
[10:10]	Reference	-0.137808
[10:10]	Reference	0.235212
[10:10]	Reference	0.106062
[10:10]	Reference	0.146001
[10:10]	Reference	-0.426564
[10:10]	Reference	-0.152923
[10:10]	Reference	0.050966
[10:10]	Reference	-0.134437
[10:10]	Reference	-0.36251
[10:10]	Reference	2.63088
[10:10]	Reference	-0.266891
[10:10]	Reference	0.0213895
[10:10]	Reference	-0.687904
[10:10]	Reference	0.0635857
[10:10]	Reference	0.116893
[10:10]	Reference	-0.055006
[10:10]	Reference	0.242706
[10:10]	Reference	0.0687335
[10:10]	Reference	-0.364445
[10:10]	Reference	0.106892
[10:10]	Reference	-0.827585
[10:10]	Reference	0.372792
[10:10]	Reference	0.170685
[10:10]	Reference	1.51985
[10:10]	Reference	-0.891004
[10:10]	Reference	2.36432
[10:10]	Reference	-0.0698122
[10:10]	Reference	-0.46666
[10:10]	Reference	-0.190399
[10:10]	Reference	-0.26078
[10:10]	Reference	-0.143124
[10:10]	Reference	0.321248
[10:10]	Reference	0.303761
[10:10]	Reference	-0.122707
[10:10]	Reference	-0.00946664
[10:10]	Reference	-0.685194
[10:10]	Reference	-0.171904
[10:10]	Reference	0.130914
[10:10]	Reference	0.573603
[10:10]	Reference	0.291889
[10:10]	Reference	-0.18895
[10:10]	Reference	0.0504402
[10:10]	Reference	0.5253
[10:10]	Reference	0.19668
[10:10]	Reference	-0.00250921
[10:10]	Reference	0.120714
[10:10]	Reference	-0.0667029
[10:10]	Reference	-0.0322964
[10:10]	Reference	0.141138
[10:10]	Reference	-0.655884
[10:10]	Reference	1.33197
[10:10]	Reference	0.178996
[10:10]	Reference	-0.0494402
[10:10]	Reference	1.72398
[10:10]	Reference	0.206648
[10:10]	Reference	1.33886
[10:10]	Reference	0.169979
[10:10]	Reference	0.14425
[10:10]	Reference	0.210718
[10:10]	Reference	0.476539
[10:10]	Reference	-1.15752
[10:10]	Reference	-0.0283089
[10:10]	Reference	0.182844
[10:10]	Reference	0.24669
[10:10]	Reference	0.13907
[10:10]	Reference	-0.947534
[10:10]	Reference	-2.11883
[10:10]	Reference	-0.0185913
[10:10]	Reference	-0.182573
[10:10]	Reference	0.176151
[10:10]	Reference	-0.345244
[10:10]	Reference	-0.304741
[10:10]	Reference	0.119435
[10:10]	Reference	-0.040845
[10:10]	Reference	0.00552153
[10:10]	Reference	-0.145475
[10:10]	Reference	0.0207002
[10:10]	Reference	0.253274
[10:10]	Reference	0.243505
[10:10]	Reference	0.241554
[10:10]	Reference	0.219472
[10:10]	Reference	0.569625
[10:10]	Reference	-0.099582
[10:10]	Reference	-0.485814
[10:10]	Reference	-0.490811
[10:10]	Reference	0.102716
[10:10]	Reference	0.279898
[10:10]	Reference	-0.164328
[10:10]	Reference	0.29553
[10:10]	Reference	0.292607
[10:10]	Reference	-0.0416431
[10:10]	Reference	0.498801
[10:10]	Reference	0.397236
[10:10]	Reference	-0.0182341
[10:10]	Reference	-0.134102
[10:10]	Reference	0.00542054
[10:10]	Reference	-0.713201
[10:10]	Reference	-0.177341
[10:10]	Reference	-0.260364
[10:10]	Reference	-0.229881
[10:10]	Reference	-0.150215
[10:10]	Reference	-0.0461283
[10:10]	Reference	0.163902
[10:10]	Reference	0.00344175
[10:10]	Reference	-2.24167
[10:10]	Reference	-0.452936
[10:10]	Reference	0.0719382
[10:10]	Reference	0.613807
[10:10]	Reference	0.0050946
[10:10]	Reference	0.289014
[10:10]	Reference	0.00605047
[10:10]	Reference	-0.0641138
[10:10]	Reference	-0.874326
[10:10]	Reference	0.134769
[10:10]	Reference	-1.36467
[10:10]	Reference	0.335883
[10:10]	Reference	-0.207046
[10:10]	Reference	-0.135401
[10:10]	Reference	0.710347
[10:10]	Reference	0.0780907
[10:10]	Reference	-0.110478
[10:10]	Reference	-0.929164
[10:10]	Reference	0.213539
[10:10]	Reference	-0.0195374
[10:10]	Reference	0.102761
[10:10]	Reference	-0.0563835
[10:10]	Reference	0.19897
[10:10]	Reference	-1.22602
[10:10]	Reference	0.347761
[10:10]	Reference	0.130203
[10:10]	Reference	0.49558
[10:10]	Reference	0.47919
[10:10]	Reference	-0.136897
[10:10]	Reference	-0.482513
[10:10]	Reference	-0.00672584
[10:10]	Reference	-0.783556
[10:10]	Reference	-0.275227
[10:10]	Reference	-0.126215
[10:10]	Reference	-0.256965
[10:10]	Reference	0.0813888
[10:10]	Reference	-0.125036
[10:10]	Reference	0.183202
[10:10]	Reference	0.101512
[10:10]	Reference	0.0967361
[10:10]	Reference	-0.672794
[10:10]	Reference	-0.0974354
[10:10]	Reference	0.142932
[10:10]	Reference	0.483251
[10:10]	Reference	0.163865
[10:10]	Reference	-1.11866
[10:10]	Reference	-0.585557
[10:10]	Reference	0.0467555
[10:10]	Reference	0.140662
[10:10]	Reference	0.0115374
[10:10]	Reference	-0.714198
[10:10]	Reference	-0.00593242
[10:10]	Reference	0.013009
[10:10]	Reference	-0.0260461
[10:10]	Reference	-0.0299183
[10:10]	Reference	-0.370141
[10:10]	Reference	0.348814
[10:10]	Reference	-0.0760404
[10:10]	Reference	0.195822
[10:10]	Reference	-0.484692
[10:10]	Reference	0.217429
[10:10]	Reference	0.485983
[10:10]	Reference	1.27781
[10:10]	Reference	0.481357
[10:10]	Reference	2.73273
[10:10]	Reference	0.0768837
[10:10]	Reference	0.544542
[10:10]	Reference	0.276728
[10:10]	Reference	-0.39263
[10:10]	Reference	-0.116903
[10:10]	Reference	-1.12629
[10:10]	Reference	0.00374548
[10:10]	Reference	0.164662
[10:10]	Reference	-0.60177
[10:10]	Reference	1.46837
[10:10]	Reference	0.118552
[10:10]	Reference	0.0540902
[10:10]	Reference	0.450994
[10:10]	Reference	0.205347
[10:10]	Reference	0.352524
[10:10]	Reference	-0.124414
[10:10]	Reference	-0.045483
[10:10]	Reference	0.0641336
[10:10]	Reference	0.173176
[10:10]	Reference	0.0318769
[10:10]	Reference	-0.767786
[10:10]	Reference	0.554236
[10:10]	Reference	-0.299649
[10:10]	Reference	-0.304377
[10:10]	Reference	0.37672
[10:10]	Reference	0.143746
[10:10]	Reference	0.0294215
[10:10]	Reference	0.432374
[10:10]	Reference	0.325568
[10:10]	Reference	0.0183689
[10:10]	Reference	-0.0409144
[10:10]	Reference	0.310161
[10:10]	Reference	-0.364726
[10:10]	Reference	0.0282142
[10:10]	Reference	0.342229
[10:10]	Reference	0.64528
[10:10]	Reference	-0.218648
[10:10]	Reference	0.146548
[10:10]	Reference	1.3962
[10:10]	Reference	0.40137
[10:10]	Reference	0.0200694
[10:10]	Reference	-0.510576
[10:10]	Reference	-0.429405
[10:10]	Reference	0.00245061
[10:10]	Reference	0.435283
[10:10]	Reference	-0.059332
[10:10]	Reference	0.0941831
[10:10]	Reference	-0.395646
[10:10]	Reference	0.0751154
[10:10]	Reference	0.217709
[10:10]	Reference	0.16639
[10:10]	Reference	-0.00858676
[10:10]	Reference	-0.172744
[10:10]	Reference	-0.286129
[10:10]	Reference	-0.0752565
[10:10]	Reference	-0.0376898
[10:10]	Reference	0.0346771
[10:10]	Reference	0.219531
[10:10]	Reference	0.217833
[10:10]	Reference	0.920836
[10:10]	Reference	0.0147019
[10:10]	Reference	-0.207066
[10:10]	Reference	0.257057
[10:10]	Reference	0.146739
[10:10]	Reference	0.234966
[10:10]	Reference	-0.671257
[10:10]	Reference	0.112141
[10:10]	Reference	-0.0999101
[10:10]	Reference	1.30131
[10:10]	Reference	-0.482058
[10:10]	Reference	-1.15237
[10:10]	Reference	0.94751
[10:10]	Reference	0.154208
[10:10]	Reference	0.270346
[10:10]	Reference	0.0395585
[10:10]	Reference	0.322397
[10:10]	Reference	-1.02763
[10:10]	Reference	-0.0325
[10:10]	Reference	0.0446553
[10:10]	Reference	-0.0706373
[10:10]	Reference	-0.0963861
[10:10]	Reference	1.52531
[10:10]	Reference	0.170876
[10:10]	Reference	0.480374
[10:10]	Reference	0.00537165
[10:10]	Reference	0.0998161
[10:10]	Reference	0.144504
[10:10]	Reference	0.134142
[10:10]	Reference	-0.306396
[10:10]	Reference	1.03788
[10:10]	Reference	0.0362791
[10:10]	Reference	0.0439518
[10:10]	Reference	2.40211
[10:10]	Reference	-0.114466
[10:10]	Reference	0.100873
[10:10]	Reference	-0.00922053
[10:10]	Reference	0.34648
[10:10]	Reference	-0.534986
[10:10]	Reference	0.43011
[10:10]	Reference	-0.370966
[10:10]	Reference	0.063716
[10:10]	Reference	0.0120537
[10:10]	Reference	0.684125
[10:10]	Reference	-0.0432783
[10:10]	Reference	0.28485
[10:10]	Reference	0.367901
[10:10]	Reference	0.339366
[10:10]	Reference	0.951446
[10:10]	Reference	0.532688
[10:10]	Reference	0.71248
[10:10]	Reference	0.207862
[10:10]	Reference	-2.59473
[10:10]	Reference	0.0578082
[10:10]	Reference	0.634006
[10:10]	Reference	0.162371
[10:10]	Reference	-0.0176417
[10:10]	Reference	-0.00524274
[10:10]	Reference	-0.0177008
[10:10]	Reference	-0.166644
[10:10]	Reference	-0.118776
[10:10]	Reference	0.593331
[10:10]	Reference	0.8811
[10:10]	Reference	0.0416483
[10:10]	Reference	0.400803
[10:10]	Reference	0.0899121
[10:10]	Reference	-0.00259404
[10:10]	Reference	-0.00496515
[10:10]	Reference	-0.483278
[10:10]	Reference	0.13472
[10:10]	Reference	0.179762
[10:10]	Reference	-0.000389283
[10:10]	Reference	1.34186
[10:10]	Reference	-0.244115
[10:10]	Reference	0.927398
[10:10]	Reference	-0.148382
[10:10]	Reference	0.26769
[10:10]	Reference	-0.244082
[10:10]	Reference	0.185563
[10:10]	Reference	0.285559
[10:10]	Reference	-0.0283242
[10:10]	Reference	0.0203832
[10:10]	Reference	-0.0767763
[10:10]	Reference	0.129454
[10:10]	Reference	-0.286787
[10:10]	Reference	0.0662648
[10:10]	Reference	0.389273
[10:10]	Reference	0.431877
[10:10]	Reference	0.12284
[10:10]	Reference	-0.387814
[10:10]	Reference	0.00676374
[10:10]	Reference	0.0449679
[10:10]	Reference	-0.0457603
[10:10]	Reference	0.0851797
[10:10]	Reference	-0.0481861
[10:10]	Reference	-0.1483
[10:10]	Reference	-0.132194
[10:10]	Reference	0.264132
[10:10]	Reference	1.32435
[10:10]	Reference	-0.53682
[10:10]	Reference	-0.113165
[10:10]	Reference	0.229123
[10:10]	Reference	0.0855006
[10:10]	Reference	-0.149308
[10:10]	Reference	0.176156
[10:10]	Reference	0.173862
[10:10]	Reference	-0.32373
[10:10]	Reference	-0.46838
[10:10]	Reference	0.377626
[10:10]	Reference	-0.172754
[10:10]	Reference	-0.0765765
[10:10]	Reference	0.813859
[10:10]	Reference	-1.02264
[10:10]	Reference	0.00994657
[10:10]	Reference	-0.0677595
[10:10]	Reference	-0.145917
[10:10]	Reference	0.0659137
[10:10]	Reference	-0.0252986
[10:10]	Reference	0.262713
[10:10]	Reference	-0.0912925
[10:10]	Reference	0.0964742
[10:10]	Reference	0.1379
[10:10]	Reference	0.143512
[10:10]	Reference	0.279762
[10:10]	Reference	1.0411
[10:10]	Reference	0.519005
[10:10]	Reference	0.0760397
[10:10]	Reference	-0.13862
[10:10]	Reference	-0.00939099
[10:10]	Reference	-0.0337484
[10:10]	Reference	-0.540899
[10:10]	Reference	-0.457144
[10:10]	Reference	0.362986
[10:10]	Reference	0.0462035
[10:10]	Reference	-0.502543
[10:10]	Reference	0.402089
[10:10]	Reference	-0.64724
[10:10]	Reference	0.686981
[10:10]	Reference	0.180756
[10:10]	Reference	-0.135755
[10:10]	Reference	-1.80309
[10:10]	Reference	0.152543
[10:10]	Reference	-0.398795
[10:10]	Reference	-0.391402
[10:10]	Reference	-0.041702
[10:10]	Reference	0.00613207
[10:10]	Reference	0.0567452
[10:10]	Reference	0.026898
[10:10]	Reference	-0.224969
[10:10]	Reference	0.129692
[10:10]	Reference	-0.509057
[10:10]	Reference	0.0802011
[10:10]	Reference	0.0439863
[10:10]	Reference	-0.0260866
[10:10]	Reference	1.38106
[10:10]	Reference	-0.123554
[10:10]	Reference	-0.078498
[10:10]	Reference	-2.0085
[10:10]	Reference	0.349887
[10:10]	Reference	-0.131503
[10:10]	Reference	0.00529815
[10:10]	Reference	1.22653
[10:10]	Reference	0.209979
[10:10]	Reference	0.0753267
[10:10]	Reference	0.230629
[10:10]	Reference	-0.0406819
[10:10]	Reference	1.17041
[10:10]	Reference	0.248765
[10:10]	Reference	-0.070452
[10:10]	Reference	0.347753
[10:10]	Reference	3.07953
[10:10]	Reference	-0.386596
[10:10]	Reference	0.110733
[10:10]	Reference	-0.0998012
[10:10]	Reference	-0.902233
[10:10]	Reference	-0.198712
[10:10]	Reference	0.239951
[10:10]	Reference	0.715622
[10:10]	Reference	0.114089
[10:10]	Reference	0.21967
[10:10]	Reference	0.508214
[10:10]	Reference	0.442252
[10:10]	Reference	-0.495956
[10:10]	Reference	0.33373
[10:10]	Reference	0.0942777
[10:10]	Reference	0.385334
[10:10]	Reference	-0.762915
[10:10]	Reference	0.255009
[10:10]	Reference	0.760795
[10:10]	Reference	0.16824
[10:10]	Reference	0.162907
[10:10]	Reference	0.486983
[10:10]	Reference	-0.0467538
[10:10]	Reference	0.994511
[10:10]	Reference	-1.59798
[10:10]	Reference	1.15479
[10:10]	Reference	0.243087
[10:10]	Reference	-0.937681
[10:10]	Reference	0.504969
[10:10]	Reference	0.166191
[10:10]	Reference	0.00847231
[10:10]	Reference	-0.570868
[10:10]	Reference	0.500172
[10:10]	Reference	-0.0457743
[10:10]	Reference	0.446343
[10:10]	Reference	0.362678
[10:10]	Reference	0.141797
[10:10]	Reference	0.137227
[10:10]	Reference	0.00630842
[10:10]	Reference	0.323498
[10:10]	Reference	-0.232318
[10:10]	Reference	0.144753
[10:10]	Reference	0.260303
[10:10]	Reference	-0.00300781
[10:10]	Reference	0.376573
[10:10]	Reference	0.40025
[10:10]	Reference	0.780931
[10:10]	Reference	-0.155376
[10:10]	Reference	1.49005
[10:10]	Reference	-0.0764884
[10:10]	Reference	0.118192
[10:10]	Reference	0.237572
[10:10]	Reference	-0.301575
[10:10]	Reference	-0.0819169
[10:10]	Reference	-1.25227
[10:10]	Reference	-0.542819
[10:10]	Reference	-0.870533
[10:10]	Reference	0.274916
[10:10]	Reference	0.574978
[10:10]	Reference	0.457716
[10:10]	Reference	-0.033624
[10:10]	Reference	0.0558581
[10:10]	Reference	0.120014
[10:10]	Reference	0.0263017
[10:10]	Reference	0.296765
[10:10]	Reference	0.0130886
[10:10]	Reference	0.124333
[10:10]	Reference	-0.390022
[10:10]	Reference	0.423783
[10:10]	Reference	0.548458
[10:10]	Reference	-0.236492
[10:10]	Reference	-0.184812
[10:10]	Reference	0.834556
[10:10]	Reference	-0.241375
[10:10]	Reference	-0.175905
[10:10]	Reference	0.616756
[10:10]	Reference	-1.59469
[10:10]	Reference	0.767884
[10:10]	Reference	0.740454
[10:10]	Reference	0.264138
[10:10]	Reference	0.207322
[10:10]	Reference	0.523829
[10:10]	Reference	0.623197
[10:10]	Reference	1.62304
[10:10]	Reference	0.310364
[10:10]	Reference	0.324541
[10:10]	Reference	-0.139029
[10:10]	Reference	0.504799
[10:10]	Reference	-0.400789
[10:10]	Reference	-1.26127
[10:10]	Reference	-0.120893
[10:10]	Reference	0.37736
[10:10]	Reference	-0.0729425
[10:10]	Reference	-1.09497
[10:10]	Reference	0.36406
[10:10]	Reference	0.483449
[10:10]	Reference	-0.452747
[10:10]	Reference	0.224835
[10:10]	Reference	-1.18543
[10:10]	Reference	0.024264
[10:10]	Reference	0.0130089
[10:10]	Reference	1.34826
[10:10]	Reference	-0.304474
[10:10]	Reference	0.0579286
[10:10]	Reference	-0.00132902
[10:10]	Reference	0.87243
[10:10]	Reference	0.140124
[10:10]	Reference	-0.628841
[10:10]	Reference	0.0494288
[10:10]	Reference	0.593784
[10:10]	Reference	0.31977
[10:10]	Reference	0.143595
[10:10]	Reference	-0.348519
[10:10]	Reference	0.302879
[10:10]	Reference	0.240463
[10:10]	Reference	-0.0626769
[10:10]	Reference	1.21292
[10:10]	Reference	0.398209
[10:10]	Reference	0.473772
[10:10]	Reference	0.827812
[10:10]	Reference	-0.28937
[10:10]	Reference	1.06468
[10:10]	Reference	-0.818917
[10:10]	Reference	-0.255433
[10:10]	Reference	-0.562595
[10:10]	Reference	0.182013
[10:10]	Reference	0.181144
[10:10]	Reference	0.109492
[10:10]	Reference	0.15968
[10:10]	Reference	0.220234
[10:10]	Reference	-0.773969
[10:10]	Reference	0.409595
[10:10]	Reference	-0.452548
[10:10]	Reference	0.440904
[10:10]	Reference	0.152272
[10:10]	Reference	0.449028
[10:10]	Reference	0.1446
[10:10]	Reference	-0.54933
[10:10]	Reference	0.217039
[10:10]	Reference	0.101761
[10:10]	Reference	-0.643543
[10:10]	Reference	0.368881
[10:10]	Reference	-0.157985
[10:10]	Reference	2.53033
[10:10]	Reference	-0.0492594
[10:10]	Reference	0.191603
[10:10]	Reference	-0.511463
[10:10]	Reference	0.261498
[10:10]	Reference	-0.021927
[10:10]	Reference	-0.00188629
[10:10]	Reference	0.048944
[10:10]	Reference	-0.300913
[10:10]	Reference	0.415747
[10:10]	Reference	-0.39211
[10:10]	Reference	0.309019
[10:10]	Reference	0.0456605
[10:10]	Reference	0.457847
[10:10]	Reference	-2.99186
[10:10]	Reference	-0.157903
[10:10]	Reference	-0.821228
[10:10]	Reference	0.0169702
[10:10]	Reference	-0.169368
[10:10]	Reference	0.104693
[10:10]	Reference	0.0122694
[10:10]	Reference	0.334007
[10:10]	Reference	-0.901761
[10:10]	Reference	0.0274247
[10:10]	Reference	-0.109153
[10:10]	Reference	-0.845774
[10:10]	Reference	-0.130637
[10:10]	Reference	-0.901508
[10:10]	Reference	0.705481
[10:10]	Reference	-0.196099
[10:10]	Reference	-0.101601
[10:10]	Reference	-0.19085
[10:10]	Reference	-0.438061
[10:10]	Reference	0.739147
[10:10]	Reference	0.902121
[10:10]	Reference	1.29311
[10:10]	Reference	0.529079
[10:10]	Reference	0.221237
[10:10]	Reference	0.125454
[10:10]	Reference	-0.0533376
[10:10]	Reference	0.034958
[10:10]	Reference	-0.0405631
[10:10]	Reference	-0.10317
[10:10]	Reference	0.37894
[10:10]	Reference	-0.362852
[10:10]	Reference	-0.217122
[10:10]	Reference	0.0768304
[10:10]	Reference	-0.284634
[10:10]	Reference	0.185834
[10:10]	Reference	0.0954376
[10:10]	Reference	-0.000268433
[10:10]	Reference	-0.2363
[10:10]	Reference	0.800916
[10:10]	Reference	-0.0359266
[10:10]	Reference	-0.480882
[10:10]	Reference	0.0802946
[10:10]	Reference	0.111453
[10:10]	Reference	0.204025
[10:10]	Reference	0.112951
[10:10]	Reference	0.359778
[10:10]	Reference	0.0785897
[10:10]	Reference	-0.0166176
[10:10]	Reference	-0.150801
[10:10]	Reference	1.66291
[10:10]	Reference	0.721381
[10:10]	Reference	-0.00785959
[10:10]	Reference	0.155643
[10:10]	Reference	-0.00242241
[10:10]	Reference	0.453816
[10:10]	Reference	1.05114
[10:10]	Reference	0.69385
[10:10]	Reference	-0.660331
[10:10]	Reference	0.172249
[10:10]	Reference	0.235601
[10:10]	Reference	0.212972
[10:10]	Reference	0.0117308
[10:10]	Reference	0.066438
[10:10]	Reference	0.0460495
[10:10]	Reference	-0.0462018
[10:10]	Reference	0.584225
[10:10]	Reference	0.0307597
[10:10]	Reference	0.359294
[10:10]	Reference	-0.397355
[10:10]	Reference	-0.160419
[10:10]	Reference	-0.0117488
[10:10]	Reference	0.0645165
[10:10]	Reference	0.677495
[10:10]	Reference	0.0754173
[10:10]	Reference	0.543843
[10:10]	Reference	0.0373518
[10:10]	Reference	-0.179945
[10:10]	Reference	-0.0355549
[10:10]	Reference	1.33241
[10:10]	Reference	-0.153464
[10:10]	Reference	0.101065
[10:10]	Reference	-0.285371
[10:10]	Reference	0.11046
[10:10]	Reference	1.02934
[10:10]	Reference	-0.0145798
[10:10]	Reference	0.00595574
[10:10]	Reference	-0.489827
[10:10]	Reference	0.0185187
[10:10]	Reference	0.190655
[10:10]	Reference	1.04845
[10:10]	Reference	-0.0501565
[10:10]	Reference	0.0849311
[10:10]	Reference	0.129956
[10:10]	Reference	0.142207
[10:10]	Reference	0.31434
[10:10]	Reference	0.0172616
[10:10]	Reference	-0.025245
[10:10]	Reference	0.82606
[10:10]	Reference	-0.162234
[10:10]	Reference	0.531839
[10:10]	Reference	0.0218408
[10:10]	Reference	-0.354398
[10:10]	Reference	0.0170248
[10:10]	Reference	0.282753
[10:10]	Reference	0.450552
[10:10]	Reference	0.242394
[10:10]	Reference	0.112065
[10:10]	Reference	0.122911
[10:10]	Reference	0.642256
[10:10]	Reference	-0.706818
[10:10]	Reference	0.392697
[10:10]	Reference	0.0661141
[10:10]	Reference	0.00737396
[10:10]	Reference	-0.36201
[10:10]	Reference	0.289253
[10:10]	Reference	3.45452
[10:10]	Reference	0.0663648
[10:10]	Reference	1.1216
[10:10]	Reference	0.359784
[10:10]	Reference	0.068016
[10:10]	Reference	0.518835
[10:10]	Reference	0.0228461
[10:10]	Reference	0.423071
[10:10]	Reference	-0.471144
[10:10]	Reference	0.103535
[10:10]	Reference	0.336794
[10:10]	Reference	0.0190667
[10:10]	Reference	0.127483
[10:10]	Reference	-0.437998
[10:10]	Reference	-0.367378
[10:10]	Reference	0.192857
[10:10]	Reference	0.0713715
[10:10]	Reference	-0.187234
[10:10]	Reference	0.434413
[10:10]	Reference	-0.197004
[10:10]	Reference	-0.738161
[10:10]	Reference	-0.353077
[10:10]	Reference	0.188986
[10:10]	Reference	0.125881
[10:10]	Reference	0.081079
[10:10]	Reference	0.340753
[10:10]	Reference	-1.18262
[10:10]	Reference	-0.133103
[10:10]	Reference	0.111125
[10:10]	Reference	-0.0511358
[10:10]	Reference	0.570905
[10:10]	Reference	0.152298
[10:10]	Reference	-0.0130274
[10:10]	Reference	1.95972
[10:10]	Reference	-0.150388
[10:10]	Reference	0.259948
[10:10]	Reference	0.0411376
[10:10]	Reference	-1.77775
[10:10]	Reference	0.230125
[10:10]	Reference	0.821299
[10:10]	Reference	-0.728025
[10:10]	Reference	-0.492579
[10:10]	Reference	0.172359
[10:10]	Reference	0.248695
[10:10]	Reference	0.0619331
[10:10]	Reference	0.263011
[10:10]	Reference	-0.0503586
[10:10]	Reference	0.33438
[10:10]	Reference	0.114086
[10:10]	Reference	0.413103
[10:10]	Reference	-0.117729
[10:10]	Reference	0.219509
[10:10]	Reference	-0.191102
[10:10]	Reference	-0.0431307
[10:10]	Reference	0.27783
[10:10]	Reference	-0.577879
[10:10]	Reference	-0.716625
[10:10]	Reference	-0.0956921
[10:10]	Reference	-2.37926
[10:10]	Reference	-0.125699
[10:10]	Reference	0.130828
[10:10]	Reference	0.585845
[10:10]	Reference	0.502527
[10:10]	Reference	1.37385
[10:10]	Reference	0.291408
[10:10]	Reference	0.4878
[10:10]	Reference	-0.00574549
[10:10]	Reference	-0.959879
[10:10]	Reference	0.398054
[10:10]	Reference	-0.106328
[10:10]	Reference	-0.0718879
[10:10]	Reference	0.319028
[10:10]	Reference	-0.794822
[10:10]	Reference	2.48688
[10:10]	Reference	0.345742
[10:10]	Reference	-0.0206114
[10:10]	Reference	0.16911
[10:10]	Reference	-0.0210851
[10:10]	Reference	-1.9117
[10:10]	Reference	-0.49542
[10:10]	Reference	-0.283311
[10:10]	Reference	0.241196
[10:10]	Reference	0.07699
[10:10]	Reference	0.681628
[10:10]	Reference	-0.350535
[10:10]	Reference	-0.0335366
[10:10]	Reference	0.721033
[10:10]	Reference	0.38628
[10:10]	Reference	0.353411
[10:10]	Reference	-0.339661
[10:10]	Reference	-0.422116
[10:10]	Reference	0.169411
[10:10]	Reference	-0.297903
[10:10]	Reference	-0.390396
[10:10]	Reference	0.773798
[10:10]	Reference	-0.145319
[10:10]	Reference	0.0445746
[10:10]	Reference	-0.505378
[10:10]	Reference	-2.10799
[10:10]	Reference	0.539922
[10:10]	Reference	2.59668
[10:10]	Reference	0.555193
[10:10]	Reference	-0.222533
[10:10]	Reference	0.901753
[10:10]	Reference	-0.367825
[10:10]	Reference	-0.494952
[10:10]	Reference	1.70306
[10:10]	Reference	-0.0264845
[10:10]	Reference	-0.072985
[10:10]	Reference	0.373614
[10:10]	Reference	0.396049
[10:10]	Reference	0.177135
[10:10]	Reference	0.997232
[10:10]	Reference	0.100202
[10:10]	Reference	0.247251
[10:10]	Reference	-0.0744753
[10:10]	Reference	0.330308
[10:10]	Reference	-0.33297
[10:10]	Reference	0.20506
[10:10]	Reference	0.291742
[10:10]	Reference	0.401691
[10:10]	Reference	0.860611
[10:10]	Reference	-0.929287
[10:10]	Reference	0.439373
[10:10]	Reference	0.147758
[10:10]	Reference	-0.937269
[10:10]	Reference	0.166054
[10:10]	Reference	0.220997
[10:10]	Reference	0.313572
[10:10]	Reference	-0.15394
[10:10]	Reference	-0.66221
[10:10]	Reference	-0.0406727
[10:10]	Reference	-0.113176
[10:10]	Reference	0.242599
[10:10]	Reference	-0.14648
[10:10]	Reference	0.153188
[10:10]	Reference	-0.25688
[10:10]	Reference	0.11075
[10:10]	Reference	1.70694
[10:10]	Reference	-0.254913
[10:10]	Reference	0.574358
[10:10]	Reference	0.226843
[10:10]	Reference	-0.0482172
[10:10]	Reference	0.0478178
[10:10]	Reference	-0.546544
[10:10]	Reference	-0.522852
[10:10]	Reference	0.106529
[10:10]	Reference	0.321302
[10:10]	Reference	0.0659567
[10:10]	Reference	2.01178
[10:10]	Reference	0.262007
[10:10]	Reference	-0.0780786
[10:10]	Reference	0.0284431
[10:10]	Reference	0.064697
[10:10]	Reference	-1.54151
[10:10]	Reference	-0.248587
[10:10]	Reference	0.445288
[10:10]	Reference	0.150488
[10:10]	Reference	-0.00466719
[10:10]	Reference	0.0770271
[10:10]	Reference	1.27527
[10:10]	Reference	-0.130874
[10:10]	Reference	-0.48598
[10:10]	Reference	-0.263904
[10:10]	Reference	-0.0019684
[10:10]	Reference	0.316702
[10:10]	Reference	-0.0476703
[10:10]	Reference	0.0423299
[10:10]	Reference	0.0582067
[10:10]	Reference	-0.634658
[10:10]	Reference	-0.557188
[10:10]	Reference	0.791476
[10:10]	Reference	0.791924
[10:10]	Reference	0.0045602
[10:10]	Reference	0.116676
[10:10]	Reference	0.0352302
[10:10]	Reference	0.132787
[10:10]	Reference	0.466697
[10:10]	Reference	0.493763
[10:10]	Reference	0.362069
[10:10]	Reference	-0.108862
[10:10]	Reference	-0.0303354
[10:10]	Reference	0.897983
[10:10]	Reference	0.141893
[10:10]	Reference	0.855693
[10:10]	Reference	0.0342391
[10:10]	Reference	0.0429535
[10:10]	Reference	0.780612
[10:10]	Reference	-0.364949
[10:10]	Reference	0.0501431
[10:10]	Reference	-0.0524819
[10:10]	Reference	0.00499917
[10:10]	Reference	-0.116812
[10:10]	Reference	0.534575
[10:10]	Reference	0.185604
[10:10]	Reference	0.0509027
[10:10]	Reference	0.07984
[10:10]	Reference	-1.09149
[10:10]	Reference	0.125924
[10:10]	Reference	0.124897
[10:10]	Reference	0.114868
[10:10]	Reference	0.635668
[10:10]	Reference	0.317831
[10:10]	Reference	-0.156609
[10:10]	Reference	0.0834723
[10:10]	Reference	-0.0740959
[10:10]	Reference	-0.910724
[10:10]	Reference	-0.157949
[10:10]	Reference	-0.199446
[10:10]	Reference	-0.121466
[10:10]	Reference	0.372936
[10:10]	Reference	-1.86628
[10:10]	Reference	-0.0503042
[10:10]	Reference	-2.03207
[10:10]	Reference	0.0203525
[10:10]	Reference	-0.672629
[10:10]	Reference	-0.115726
[10:10]	Reference	-0.0380879
[10:10]	Reference	-0.0167608
[10:10]	Reference	0.0711934
[10:10]	Reference	-0.366473
[10:10]	Reference	-0.0180501
[10:10]	Reference	0.355107
[10:10]	Reference	0.269668
[10:10]	Reference	-0.129547
[10:10]	Reference	-0.0911317
[10:10]	Reference	0.214248
[10:10]	Reference	-0.361481
[10:10]	Reference	0.00387104
[10:10]	Reference	0.434269
[10:10]	Reference	0.137358
[10:10]	Reference	0.300676
[10:10]	Reference	-0.0270301
[10:10]	Reference	-0.0663897
[10:10]	Reference	-0.236701
[10:10]	Reference	0.262165
[10:10]	Reference	-0.373329
[10:10]	Reference	0.0808285
[10:10]	Reference	-0.00999726
[10:10]	Reference	-1.12225
[10:10]	Reference	1.26237
[10:10]	Reference	0.153671
[10:10]	Reference	-0.0348269
[10:10]	Reference	-2.09594
[10:10]	Reference	0.193393
[10:10]	Reference	-0.0443005
[10:10]	Reference	0.451209
[10:10]	Reference	-0.297191
[10:10]	Reference	-0.158434
[10:10]	Reference	-0.157239
[10:10]	Reference	0.159244
[10:10]	Reference	-0.0158319
[10:10]	Reference	0.423496
[10:10]	Reference	0.395696
[10:10]	Reference	1.71294
[10:10]	Reference	-0.242456
[10:10]	Reference	0.0623785
[10:10]	Reference	0.3369
[10:10]	Reference	0.247772
[10:10]	Reference	-0.207379
[10:10]	Reference	-0.0240954
[10:10]	Reference	0.25935
[10:10]	Reference	-0.0269476
[10:10]	Reference	0.374891
[10:10]	Reference	0.248948
[10:10]	Reference	-0.570625
[10:10]	Reference	0.29422
[10:10]	Reference	1.89167
[10:10]	Reference	0.725677
[10:10]	Reference	-0.232888
[10:10]	Reference	0.160859
[10:10]	Reference	0.351407
[10:10]	Reference	0.203341
[truncated: 44,111 more rows]

## Sheet: 1D
Search-Type	10:10 RT Difference	10:1 RT difference	1:10 RT difference	4:1 RT difference	1:4 RT difference	1:01 RT difference
Reference	3.0025	NA	-1.49545	1.48845	0	NA
Reference	7.5089	NA	-2.9881	NA	NA	NA
Reference	NA	-5.99595	NA	NA	NA	NA
Reference	NA	NA	NA	NA	1.5006	NA
Reference	NA	-4.49005	13.4456	NA	3.98227	NA
Reference	2.9933	5.9917	0.00636667	2.9913	-0.9844	3.99333
Reference	3.0025	0.991067	0.999733	4.9856	2.97587	3.975
Reference	NA	NA	3.97363	NA	NA	NA
Reference	4.473	1.5	NA	NA	NA	NA
Reference	1.99007	2.98837	1.4871	2.9974	2.995	NA
Reference	2.98607	2.99777	1.9848	1.99873	0.9956	1.98503
Reference	1.99267	3.00037	-1.501	2.9981	0.998	NA
Reference	-2.97133	0.0069	0.00583333	-2.996	0.001	NA
Reference	NA	-4.5015	NA	NA	NA	NA
Reference	0.9987	6.97197	0.9927	3.98267	1.99663	1.0016
Reference	2.98097	3.98733	0	2.98433	2.99163	2.9886
Reference	0.002	5e-05	-2.98245	0.00045	NA	NA
Reference	1.49595	0	-0.004	5.966	-1.4965	2.9945
Reference	3.97597	2.98897	NA	3.9833	4.986	2.992
Reference	1.00963	-0.0093	-1.503	NA	NA	NA
Reference	3.98697	2.98865	0.995467	4.99027	3.98273	3.00137
Reference	2.99663	1.9943	2.9824	3.98727	4.98267	2.994
Reference	4.9813	3.97997	4.9793	5.99527	4.94437	2.988
Reference	1.501	1.5005	0	2.98335	0	NA
Reference	4.981	5.9674	3.98733	3.99203	4.98027	4.48955
Reference	-1.49005	2.977	-1.489	4.45955	3.98167	NA
Reference	NA	0.0187333	3.97977	0.0064	NA	NA
Reference	2.97997	5.987	3.99703	2.9773	4.48745	1.98767
Reference	NA	NA	7.4736	NA	4.4894	NA
Reference	NA	-3.0076	NA	NA	NA	NA
Reference	NA	1.50202	2.97699	NA	NA	NA
Reference	NA	NA	-1.4605	NA	NA	NA
Reference	NA	4.48695	NA	NA	NA	NA
Reference	4.98203	3.00273	3.98037	3.98403	4.48045	4.48005
Reference	NA	6.97233	0.000333333	5.97537	3.0025	NA
Reference	5.995	3.96137	3.962	4.00893	3.97997	3.59063
Reference	-1.49645	0	3.97697	2.99115	NA	NA
Reference	NA	1.4769	NA	NA	NA	NA
Reference	3.98593	1.0013	2.993	0.9944	2.9911	NA
Reference	0.995667	0	0	0.99766	1.986	0
Reference	2.98827	1.9885	2.00067	1.99193	2.99873	NA
Reference	NA	1.9831	1.00093	NA	2.99	NA
Reference	2.9806	-0.0124	3.97803	3.96303	4.4795	NA
Reference	2.979	-2.99305	0.9861	5.9499	2.9719	NA
Reference	NA	NA	2.9809	NA	NA	NA
Reference	2.98637	-0.994	8.95167	4.97567	5.9733	5.88903
Reference	NA	NA	8.94445	NA	NA	NA
Reference	NA	NA	0.0026	NA	NA	NA
Reference	NA	1.98963	NA	NA	NA	NA
Reference	1.49255	-3.99463	NA	NA	-1.49905	NA
Reference	2.9835	-0.999	-1.81	NA	-8.9445	NA
Reference	2.9819	1.98267	-6.97073	0	-2.02063	-9.00905
Reference	-0.1496	0.823667	NA	1.00637	0.0004	NA
Reference	2.995	2.80497	1.98767	-0.0112667	-0.9943	3.984
Reference	NA	-4.49455	6.00145	NA	4.502	NA
Reference	0	2.0024	NA	NA	NA	NA
Reference	1.00167	1.00203	0.993	0.999033	0	NA
Reference	-2.98705	NA	NA	NA	NA	NA
Reference	0	-2.97823	0.00495	NA	NA	NA
Reference	NA	-10.4676	NA	NA	NA	NA
Reference	2.01093	NA	4.47	3.00205	3.9937	NA
Reference	3.0164	5.9636	1.49395	NA	5.98133	NA
Reference	2.978	-1.4845	NA	2.9865	3.97867	NA
Reference	1.985	2.9916	1.99733	2.98837	3.974	3.9894
Reference	-0.00395	-12.589	NA	-1.984	-1.48295	7.469
Reference	3.99263	2.97705	NA	-1.48195	NA	NA
Reference	3.009	2.99167	NA	NA	NA	1.0942
Reference	3.009	2.001	NA	NA	0.865	1.6631
Reference	0.00095	NA	NA	NA	NA	NA
Reference	1.99067	0.980233	0	2.9871	0.996	NA
Reference	1.485	-2.97445	2.9919	NA	NA	NA
Reference	NA	NA	0	NA	NA	NA
Reference	NA	NA	2.98545	NA	2.98901	NA
Reference	4.449	0	1.0071	NA	NA	NA
Reference	-2.985	NA	-1.4895	1.00163	NA	NA
Reference	1.99267	-2.98363	5.98363	2.988	1.993	4.46995
Reference	3.99493	4.98763	5.9783	3.003	3.95203	4.4885
Reference	NA	6.96997	3.98963	3.0015	5.91705	NA
Reference	3.0067	0.988967	1.99593	2.99477	2.98333	2.9826
Reference	5.00067	-2.9706	1.9737	2.99477	2.9927	3.985
Reference	5.96655	0.0186333	5.977	4.47455	-0.0039	NA
Reference	4.98433	1.487	4.9914	2.99733	8.97855	2.9905
Reference	0	NA	NA	NA	NA	NA
Reference	3.996	5.98837	4.99573	3.98203	5.99433	5.9845
Reference	4.49055	5.98837	3.9974	2.98355	3.99803	4.98267
Reference	2.97545	1.00403	2.98633	3.97297	2.9957	NA
Reference	NA	4.4875	NA	NA	NA	NA
Reference	NA	-1.485	1.4745	NA	NA	NA
Reference	3.99833	3.00195	2.9955	2.99545	2.991	NA
Reference	1.98937	4.00167	4.97633	0.9906	1.48495	NA
Reference	6.51883	-0.7648	4.1861	4.1079	-0.0582667	NA
Reference	NA	-0.00195	NA	NA	NA	NA
Reference	4.96933	-3.959	-3.98533	0.999	3.96263	5.997
Reference	NA	NA	-1.49205	NA	NA	NA
Reference	4.98293	NA	0.0186333	5.97563	3.99597	3.9797
Reference	NA	5.97545	-3.0181	NA	NA	NA
Reference	3.98733	7.46695	1.4984	1.4866	1.496	NA
Reference	NA	3.97227	NA	NA	NA	NA
Reference	4.4835	4.4874	NA	NA	NA	NA
Reference	3.99363	5.96995	3.99367	3.98867	3.98707	4.98233
Reference	NA	4.992	2.99737	3.98033	-1.4739	NA
Reference	2.988	2.9936	3.97657	2.98603	2.9916	2.98393
Reference	1.99367	-0.997633	-1.49355	4.4985	4.4956	NA
Reference	NA	2.989	NA	NA	NA	NA
Reference	1.99437	6.96763	3.9901	1.496	2.98033	NA
Reference	1.9814	2.9906	3.00287	NA	2.9675	NA
Reference	0.9906	1.00267	1.99957	4.49565	1.9777	NA
Reference	3.98263	0.0026	2.98	NA	1.4895	NA
Reference	2.9919	-2.25997	2.98355	-1.4895	4.97837	NA
Reference	NA	-2.98345	1.0077	-8.94455	NA	NA
Reference	NA	1.98067	1.98933	4.49695	NA	NA
Reference	4.4505	2.97805	1.48645	1.493	1.495	NA
Reference	1.98967	NA	-4.97543	NA	-8.974	NA
Reference	2.98155	2.99797	NA	NA	NA	NA
Reference	2.98303	1.99533	3.9964	3.982	3.97967	4.91897
Reference	NA	NA	1.5005	NA	4.97093	NA
Reference	NA	NA	8.9903	NA	17.9065	1.4975
Reference	2.998	2.988	-0.983333	3.97833	2.9813	NA
Reference	NA	1.484	NA	4.50645	NA	NA
Reference	NA	1.49451	0.993657	NA	1.48348	NA
Reference	5.96263	5.97173	3.00353	3.98797	2.9778	4.967
Reference	5.96263	4.97073	4.0002	3.98797	2.9778	2.98167
Reference	2.9931	NA	NA	-2.9635	NA	NA
Reference	NA	5.9634	2.986	NA	NA	NA
Reference	NA	0.00095	-1.0014	NA	NA	NA
Reference	1.98297	-1.5026	0.00746667	NA	-2.98545	NA
Reference	3.96757	-2.99367	5.99445	0.997633	NA	NA
Reference	NA	-2.99367	-2.9964	5.97945	NA	NA
Reference	NA	NA	2.97948	NA	NA	NA
Reference	NA	NA	2.99205	5.9535	0.00555	4.46645
Reference	2.98003	3.95493	2.9684	2.96133	2.98937	2.98033
Reference	4.4885	1.4984	NA	NA	NA	NA
Reference	NA	NA	-4.49305	NA	NA	NA
Reference	NA	NA	NA	4.48295	NA	NA
Reference	2.99453	-9.9474	3.9895	NA	1.486	NA
Reference	NA	6.978	NA	NA	NA	NA
Reference	2.98367	4.97407	0.992733	1.00273	3.97103	5.9812
Reference	1.499	0.969033	2.99607	0.0134	1.99387	NA
Reference	4.97897	1.0437	2.991	NA	NA	NA
Reference	-0.00156667	-0.988667	-5.97427	7.98137	-8.00523	NA
Reference	NA	0.01	NA	NA	NA	NA
Reference	3.98067	2.9973	-4.9607	5.0033	4.469	NA
Reference	5.987	NA	NA	NA	NA	NA
Reference	6.98037	2.97167	3.979	0.996667	3.99063	3.98447
Reference	NA	NA	10.4713	NA	NA	NA
Reference	NA	NA	11.925	NA	NA	NA
Reference	0	1.9866	1.99163	3.0044	NA	NA
Reference	2.98533	NA	-5.9805	NA	NA	NA
Reference	NA	-2.974	-4.4821	NA	NA	NA
Reference	NA	1.9883	-2.98695	3.00595	NA	NA
Reference	NA	NA	1.496	NA	NA	NA
Reference	NA	NA	5.9625	NA	4.49505	NA
Reference	1.98427	3.98993	2.00073	0.982933	1.99693	NA
Reference	4.97903	0.004	3.9784	4.98023	4.96493	3.99153
Reference	NA	0.0145	3.99067	-4.47695	4.9913	4.49995
Reference	NA	-0.005	5.9885	NA	NA	NA
Reference	3.98163	2.99367	2.98903	1.9937	3.98833	2.9993
Reference	NA	1.501	1.49905	NA	NA	NA
Reference	2.9833	2.9983	-0.986333	4.97133	4.4849	4.47145
Reference	0.997	0.99	1.48795	2.00967	-0.0181	NA
Reference	3.9853	NA	2.99007	2.98733	1.98437	5.9385
Reference	1.4955	NA	NA	NA	NA	NA
Reference	3.97563	-4.4774	2.99255	5.98567	-0.997633	NA
Reference	2.9705	NA	NA	NA	NA	4.96567
Reference	4.483	1.99633	2.9875	NA	NA	NA
Reference	4.49945	0.991367	-11.936	2.00367	4.4735	NA
Reference	4.9933	0.00506667	9.98377	4.987	11.8893	NA
Reference	NA	NA	1.5015	NA	-7.491	NA
Reference	NA	4.479	8.96345	NA	NA	NA
Reference	NA	4.4955	NA	5.978	NA	NA
Reference	-1.4918	8.9606	2.9964	4.499	4.4743	NA
Reference	3.00633	1.4995	4.9834	3.9827	3.9864	NA
Reference	5.9697	5.006	13.4335	3.9853	5.96533	NA
Reference	NA	NA	4.48355	NA	NA	NA
Reference	NA	NA	4.4745	NA	NA	NA
Reference	NA	NA	0.9986	NA	2.99303	NA
Reference	3.9876	4.988	1.9823	2.99737	3.01767	2.9969
Reference	2.97943	NA	2.9871	2.2305	2.97267	NA
Reference	NA	-1.5634	11.8405	NA	0.00215	NA
Reference	4.4766	-1.0141	NA	1.4924	NA	NA
Reference	2.01967	3.98923	3.97373	3.987	3.97263	2.97695
Reference	2.99355	NA	NA	NA	NA	NA
Reference	3.0163	0.0172	0	1.4974	1.4845	NA
Reference	NA	NA	2.9896	NA	2.97745	NA
Reference	NA	7.45455	3.98337	2.991	2.9743	NA
Reference	1.82597	2.9836	1.4865	-0.04595	-0.983667	NA
Reference	3.97	1.49545	8.9695	3.97263	1.988	NA
Reference	1.99733	NA	4.00753	7.5165	-4.4559	NA
Reference	NA	NA	-1.99697	-0.9954	NA	NA
Reference	NA	2.9817	NA	NA	NA	NA
Reference	1.98337	1.99337	-1.9944	4.4805	2.99	NA
Reference	NA	2.9797	NA	1.484	NA	NA
Reference	2.9613	2.97697	3.9686	0.994333	9.94663	NA
Reference	4.98873	5.9835	0.999267	1.00407	5.94797	NA
Reference	3.93537	NA	NA	2.993	NA	NA
Reference	3.9437	2.98133	2.97663	2.9907	2.99997	7.85367
Reference	0.990933	NA	-7.4375	NA	NA	NA
Reference	1.48647	2.994	NA	NA	NA	NA
Reference	NA	NA	-4.9907	NA	NA	NA
Reference	-0.0119333	-4.49395	NA	NA	2.99645	NA
Reference	NA	NA	2.9845	NA	NA	NA
Reference	4.98503	3.96623	3.98807	4.964	6.96907	4.98633
Reference	NA	NA	2.997	NA	NA	NA
Reference	2.95133	1.49255	2.9944	NA	2.97255	NA
Reference	2.9884	1.98363	1.991	2.99533	2.9857	2.9775
Reference	2.9884	2.9846	4.9804	2.99533	2.9857	2.97527
Reference	2.98067	1.98167	NA	NA	NA	NA
Reference	2.98333	1.99467	0.991033	2.97967	2.98755	0
Reference	1.99167	NA	4.47347	1.496	2.98957	0
Reference	NA	2.6035	NA	NA	2.9925	NA
Reference	NA	NA	1.502	NA	NA	NA
Reference	NA	NA	3.98563	NA	4.4845	NA
Reference	NA	NA	2.9895	NA	NA	NA
Reference	4.9717	2.98595	2.98397	4.482	3.98037	3.96703
Reference	2.97735	NA	NA	NA	NA	NA
Reference	2.9937	2.97967	-1.98933	3.00295	4.0076	NA
Reference	2.9809	-1.48345	0.997367	-11.9345	-1.50045	NA
Reference	2.97707	15.9308	4.49805	3.99277	6.9726	NA
Reference	0.995	1.992	1.99267	0.990367	-0.0077	NA
Reference	0	1.50053	1.99333	1.98637	1.48402	NA
Reference	1.5031	NA	NA	NA	NA	NA
Reference	1.99393	2.97963	1.98933	NA	0	NA
Reference	5.98555	NA	NA	NA	3.9793	NA
Reference	3.00445	4.4785	1.48305	5.953	NA	NA
Reference	NA	NA	0	NA	2.99152	NA
Reference	NA	2.98445	0	NA	0	NA
Reference	2.97995	NA	0.00905	-2.9824	NA	NA
Reference	NA	NA	2.98055	NA	1.5025	NA
Reference	2.9995	1.98633	1.98603	1.99533	NA	NA
Reference	2.99337	3.99493	2.97273	1.9987	2.9758	NA
Reference	NA	NA	2.99195	NA	NA	NA
Reference	4.97697	3.983	4.9897	4.96933	5.98033	5.9644
Reference	1.98367	2.986	-1.486	4.47805	0	2.99533
Reference	NA	NA	0	NA	NA	NA
Reference	NA	NA	0.0484	NA	NA	NA
Reference	NA	NA	-4.4885	NA	NA	NA
Reference	NA	NA	2.97605	NA	NA	NA
Reference	2.98495	1.48395	3.99467	NA	NA	NA
Reference	3.97167	NA	1.48805	NA	2.9975	4.48105
Reference	NA	NA	-8.978	NA	NA	NA
Reference	0	-1.98973	3.98203	NA	-11.98	NA
Reference	NA	NA	1.48955	NA	NA	NA
Reference	NA	5.984	NA	2.9973	NA	NA
Reference	10.4644	4.47105	NA	NA	-2.00263	NA
Reference	NA	0.982333	NA	4.46455	2.98867	5.96495
Reference	NA	2.9884	-4.46845	NA	NA	NA
Reference	NA	NA	2.99695	NA	NA	NA
Reference	NA	5.95995	5.99445	NA	-11.9802	NA
Reference	NA	1.48995	NA	5.9794	NA	NA
Reference	NA	NA	2.98095	NA	NA	NA
Reference	1.50405	7.469	0.0076	NA	2.99405	NA
Reference	NA	NA	5.99045	NA	NA	NA
Reference	0	3.97577	0.999333	NA	0	NA
Reference	3.98897	3.98603	4.96433	3.971	3.96533	4.947
Reference	2.99963	4.97337	5.91405	5.9645	4.9317	4.947
Reference	2.975	4.4706	0.999	NA	4.473	NA
Reference	1.98857	0.9987	2.9819	2.99403	2.98667	3.97323
Reference	1.98857	2.0001	2.9819	2.99403	1.00733	2.97893
Reference	NA	1.49515	NA	NA	NA	NA
Reference	NA	1.485	0.00413333	1.49805	2.99573	NA
Reference	NA	NA	-1.4728	NA	NA	NA
Reference	2.984	4.4726	5.99453	NA	NA	NA
Reference	NA	NA	-5.95597	NA	NA	NA
Reference	-2.9684	NA	-1.99633	4.501	-4.474	NA
Reference	NA	NA	2.9931	NA	-1.503	NA
Reference	3.99463	3.98033	3.985	4.99097	3.96933	NA
Reference	1.9873	4.95333	6.98597	4.95733	2.9853	NA
Reference	NA	-3.97453	1.5	NA	NA	NA
Reference	2.9875	-0.0120333	-13.488	NA	5.98555	NA
Reference	-0.0313	NA	NA	NA	0	NA
Reference	5.96705	11.9635	NA	NA	0.00395	NA
Reference	NA	NA	0.01	NA	NA	NA
Reference	7.97837	0	NA	1.5	0.994567	NA
Reference	2.9898	0.998733	NA	2.9825	NA	NA
Reference	NA	-3.001	3.9907	10.4474	4.98467	NA
Reference	2.97906	0.996687	1.4975	2.97805	3.00099	NA
Reference	4.97463	2.99437	3.98663	2.9955	2.9977	4.486
Reference	2.9942	5.965	1.0027	1.99427	NA	NA
Reference	NA	NA	-2.77595	NA	NA	NA
Reference	3.9821	2.994	0.836033	3.99267	0.996333	1.4945
Reference	3.95913	1.98183	2.98467	4.00767	NA	4.4679
Reference	3.99163	1.0076	5.0018	3.002	2.99213	NA
Reference	NA	-1.4835	2.98805	NA	2.992	NA
Reference	3.00063	1.99403	0.991333	1.99633	1.9977	2.98467
Reference	2.99795	2.9867	2.99955	2.98795	1.49355	1.4875
Reference	2.97655	NA	NA	NA	NA	NA
Reference	NA	NA	-1.0017	NA	NA	NA
Reference	NA	2.99645	-2.9818	4.4965	3.0007	NA
Reference	2.9974	-0.00235	7.4894	3.004	NA	NA
Reference	1.5	2.97527	-1.00463	7.44005	-0.999667	NA
Reference	NA	NA	2.976	NA	NA	NA
Reference	NA	-0.0247333	2.9855	4.9696	4.47335	NA
Reference	NA	NA	1.48805	NA	NA	NA
Reference	4.00233	NA	NA	NA	NA	NA
Reference	2.9876	4.4705	NA	NA	NA	NA
Reference	2.99295	2.98645	NA	NA	NA	NA
Reference	1.9933	-1.49545	NA	2.979	NA	2.9773
Reference	2.98227	3.99393	5.00307	2.99637	1.9718	3.987
Reference	3.97633	3.99393	5.00307	2.99637	3.9715	4.9804
Reference	NA	14.9203	NA	NA	NA	NA
Reference	5.9605	NA	-0.00305	NA	NA	NA
Reference	NA	NA	4.47101	NA	NA	NA
Reference	1.505	-0.0122333	1.001	-0.00493333	5.9594	NA
Reference	3.98303	3.9723	3.97353	2.99693	3.97663	3.986
Reference	0.990633	-3.99237	2.97953	-1.99567	3.98793	4.485
Reference	5.996	NA	-1.50405	NA	NA	NA
Reference	3.9817	-2.98533	4.978	NA	1.98607	NA
Reference	NA	NA	4.4751	4.4684	NA	NA
Reference	2.97135	-0.00045	5.964	NA	NA	NA
Reference	1.99473	2.9844	-3.97933	5.9835	4.99303	NA
Reference	1.98407	5.9705	4.4815	1.99067	4.96963	3.98637
Reference	NA	0.0003	NA	1.4864	NA	NA
Reference	3.99557	-0.00565	7.15265	0.978067	NA	NA
Reference	NA	-0.00936667	0.0084	2.98967	2.9864	NA
Reference	-6.96067	NA	-1.46205	NA	NA	NA
Reference	NA	NA	-4.4975	NA	NA	NA
Reference	NA	NA	1.99333	5.965	1.50145	NA
Reference	2.99473	0.999233	-10.964	1.5034	-6.99267	NA
Reference	1	1.9948	-12.947	2.0046	-7.9917	1.9955
Reference	1.9849	1.9861	0	0.9927	0.997433	0.999333
Reference	3.9693	2.9885	0	2.97205	-0.997833	1.4981
Reference	4.99773	0.990633	4.9534	1.98767	5.95403	2.98967
Reference	4.98303	-1.4764	NA	NA	4.48335	NA
Reference	NA	4.9954	1.98527	NA	-2.00773	NA
Reference	0.997033	-0.0057	7.46255	4.46995	4.47	2.98795
Reference	NA	NA	-1.5055	NA	NA	NA
Reference	NA	-1.485	NA	NA	NA	NA
Reference	2.9764	3.99303	3.9911	2.9833	2.98267	3.98083
Reference	NA	2.9945	NA	NA	NA	NA
Reference	NA	0.01905	2.9821	NA	NA	NA
Reference	1.4935	-2.98627	-1.5	NA	2.9854	NA
Reference	NA	NA	10.475	5.94545	NA	NA
Reference	NA	NA	10.465	NA	NA	NA
Reference	NA	7.4491	2.98867	NA	NA	NA
Reference	NA	4.4656	NA	10.4561	NA	NA
Reference	2.98497	2.993	2.9889	0.995367	1.0024	2.99703
Reference	NA	2.97705	NA	NA	NA	NA
Reference	NA	1.9922	3.00693	NA	1.4995	NA
Reference	NA	-0.9777	4.47355	NA	NA	NA
Reference	2.98563	2.018	0	0.995267	1.99237	0.9687
Reference	0.997433	0.992667	0	-4.69833	0	0
Reference	NA	NA	-5.99405	NA	NA	NA
Reference	1.4845	10.9492	-0.004	NA	NA	NA
Reference	8.97345	NA	NA	NA	NA	NA
Reference	2.9797	-1.0087	1.4855	5.9667	3.98363	4.9753
Reference	2.98005	0.007	6.9713	-0.992933	5.97167	3.9763
Reference	1.98527	2.00203	0	2.0003	1.00567	1.49105
Reference	1.98737	0.014	1.98063	4.97303	1.99003	2.98297
Reference	1.9913	2.99433	4.97773	3.97733	4.9783	3.98033
Reference	NA	NA	-0.011	NA	4.479	NA
Reference	0	NA	0	0.996017	0	1.31901
Reference	NA	NA	0	NA	NA	NA
Reference	NA	NA	-2.977	NA	NA	NA
Reference	0	0	2.9739	NA	NA	NA
Reference	1.9921	0.00733333	4.98533	8.96497	3.9907	-1.00227
Reference	1.4941	2.9855	0.962967	NA	NA	NA
Reference	NA	2.9936	-8.93885	2.9965	NA	NA
Reference	NA	-1.4995	1.0056	NA	4.4881	NA
Reference	7.46745	NA	2.9815	1.492	NA	NA
Reference	1.4995	-0.000766667	-2.97107	5.95945	0	NA
Reference	2.97973	-0.992367	0	10.4381	0.9946	0.847867
Reference	NA	1.50155	2.9835	NA	-0.0075	NA
Reference	NA	1.98673	12.9324	1.5196	-5.9684	NA
Reference	5.99045	4.5076	NA	NA	NA	NA
Reference	1.4931	-1.50305	NA	-8.96455	NA	NA
Reference	4.4845	5.96545	-3.96827	NA	NA	NA
Reference	-7.4816	NA	NA	NA	NA	NA
Reference	4.9773	4.99267	4.97467	5.96597	4.98167	4.8967
Reference	5.97267	0.005	1.9853	3.97867	4.98697	NA
Reference	NA	NA	-1.00327	NA	NA	NA
Reference	2.9964	2.9903	2.99637	3.0035	4.97337	3.98233
Reference	NA	7.5015	1.00097	NA	NA	NA
Reference	NA	0.987033	10.9895	3.0031	NA	NA
Reference	1.4879	1.5105	NA	NA	NA	NA
Reference	6.95657	-0.979267	NA	8.9665	-1.00533	NA
Reference	0.998067	2.97403	2.98213	1.99417	0.0053	NA
Reference	NA	3.96763	4.48055	NA	NA	NA
Reference	5.9481	NA	6.98063	5.9895	8.95895	NA
Reference	2.9955	NA	NA	NA	NA	NA
Reference	1.001	-2.9551	-0.986967	NA	NA	NA
Reference	3.97897	1.49745	2.99833	2.99545	0.985667	NA
Reference	NA	NA	-2.98755	NA	NA	NA
Reference	NA	10.481	-1.98297	1.9897	5.9865	NA
Reference	NA	2.5634	5.98595	5.26433	NA	NA
Reference	NA	NA	-0.0113	NA	NA	NA
Reference	5.97707	8.9889	-1.98933	NA	NA	NA
Reference	NA	NA	-0.0152	NA	NA	NA
Reference	NA	NA	-7.44895	NA	NA	NA
Reference	0	1.494	6.96757	0	NA	NA
Reference	1.0023	1.49355	-1.98967	2.9914	0	NA
Reference	NA	0.990667	-1.49805	NA	NA	NA
Reference	NA	1.49095	NA	NA	NA	NA
Reference	-1.45445	NA	NA	NA	NA	NA
Reference	1.48555	2.98997	1.50355	4.49755	4.474	2.99545
Reference	NA	2.9895	-1.482	4.49755	2.97245	2.99545
Reference	NA	0.9917	NA	NA	NA	NA
Reference	NA	1.49	NA	NA	NA	NA
Reference	2.99303	3.98493	2.979	2.98797	2.97967	2.97233
Reference	1.99603	4.007	0.990667	1.99103	1.00237	2.98133
Reference	1.98597	1.00237	0.990033	2.98167	1.00237	1.981
Reference	NA	NA	7.479	NA	NA	NA
Reference	NA	NA	9.01115	NA	NA	NA
Reference	-1.986	-1.9817	-1.49	NA	-1.5	NA
Reference	NA	0	NA	NA	NA	NA
Reference	NA	-1.5059	NA	-1.48845	NA	NA
Reference	NA	-4.48115	-2.97805	NA	NA	NA
Reference	NA	NA	-0.996267	NA	NA	NA
Reference	4.47705	3.002	1.4929	NA	NA	NA
Reference	2.99067	NA	-0.0129	2.98533	4.5056	NA
Reference	NA	0	-1.48205	2.99905	3.0051	NA
Reference	NA	6.96233	NA	NA	NA	NA
Reference	1.9944	1.98073	0.980333	6.97473	1.9833	2.9892
Reference	NA	2.9809	4.455	2.9735	NA	NA
Reference	NA	1.98297	1.00073	0	1.00797	NA
Reference	0.1411	-1.98167	-1.38247	NA	1.52295	NA
Reference	0.993	2.98935	-0.012	0.0119667	0	NA
Reference	1.50045	-4.4961	-2.98963	-2.98187	-2.98823	NA
Reference	1.50145	2.996	-1.5005	NA	NA	NA
Reference	NA	NA	NA	-1.50045	NA	NA
Reference	4.01533	3.0017	2.99837	3.97667	2.99293	4.984
Reference	5.0133	3.0017	2.99837	3.97667	2.99293	3.991
Reference	2.999	1.49105	5.97855	0.993967	-1.48855	2.98195
Reference	-1.5094	NA	1.99833	-1.49205	-1.47905	NA
Reference	1.9834	0	0	0	0	NA
Reference	NA	NA	1.4905	NA	NA	NA
Reference	2.99393	0.015	3.98423	-0.9977	1.9937	NA
Reference	2.98545	1.991	-0.00666667	2.98837	-1.48595	NA
Reference	NA	NA	NA	0	2.987	NA
Reference	1.9809	5.9879	-0.00266667	3.0029	1.00207	NA
Reference	2.96877	1.001	2.98	1.0016	2.98873	1.99437
Reference	3.9834	4.99533	5.00187	4.9935	3.95427	3.982
Reference	2.98633	4.97653	1.98807	2.9914	2.01173	0
Reference	4.4621	-8.94255	NA	2.98995	NA	NA
Reference	NA	-7.4576	NA	NA	NA	NA
Reference	1.498	3.98267	2.9836	3.98407	2.96845	NA
Reference	NA	4.4681	2.98193	4.47795	NA	NA
Reference	NA	-1.4925	1.98637	5.98605	0.9924	NA
Reference	NA	NA	-5.99545	NA	NA	NA
Reference	4.485	NA	1.483	NA	NA	NA
Reference	NA	NA	5.974	NA	NA	NA
Reference	NA	NA	2.98745	NA	NA	NA
Reference	NA	NA	2.98105	NA	NA	NA
Reference	2.98363	4.00203	4.97127	2.9767	1.99137	3.97597
Reference	1.98697	4.00203	3.97093	3.9707	4.9874	3.97597
Reference	-1.4976	NA	NA	NA	NA	NA
Reference	2.99733	0.0054	1.9928	-4.4609	NA	4.45705
Reference	5.95895	3.0035	2.98245	4.41	3.001	4.46455
Reference	NA	NA	NA	NA	2.978	NA
Reference	-1.4838	NA	NA	NA	NA	NA
Reference	NA	NA	4.4885	NA	NA	NA
Reference	1.98633	4.97203	0	-0.985667	3.97993	1.511
Reference	NA	NA	-4.4674	NA	NA	NA
Reference	NA	NA	2.97945	NA	-0.0025	NA
Reference	NA	-0.992	NA	4.4935	1.50305	NA
Reference	NA	3.01561	1.4785	NA	NA	NA
Reference	0	2.99033	-2.00127	-0.270033	-2.9826	NA
Reference	-1.01767	0.0047	4.463	NA	NA	NA
Reference	NA	NA	NA	2.9907	NA	NA
Reference	NA	-2.9765	0	4.4655	NA	NA
Reference	NA	NA	NA	2.9745	NA	NA
Reference	NA	-3.00505	8.95337	0.01105	NA	NA
Reference	-1.00257	2.9845	-0.9826	0.00396667	3.97603	NA
Reference	0.0055	NA	NA	NA	NA	NA
Reference	NA	-1.48595	2.9706	NA	3.035	NA
Reference	1.4835	1.0011	1.98573	NA	1.5226	NA
Reference	NA	1.49145	1.4981	2.9871	-1.49145	NA
Reference	NA	NA	2.99427	NA	1.484	NA
Reference	1.99563	1.99167	2.9844	1.99563	2.98595	NA
Reference	NA	4.47395	3.9824	0	7.467	NA
Reference	1.00037	3.972	5.9783	NA	NA	NA
Reference	2.98995	NA	NA	NA	2.9875	NA
Reference	1.99337	NA	-3.99333	2.98803	2.98495	NA
Reference	NA	0.991733	NA	3.00045	NA	NA
Reference	NA	1.50105	NA	NA	4.00033	2.97545
Reference	2.98233	3.96937	1.99163	3.97937	2.982	3.9753
Reference	NA	1.4995	NA	NA	NA	NA
Reference	2.98683	2.98997	2.0054	0.996333	4.97827	NA
Reference	1.9892	3.98537	3.0046	3.96787	3.9938	1.99977
Reference	2.9889	0.0196	-0.985933	1.99867	1.504	NA
Reference	2.99405	1.99793	1.98727	4.97393	5.99305	NA
Reference	0.012	-0.9922	0.00143333	NA	NA	NA
Reference	NA	NA	8.9416	NA	NA	NA
Reference	4.47405	1.4974	1.5	NA	7.4835	NA
Reference	2.99005	NA	1.48755	NA	-11.9396	NA
Reference	3.9776	0.999	3.99427	4.4814	6.97537	NA
Reference	1.50285	1.00033	1.9962	4.4814	2.9916	NA
Reference	0	NA	NA	NA	NA	NA
Reference	5.98797	4.4865	3.9534	4.97137	NA	4.484
Reference	2.9972	4.99707	2.9715	2.99455	NA	NA
Reference	NA	NA	4.47305	NA	NA	NA
Reference	1.99167	2.98603	0	2.00093	0	4.47095
Reference	1.99767	1.99367	-0.995033	0	-1.99733	NA
Reference	-0.990333	7.4656	0	NA	-1.4995	NA
Reference	NA	NA	NA	4.47795	NA	NA
Reference	2.98767	2.988	2.9744	2.96097	2.99173	1.98597
Reference	2.9773	2.9903	-4.48255	2.9953	3.97307	NA
Reference	1.98467	2.9787	1.001	2	2.99157	2.98997
Reference	1.98467	1.9803	4.98273	0.0103667	2.99093	1.49885
Reference	6.98067	1.9914	4.9913	4.48705	5.98263	4.97533
Reference	3.99633	1.99133	5.993	4.48945	4.9823	NA
Reference	4.95923	2.98137	4.484	4.4835	1.99173	NA
Reference	NA	-1.4885	NA	NA	NA	NA
Reference	3.97803	2.99945	4.99067	3.9843	4.97067	NA
Reference	NA	4.4835	-1.485	NA	NA	NA
Reference	NA	0.99368	NA	1.49953	0	NA
Reference	1.4871	4.48905	3.984	-0.986933	NA	NA
Reference	NA	NA	1.4975	NA	NA	NA
Reference	NA	-0.00906667	2.96767	NA	4.4715	NA
Reference	3.9943	2.9783	3.98063	4.03267	4.00167	4.97903
Reference	3.0034	3.96767	2.97293	4.03267	4.00167	3.97937
Reference	NA	NA	-1.49649	0	NA	NA
Reference	2.9886	NA	NA	NA	NA	NA
Reference	NA	NA	-4.4905	NA	3.004	NA
Reference	3.9836	0.997267	4.96593	4.5015	NA	NA
Reference	NA	0	NA	NA	NA	NA
Reference	NA	2.985	-2.99205	NA	NA	NA
Reference	NA	NA	NA	1.51145	NA	NA
Reference	2.99207	NA	NA	NA	NA	NA
Reference	5.9708	-2.00093	1.9917	-1.5301	NA	NA
Reference	0.996333	2.98867	1.00173	4.97837	3.99697	1.9984
Reference	-0.00795	5.9625	1.99703	5.981	4.97073	NA
Reference	2.9825	NA	NA	-0.009	NA	NA
Reference	NA	NA	2.97945	NA	NA	NA
Reference	-0.0257333	10.9387	0	-2.00087	0.999367	2.98495
Reference	2.9593	NA	-4.493	NA	NA	NA
Reference	-0.0116	-0.990967	5.04977	-0.00115	1.00043	NA
Reference	2.99045	NA	NA	NA	3.162	NA
Reference	1.99137	0.00433333	3.9783	1.99363	1.98467	2.97495
Reference	3.98463	3.98367	2.98667	1.98473	2.995	4.4575
Reference	NA	1.484	NA	NA	NA	NA
Reference	NA	-0.00403333	NA	NA	NA	NA
Reference	1.9917	NA	0.015	2.984	-1.479	NA
Reference	3.98173	NA	1.99133	2.9946	NA	NA
Reference	NA	-0.014	-0.0013	2.508	4.4724	NA
Reference	NA	NA	5.994	NA	NA	NA
Reference	NA	NA	NA	5.94995	NA	NA
Reference	3.991	-2.97195	2.99667	NA	NA	NA
Reference	NA	-5.96845	3.00555	NA	NA	NA
Reference	2.99827	NA	1.98467	2.9995	2.9845	NA
Reference	4.99827	NA	4.4981	2.99905	3.9817	0.9973
Reference	3.9777	4.00603	-6.9697	3.9773	-0.9944	6.96
Reference	0.997	0.99	2.9917	2.99313	2.99493	NA
Reference	9.0179	0.996033	2	NA	NA	NA
Reference	NA	0.00133333	1.987	NA	1.49495	NA
Reference	1.9946	2.99205	0	2.96905	3.9697	NA
Reference	0	1.49905	1.9973	1.99237	0.991	2.98595
Reference	0	1.5265	2.97767	0.9957	1.98233	2.98667
Reference	1.48595	-1.50155	1.5005	-1.4879	NA	NA
Reference	NA	2.9995	NA	NA	0	NA
Reference	NA	NA	NA	NA	0	NA
Reference	4.47095	2.988	7.95203	0	7.96137	-0.0193333
Reference	1.50355	1.98903	0.00115	NA	NA	NA
Reference	NA	0	NA	NA	NA	NA
Reference	NA	NA	-1.49002	NA	-6.95598	NA
Reference	NA	-2.9955	NA	NA	NA	NA
Reference	1.48715	4.50335	NA	NA	NA	NA
Reference	0.012	7.97	2.99103	4.95997	5.9824	1.994
Reference	NA	0.993333	-0.9963	4.96833	2.00007	NA
Reference	1.4945	0.993333	2.97233	1.99867	1.50355	NA
Reference	NA	NA	0	NA	NA	NA
Reference	2.99073	-6.96533	-0.01	-2.99033	3.96873	-5.95527
Reference	NA	-0.01145	NA	NA	NA	NA
Reference	2.99133	4.4784	NA	NA	NA	NA
Reference	5.984	0.00733333	-0.9934	4.97503	0.00563333	NA
Reference	1.4955	5.977	0.00605	0	2.9874	NA
Reference	2.99433	1.9973	3.99733	2.99803	2.98003	2.766
Reference	2.99433	3.98427	3.99237	1.995	1.98907	2.9703
Reference	2.97605	4.9887	0	2.98	0.991333	NA
Reference	1.98427	2.9725	3.9671	NA	3.993	NA
Reference	NA	NA	1.497	NA	NA	NA
Reference	3.82667	2.98367	NA	2.9933	5.97567	5.96437
Reference	NA	NA	-1.5025	2.9875	NA	2.9839
Reference	NA	-7.9682	-4.4905	NA	NA	NA
Reference	-0.000566667	3.97833	0.9887	7.4755	0.984933	NA
Reference	1	4.4939	-0.00763333	2.9855	1.97413	NA
Reference	3.975	3.97833	3.99567	4.97897	3.9887	3.98093
Reference	-3.96003	0.0036	4.994	0.991367	5.9864	5.9084
Reference	5.99527	-4.45915	1.4904	NA	NA	NA
Reference	2.96952	2.97596	2.98937	4.47492	1.98867	NA
Reference	2.97402	3.97068	-1.5335	2.98831	-0.022	-8.9485
Reference	NA	2.982	NA	NA	NA	NA
Reference	1.49505	NA	1.487	NA	NA	NA
Reference	5.97367	4.96867	4.97393	3.979	3.9873	2.993
Reference	2.98615	NA	-3.00615	3.0063	1.5031	NA
Reference	2.99033	2.98973	7.46695	0	5.96245	NA
Reference	NA	5.9675	NA	NA	NA	NA
Reference	4.49145	4.0006	4.98847	4.4864	3.99127	4.9859
Reference	16.416	NA	17.926	NA	NA	NA
Reference	NA	NA	13.458	NA	NA	NA
Reference	2.9785	0.993333	0.9967	NA	8.9515	NA
Reference	3.988	6.01	-0.991033	2.99237	3.99137	4.967
Reference	NA	NA	-0.0076	NA	NA	NA
Reference	1.98333	5.98833	2.99007	4.97207	2.99437	NA
Reference	-0.993667	4.9749	2.00447	10.9516	2.9861	NA
Reference	4.4784	0	-2.00223	NA	NA	NA
Reference	2.98067	3.98643	1.9877	7.00193	1.9887	NA
Reference	1.9959	1.989	3.9753	4.977	2.9878	NA
Reference	NA	NA	1.4986	NA	NA	NA
Reference	-0.00606667	5.9809	-5.9533	2.999	0	NA
Reference	NA	0.0176	1.491	-0.0031	NA	NA
Reference	-1.50195	2.99633	NA	NA	NA	NA
Reference	2.99493	-1.4991	NA	NA	1.99233	NA
Reference	4.50595	0.00166667	NA	4.4876	5.9719	NA
Reference	2.9905	-1.00593	6.96207	1.4945	8.9669	NA
Reference	2.99167	4.4777	1.99933	2.9979	2.99823	3.98127
Reference	2.99083	NA	1.98537	1.98893	1.9884	NA
Reference	2.99083	2.9943	0.989367	2.98863	0	2.99273
Reference	1.52615	-2.99557	1.99353	NA	NA	NA
Reference	2.989	5.97	3.96933	4.97837	2.99267	3.452
Reference	3.98437	11.9735	2.98303	4.94997	5.9757	NA
Reference	3.97733	1.99193	1.99493	0.998067	1.9804	NA
Reference	2.97607	3.98223	2.00347	3.99043	2.96705	0.9956
Reference	2.99073	0	4.98633	3.989	1.99133	0.996667
Reference	1.99623	-0.00566667	4.9666	2.989	2.99637	5.9731
Reference	1.9976	3.97287	3.97587	0.994267	2.9904	2.99197
Reference	NA	NA	1.4895	NA	NA	NA
Reference	0.995367	-1.99063	-0.995067	NA	0	NA
Reference	NA	NA	5.9748	NA	NA	NA
Reference	NA	NA	-4.472	NA	NA	NA
Reference	1.4885	NA	NA	NA	NA	NA
Reference	NA	NA	-1.489	NA	NA	NA
Reference	8.98043	11.9641	0.991933	NA	-10.9758	NA
Reference	2.99603	1.9857	2.9816	1.99377	2.99193	2.99717
Reference	2.99603	1.9857	2.00387	2.99377	2.99193	2.99717
Reference	3.98907	-0.990067	1.98773	1.9924	2.99703	1.487
Reference	3.9857	3.98803	-0.0133333	7.47305	-1.98827	NA
Reference	4.49615	7.9695	1.49405	NA	2.9724	NA
Reference	1.4971	0.9924	NA	NA	NA	NA
Reference	0.970967	6.98567	2.98263	6.00455	-2.99167	NA
Reference	3.98273	2.98703	4.4765	2.981	3.9837	2.97395
Reference	NA	-0.01255	NA	-1.98607	NA	NA
Reference	-0.0102	4.986	2.99693	3.0011	NA	NA
Reference	NA	7.463	-1.50155	NA	NA	NA
Reference	1.5	5.9587	NA	NA	0	NA
Reference	5.97205	NA	3.9987	NA	NA	NA
Reference	0.981333	2.98337	-3.9973	1.96823	-3.98077	NA
Reference	3.9783	-1.99863	6.95673	1.969	2.98595	0.977967
Reference	0.989	-0.000333333	-1.989	-1.9941	-4.9653	NA
Reference	1.499	0.00763333	4.96273	-1.4884	NA	NA
Reference	NA	2.958	3.96997	3.0107	1.4924	NA
Reference	4.46405	7.46645	NA	NA	NA	5.99795
Reference	4.4815	NA	5.9727	NA	3.9883	NA
Reference	3.98233	2.979	5.9697	NA	3	NA
Reference	2.99967	1.48595	7.4694	-7.94503	-1.488	NA
Reference	2.9987	3.98997	2.99967	1.98323	3.9976	2.98213
Reference	4.99493	4.99297	2.99	4.97427	2.00267	NA
Reference	2.98477	2.9813	3.9847	1.98827	2.99433	1.9787
Reference	4.4741	0.987	1.99003	3.98293	2.99637	2.96805
Reference	4.48095	-0.00736667	2.98645	2.99455	4.43255	NA
Reference	4.48855	1.48755	NA	NA	NA	NA
Reference	NA	1.4965	NA	NA	NA	NA
Reference	2.97703	NA	1.4984	1.99867	0.0034	NA
Reference	NA	NA	2.98635	NA	NA	NA
Reference	-4.96773	4.5019	NA	NA	NA	NA
Reference	2.9916	4.4922	0	NA	-5.985	NA
Reference	0	1.9926	2.9696	NA	NA	NA
Reference	-1.989	1.00233	NA	0	1.5031	NA
Reference	2.97973	6.97933	4.9664	1.00493	5.9851	NA
Reference	0.9914	2.98833	3.98367	-1.002	0	NA
Reference	0	2.9803	2.9819	-0.998733	0	NA
Reference	0	3.02	2.00407	1.99507	0	0
Reference	0	NA	1.4845	NA	NA	NA
Reference	4.98073	NA	2.97867	NA	NA	NA
Reference	1.9997	1.4869	5.9921	-7.468	0.0124	NA
Reference	1.99333	-1.4905	2.97473	4.49145	NA	NA
Reference	NA	2.9945	NA	NA	NA	NA
Reference	2.9835	2.9659	-1.5006	NA	NA	NA
Reference	1.49645	4.96247	0	1.48495	2.00873	NA
Reference	NA	5.9191	NA	NA	NA	NA
Reference	0.9963	-6.985	1.99763	NA	4.48605	NA
Reference	2.9924	-1.017	-3.9833	1.49805	-2.99885	NA
Reference	3.0011	1.00437	1.9929	2.997	1.9864	2.985
Reference	1.501	2.99077	0	NA	1.50355	NA
Reference	NA	2.95495	-1.9923	NA	-5.98	NA
Reference	NA	1.5024	7.4774	NA	NA	NA
Reference	NA	NA	NA	2.98805	NA	NA
Reference	4.97773	1.9826	2.9847	5.98773	6.98273	0.996667
Reference	1.00093	1.00073	0	3.9861	0.9903	NA
Reference	-1.4954	2.9871	0	NA	2.99	NA
Reference	NA	-0.00473333	4.4606	NA	NA	NA
Reference	4.96737	3.97507	-0.0083	1.99867	2.99063	3.02863
Reference	NA	0.9777	-10.9864	NA	NA	NA
Reference	NA	1.48805	NA	1.487	2.97505	NA
Reference	4.48305	NA	-1.4865	NA	NA	NA
Reference	1.9924	2.99893	1.99003	2.993	0.9984	1.98867
Reference	1.00573	-0.00463333	1.98747	-1.98933	0	1.99
Reference	NA	NA	-2.9845	NA	NA	NA
Reference	NA	1.489	NA	NA	NA	NA
Reference	NA	NA	0.00468667	NA	NA	NA
Reference	0.0106333	-0.998733	-6.94333	NA	0.9976	NA
Reference	1.99833	2.97537	2.9903	2.9843	4.97093	2.9837
Reference	2.99497	1.9933	1.00197	3.99027	2.99467	2.98067
Reference	2.99497	1.9933	3.98197	3.99027	2.9925	2.98067
Reference	2.997	0.992633	2.9875	NA	NA	NA
Reference	2.994	NA	NA	NA	NA	NA
Reference	NA	NA	1.018	NA	NA	NA
Reference	1.49145	-3.9902	NA	NA	0	NA
Reference	NA	-3.9902	NA	NA	NA	NA
Reference	1.99333	-5.97367	NA	-5.96131	NA	-1.48848
Reference	1.49403	NA	NA	NA	NA	NA
Reference	4.9648	0.0037	2.98033	2.00073	1.49	NA
Reference	4.98403	-1.51582e-13	1.0006	0.997967	4.99033	4.9783
Reference	0.992667	2.9817	1.495	2.00043	0	2.9926
Reference	3.98073	3.98237	0.996667	2.99773	0.990933	1.98233
Reference	2.996	-1.99227	-0.9794	-3.0011	0	NA
Reference	0	8.966	0.998	-2.00033	1.99207	0.999033
Reference	NA	-1.50095	NA	NA	NA	NA
Reference	5.9759	3.00295	2.991	2.99097	NA	NA
Reference	NA	NA	7.49905	NA	NA	NA
Reference	4.494	-8.897	NA	NA	NA	NA
Reference	-4.47295	NA	-0.00793333	8.9509	-1.485	NA
Reference	NA	1.49495	2.98855	NA	1.495	NA
Reference	NA	4.4814	NA	NA	NA	NA
Reference	2.9914	-2.974	4.48045	3.97257	-4.97233	5.9451
Reference	2.99755	2.975	NA	NA	NA	NA
Reference	2.97693	7.44755	5.99795	3.97633	3.98533	3.97663
Reference	4.455	NA	0.03555	NA	NA	NA
Reference	NA	1.5045	NA	NA	NA	NA
Reference	-5.954	-2.991	-0.015	NA	NA	NA
Reference	3.9376	4.0094	3.974	4.00463	3.9717	3.98463
Reference	1.98567	1.99773	1.00127	1.99407	0	0
Reference	4.9771	-1.00203	-1.9897	1.4911	NA	NA
Reference	0.988667	NA	0.998	NA	NA	NA
Reference	3.99097	0.9949	0	1.48645	0	0
Reference	0	0.9881	0.9943	7.44765	1.98793	NA
Reference	1.4995	0.996667	2.97905	NA	13.198	NA
Reference	3.97467	4.4825	3.99167	3.963	1.99263	NA
Reference	4.46895	-0.002	2.002	4.4341	1.49405	NA
Reference	4.46305	NA	NA	NA	-1.502	NA
Reference	NA	1.0027	-0.981633	4.4659	2.9984	NA
Reference	4.4711	NA	NA	NA	NA	NA
Reference	3.9793	3.00603	3.9737	5.00333	4.96467	4.97103
Reference	NA	NA	NA	NA	0	NA
Reference	2.9914	4.97363	NA	NA	NA	NA
Reference	NA	5.9679	4.4855	4.00097	5.9877	4.9823
Reference	2.99583	1.98887	1.98333	7.98207	0.998933	NA
Reference	NA	NA	NA	3.0015	NA	NA
Reference	NA	NA	-4.47605	2.00263	NA	NA
Reference	NA	2.9885	NA	NA	NA	NA
Reference	0.990667	3.01905	-0.00206667	-4.47095	-1.4945	NA
Reference	5.98137	4.96397	1.00207	2.99003	3.977	2.97807
Reference	NA	-2.00203	4.479	NA	NA	NA
Reference	0	0.509267	NA	NA	0	NA
Reference	NA	0.0053	NA	NA	NA	NA
Reference	2.0037	2.9847	3.0024	3.00003	4.4875	NA
Reference	NA	4.4935	NA	NA	NA	NA
Reference	5.97445	-3.99763	1.4921	1.50195	8.92465	NA
Reference	NA	-1.485	2.98707	NA	NA	NA
Reference	NA	NA	8.9819	NA	NA	NA
Reference	2.00407	4.9694	1.48645	3.97827	2.9734	NA
Reference	3.86843	4.71733	4.49205	4.8757	1.99037	NA
Reference	2.98473	NA	-3.96407	-0.014	NA	NA
Reference	2.983	4.96297	1.49905	2.9785	1.99403	NA
Reference	2.97217	5.9841	2.92033	2.98333	5.98603	NA
Reference	NA	0	-5.66745	NA	NA	NA
Reference	2.98033	2.98597	3.98367	3.97197	2.98133	2.9963
Reference	NA	NA	1.83	NA	NA	NA
Reference	1.9887	2.99133	1.0013	1.99833	1.99507	2.98967
Reference	NA	NA	-5.708	NA	NA	NA
Reference	3.99247	-1.51582e-13	3.98383	0.996667	2.9892	NA
Reference	4.98203	4.96397	2.00337	2.98807	5.9737	4.9737
Reference	NA	5.9625	2.997	2.99555	2.9785	NA
Reference	4.492	8.971	3.9851	NA	NA	NA
Reference	NA	1.49605	NA	NA	NA	NA
Reference	NA	4.47795	1.497	NA	NA	NA
Reference	NA	NA	-10.4283	NA	NA	NA
Reference	NA	3.001	NA	NA	NA	NA
Reference	2.98545	0	2.98055	4.4791	1.99463	NA
Reference	-0.99	0.999033	-4.99123	2.99817	1.9967	NA
Reference	NA	NA	3.042	NA	NA	NA
Reference	1.4959	-1.494	-3.9836	NA	NA	NA
Reference	NA	-0.0025	-1.99097	8.968	-1.492	NA
Reference	3.99603	3.96123	0	-0.0011	0.991967	NA
Reference	NA	NA	0.00203333	NA	-0.00195	NA
Reference	NA	4.469	NA	NA	NA	NA
Reference	5.9884	1.99507	-3.00333	3.98827	1.98327	2.97727
Reference	5.9884	3.9872	2.00027	3.98827	3.98563	4.96797
Reference	2.9853	4.4845	2.979	4.4995	0	4.4995
Reference	NA	NA	1.4895	NA	NA	NA
Reference	NA	4.46805	NA	3.99167	3.99133	4.85667
Reference	5.979	-1.496	NA	NA	NA	NA
Reference	2.9864	2.97297	4.98363	3.0033	3.98303	2.98305
Reference	NA	8.9634	-2.98795	2.99245	NA	NA
Reference	NA	1.4961	-1.9933	NA	NA	NA
Reference	1.98963	3.9692	3.9846	2.99307	2.9989	NA
Reference	2.98305	NA	0.991333	-1.48045	-1.99933	NA
Reference	2.98155	-10.4375	1.4875	4.47795	1.99133	NA
Reference	2.9866	-1.6738	NA	1.5014	NA	NA
Reference	NA	0	NA	NA	NA	NA
Reference	2.3569	1.4931	-2.99493	NA	2.9869	NA
Reference	NA	NA	2.98065	NA	NA	NA
Reference	1.98527	2.9912	0.00106667	1.51582e-13	0.999367	NA
Reference	3.98093	1.99047	1.99783	4.97957	1.98427	1.4895
Reference	2.9923	4.46465	2.9883	2.9971	NA	NA
Reference	1.4895	0	1.0007	1.99673	2.99367	NA
Reference	1.98907	-0.0044	-1.9976	0	1.993	NA
Reference	NA	3.9777	-1.5026	NA	4.4465	NA
Reference	NA	-1.505	4.2864	4.46455	5.99495	NA
Reference	3.9776	NA	3.007	2.97105	2.98703	5.96695
Reference	3.97993	2.99305	3.99733	2.983	1.99363	3.9813
Reference	NA	0.01195	NA	3.98203	NA	NA
Reference	2.9773	0.9917	1.99533	-2.00167	1.9874	0.992367
Reference	NA	NA	-1.484	NA	NA	NA
Reference	2.98633	1.486	4.959	3.98273	3.98263	NA
Reference	2.97855	NA	NA	NA	NA	NA
Reference	NA	2.992	1.4995	NA	4.49255	NA
Reference	-0.0303667	4.96947	2.97627	3.958	4.97203	NA
Reference	3.98393	-2.98027	-0.00733333	5.93463	3.97967	NA
Reference	4.4695	5.966	-10.4451	2.97205	1.4895	2.98407
Reference	4.485	1.49905	1.4869	7.4536	NA	NA
Reference	2.5676	2.98237	2.99873	NA	0.00536667	NA
Reference	NA	2.98705	-2.98403	1.50355	-0.00145	NA
Reference	NA	NA	0.0114	NA	NA	NA
Reference	4.98043	5.98777	5.982	5.9809	3.97387	3.95657
Reference	NA	NA	-4.44205	NA	NA	NA
Reference	NA	-0.9847	NA	3.98517	NA	NA
Reference	NA	1.99627	3.00367	5.9866	NA	NA
Reference	0.9883	-3.964	4.46945	-0.0097	1.98663	4.47545
Reference	4.92297	4.97067	2.97733	1.9953	2.99663	7.4744
Reference	NA	NA	4.469	NA	NA	NA
Reference	2.98703	1.99267	2.997	3.97833	3.99133	3.97967
Reference	2.977	-0.00166667	4.4925	3.97467	4.484	5.969
Reference	-0.00795	NA	-1.49045	NA	NA	NA
Reference	4.97233	2.979	3.0021	4.98523	4.98837	5.9601
Reference	-2.97637	1.70903	4.4725	2.99795	NA	NA
Reference	4.99103	-3.98403	5.9707	1.4845	NA	NA
Reference	2.9793	2.98127	1.99363	2.9911	3.99103	3.06417
Reference	1.9903	2.98127	2.99	1.99303	4.98847	2.4576
Reference	NA	NA	16.4151	NA	NA	NA
Reference	1.9944	2.9817	1.98997	2.99445	2.9736	1.49695
Reference	2.98403	1.9883	1.98857	NA	2.9736	0
Reference	7.4782	NA	NA	NA	NA	NA
Reference	1.994	2.98633	-1.002	1.98033	2.983	7.4495
Reference	NA	2.986	-4.4895	NA	NA	NA
Reference	5.95557	3.99507	4.9744	4.99723	4.96883	NA
Reference	3.98633	NA	3.9704	5.969	2.99353	NA
Reference	NA	NA	NA	NA	-2.972	NA
Reference	0.0192667	5.97143	-0.9924	4.4675	3.022	NA
Reference	3.97827	-5.9724	3.98973	-4.5055	0	NA
Reference	NA	NA	NA	4.4865	NA	NA
Reference	4.4864	NA	NA	1.4981	4.49005	NA
Reference	NA	NA	2.99297	NA	2.99	NA
Reference	1.9822	5.98015	-1.99187	NA	NA	NA
Reference	5.98967	6.97133	4.98163	3.977	3.99907	0.956367
Reference	0.993667	0	-0.9757	2.00073	0.969667	NA
Reference	2.9933	NA	NA	NA	NA	NA
Reference	0	1.0011	1.9954	1.0013	2.003	2.98895
Reference	1.5005	4.45445	4.48165	NA	NA	NA
Reference	NA	-12.9621	NA	NA	NA	NA
Reference	4.97707	9.94897	-0.995333	7.9581	4.96727	2.9766
Reference	NA	NA	1.5005	NA	NA	NA
Reference	1.00033	NA	4.00463	NA	1.4895	3.00203
Reference	NA	0	NA	NA	NA	NA
Reference	NA	1.48595	NA	NA	NA	NA
Reference	0	0.00456667	1.49595	NA	4.47685	NA
Reference	NA	3.991	NA	NA	NA	NA
Reference	2.95493	NA	0.00645	NA	NA	NA
Reference	4.47395	-4.97793	-0.999033	NA	5.9665	NA
Reference	2.99197	1.99137	1.9813	4.969	2.9793	1.993
Reference	2.97673	0	1.98503	4.5285	3.0021	NA
Reference	3.9871	-0.00473333	-2.98065	NA	NA	NA
Reference	2.98737	-0.00133333	-0.985333	8.9425	1.989	NA
Reference	0.997367	0.992333	1.488	1.50095	0.00766667	NA
Reference	1.993	-1.9897	-2.98863	NA	NA	NA
Reference	4.47295	3.9713	-1.49245	NA	NA	NA
Reference	3.97173	NA	1.99337	4.96897	1.98337	NA
Reference	NA	NA	2.9981	NA	NA	NA
Reference	NA	-1.4955	NA	NA	-1.4864	NA
Reference	1.00073	-2.001	-0.00733333	NA	4.47885	NA
Reference	NA	11.95	NA	8.98451	NA	NA
Reference	2.98237	3.004	4.96967	2.98067	2.98273	2.97287
Reference	2.98237	1.98333	3.9784	4.96773	2.98273	3.96653
Reference	4.97767	2.0108	1.4869	7.95297	7.50055	NA
Reference	1.99043	-1.9973	1.00193	1.00337	0	NA
Reference	0	-4.98677	NA	NA	NA	NA
Reference	2.97633	0.995667	-0.996033	NA	1.98853	NA
Reference	2.993	1.482	4.97297	1.99267	2.00333	NA
Reference	2.99777	1.98343	2.9844	2.9804	2.99373	NA
Reference	2.99777	1.98343	1.99	1.9901	1.9914	2.98545
Reference	4.00327	-3.9787	-10.4849	-4.4556	-3.97007	NA
Reference	0.998267	3.9736	1.98073	3.00137	0	NA
Reference	5.97245	17.922	NA	NA	NA	NA
Reference	2.98423	3	2.9836	2.9992	2.98633	2.99595
Reference	4.49045	1.00197	NA	-0.0017	3.97667	NA
Reference	3.97957	-5.9726	NA	NA	NA	NA
Reference	1.49305	NA	NA	1.4905	NA	NA
Reference	2.99163	1.0314	1.00633	4.47505	2.982	NA
Reference	4.9823	10.4625	NA	5.9905	2.994	NA
Reference	NA	NA	2.99367	NA	NA	NA
Reference	2.98563	4.98967	2.996	2.97967	3.97997	4.97163
Reference	3.9957	NA	3.00105	2.983	2.98497	2.98167
Reference	1.98837	-1.5005	1.9843	1.4915	0.991967	2.99145
Reference	3.9869	2.98233	0.996	3.99263	0.990667	3.5893
Reference	3.9869	1.99737	0.0179333	6.97567	1.9817	2.99603
Reference	-0.0005	4.46945	-0.9957	NA	1.00907	NA
Reference	1.993	1.49335	3.9877	2.994	0.9959	NA
Reference	1.9946	3.96567	5.969	3.001	NA	NA
Reference	0.996733	-0.0055	-2.9943	1.996	-0.0039	NA
Reference	NA	NA	0.01045	NA	NA	NA
Reference	NA	NA	-2.97305	NA	NA	NA
Reference	5.97095	NA	NA	NA	NA	NA
Reference	-0.0034	-0.993433	-2.97305	1.49805	-1.5006	7.4644
Reference	NA	10.4265	NA	5.9625	4.98467	5.97305
Reference	4.9814	6.00377	2.992	4.97663	4.964	4.48105
Reference	5.96703	3.9976	3.96967	4.99503	5.993	NA
Reference	NA	NA	1.4934	NA	NA	NA
Reference	5.97727	7.4516	6.9933	2.9827	1.98797	3.00215
Reference	3.97663	0.9954	3.00507	3.66493	2.9773	NA
Reference	4.4769	1.49405	1.501	2.9869	NA	NA
Reference	NA	NA	-4.49595	NA	NA	NA
Reference	1.502	1.99333	-2.98767	2.988	0.998033	NA
Reference	NA	1.48545	1.0014	NA	NA	NA
Reference	NA	-5.99133	NA	2.9517	NA	NA
Reference	2.98233	-0.9903	-0.998633	4.50055	1.97433	2.98255
Reference	NA	5.9866	-11.9399	NA	NA	NA
Reference	NA	NA	1.4859	NA	NA	NA
Reference	3.01205	NA	8.963	7.4605	2.98305	NA
Reference	5.98345	4.983	4.009	4.98703	4.52495	NA
Reference	3.9892	NA	1.00527	2.9985	0	NA
Reference	1.99137	2.97907	0	-0.0006	1.002	NA
Reference	3.98797	2.99	0	1.49455	-1.496	NA
Reference	3.98563	2.96807	3.97803	5.95005	NA	NA
Reference	4.973	2.99027	1.9854	2.98967	4.9728	NA
Reference	NA	NA	5.973	1.5	NA	NA
Reference	2.98869	3.97497	2.996	1.99403	2.00103	2.97255
Reference	4.47402	2.9735	5.96895	NA	NA	NA
Reference	NA	NA	2.99405	1.49	NA	NA
Reference	NA	NA	NA	NA	-1.5005	NA
Reference	4.97953	2.99473	-2.556	NA	1.49495	NA
Reference	-1.00267	3.02067	6.89903	NA	1.5025	NA
Reference	-1.97617	7.51	3.96063	NA	NA	NA
Reference	NA	1.517	NA	NA	NA	NA
Reference	3.97727	NA	NA	NA	NA	NA
Reference	NA	1.485	NA	NA	NA	NA
Reference	4.97	-3.00477	3.96393	-6.9873	-1.00663	NA
Reference	2.9917	4.9892	1.99067	3.9842	2.98437	2.97993
Reference	3.98203	4.99313	2.97993	2.9872	3.97337	2.97993
Reference	1.9937	1.99967	3.98567	2.98233	3.977	3.98437
Reference	NA	6.9797	NA	NA	NA	NA
Reference	3.99933	-1.99603	4.9782	5.979	2.99333	0.0391
Reference	3.98693	-0.9933	-2.98933	-2.9707	-2.98685	1.48995
Reference	1.9947	3.9773	0	0.998	3.98267	NA
Reference	4.98567	5.93655	-3.97633	NA	NA	NA
Reference	NA	NA	4.46955	NA	NA	NA
Reference	4.9664	4.98093	1.98937	4.98807	3.98393	NA
Reference	NA	2.995	2.98107	2.9905	1.4865	NA
Reference	3.96647	-0.000933333	-0.9916	2.98967	-1.00663	NA
Reference	2.9751	3.9884	4.4916	4.4785	-1.47895	NA
Reference	-1.4935	NA	NA	NA	NA	NA
Reference	-2.9921	NA	4.45205	0.0191	-1.5026	NA
Reference	5.96397	3.99127	-1.48355	0.00233333	4.99907	NA
Reference	NA	NA	0.00295	NA	NA	NA
Reference	NA	0.00506667	NA	NA	NA	NA
Reference	0.9987	2.9847	1.494	NA	2.9814	NA
Reference	0.998933	1.00827	1.01303	1.0014	0.997933	1.99227
Reference	NA	-1.4979	4.48585	1.4885	NA	5.97555
Reference	3.98297	2.9917	4.97733	5.95137	4.4644	4.4784
Reference	NA	7.423	NA	NA	NA	NA
Reference	NA	7.459	NA	NA	NA	NA
Reference	NA	-2.9733	2.0043	1.4995	-7.46495	NA
Reference	5.9754	-0.018	-3.00633	NA	-0.982633	5.9756
Reference	4.00303	3.00207	2.9935	1.99027	2.98393	3.57117
Reference	4.00303	NA	-0.9949	0.9906	NA	NA
Reference	NA	3.0091	NA	0	NA	3.86385
Reference	2.9984	0.01055	-1.49235	NA	1.4845	1.87327
Reference	2.9894	3.98803	3.98007	2.97607	1.4876	NA
Reference	0.985267	2.98833	-1.99463	2.979	1.98413	2.97633
Reference	NA	NA	-1.47005	NA	NA	NA
Reference	1.99464	0.998333	0.998333	2.99438	2.987	3.97367
Reference	2.98163	2.9845	2.99045	2.987	1.98497	2.98737
Reference	NA	7.48245	NA	NA	NA	NA
Reference	2.00043	0.9577	-0.0057	2.75435	-1.00457	NA
Reference	-0.983667	-1.0281	-1.98967	-1.7745	-2.9893	-1.5097
Reference	0	1.49499	7.44246	0	NA	NA
Reference	1.49003	1.00202	4.00169	2.97549	0	NA
Reference	1.98303	2.98895	1.99033	5.95833	1.99	NA
Reference	4.493	NA	0.996	NA	0.987667	NA
Reference	2.99637	NA	NA	NA	NA	NA
Reference	2.98169	4.99066	3.98898	3.00935	4.98331	2.98244
Reference	4.47605	0.0325	-6.95007	1.99073	4.4929	NA
Reference	NA	NA	-2.003	NA	NA	NA
Reference	5.97033	4.97107	4.985	3.9853	3.983	3.99303
Reference	4.4775	4.96507	3.98507	5.97597	5.967	NA
Reference	NA	NA	2.78395	2.96	NA	NA
Reference	5.97455	0.01155	1.48395	NA	-0.988	NA
Reference	4.9773	NA	-0.00855	NA	5.997	NA
Reference	2.99593	NA	NA	1.49255	NA	NA
Reference	3.9926	3.986	3.9816	3.99167	2.00297	4.50345
Reference	3.9783	2.0414	8.97733	2.993	5.98437	NA
Reference	NA	2.99955	3.9817	2.98355	3.00405	NA
Reference	NA	NA	1.48505	NA	NA	NA
Reference	NA	2.9945	NA	NA	NA	NA
Reference	3.98773	1.516	-8.94505	2.993	2.98495	NA
Reference	NA	NA	1.4835	4.48445	NA	NA
Reference	2.98237	5.95763	4.7847	2.9733	0.989	NA
Reference	3.96633	3.97467	0.989667	2.975	1.98103	1.99063
Reference	NA	NA	-0.009	NA	NA	NA
Reference	2.98036	-0.00134	4.9907	-0.00799	0.00767	3.97932
Reference	1.484	-2.9855	NA	NA	NA	NA
Reference	0.990733	1.98803	0.999667	2.9806	NA	NA
Reference	6.96467	1.99963	3.97697	3.97767	3.9763	4.98197
Reference	2.97767	7.9874	1.48495	5.96095	3.96597	2.99403
Reference	1.4861	1.493	0	NA	1.5035	NA
Reference	NA	NA	1.00763	4.44945	2.9425	NA
Reference	2.97993	-0.00456667	0.993333	-1.4835	5.982	NA
Reference	1.98263	1.99127	1.00033	1.7576	2.99233	4.2705
Reference	5.96995	NA	NA	NA	NA	NA
Reference	3.9753	2.0197	3.98457	3.98363	8.968	NA
Reference	2.99163	2.9857	1.98267	2.98597	2.00037	2.99
Reference	NA	2.9835	2.98997	2.99857	1.495	NA
Reference	1.4959	-0.0309333	0.993333	7.9677	0.997933	NA
Reference	NA	1.00537	-7.454	NA	NA	NA
Reference	3.98403	0.0297667	-1.00793	2.9888	2.98997	NA
Reference	3.968	1.98237	1.98967	2.9888	1.5029	NA
Reference	NA	7.4975	NA	NA	2.99	NA
Reference	NA	NA	0	NA	NA	NA
Reference	5.96237	1.48705	2.9846	NA	NA	NA
Reference	2.984	-0.01	4.9577	-4.477	NA	NA
Reference	3.98137	1.99363	5.97847	2.0003	5.00303	NA
Reference	1.99473	7.49595	8.976	1.5045	4.50505	-2.964
Reference	2.9973	7.9917	-1.97653	4.99867	3.99567	4.98963
Reference	3.98697	3.0005	4.98887	5.9849	2.9904	NA
Reference	1.99833	4.0023	1.99573	8.92237	3.9987	3.98893
Reference	2.98667	NA	4.48945	1.487	2.9825	NA
Reference	NA	0	NA	NA	1.49095	NA
Reference	NA	NA	0	NA	NA	NA
Reference	3.9873	NA	1.99263	NA	2.98867	2.99105
Reference	NA	NA	2.9132	NA	1.78405	NA
Reference	4.9866	5.965	2.9895	4.4656	2.98793	1.49845
Reference	-2.99595	NA	-1.48705	NA	NA	NA
Reference	2.99397	2.99805	2.97155	5.98427	3.9863	NA
Reference	NA	1.50055	4.47455	4.4865	2.9915	NA
Reference	2.97933	2.99497	2.995	3.97733	3.9817	3.981
Reference	NA	NA	NA	4.4759	0	NA
Reference	1.98997	3.97567	2.98707	1.4895	2.00093	1.31773
Reference	NA	NA	2.97695	8.97295	-2.9845	NA
Reference	2.9954	0.9949	-0.00333333	3.97507	1.99173	NA
Reference	NA	NA	11.8246	NA	NA	NA
Reference	2.99437	0.9984	7.87007	NA	NA	NA
Reference	NA	4.5145	4.46295	NA	NA	NA
Reference	2.98233	1.485	-7.5075	1.49	1.50195	NA
Reference	0	4.47705	NA	NA	NA	NA
Reference	7.46205	NA	NA	NA	NA	NA
Reference	1.00363	-1.72847	-0.997933	0	0.989667	NA
Reference	3.01633	3.98437	2.99037	2.9815	3.98797	3.98897
Reference	NA	1.48245	0.997033	6.00633	4.486	NA
Reference	2.97543	2.97837	0.00706667	2.98407	NA	NA
Reference	2.98205	2.97795	1.98797	NA	3.01	NA
Reference	NA	8.97995	NA	NA	NA	NA
Reference	1.98527	3.9766	4.9774	1.4916	1.5029	NA
Reference	1.50245	-0.0043	NA	NA	1.95973	NA
Reference	NA	1.4854	4.49245	NA	NA	NA
Reference	-0.9814	1.9916	-4.9593	3.98463	-1.99137	2.989
Reference	2.99	NA	2.9785	NA	NA	NA
Reference	2.0164	1.99807	-0.998267	0.00885	0.989333	4.7104
Reference	0.978033	11.948	-1.4885	NA	NA	NA
Reference	NA	0.003	2.98633	2.98503	1.4915	NA
Reference	0.999333	3.97947	0.9934	1.4966	5.938	NA
Reference	2.977	3.98	3.9857	5.99955	1.4975	2.9837
Reference	1.9986	0.00493333	1.98063	2.9843	0.9903	NA
Reference	1.99493	3.99427	2.99497	1.0016	1.00227	2.9759
Reference	1.0113	4.986	-1.00427	2.999	1.98793	NA
Reference	2.97537	3.98893	2.98263	3.00467	4.96147	2.98857
Reference	3.97067	4.97443	3.9823	1.98967	3.9744	NA
Reference	NA	0.00933333	1.00963	0.00405	NA	NA
Reference	1.48905	0.9954	NA	NA	NA	NA
Reference	1.99103	0.992633	1.4975	2.98203	2.97905	NA
Reference	2.98333	2.9896	4.97767	2.98203	3.98503	2.98737
Reference	0	0	-4.48765	NA	4.49545	NA
Reference	NA	-0.0029	NA	NA	NA	NA
Reference	NA	2.98187	NA	NA	NA	NA
Reference	4.4915	NA	NA	-4.479	4.49095	NA
Reference	4.98933	NA	3.99633	NA	-5.96465	NA
Reference	NA	-5.9795	NA	NA	NA	NA
Reference	7.4682	-1.4874	1.98927	NA	NA	NA
Reference	1.99363	-2.99467	2.9927	0.993633	1.99963	1.9837
Reference	NA	NA	-4.4849	NA	NA	NA
Reference	NA	1.506	-2.0037	5.9856	0	NA
Reference	NA	-13.4721	5.96655	NA	NA	NA
Reference	2.9883	-0.982333	1.4845	3.987	2.9674	4.4815
Reference	NA	NA	-1.5011	NA	NA	NA
Reference	-1.4705	0.0114	1.98833	NA	7.43295	NA
Reference	5.9605	6.97103	4.4585	4.5105	4.95703	5.966
Reference	3.9907	1.98237	1.99923	5.97833	2.9834	2.99607
Reference	-3.97293	2.99617	0.00233333	1.49455	0.99	NA
Reference	2.9916	-0.99	0	NA	-2.9835	NA
Reference	1.50095	NA	NA	NA	NA	NA
Reference	NA	-7.449	NA	NA	NA	NA
Reference	NA	NA	2.9865	NA	NA	NA
Reference	11.9616	-0.0007	NA	-1.485	NA	NA
Reference	NA	-2.97755	1.49355	NA	NA	NA
Reference	0.00876667	2.98997	-2.969	0.00785	-2.98355	NA
Reference	1.99593	4.5057	-0.0186333	0.996633	1.99733	-0.9874
Reference	2.9793	0.995033	1.99927	2.9974	0.998633	NA
Reference	2.98645	NA	0	NA	NA	NA
Reference	4.9738	2.9832	3.9819	2.98233	2.98367	0.998267
Reference	4.9738	0.998733	3.9819	2.98233	2.98367	2.98967
Reference	-0.00631333	-0.04528	NA	NA	2.96605	NA
Reference	3.97963	-1.51345	NA	NA	NA	NA
Reference	7.46955	NA	NA	NA	NA	NA
Reference	NA	5.9816	0.0291	NA	NA	NA
Reference	NA	0.00395	8.96	1.97457	NA	NA
Reference	NA	NA	4.98267	NA	5.97495	NA
Reference	NA	2.98655	NA	NA	4.43545	NA
Reference	2.98405	1.9993	3.96967	4.99167	4.981	3.98897
Reference	NA	-5.95045	-10.9227	NA	-1.511	NA
Reference	NA	NA	2.9959	NA	NA	NA
Reference	3.94903	12.9531	0.00733333	5.97697	3.99763	NA
Reference	NA	NA	5.96205	NA	1.49555	NA
Reference	-1.00237	-6.95543	1.00203	-7.4919	-2.99305	NA
Reference	NA	NA	0.005	NA	NA	NA
Reference	2.98433	2.9884	-1.00833	0	1.4955	NA
Reference	3.98267	3.98863	4.98127	3.98593	3.984	5.97573
Reference	2.984	2.96667	2.98803	2.98097	1.982	4.97367
Reference	4.4895	NA	-7.459	NA	NA	NA
Reference	NA	NA	NA	1.49605	NA	NA
Reference	NA	NA	NA	1.50351	NA	NA
Reference	0	NA	4.49052	NA	NA	NA
Reference	1.48405	1.9933	-1.502	1.495	NA	NA
Reference	2.9877	1.9933	2.97997	2.9895	2.98497	2.98097
Reference	-7.50145	-0.00266667	-4.4871	NA	NA	NA
Reference	NA	NA	1.5011	NA	NA	NA
Reference	NA	NA	NA	4.97667	NA	NA
Reference	NA	NA	2.98063	2.97405	0.0035	NA
Reference	2.98237	NA	NA	NA	4.46745	NA
Reference	4.00563	4.96663	3.98067	3.0047	2.98407	NA
Reference	4.00563	5.9635	1.98697	13.4561	3.9847	NA
Reference	NA	NA	NA	NA	5.9695	4.4801
Reference	NA	NA	-1.5	-2.99645	NA	NA
Reference	-3.9564	0.004	0	-10.9717	0	NA
Reference	NA	-2.9945	-1.4889	NA	NA	NA
Reference	NA	5.97634	-1.98434	4.97367	1.00167	NA
Reference	2.9939	2.97255	2.98993	1.98903	1.49955	1.986
Reference	NA	NA	5.97705	NA	NA	NA
Reference	3.97443	1.4935	4.48015	4.49015	2.99	NA
Reference	2.98277	4.4965	2.97673	3.9858	2.99167	2.00073
Reference	2.98967	1.99573	1.00127	0.997633	1.98827	0.997
Reference	NA	-2.96895	-0.0045	NA	NA	NA
Reference	-2.98615	2.983	-6.00745	NA	NA	NA
Reference	NA	3.98993	3.00195	NA	NA	NA
Reference	NA	NA	3.98857	NA	NA	NA
Reference	4.5015	NA	3.97637	NA	NA	NA
Reference	NA	NA	2.986	NA	NA	NA
Reference	4.9683	11.945	0.00896667	5.9757	1.991	2.9819
Reference	NA	1.48745	-0.989933	NA	4.47045	NA
Reference	NA	NA	10.9534	NA	NA	NA
Reference	5.974	3.96037	3.9766	4.98867	2.9817	4.69037
Reference	NA	1.502	2.98867	NA	NA	NA
Reference	NA	3.98337	3.9977	NA	NA	NA
Reference	1.9913	1.485	4.488	0.9946	NA	NA
Reference	NA	0.0115	2.98463	NA	NA	NA
Reference	1.498	4.4815	1.9867	2.97967	1.9957	3.9777
Reference	NA	4.5005	7.97867	2.969	3.98633	4.96703
Reference	NA	1.4975	NA	NA	NA	NA
Reference	2.97645	NA	NA	NA	NA	NA
Reference	7.97907	8.9499	2.97073	NA	16.4122	NA
Reference	NA	NA	-1.499	NA	NA	NA
Reference	NA	-1.97367	2.9655	NA	NA	NA
Reference	2.9895	3.9793	7.51395	3.9643	1.495	NA
Reference	NA	NA	-3.01145	NA	NA	NA
Reference	NA	NA	1.98998	NA	NA	NA
Reference	NA	NA	3.0045	NA	NA	NA
Reference	0.995667	3.98703	9.96347	0	4.97533	NA
Reference	1.496	4.99127	1.98343	1.486	1.993	0
Reference	NA	-3.01525	NA	NA	NA	NA
Reference	NA	NA	4.46255	NA	NA	NA
Reference	1.4976	-0.9956	3.0108	0.0005	-1.48495	NA
Reference	8.63567	1.5185	1.99237	6.00163	1.98363	NA
Reference	6.68097	6.72333	1.48595	4.98967	4.98137	4.4645
Reference	NA	NA	2.9869	NA	NA	NA
Reference	NA	NA	1.00397	NA	-1.487	NA
Reference	2.9759	NA	NA	2.99	3.00063	NA
Reference	NA	NA	-1.5079	NA	NA	NA
Reference	5.96533	4.458	0.9974	4.46795	4.97563	4.018
Reference	NA	3.98993	-0.989067	4.468	5.97663	NA
Reference	2.98603	3.9737	-1.5036	NA	3.98097	NA
Reference	1.991	-0.009	3.987	1.98937	3.97767	3.98033
Reference	NA	NA	-8.96195	NA	NA	NA
Reference	5.958	0.991667	-1.79503	4.4845	NA	NA
Reference	-3.0016	1.98987	-8.9525	NA	NA	NA
Reference	NA	5.975	NA	NA	NA	NA
Reference	5.95933	1.484	1.99797	0.01	1.9883	8.952
Reference	NA	NA	0.007505	NA	NA	NA
Reference	0	1.48998	NA	NA	NA	NA
Reference	0	0	1.99099	0	0	0.99233
Reference	1.489	-0.993667	NA	NA	1.4945	NA
Reference	1.98967	2.99644	3.97766	2.98867	4.98564	4.96628
Reference	4.9643	2.98667	4.9737	3.97763	3.9823	3.9797
Reference	NA	NA	-4.46345	NA	NA	NA
Reference	NA	-1.48355	NA	NA	NA	NA
Reference	NA	NA	2.97205	NA	NA	NA
Reference	NA	NA	NA	NA	11.9735	NA
Reference	4.4641	4.48705	NA	2.9834	4.4844	NA
Reference	NA	NA	-10.4755	NA	NA	NA
Reference	NA	NA	-5.94973	-6.96063	NA	11.985
Reference	5.98055	NA	-1.31395	NA	NA	NA
Reference	2.99255	NA	NA	NA	NA	NA
Reference	0.995333	0.0230333	4.982	NA	NA	NA
Reference	-2.98305	8.97073	-2.98233	NA	NA	NA
Reference	4.982	-2.99873	4.477	7.4575	2.98305	NA
Reference	NA	1.5	0.01295	NA	NA	NA
Reference	NA	NA	-6.97897	2.98845	2.97845	2.99055
Reference	4.47345	1.99263	8.94233	1.99033	4.472	NA
Reference	2.97202	4.45951	-8.94655	1.4935	1.495	0
Reference	2.9945	1.9994	1.99197	4.9816	2.99173	5.01133
Reference	2.9945	2.9864	5.9805	3.98667	4.98407	4.0096
Reference	5.98565	-0.988033	19.4581	NA	NA	NA
Reference	3.98933	0.987933	2.98793	9.98567	2.9766	NA
Reference	0	-5.98555	2.0009	NA	NA	NA
Reference	NA	1.48595	5.9807	NA	NA	NA
Reference	2.99505	2.74845	2.979	NA	2.98245	NA
Reference	3.98197	0.00303333	1.99133	2.98827	2.98997	4.4835
Reference	NA	1.495	3.00205	1.4984	0	NA
Reference	NA	-2.98195	NA	NA	NA	NA
Reference	4.98463	4.96433	5.97763	4.9667	2.98327	4.98903
Reference	NA	-1.00733	2.98195	6.95	2.98695	NA
Reference	3.98197	2.9974	NA	0	3.993	NA
Reference	2.9867	2.00003	2.98773	3.992	4.99467	3.9773
Reference	NA	NA	NA	NA	8.9395	NA
Reference	4.9731	5.96325	0.00336667	NA	0	NA
Reference	2.98545	-1.486	1.486	NA	4.4924	NA
Reference	1.4955	-4.49355	0.00386667	8.9881	1.99393	NA
Reference	3.9767	2.99103	4.98367	4.96837	4.965	2.99103
Reference	3.98533	2.97701	1.50299	2.98466	1.98401	3.98035
Reference	1.99698	0.998333	3.002	0.998013	1.48749	2.98565
Reference	NA	NA	NA	NA	0	NA
Reference	0	4.97698	0.996627	3.98668	1.00132	1.48795
Reference	0	0	0.99233	2.99296	1.00132	NA
Reference	2.99	NA	2.99545	NA	NA	NA
Reference	3.97967	NA	4.49055	NA	NA	NA
Reference	NA	NA	1.5009	NA	NA	NA
Reference	NA	3.97187	NA	NA	-1.50145	NA
Reference	NA	-1.4916	NA	7.4811	NA	NA
Reference	NA	1.4956	2.97605	4.48705	NA	NA
Reference	2	1.001	0	2.00333	0.9984	1.98393
Reference	1.99223	9.95567	0	NA	0	NA
Reference	2.96055	NA	0.966667	1.99137	-5.979	NA
Reference	3.97473	1.97373	3.98917	1.98093	0.9984	1.98937
Reference	13.3949	7.50095	-0.977333	4.48305	10.451	NA
Reference	0.359067	NA	1.5697	NA	4.9696	NA
Reference	-5.98255	-1.5104	2.98605	6.66667e-05	2.9945	NA
Reference	2.98297	2.98005	1.50155	0.994033	1.5	NA
Reference	2.98	5.9841	-1.98727	NA	NA	NA
Reference	2.98967	13.431	1.98863	3.00345	1.00497	NA
Reference	-4.45945	NA	NA	NA	NA	NA
Reference	NA	NA	1.00467	NA	-7.45635	NA
Reference	7.488	NA	NA	NA	NA	NA
Reference	NA	7.46649	-1.49647	NA	NA	NA
Reference	NA	NA	1.484	2.005	NA	NA
Reference	3.99037	3.9814	2.98007	2.99337	4.96893	2.98267
Reference	1.99867	-0.00723333	2.98007	2.99337	4.96893	2.98267
Reference	NA	-1.50305	NA	5.9905	NA	NA
Reference	NA	-8.96727	NA	-1.73305	NA	NA
Reference	NA	-2.00827	1.4945	NA	5.9571	NA
Reference	2.99305	2.9826	2.9834	NA	NA	NA
Reference	NA	NA	-1.4879	NA	NA	NA
Reference	NA	0.0219667	2.9749	NA	0	NA
Reference	2.98845	NA	NA	NA	NA	NA
Reference	2.98267	3.9793	2.99367	4.98233	2.9893	1.997
Reference	3.97967	3.9793	3.994	4.98233	2.9893	1.997
Reference	2.9906	3.9873	2.99297	3.0041	3.9846	3.9943
Reference	3.98457	2.99463	2.99297	3.0041	4.9776	3.00463
Reference	2.98033	2.9786	3.98793	1.99503	4.98433	3.9782
Reference	3.97797	2.976	2.9872	1.99107	3.9944	2.9852
Reference	7.96037	3.9752	4.4915	3.98247	2.00107	1.99367
Reference	-2.9676	-0.989	1.48695	5.97713	1.99893	0
Reference	2.9927	1.98997	2.98305	1.48655	4.96963	3.994
Reference	2.9927	1.9833	3.00033	5.9757	2.98597	2.99737
Reference	NA	NA	1.491	NA	1.49452	NA
Reference	NA	1.49145	-1.48655	1.492	1.50055	NA
Reference	NA	-4.4945	2.9816	NA	NA	NA
Reference	3.97773	6.9467	7.96477	1.5031	4.98773	1.99237
Reference	NA	2.96965	1.4845	NA	1.4974	NA
Reference	7.4638	7.9793	-2.9905	NA	NA	NA
Reference	1.49855	NA	NA	NA	NA	NA
Reference	1.4865	5.96467	5.94903	NA	4.474	NA
Reference	1.49	2.9995	NA	NA	4.47345	NA
Reference	1.49	NA	1.9813	NA	-0.02055	NA
Reference	NA	2.96693	2.98967	4.4795	3.0066	NA
Reference	7.9903	3.99193	7.94543	4.48945	7.96167	5.97707
Reference	3.99367	4.97263	2.98943	NA	3.97827	NA
Reference	NA	-5.9925	NA	NA	NA	NA
Reference	NA	NA	-1.49055	NA	NA	NA
Reference	NA	NA	3.96903	NA	NA	NA
Reference	2.992	NA	NA	NA	0	NA
Reference	NA	NA	1.49305	NA	NA	NA
Reference	NA	-5.9869	NA	NA	NA	NA
Reference	NA	0.989667	3.98077	4.50295	NA	NA
Reference	NA	0.0184	NA	NA	1.80295	NA
Reference	2.9502	11.979	5.991	2.9743	5.9646	4.4581
Reference	NA	NA	16.4491	4.4655	7.4629	NA
Reference	5.9644	-5.9881	1.5035	NA	NA	NA
Reference	2.9917	-5.9724	4.4804	0.009	2.98403	3.00103
Reference	NA	NA	-2.98303	NA	NA	NA
Reference	1.494	5.993	-0.01295	NA	5.9585	NA
Reference	1.48805	NA	NA	NA	NA	NA
Reference	NA	4.485	0	NA	NA	NA
Reference	NA	1.5034	0	0	-1.4864	NA
Reference	NA	2.99515	NA	NA	NA	NA
Reference	3.97403	1.492	NA	2.99045	NA	NA
Reference	0	10.4716	1.495	NA	NA	NA
Reference	1.97733	2.97497	3.02143	1.989	0.994733	5.98345
Reference	NA	NA	NA	NA	1.5285	NA
Reference	NA	NA	2.9895	NA	NA	NA
Reference	NA	1.49755	NA	NA	NA	NA
Reference	NA	NA	4.49305	NA	NA	NA
Reference	5.97737	0.984667	4.469	3.999	-0.997367	NA
Reference	NA	4.483	0	NA	-0.00105	NA
Reference	5.9357	0.9857	0.00395	NA	-1.50355	NA
Reference	2.98863	4.00003	5.982	2.9767	3.98893	4.97303
Reference	7.46955	2.99437	2.9817	8.9445	2.98455	NA
Reference	3.985	NA	3.97937	3.9734	5.98267	3.99133
Reference	5.9629	3.7083	NA	2.988	3.98537	2.97755
Reference	2.9816	1.71837	3.81327	2.988	2.9837	2.97503
Reference	2.97907	-1.002	8.9583	4.96703	5.97793	3.9857
Reference	NA	NA	-0.00115	NA	NA	NA
Reference	2.99893	2.99343	2.99837	7.97067	4.9866	NA
Reference	NA	-1.4924	NA	NA	NA	NA
Reference	NA	4.481	-2.98573	NA	NA	NA
Reference	3.96133	2.01293	4.98093	3.98557	4.97383	5.00303
Reference	3.96133	NA	1.98437	11.981	5.9753	3.0067
Reference	1.98867	1.99433	-2.98955	4.48705	6.9652	NA
Reference	4.47195	4.49395	3.9903	2.9983	NA	NA
Reference	NA	0.999033	2.99405	NA	NA	NA
Reference	2.99327	0.999033	4.9903	0	3.00045	NA
Reference	1.99903	13.9133	4.47655	14.941	1.99233	NA
Reference	3.99933	1.97697	2.977	8.96627	-0.00263333	NA
Reference	13.4439	11.9855	2.97867	11.9279	NA	NA
Reference	4.47095	NA	NA	NA	NA	NA
Reference	3.97457	1.9911	0.9973	3.98	1.99333	2.9755
Reference	2.98295	-2.9743	-5.9549	NA	NA	NA
Reference	7.4575	3.9866	-2.00033	9.9497	2.99305	4.499
Reference	NA	1.5031	2.9781	NA	NA	NA
Reference	1.99633	-0.9967	2.00367	-2.968	1.99933	NA
Reference	-1.48455	-2.9874	1.98697	3.987	-0.993333	NA
Reference	4.99527	2.98303	3.99873	5.97903	3.98237	4.97403
Reference	4.99527	2.00533	4.99437	5.97903	3.98237	3.98237
Reference	NA	-1.99827	-4.00337	NA	-4.4545	NA
Reference	1.98127	2.9603	0	3.97193	0.996667	NA
Reference	1.4974	4.95757	-1.4901	1.4854	NA	1.4971
Reference	NA	NA	4.97273	NA	NA	NA
Reference	NA	1.4916	NA	NA	NA	NA
Reference	NA	0.9946	4.9803	1	13.954	NA
Reference	NA	1.49	1.49645	NA	NA	NA
Reference	NA	NA	3.0055	NA	NA	NA
Reference	NA	-4.45355	NA	NA	NA	NA
Reference	NA	NA	NA	NA	0	NA
Reference	7.976	4.9663	8.945	NA	7.4845	NA
Reference	2.9753	1.00103	3.99267	2.98993	2.99133	NA
Reference	3.99657	3.97963	1.9943	0.0045	4.4876	NA
Reference	-1.0016	1.99767	-2.9803	NA	-7.4879	NA
Reference	3.9911	NA	NA	NA	NA	NA
Reference	2.99607	1.496	2.98647	2.9729	2.98593	NA
Reference	1.99873	4.00187	0.0034	3.98773	0.0100667	NA
Reference	NA	2.9934	NA	NA	NA	NA
Reference	NA	0.002	NA	NA	NA	NA
Reference	NA	NA	NA	-1.98533	-19.4045	NA
Reference	NA	4.01803	2.98145	4.97137	2.9889	NA
Reference	2.9926	NA	NA	NA	NA	NA
Reference	NA	NA	2.99905	NA	NA	NA
Reference	NA	NA	7.95793	NA	NA	NA
Reference	4.4765	1.993	-2.9883	0	NA	NA
Reference	2.99573	2.982	2.998	4.97543	1.99237	2.98793
Reference	2.98437	2.9915	2.99903	2.988	2.00003	2.94595
Reference	1.992	2.9965	NA	1.00077	NA	2.9434
Reference	2.97902	4.48304	-0.004025	NA	4.96303	1.49297
Reference	1.98601	3.97903	4.48452	1.01233	0.98935	2.97731
Reference	5.9745	5.9846	NA	3.975	4.98863	NA
Reference	2.97407	2.9814	2.9835	2.99695	2.98133	2.99555
Reference	4.96433	0.993	6.96893	4.4869	2.986	NA
Reference	2.98767	NA	4.97633	4.98	-1.97803	NA
Reference	1.98103	-1.50595	-1.00233	NA	NA	NA
Reference	3.0044	NA	4.4701	NA	NA	NA
Reference	5.9615	4.98863	-1.98973	4.991	3.95937	8.97155
Reference	3.38845	-6.041	NA	NA	NA	NA
Reference	5.97567	2.979	3.99137	2.9957	3.9927	4.4575
Reference	1.4955	NA	-1.4845	NA	NA	NA
Reference	NA	1.4975	1.988	4.4725	2.98445	NA
Reference	NA	NA	8.9535	NA	NA	NA
Reference	0.992667	1.99567	1.9864	4.00087	1.99077	3.9792
Reference	1.98473	1.99	1.9864	1.99967	1.99077	3.98267
Reference	1.9853	3.979	4.9664	4.98337	5.97705	3.993
Reference	NA	-10.49	NA	NA	NA	NA
Reference	4.4825	NA	NA	NA	4.476	NA
Reference	4.47295	NA	NA	NA	NA	NA
Reference	2.98873	3.97777	1.9933	3.9881	3.9804	2.70143
Reference	NA	0.0075	-2.9845	NA	-4.96533	NA
Reference	4.4715	NA	-0.992367	3.0145	3.9917	5.9479
Reference	-0.990967	4.977	2.97067	3.99037	-0.984267	2.99333
Reference	2.97434	2.98461	1.98897	3.01749	4.96066	4.00139
Reference	6.87927	6.97573	3.80133	4.97663	3.97737	4.97497
Reference	NA	4.49305	-4.95037	5.97245	2.97755	1.4845
Reference	2.9853	2.99337	1.99993	2.9757	3.9883	2.988
Reference	2.98595	2.9945	2.99667	2.978	2.97995	2.99
Reference	NA	2.99863	0.996	5.9677	2.98863	3.9827
Reference	2.98867	7.958	0.996	0.998267	1.00133	0
Reference	2.98803	6.968	0	0.998267	1.9884	0.994933
Reference	3.98703	6.96403	0.996	0.998267	1.9884	2.97663
Reference	4.4781	NA	2.9935	NA	NA	NA
Reference	1.9904	1.99193	0.9914	1.99193	3.9813	1.9943
Reference	0.990733	0.00323333	-0.9646	2.98097	5.951	-0.982567
Reference	0	0.0467667	NA	11.9766	2.985	NA
Reference	1.99393	NA	1.97763	0	4.4846	NA
Reference	1.99367	2.949	-0.007	0.994	0	NA
Reference	1.9862	1.9886	1.97963	3.98913	2.98267	2.98333
Reference	1.99367	0.991267	1.9818	-1.00297	1.493	7.96503
Reference	2.99527	2.99797	1.9749	4.97647	3.9757	1.9866
Reference	NA	-2.9895	NA	NA	4.4911	NA
Reference	NA	0.989667	4.98037	-4.48595	NA	NA
Reference	NA	4.198	-1.71263	NA	NA	NA
Reference	NA	NA	-2.982	NA	NA	NA
Reference	3.99207	7.4943	2.98527	7.96977	NA	NA
Reference	NA	NA	4.4869	NA	NA	NA
Reference	4.47555	5.973	4.9984	2.9964	2.98787	NA
Reference	2.97273	3.98037	7.501	NA	NA	NA
Reference	5.9811	NA	8.97455	NA	NA	NA
Reference	NA	-0.0031	NA	NA	NA	NA
Reference	3.99467	1.98567	0	1.00657	1.97973	1.4936
Reference	NA	NA	-0.01695	NA	NA	NA
Reference	2.98527	3.00397	5.97633	NA	4.98903	NA
Reference	4.98823	0.9946	3.98403	4.4819	6.96393	NA
Reference	NA	NA	-1.5024	NA	NA	NA
Reference	NA	4.4756	3.98537	0.0011	4.48305	NA
Reference	NA	0	-4.476	4.4971	-4.49645	NA
Reference	2.97137	1.4979	-2.00767	2.9945	NA	NA
Reference	NA	2.9747	1.49055	NA	2.97905	NA
Reference	4.98767	4.964	6.95333	4.99693	5.974	NA
Reference	NA	-0.00458	NA	NA	NA	NA
Reference	3.9513	0	2.99333	3.98793	2.987	NA
Reference	NA	NA	-5.95751	NA	NA	NA
Reference	3.971	0.5943	3.656	5.99	3.97037	2.9825
Reference	1.98669	-1.02166	3.99797	-0.008	1.47005	NA
Reference	NA	6.98037	0	7.48005	0	NA
Reference	NA	NA	5.96334	NA	5.83605	NA
Reference	2.99098	NA	3.97703	3.98095	3.89468	2.98753
Reference	2.995	8.83737	-0.448367	3.6666	2.9876	4.97667
Reference	0.990977	NA	2.98533	NA	2.97698	NA
Reference	NA	NA	-2.986	NA	NA	NA
Reference	NA	NA	1.00467	NA	NA	NA
Reference	5.97795	2.97305	2.99345	2.9885	7.44845	NA
Reference	3.98997	3.99177	10.44	4.482	1.994	7.474
Reference	NA	2.9814	NA	NA	NA	NA
Reference	2.9887	-2.98533	0	0.998933	1.4924	NA
Reference	2.9814	3.98907	1.0087	-0.000333333	11.8424	NA
Reference	1.502	1.4876	-1.00227	NA	NA	NA
Reference	2.97497	-4.49155	2.9926	2.9825	2.99745	NA
Reference	1.97433	-2.98103	1.99097	3.98067	6.98563	2.9877
Reference	5.96633	3.98997	5.96637	4.4965	5.997	NA
Reference	2.984	3.9863	2.99295	0.996667	2.9879	2.986
Reference	5.74863	3.99367	4.99197	2.97797	3.97603	3.97937
Reference	1.4924	NA	4.458	NA	NA	NA
Reference	3.9931	4.96473	4.9763	2.99313	5.96195	3.98903
Reference	4.4925	4.96	7.4709	2.9876	7.976	NA
Reference	2.97501	NA	NA	NA	NA	NA
Reference	2.9833	3.9927	0.0244333	4.4571	-1.5019	NA
Reference	3.9854	3.0192	2.9532	3.977	2.9847	NA
Reference	2.9721	1.487	1.9917	NA	5.97955	NA
Reference	3.99303	2.95955	6.95633	5.961	4.99293	2.998
Reference	5.95533	NA	-6.01833	4.4945	2.99503	-3.0266
Reference	2.97433	4.97663	3.98767	4.97733	3.96873	2.99397
Reference	NA	4.46745	NA	NA	4.4815	NA
Reference	0.9941	1.48545	NA	NA	NA	NA
Reference	-1.0008	2.98027	-1.49	NA	NA	NA
Reference	NA	NA	NA	NA	0.89	NA
Reference	1.99997	3.99943	3.97497	3.998	3.9773	2.98093
Reference	-2.9914	0	0	NA	0.995267	NA
Reference	4.48355	4.98197	2.00167	5.98545	2.97605	NA
Reference	NA	NA	1.488	NA	NA	NA
Reference	3.99237	3.95703	4.98497	5.97997	2.98893	1.59597
Reference	1.99033	2.9815	3.992	2.99185	1.97797	NA
Reference	NA	4.46005	4.47705	11.9296	NA	NA
Reference	4.47495	NA	NA	NA	NA	NA
Reference	2.97203	3.97803	8.99097	4.967	-2.9975	NA
Reference	2.98467	-4.48005	0	NA	NA	NA
Reference	2.99093	-1.49405	-0.9973	2.98893	2.98707	NA
Reference	4.47755	-0.0135	2.9955	NA	NA	NA
Reference	4.4934	-3.9856	2.99545	NA	0	NA
Reference	2.98535	4.46745	NA	1.5055	NA	1.47755
Reference	1.49851	1.50149	1.49647	1.48897	0	2.97751
Reference	NA	NA	-1.49395	NA	NA	NA
Reference	1.46995	2.739	-1.4814	2.9695	-0.994367	NA
Reference	0	2.96195	-0.984967	10.4505	9.94683	NA
Reference	5.95737	NA	1.5025	NA	4.48305	NA
Reference	1.4875	NA	-2.97855	NA	NA	NA
Reference	2.98167	1.9897	2.98203	2.98403	1.98807	2.9897
Reference	NA	2.982	NA	NA	NA	NA
Reference	0.992673	1.4845	1.99299	2.987	3.00298	NA
Reference	NA	NA	2.98571	NA	3.00399	NA
Reference	5.96596	2.9825	NA	2.982	NA	NA
Reference	2.00133	NA	1.9923	3.98863	2.988	2.994
Reference	NA	0.006	NA	NA	NA	NA
Reference	4.479	NA	3.96997	10.4375	NA	NA
Reference	3.97567	4.97597	3.96997	2.984	2.98833	-1.5
Reference	3.97373	2.99097	2.0004	2.99533	4.9856	NA
Reference	2.99905	5.97567	2.98805	-0.979	-4.46545	NA
Reference	1.50295	4.48245	4.49855	NA	NA	NA
Reference	3.98833	4.5005	6.98193	7.96843	1.989	NA
Reference	NA	1.497	NA	NA	NA	NA
Reference	-1.4935	-4.47545	0	-2.9895	NA	NA
Reference	2.9893	2.98597	3.98733	2.97657	3.97037	3.9973
Reference	6.0205	-5.00837	3.98827	3.978	4.46795	NA
Reference	3.9797	2.9886	3.97243	NA	NA	NA
Reference	0	1.987	0	NA	0	NA
Reference	0.00265	2.9824	0.992033	NA	-1.4874	NA
Reference	NA	NA	1.52105	0	NA	NA
Reference	2.98663	2.97287	1.4874	5.8439	4.9897	NA
Reference	NA	NA	-2.96835	NA	NA	NA
Reference	2.98703	2.98877	2.98495	2.97945	1.00597	1.495
Reference	7.4425	NA	NA	NA	NA	NA
Reference	NA	1.5	NA	NA	NA	NA
Reference	9.96297	4.4795	3.99667	NA	0.4124	NA
Reference	NA	NA	NA	11.989	2.9776	NA
Reference	NA	NA	13.4541	NA	-4.4929	NA
Reference	2.98095	NA	3.97833	NA	NA	NA
Reference	4.475	NA	NA	NA	NA	NA
Reference	2.98933	7.487	3.99397	4.48535	3.981	NA
Reference	NA	3.97533	-0.01445	NA	2.9825	NA
Reference	NA	11.9395	4.473	NA	4.5005	NA
Reference	NA	NA	1.98431	NA	NA	NA
Reference	0	2.98783	0.01695	NA	3.43517	NA
Reference	4.9673	0.987267	2.95703	-1.99267	2.9775	5.00007
Reference	1.99403	2.99085	-2.99737	2.9892	3.01085	NA
Reference	4.9872	2.00443	1.99967	2.99873	2.97905	NA
Reference	2.00007	1.98967	7.97037	0.00333333	3.98107	2.98793
Reference	3.984	1.99097	3.97563	4.9783	3.98667	2.99737
Reference	NA	NA	1.009	NA	-4.47045	NA
Reference	5.96097	2.97727	1.9924	1.4935	3.8323	NA
Reference	4.49545	0.0015	2.992	NA	NA	NA
Reference	-0.00235	NA	4.48545	NA	NA	NA
Reference	2.98333	NA	-2.972	6.9867	-1.48105	NA
Reference	-0.9967	5.98627	1.9914	NA	1.49835	NA
Reference	NA	1.4919	-2.98267	NA	NA	NA
Reference	-0.0099	-4.4745	-1.09	NA	NA	NA
Reference	4.48045	NA	NA	NA	NA	NA
Reference	3.0043	3.993	3.98413	2.98607	4.99033	3.98137
Reference	2.98055	-4.98267	1.4765	2.972	NA	NA
Reference	2.97855	NA	6.99293	1.4955	4.96533	NA
Reference	NA	8.9644	1.5085	NA	2.98355	NA
Reference	NA	1.48805	2.9877	NA	5.9659	NA
Reference	2.98495	3.967	2.98937	4.96963	2.98833	2.966
Reference	NA	-7.471	5.9485	NA	NA	NA
Reference	3.97767	5.9864	0.999067	3.9774	3.9857	4.25755
Reference	2.9769	-4.99923	-4.98417	NA	-1.5036	NA
Reference	NA	NA	4.47905	NA	NA	NA
Reference	1.99002	1.98632	9.943	2.99201	5.97197	4.47305
Reference	4.4774	3.98537	0.0249	0.993967	NA	NA
Reference	6.9783	10.462	3.9746	6.96963	2.99795	3.96767
Reference	3.02133	1.479	3.9896	NA	1.5111	NA
Reference	2.00287	-1.979	0.997333	NA	0	NA
Reference	0	NA	NA	NA	NA	NA
Reference	NA	NA	3.00555	NA	NA	NA
Reference	NA	5.9719	NA	2.9793	NA	NA
Reference	NA	2.9904	2.00437	2.97505	2.99827	2.98855
Reference	3.01195	NA	NA	4.49405	4.48545	NA
Reference	1.498	NA	NA	NA	NA	NA
Reference	3.98397	3.99007	5.95	2.9987	4.96867	5.9656
Reference	NA	NA	0	NA	NA	NA
Reference	0.006	10.4422	NA	1.50295	NA	NA
Reference	3.97767	-2.99337	0.983	1.99303	3.9967	2.98697
Reference	NA	NA	8.9875	NA	7.4705	NA
Reference	NA	2.99105	1.48795	2.0213	2.99855	1.51145
Reference	2.98032	2.9797	1.97493	1.01497	1.0044	1.99697
Reference	-0.0015	-2.9866	0	NA	NA	NA
Reference	NA	NA	1.99433	NA	NA	NA
Reference	4.46845	-0.0102	1.49595	-5.9746	8.95893	NA
Reference	2.9946	4.9763	0.984	4.98167	2.9885	NA
Reference	1.9913	1.9871	2.99237	3.01273	0.995033	NA
Reference	3.98267	0.992333	NA	4.0064	3.9733	NA
Reference	1.5005	1.01767	2.97445	2.994	2.9911	1.5055
Reference	3.97933	2.9885	2.98	NA	1.4985	NA
Reference	NA	NA	NA	10.4609	NA	NA
Reference	2.98905	NA	NA	NA	NA	NA
Reference	4.95903	3.96463	2.99833	3.98703	3.98203	4.47505
Reference	4.983	5.9886	5.97933	NA	4.99063	4.4785
Reference	NA	NA	-3.98797	NA	NA	NA
Reference	0	-0.9863	2.9694	NA	4.4707	NA
Reference	2.9746	2.98597	2.9864	4.98877	2.99407	3.9688
Reference	2.992	2.00667	3.97543	2.99837	4.9833	3.0036
Reference	1.99073	3.979	2.98143	2.99837	4.99603	3.98337
Reference	-0.999633	3.98597	0.991367	1.49695	2.98935	NA
Reference	2.97763	0.991333	-4.99327	5.983	2.99103	3.0049
Reference	2.9993	-2.98633	-0.998367	2.98395	4.00007	NA
Reference	2.9946	-1.47345	0.00545	2.98705	3.977	NA
Reference	4.98397	NA	5.96873	4.9727	3.99433	4.98263
Reference	4.4685	4.48605	NA	1.48545	1.49155	NA
Reference	NA	NA	5.997	2.99255	NA	NA
Reference	3.95727	1.99537	1.9953	3.9697	-2.99545	4.9577
Reference	NA	NA	1.50035	NA	NA	NA
Reference	NA	-0.005	-8.933	NA	-3.00295	NA
Reference	NA	NA	NA	1.4895	NA	NA
Reference	3.9993	0.993	3.97903	0.993	2.9853	1.99407
Reference	4.98067	NA	5.9665	4.9989	4.97097	4.48105
Reference	NA	NA	2.9975	2.9785	NA	NA
Reference	3.0017	3.989	-0.995	2.99033	5.95803	2.985
Reference	3.99537	0.996667	8.93757	0.0094	3.97597	2.97987
Reference	NA	1.4849	NA	4.4735	7.48045	NA
Reference	2.99655	NA	-1.4915	NA	NA	NA
Reference	2.97823	1.987	2.9818	5.96297	2.99047	1.50455
Reference	1.98263	0	1.99733	1.99463	1.9646	2.99927
Reference	1.98263	0.999	2.9963	0	1.9646	1.00033
Reference	2.97953	NA	3.0019	1.0021	1.4979	NA
Reference	-0.972267	-0.00606667	-1.99527	0.991067	0.001	NA
Reference	2.986	0.0247333	3.97537	3.005	5.9687	4.97797
Reference	NA	5.96955	2.98595	3.97637	3.98837	NA
Reference	2.995	3.98103	2.99167	2.9825	0.008	2.99355
Reference	1.9963	8.96835	4.4824	NA	NA	NA
Reference	0	6.97233	0	3.979	0.9973	NA
Reference	-1.5021	0	NA	NA	NA	NA
Reference	NA	NA	0	NA	NA	NA
Reference	2.99105	-1.00927	NA	7.453	1.488	NA
Reference	NA	0.0035	NA	NA	NA	NA
Reference	2.98963	0.0179	0.9926	3.97997	2.98987	NA
Reference	NA	NA	0	4.47295	-1.493	NA
Reference	3.9727	3.98133	4.96573	3.99097	5.94737	4.73937
Reference	1.98873	4.96827	3.97993	3.974	4.97437	3.9983
Reference	1.98873	3.97497	3.97993	4.96967	3.97633	2.998
Reference	5.97133	4.98933	3.997	4.98637	4.97427	4.92797
Reference	NA	NA	NA	-0.001	NA	NA
Reference	NA	NA	2.9845	NA	NA	NA
Reference	NA	NA	NA	1.495	4.48345	NA
Reference	NA	4.971	-16.38	NA	NA	NA
Reference	4.4805	2.97893	-1.00067	NA	NA	NA
Reference	NA	1.97947	NA	NA	NA	NA
Reference	11.9747	6.984	4.97993	9.9763	5.96427	7.48565
Reference	NA	-5.98145	NA	NA	NA	NA
Reference	7.4795	-17.9555	11.9426	-4.473	NA	NA
Reference	NA	2.98755	NA	NA	NA	NA
Reference	3.97477	3.9897	NA	2.99745	5.96297	2.98267
Reference	NA	NA	2.9845	NA	NA	NA
Reference	NA	NA	-0.0009	NA	NA	NA
Reference	NA	4.47755	-1.49055	NA	3.9917	-1.4811
Reference	NA	3.97933	-2.97349	2.98549	2.97805	NA
Reference	NA	NA	2.98003	2.98549	NA	NA
Reference	NA	2.98035	-1.008	NA	NA	NA
Reference	0.00106667	2.994	-0.00596667	7.47015	9.005	NA
Reference	4.9724	0.00633333	2.9795	NA	1.99597	NA
Reference	2.99463	2.99145	NA	NA	NA	3.981
Reference	2.98567	0.973033	3.98867	1.99037	4.46455	2.9913
Reference	2.98567	3.981	3.987	2.98303	5.95103	NA
Reference	3.98233	4.98403	3.99037	3.982	4.97303	4.0027
Reference	1.9903	2.00193	0	NA	0.993333	0.707
Reference	NA	20.9065	NA	NA	NA	NA
Reference	2.0013	-0.998933	0	NA	2.99855	NA
Reference	5.97373	NA	NA	NA	NA	NA
Reference	2.99777	1.98387	2.989	-2.98237	4.50645	NA
Reference	-3.984	0.990633	-1.49795	-16.4545	-5.97805	NA
Reference	4.4865	1.0027	4.4791	1.4924	4.4876	NA
Reference	2.98115	-5.98455	-1.4965	NA	NA	NA
Reference	3.97963	4.98303	5.9717	3.981	5.96767	3.99393
Reference	NA	-7.2926	NA	NA	NA	NA
Reference	NA	-1.47955	NA	NA	NA	NA
Reference	3.97997	7.95663	5.95867	5.95967	3.97263	3.99
Reference	NA	NA	-0.0096	NA	NA	NA
Reference	2.99833	4.4824	NA	5.9781	6.9761	5.9671
Reference	6.6327	5.994	2.98463	4.485	3.98197	NA
Reference	3.99597	2.99295	13.9262	NA	10.9947	NA
Reference	4.46655	3.978	2.9756	3.99537	1.98807	NA
Reference	2.9754	-8.96955	3.9997	7.95867	3.9913	NA
Reference	1.98307	4.48605	5.011	3.98667	3.98937	2.98297
Reference	NA	1.50095	NA	NA	NA	NA
Reference	2.98863	2.99295	4.97067	2.979	1.99503	1.48855
Reference	2.97545	NA	2.999	NA	2.97845	NA
Reference	3.989	NA	-0.993333	4.4446	NA	NA
Reference	NA	NA	1.5005	NA	NA	NA
Reference	2.97401	3.9923	3.97102	3.00404	3.98036	NA
Reference	NA	NA	2.98299	NA	NA	NA
Reference	NA	-8.93137	2.98703	NA	NA	NA
Reference	4.5095	NA	1.5221	NA	NA	NA
Reference	2.98403	2.9865	1.0063	4.9873	4.478	2.98405
Reference	3.98267	4.97597	3.9816	3.98	4.98833	4.97633
Reference	2.98305	NA	NA	NA	5.96237	NA
Reference	4.97557	-0.00195	2.98333	NA	2.98545	NA
Reference	1.00063	3.97467	3.97667	3.98627	2.979	2.98545
Reference	NA	2.94537	2.9855	NA	NA	NA
Reference	NA	NA	4.4685	NA	NA	NA
Reference	1.98523	2.97813	2.00593	2.99437	2.9898	3.9173
Reference	NA	4.4801	2.9964	-10.484	NA	NA
Reference	2.9831	0.0106333	-2.98173	0.990967	2.99373	NA
Reference	NA	NA	4.48905	NA	NA	NA
Reference	NA	4.47795	2.99005	2.97933	2.979	NA
Reference	NA	3.97167	-2.99007	NA	NA	NA
Reference	3.9927	NA	1.509	NA	NA	NA
Reference	1.99793	-4.98363	1.9846	-1.00173	5.9674	NA
Reference	2.9856	0.997767	-6.66667e-05	4.5019	NA	NA
Reference	1.50355	1.50145	2.9821	1.5	1.5021	NA
Reference	3.00095	-1.0014	1.9871	1.99923	0.9997	NA
Reference	-1.48195	4.487	NA	1.50105	NA	NA
Reference	-1.4853	NA	-1.0126	NA	-0.0316	NA
Reference	6.9908	NA	-3.90133	NA	NA	NA
Reference	NA	NA	3.0055	NA	1.4945	NA
Reference	NA	NA	NA	NA	-8.97955	NA
Reference	NA	NA	1.5005	NA	NA	NA
Reference	2.97955	2.98695	5.9603	2.9855	2.99545	NA
Reference	1.98697	0.994333	0.0126667	2.996	0	2.97327
Reference	4.47403	0.015	NA	NA	NA	NA
Reference	NA	-0.979	-1.9954	2.9897	1.4976	NA
Reference	1.49703	NA	1.50352	NA	0	NA
Reference	1.49703	0	2.00235	NA	0	NA
Reference	5.97843	3.99173	2.99297	4.48095	4.44905	NA
Reference	NA	-4.4616	NA	NA	NA	NA
Reference	2.99767	1.99127	1	2.0016	1.4885	1.4935
Reference	NA	NA	0	NA	NA	NA
Reference	NA	-2.99555	NA	NA	NA	NA
Reference	3.0001	1.99897	3.97933	4.47995	2.9885	NA
Reference	3.98997	5.9925	2.986	4.98363	3.9757	NA
Reference	4.9934	4.9706	3.98613	3.992	3.95577	2.9972
Reference	0.0156667	3.98833	0.0083	2.9836	1.00897	2.97837
Reference	5.972	5.9615	5.95255	NA	NA	NA
Reference	-0.9926	NA	NA	NA	5.9806	NA
Reference	NA	NA	-3.00397	NA	NA	NA
Reference	NA	NA	7.47205	NA	NA	NA
Reference	-1.5113	3.00443	3.98803	NA	-1.49955	NA
Reference	NA	-1.48945	NA	NA	-2.9945	NA
Reference	3.98627	2.9714	-2.01067	1.9933	-2.991	NA
Reference	NA	NA	-0.0047	0.0236333	2.9927	NA
Reference	4.97867	2.98555	3.9937	4.51055	3.0057	NA
Reference	4.98363	3.98767	5.9823	4.94627	4.99007	4.96473
Reference	NA	NA	1.48095	NA	NA	NA
Reference	NA	NA	-0.0014	NA	NA	NA
Reference	NA	4.4774	2.9774	2.9824	NA	NA
Reference	NA	NA	5.98355	NA	NA	NA
Reference	4.97637	4.4375	3.9779	4.4923	NA	NA
Reference	NA	1.02067	3.0055	NA	NA	NA
Reference	2.9767	6.98633	NA	NA	NA	NA
Reference	NA	NA	7.5144	NA	NA	NA
Reference	5.97073	NA	-2.9759	4.48745	NA	NA
Reference	NA	-0.999	NA	NA	NA	NA
Reference	1.45055	1.49655	NA	NA	NA	NA
Reference	1.45055	5.98293	4.48195	2.9979	-1.489	0
Reference	NA	0	NA	NA	-0.54895	NA
Reference	NA	NA	0	NA	-0.999647	NA
Reference	2.98035	3.00151	0.993357	1.98729	-0.999647	2.99597
Reference	4.97437	4.98567	3.87763	3.97563	5.9887	4.9903
Reference	NA	NA	2.979	NA	NA	NA
Reference	2.9616	5.97473	4.96877	1.5	4.9839	NA
Reference	0.9997	1.4871	-1.4965	-1.99903	-1.5005	NA
Reference	0	7.97197	1.00493	4.99097	1.99407	2.9911
Reference	0	-5.94863	0.999333	4.46045	5.9609	NA
Reference	NA	NA	1.49155	NA	5.97855	NA
Reference	NA	NA	1.50095	NA	NA	NA
Reference	4.97293	2.99757	4.9547	2.9786	3.9593	3.98937
Reference	3.9862	NA	4.505	6.97253	3.97873	2.97885
Reference	3.00027	3.98407	2.9927	3.98507	4.98303	4.00567
Reference	2.7925	-0.021	-1.44333	6.0004	0.997	2.9816
Reference	NA	NA	6.00445	NA	NA	NA
Reference	1.99	3.98837	1.99603	-1.4995	-2.9916	NA
Reference	NA	1.97333	4.45599	NA	2.97656	NA
Reference	0.996663	1.98835	0.996347	NA	NA	NA
Reference	1.993	1.0007	NA	1.9857	-1.998	NA
Reference	7.46955	NA	-4.48245	NA	1.4845	NA
Reference	4.4965	4.96773	0.0174	0	0	NA
Reference	-2.99245	-1.97267	-0.994367	1.48	-0.9767	3.9763
Reference	NA	NA	-1.49295	NA	NA	NA
Reference	NA	-2.97795	NA	NA	4.4855	NA
Reference	NA	NA	-3.0215	NA	-0.00345	NA
Reference	NA	NA	4.486	NA	NA	NA
Reference	1.00127	2.98443	0.989667	-7.96303	3.98903	-1.49145
Reference	4.47545	NA	2.979	NA	0.993667	NA
Reference	2.99733	1.98937	0.99	NA	NA	NA
Reference	NA	7.473	0.0075	NA	NA	NA
Reference	2.97495	NA	NA	NA	NA	NA
Reference	2.99397	4.97733	2.98633	2.98337	1.99867	1.993
Reference	3.97927	2.98607	2.99667	1.9894	2.002	1.984
Reference	4.4835	NA	NA	NA	2.98295	NA
Reference	2.98255	13.4571	2.98633	3.98337	2.9847	3.97867
Reference	3.0037	4.99033	4.98093	2.97795	3.972	NA
Reference	NA	NA	-1.493	NA	NA	NA
Reference	0.999667	1.00167	1.99063	2.974	2.9715	NA
Reference	NA	-1.5325	1.97827	4.467	1.5036	NA
Reference	1.99667	6.01127	0	-2.9881	4.98807	NA
Reference	NA	2.979	NA	5.95955	NA	NA
Reference	3.96403	17.8971	1.99933	3.98903	2.97933	4.97233
Reference	NA	NA	4.4805	NA	NA	NA
Reference	NA	-5.9635	NA	NA	NA	NA
Reference	2.989	1.99	1.49595	0.996267	NA	NA
Reference	4.47455	2.998	1.98237	1.497	2.97733	NA
Reference	2.98567	3.99333	2.97597	0.0231	10.9787	2.98395
Reference	1.99	4.9728	2.986	NA	NA	NA
Reference	5.96915	0.997633	NA	NA	NA	NA
Reference	NA	NA	11.9796	NA	7.5091	NA
Reference	3.97967	2.98203	4.98373	4.983	3.98003	4.96837
Reference	3.98667	3.99283	3.00287	2.0006	NA	NA
Reference	NA	NA	-4.51	5.97205	NA	NA
Reference	NA	5.9835	NA	NA	NA	NA
Reference	3.982	1.99593	4.9776	2.9869	4.47515	NA
Reference	2.99255	-2.984	2.96755	NA	NA	NA
Reference	NA	NA	5.98405	NA	NA	NA
Reference	NA	-4.4785	NA	NA	1.98463	NA
Reference	1.99133	2.99003	2.98597	2.98997	4.4585	NA
Reference	NA	NA	NA	NA	-5.9605	NA
Reference	3.98273	1.4874	1.9926	3.997	-2.99193	NA
Reference	NA	NA	-0.01455	NA	NA	NA
Reference	NA	NA	4.4945	NA	NA	NA
Reference	NA	NA	-4.4961	NA	NA	NA
Reference	1.99663	5.97933	3.97867	0.00695	0.0103667	NA
Reference	2.00527	NA	6.00667	4.964	8.96907	5.97137
Reference	2.00063	7.9923	2.9903	5.98033	4.98463	4.474
Reference	4.99303	4.00297	3.9787	5.9697	1.98773	3.97937
Reference	NA	0.00473333	4.48105	5.9849	NA	NA
Reference	NA	-1.01003	NA	NA	NA	NA
Reference	2.9879	4.4714	4.49755	4.4704	4.5325	NA
Reference	4.97733	2.98367	3.9737	2.98177	1.98797	5.663
Reference	2.98293	-0.993033	-1.99947	2.9857	7.95853	0
Reference	5.99267	-2.00273	0.994733	NA	NA	NA
Reference	-2.99065	NA	NA	NA	NA	NA
Reference	0.990967	2.97465	NA	NA	NA	NA
Reference	4.4905	-2.9855	NA	NA	NA	NA
Reference	2.00957	0.990967	2.98507	NA	0.539967	NA
Reference	4.4986	2.99863	-0.02005	2.96823	1.4969	NA
Reference	2.9833	-1.97663	3.99833	0.0166667	4.97433	NA
Reference	4.97233	3.9794	3.99303	3.98037	4.97433	4.99893
Reference	NA	2.974	4.96703	2.98105	NA	NA
Reference	3.97637	3.00233	1.49045	-5.97503	4.46855	NA
Reference	NA	4.48805	2.84903	2.99105	2.96803	NA
Reference	2.99335	4.4806	-3.00473	6.0002	NA	NA
Reference	2.98355	NA	NA	3.97907	NA	NA
Reference	1.99297	5.97195	NA	NA	NA	NA
Reference	NA	-2.9846	1.99507	NA	NA	NA
Reference	2.97298	2.98146	0.00433333	4.4764	3.01433	NA
Reference	2.9893	1.99737	3.9913	3.97133	3.96667	2.98467
Reference	2.9804	8.97887	3.9925	5.00427	2.99103	4.4835
Reference	3.957	NA	4.9766	5.00937	3.9717	3.0055
Reference	NA	NA	2.9925	NA	NA	NA
Reference	NA	-4.49345	NA	NA	NA	NA
Reference	0.9927	2.9825	2	NA	-0.0024	NA
Reference	2.97433	-3.98907	3.97423	3.983	6.9646	5.967
Reference	NA	NA	-5.99055	NA	NA	NA
Reference	2.9844	5.97733	4.9717	2.98567	5.95863	4.48705
Reference	7.47305	NA	4.46045	NA	NA	NA
Reference	NA	2.98795	2.99095	NA	NA	NA
Reference	0.998067	NA	NA	NA	NA	NA
Reference	2.98587	1	0.999667	0	0.993333	7.291
Reference	0	-1.99573	0.007	0.9449	4.49205	NA
Reference	NA	3.0075	3.97397	NA	NA	NA
Reference	NA	4.495	7.967	0.977967	1.48645	NA
Reference	2.9733	3.98837	2.98927	2.94307	3.9987	3.00333
Reference	2.9905	-2.9905	2.9765	5.95127	4.9843	NA
Reference	2.985	NA	2.9943	NA	1.50155	NA
Reference	2.99133	2.984	2.9943	1.99407	1.00103	1.99497
Reference	0	1.49851	4.49451	1.487	1.99001	NA
Reference	NA	NA	2.99602	NA	NA	NA
Reference	8.9861	5.97395	-0.9907	NA	2.99355	NA
Reference	2.97245	4.43645	1.97903	NA	0	1.4895
Reference	NA	1	NA	NA	NA	NA
Reference	NA	6.96167	2.00067	NA	NA	NA
Reference	-1.5021	NA	0.9963	NA	NA	NA
Reference	2.99355	NA	NA	NA	NA	NA
Reference	3.9914	4.98123	4.97433	4.00237	4.97443	9.9557
Reference	3.97567	5.96133	6.96497	4.98763	2.9901	NA
Reference	2.9776	1.99627	7.481	NA	NA	NA
Reference	NA	2.98105	-0.9916	NA	NA	NA
Reference	-0.990933	1.99	3.99203	2.00067	1.98627	NA
Reference	2.983	1.978	2.9957	0.993333	4.4799	NA
Reference	NA	1.5019	2.9895	NA	NA	NA
Reference	NA	NA	4.48395	NA	5.9861	NA
Reference	0.997	0.996333	1.98933	4.70803	0.9906	0.2923
Reference	1.99633	1.98763	2.99045	1.5005	1.4859	NA
Reference	3.98403	2.9873	0	NA	NA	NA
Reference	NA	3.01	NA	NA	NA	NA
Reference	2.98063	2.96845	4.4995	2.98263	3.99363	NA
Reference	NA	NA	1.4929	NA	NA	NA
Reference	3.98133	2.98693	4.9761	3.989	3.99867	4.4959
Reference	1.98897	-1.4895	3.97093	4.98863	3.98997	4.9843
Reference	NA	NA	-10.443	NA	NA	NA
Reference	4.4924	NA	NA	2.9915	NA	NA
Reference	3.97603	1.98763	2.993	3.981	1.993	3.0014
Reference	0.991533	-2.97867	-0.0109	8.9591	NA	NA
Reference	4.96437	3.00233	2.97567	3.98733	3.9734	3.98667
Reference	NA	NA	-0.013	NA	NA	NA
Reference	NA	-0.00095	NA	NA	NA	NA
Reference	NA	NA	-1.486	NA	NA	NA
Reference	2.95383	3.022	2.987	2.98147	0.993667	3.98203
Reference	2.65445	NA	NA	NA	1.48295	NA
Reference	2.75797	NA	2.5393	NA	3.9813	2.99297
Reference	NA	NA	NA	NA	2.98645	NA
Reference	2.98823	1.98893	3.9924	NA	1.49855	NA
Reference	2.98045	-1.996	1.5005	NA	-2.9976	NA
Reference	2.96945	0	-2.00033	NA	1.5036	NA
Reference	2.9856	NA	1.00443	NA	2.97967	NA
Reference	2.99823	3.9713	3.99063	3.98037	3.00563	8.95727
Reference	5.97963	7.00427	2.00267	4.48145	2.99827	NA
Reference	3.98437	-0.0014	-3.987	3.97813	6.969	5.87935
Reference	4.9807	3.98427	2.98803	2.98047	2.9884	2.99167
Reference	6.96687	2.9814	-0.0027	4.4999	NA	NA
Reference	2.97	1.99237	0.00366667	NA	2.00167	NA
Reference	2.97	1.98767	2.00067	2.98003	2.00167	4.9579
Reference	1.989	7.97237	4.98407	1.99263	0.0043	NA
Reference	NA	-0.987967	-0.00866667	NA	NA	NA
Reference	NA	NA	3.99137	NA	NA	NA
Reference	2.99305	1.492	1.974	NA	NA	NA
Reference	4.967	4.97587	5.97297	3.9847	4.9893	3.97537
Reference	NA	-7.4921	2.98507	NA	NA	NA
Reference	NA	1.3429	NA	NA	NA	NA
Reference	5.996	5.981	4.00633	NA	-0.00993333	NA
Reference	NA	3.0235	4.48755	NA	NA	NA
Reference	NA	6.0005	NA	NA	NA	NA
Reference	4.482	2.98333	1.9972	2.9902	3.96743	NA
Reference	2.99367	3.981	1.9972	3.9886	3.96743	NA
Reference	-8.98293	-0.0095	5.96997	4.50405	8.9941	NA
Reference	0	NA	NA	NA	NA	NA
Reference	NA	NA	NA	5.985	NA	NA
Reference	1.99433	2.99933	3.97203	2.98197	3.00103	9.96897
Reference	-0.00376667	4.99667	0	0	1.48645	NA
Reference	2.9895	4.98473	2.9917	5.98303	5.9743	NA
Reference	1.98503	0.965	4.98167	-6.96133	3.98363	1.00263
Reference	NA	NA	7.45495	NA	NA	NA
Reference	-1.4745	NA	-5.9701	NA	NA	NA
Reference	2.97937	NA	0	NA	NA	NA
Reference	1.5	NA	NA	NA	NA	NA
Reference	4.49003	NA	NA	NA	NA	NA
Reference	-0.0096	NA	NA	NA	NA	NA
Reference	1.9837	1.49555	4.4995	NA	4.49855	NA
Reference	0.992333	0	4.977	1.4986	NA	NA
Reference	-1.984	13.455	NA	NA	4.99493	NA
Reference	2.98363	7.9763	1.9847	2.98995	2.96533	NA
Reference	2.98363	4.98163	5.97533	1.993	3.95763	1.98663
Reference	1.98963	5.9471	-1.87133	NA	1.9863	NA
Reference	1.497	1.9887	2.95967	NA	4.47405	NA
Reference	11.9721	NA	NA	NA	NA	NA
Reference	1.4853	NA	NA	NA	NA	NA
Reference	3.98937	1.98363	1.5006	2.994	3.986	NA
Reference	3.9793	5.97027	2.997	3.997	5.98737	5.96327
Reference	4.98733	2.98287	3.98393	3.97427	3.99197	NA
Reference	3.99997	0.00193333	NA	2.9885	NA	NA
Reference	3.9933	NA	NA	NA	NA	NA
Reference	NA	NA	4.97567	NA	1.49395	NA
Reference	4.493	NA	NA	NA	NA	NA
Reference	NA	NA	-1.4915	NA	NA	NA
Reference	NA	NA	-0.991333	NA	NA	NA
Reference	NA	0.0005	NA	NA	NA	NA
Reference	4.9886	3.97933	3.9928	3.99163	4.48305	NA
Reference	NA	NA	8.91105	NA	NA	NA
Reference	NA	-1.4925	1.5029	NA	NA	NA
Reference	3.9846	5.94205	5.97237	3.97	6.9617	NA
Reference	3.97103	1.99803	-1.00503	2.97497	1.99	1.98103
Reference	2.98945	NA	4.47855	NA	5.963	NA
Reference	2.99393	1.9837	1.9867	3.9856	4.96833	NA
Reference	NA	-1.4929	NA	NA	NA	NA
Reference	2.98867	2.9763	4.96767	5.95493	2.98467	NA
Reference	5.988	NA	-6.96407	NA	2.97445	NA
Reference	NA	NA	7.4649	NA	NA	NA
Reference	4.96563	-0.993867	4.99103	2.98967	-2.00477	NA
Reference	0.989	-3.0073	-1.4925	NA	NA	NA
Reference	1.98833	1.98767	NA	7.45555	1.49345	NA
Reference	1.99033	2.97737	2.9823	NA	2.99295	NA
Reference	1.987	2.97567	-4.9696	-4.9839	NA	NA
Reference	2.9935	-0.005	0.00803333	0.004	NA	NA
Reference	5.98273	7.94577	5.9885	4.987	4.4761	NA
Reference	1.98503	NA	2.9985	NA	2.99785	NA
Reference	3.98727	13.4769	2.01007	NA	NA	NA
Reference	3.00145	NA	2.98867	4.4816	2.9924	2.98705
Reference	NA	-2.995	NA	4.4795	NA	NA
Reference	NA	NA	NA	0	NA	NA
Reference	-1.98697	-2.97137	0	NA	3.0126	NA
Reference	3.004	5.9785	5.98855	NA	4.9799	NA
Reference	NA	0	-1.9719	8.9568	-0.01165	NA
Reference	0	1.5055	2.00027	NA	NA	NA
Reference	-1.48495	-1.00107	0.984733	NA	1.48515	NA
Reference	NA	4.476	8.9551	NA	NA	NA
Reference	NA	NA	-2.99937	NA	NA	NA
Reference	NA	-7.463	2.99437	NA	NA	NA
Reference	1.0027	0.999	4.95563	2.9876	4.9861	NA
Reference	NA	1.48555	NA	NA	NA	NA
Reference	2.99	NA	NA	NA	NA	NA
Reference	2.98527	1.98893	1.9919	0	0	NA
Reference	1.98167	NA	0.991333	5.9969	NA	NA
Reference	6.96107	NA	-1.49705	10.4845	-1.49395	5.96745
Reference	4.96733	5.9677	3.98123	4.97433	4.97473	4.9926
Reference	5.9656	NA	5.96615	NA	2.99093	NA
Reference	2.98635	NA	0	NA	-3.00165	NA
Reference	-1.49805	8.94945	1.48355	NA	NA	NA
Reference	3.99393	7.45745	3.9916	NA	1.5005	NA
Reference	0	NA	NA	NA	NA	NA
Reference	0.999667	5.9892	4.46315	NA	NA	NA
Reference	NA	4.48655	10.4385	NA	NA	NA
Reference	4.99997	0.9984	0.987067	1.9943	1.99397	NA
Reference	NA	-3.0015	4.4685	-8.9785	NA	NA
Reference	1.98473	-0.00556667	4.47255	4.49905	4.502	NA
Reference	NA	NA	19.4464	NA	NA	NA
Reference	NA	NA	NA	-7.45395	NA	NA
Reference	2.99555	4.47605	1.487	7.46995	2.99893	NA
Reference	NA	2.9877	NA	NA	NA	NA
Reference	NA	NA	4.4945	NA	1.49395	NA
Reference	2.9874	4.9776	2.98703	2.9817	1.486	2.98395
Reference	NA	NA	5.9711	NA	2.98393	NA
Reference	3.98397	3.98037	5.96533	4.00037	6.97463	3.99567
Reference	NA	NA	NA	NA	5.9509	2.99455
Reference	NA	4.49305	NA	NA	NA	NA
Reference	NA	0.989667	NA	1.9883	1.5016	NA
Reference	NA	NA	1.477	4.5005	NA	NA
Reference	4.4615	-4.47165	5.973	NA	NA	NA
Reference	NA	NA	2.997	NA	NA	NA
Reference	NA	4.47355	0.0029	4.46895	NA	NA
Reference	3.00145	7.98563	2.973	6.96167	2.97505	NA
Reference	3.0025	5.98045	2.9777	2.975	4.467	NA
Reference	-0.995267	-2.98187	NA	8.9609	0.0095	8.95387
Reference	0.9983	NA	-3.011	-0.991033	NA	NA
Reference	1.4979	2.985	-2.98545	NA	NA	NA
Reference	5.95863	2.9937	1.78337	2.9735	3.9583	NA
[truncated: 13,662 more rows]

## Sheet: 2B
Cell Line	Cys gained	Cancer Type	Total missense
SNU-81	404	Colon Cancer	7904
SNU-175	492	Colon Cancer	6016
LOUCY	14	NA	214
PC-14	34	NA	419
MCC13	120	NA	4115
VMRC-LCD	50	NA	787
TGBC11TKB	121	NA	1602
Ramos-2G6-4C10	26	NA	347
BT-474	59	NA	990
VM-CUB-1	38	NA	564
MG-63	8	NA	280
HO-1-u-1	23	NA	463
NCI-H508	26	NA	353
SCH	45	NA	513
RCC-FG2	54	NA	970
SK-CO-1	8	NA	277
YH-13	10	NA	351
HCC-56	24	NA	495
CGTH-W-1	19	NA	295
NCI-H1836	26	NA	475
MLMA	31	NA	434
CCRF-CEM	109	NA	1545
OC-314	144	NA	2291
DG-75	95	NA	1708
TT	10	NA	341
SNU-407	201	Colon Cancer	2377
KARPAS-45	381	Leukemia	7209
SW1271	67	NA	1030
NCI-H630	125	NA	2384
NCI-H1975	17	NA	308
GR-ST	190	NA	2972
NMC-G1	14	NA	274
OVCAR-8	10	NA	392
GP5d	316	Colon Cancer	4848
KYSE-220	30	NA	724
L-540	33	NA	714
HEC-1	378	Endometrial/Uterine Cancer	4178
KYSE-150	35	NA	794
OE33	19	NA	255
NCI-H524	31	NA	530
NUGC-3	64	NA	964
IST-SL1	15	NA	359
NCI-H2009	38	NA	838
CMK	38	NA	669
K-562	19	NA	377
CTV-1	172	NA	3582
UACC-812	17	NA	356
OSC-20	21	NA	433
SBC-1	31	NA	666
HCC1806	15	NA	322
SNU-1040	1610	Colon Cancer	19751
HCT-15	408	Colon Cancer	7218
A253	30	NA	435
NCI-H3122	18	NA	292
647-V	24	NA	499
SW403	28	NA	361
NCI-H1355	24	NA	435
KM12	105	NA	2749
EN	233	Endometrial/Uterine Cancer	4908
RL95-2	168	NA	2080
FU-OV-1	13	NA	386
MN-60	87	NA	1282
SCaBER	20	NA	360
OCI-AML5	24	NA	1120
AU565	27	NA	588
RC-K8	25	NA	665
H-EMC-SS	29	NA	359
IM-95	118	NA	1405
CAL-33	12	NA	300
MZ7-mel	48	NA	2591
NB1	21	NA	548
NCI-H520	11	NA	316
LK-2	30	NA	466
EVSA-T	33	NA	714
23132-87	144	NA	1844
NCI-H1299	19	NA	487
LS-180	95	NA	1911
NCI-H446	61	NA	824
P30-OHK	105	NA	1574
DU-145	164	NA	2892
COLO-792	72	NA	1977
TGW	18	NA	684
NCI-H358	76	NA	1080
Mewo	177	Melanoma	5118
KYSE-270	46	NA	961
PL18	20	NA	418
RS4-11	118	NA	1145
SW620	26	NA	552
MDA-MB-361	67	NA	1080
NCI-H647	20	NA	352
WM35	7	NA	353
HT-115	379	Colon Cancer	6027
MFE-280	13	NA	210
DMS-53	30	NA	522
MHH-PREB-1	99	NA	1806
C-33-A	171	NA	1880
CW-2	287	Colon Cancer	7003
NCI-H1838	29	NA	564
TE-9	49	NA	667
IPC-298	42	NA	1084
SW1783	68	NA	697
NCI-H2023	41	NA	625
HUH-6-clone5	20	NA	542
LU-165	25	NA	550
COLO-668	30	NA	571
HT-1376	21	NA	353
RCH-ACV	86	NA	1388
SW156	16	NA	446
BT-549	20	NA	205
MCC26	46	NA	1269
NALM-6	146	NA	2032
GI-ME-N	13	NA	354
G-401	8	NA	164
SW1710	9	NA	275
no-11	24	NA	354
KELLY	11	NA	260
D-247MG	13	NA	269
NCCIT	18	NA	343
FTC-133	63	NA	860
PCI-6A	21	NA	280
Jurkat	225	Leukemia	5087
QGP-1	16	NA	437
G-402	11	NA	247
TYK-nu	19	NA	441
SW756	36	NA	847
KYSE-410	48	NA	903
NCI-H748	32	NA	646
HARA	37	NA	885
EFO-27	100	NA	1292
MDA-MB-453	46	NA	844
SU-DHL-16	6	NA	263
SKM-1	14	NA	367
OCI-LY7	15	NA	220
SW684	164	Fibrosarcoma	4963
BHY	19	NA	447
NCI-H810	31	NA	714
OCUB-M	24	NA	771
BFTC-905	27	NA	485
MDA-MB-231	17	NA	418
A388	27	NA	352
RCC-MF	9	NA	174
SC-1	9	NA	207
Farage	55	NA	1376
KY821	15	NA	316
SW13	25	NA	441
WSU-NHL	77	NA	988
SNU-C5	150	Colon Cancer	2982
COLO-829	8	NA	228
HT-1197	10	NA	238
NCC021	21	NA	432
Daudi	92	NA	3982
PCI-38	18	NA	315
NCI-H650	135	NA	2300
DJM-1	39	NA	726
NCI-H510A	85	NA	1137
CAL-12T	36	NA	691
HCC1569	138	NA	1983
LC4-1	13	NA	324
MKN1	19	NA	385
RKO	157	NA	2551
NCI-H1155	77	NA	1982
COR-L32	23	NA	421
MFE-319	174	NA	4081
DND-41	125	NA	2789
H513	85	NA	2160
CML-T1	196	NA	2403
ECC10	27	NA	488
SK-MEL-2	41	NA	833
NCI-SNU-1	103	Colon Cancer	1547
YAPC	11	NA	303
22RV1	116	NA	1819
EMC-BAC-1	37	NA	533
AM-38	15	NA	409
CCK-81	185	NA	2755
NCI-H727	46	NA	621
LB831-BLC	4	NA	178
SAT	16	NA	388
COR-L23	12	NA	288
GAMG	24	NA	194
697	10	NA	167
NCI-H2110	87	NA	1817
OVMIU	19	NA	489
NCI-H64	38	NA	559
MDST8	31	NA	885
MDA-MB-468	15	NA	479
IGROV-1	166	NA	2469
Hs746T	24	NA	462
JHOS-4	20	NA	478
SK-LU-1	26	NA	493
LS-411N	155	NA	4041
NCI-H1703	33	NA	564
NB13	27	NA	570
NCI-H1755	12	NA	309
AN3-CA	163	NA	2134
Hs-445	7	NA	212
NCI-H2347	51	NA	959
COLO-680N	12	NA	354
JAR	27	NA	563
SHP-77	30	NA	601
COLO-684	43	NA	771
SW48	118	NA	2094
NCI-H1666	23	NA	345
H3118	13	NA	183
NCI-H2087	38	NA	587
BT-483	32	NA	528
SISO	19	NA	407
KP-4	21	NA	382
PWR-1E	13	NA	173
RCC10RGB	17	NA	363
RERF-LC-Sq1	27	NA	380
LNCaP-Clone-FGC	177	NA	4133
MKN7	18	NA	405
HT55	64	NA	1223
SNU-387	19	Colon Cancer	351
BICR10	12	NA	252
KNS-81-FD	16	NA	425
NCI-H661	48	NA	745
NCI-H1568	61	NA	889
CTB-1	33	NA	529
SNU-C2B	207	Colon Cancer	2530
RPMI-7951	12	NA	258
HD-MY-Z	14	NA	248
NCI-H1048	60	NA	741
SW982	17	NA	527
OVTOKO	33	NA	453
ACN	28	NA	465
SUP-B15	14	NA	229
SUIT-2	18	NA	397
SU-DHL-1	22	NA	555
SW1463	10	NA	259
SCC90	8	NA	280
SKN-3	22	NA	417
JHH-6	18	NA	356
SU-DHL-5	29	NA	424
RPMI-8402	20	NA	573
YKG-1	27	NA	450
HuH-7	28	NA	429
GCIY	6	NA	292
IST-MEL1	27	NA	410
NCI-H1573	94	NA	1526
HSC-2	27	NA	484
CP66-MEL	19	NA	1112
8-MG-BA	17	NA	230
TE-4	56	NA	1088
JHH-7	36	NA	902
KNS-42	24	NA	485
ES4	9	NA	195
NCI-H2141	39	NA	589
PA-TU-8988T	17	NA	230
MPP-89	12	NA	247
NH-12	20	NA	323
EBC-1	22	NA	521
NCI-H838	29	NA	503
NCI-H1770	40	NA	1116
639-V	173	NA	1880
RT-112	9	NA	236
SBC-3	12	NA	381
RF-48	19	NA	337
HN	20	NA	340
Sarc9371	102	NA	2884
KU-19-19	21	NA	454
HCC2998	454	Colon Cancer	7769
ML-2	12	NA	204
KURAMOCHI	18	NA	407
A431	23	NA	476
OVISE	14	NA	422
RERF-LC-FM	37	NA	632
CS1	14	NA	264
MKN45	25	NA	351
MEL-JUSO	29	NA	866
NCI-H1944	24	NA	527
SW837	11	NA	256
MCF7	22	NA	464
SNU-61	29	Colon Cancer	399
NCI-H596	16	NA	378
CAL-62	14	NA	211
LIM1215	53	NA	963
KYSE-140	39	NA	814
H2369	9	NA	201
KYSE-450	36	NA	817
TALL-1	19	NA	335
P31-FUJ	50	NA	715
NCI-H847	13	NA	344
KYSE-50	13	NA	546
CAMA-1	17	NA	399
HCC1500	13	NA	207
OACM5-1	16	NA	216
SF295	16	NA	322
SW900	14	NA	453
LoVo	125	NA	1668
RERF-LC-MS	13	NA	309
CAL-51	30	NA	710
OCI-M1	20	NA	361
L-428	22	NA	604
NCI-H2170	16	NA	330
RCC-ER	12	NA	228
TE-12	17	NA	374
NCI-H460	17	NA	372
TUR	12	NA	354
BE-13	30	NA	467
NB14	18	NA	372
HCC1143	9	NA	179
PF-382	205	Leukemia	3226
EB-3	25	NA	430
Ca9-22	21	NA	481
OCI-AML2	9	NA	174
EoL-1-cell	9	NA	381
EW-22	6	NA	148
NCI-H747	13	NA	243
NCI-H522	21	NA	246
NCI-H1915	16	NA	437
HL-60	4	NA	156
NCI-H1793	88	NA	1343
EPLC-272H	19	NA	449
HPAC	11	NA	311
Caov-4	14	NA	206
OSC-19	25	NA	408
KYSE-510	28	NA	690
RCC-JF	8	NA	246
GI-1	15	NA	513
KP-N-YS	17	NA	412
UACC-257	11	NA	387
KNS-62	34	NA	650
LNZTA3WT4	21	NA	506
HOP-62	29	NA	560
TC-71	9	NA	292
H2810	6	NA	162
NCI-H187	45	NA	763
NCI-H1734	29	NA	613
SW1990	10	NA	196
CaR-1	13	NA	352
PL-21	22	NA	367
DAN-G	11	NA	246
DoTc2-4510	37	NA	355
MFM-223	10	NA	337
NEC8	20	NA	448
SK-MEL-28	6	NA	365
LS-123	16	NA	284
HuO-3N1	22	NA	345
CHP-134	11	NA	239
HT-29	13	NA	406
QIMR-WIL	6	NA	216
RPMI-6666	10	NA	131
CHL-1	12	NA	929
D-502MG	12	NA	235
NCI-H716	23	NA	344
IGR-1	28	NA	1201
NCI-H1623	45	NA	754
MOLT-4	379	Leukemia	5400
NCI-H2172	65	NA	1527
MS-1	16	NA	400
HCT-116	158	Colon Cancer	2283
NCI-H1876	28	NA	490
GCT	32	NA	775
GEO	21	NA	454
KU812	18	NA	262
HEL	13	NA	261
PANC-08-13	16	NA	331
SK-HEP-1	4	NA	187
MFH-ino	11	NA	388
WM793B	23	NA	639
NOMO-1	13	NA	295
MZ2-MEL	24	NA	407
FLO-1	17	NA	302
SNG-M	155	NA	1871
MZ1-PC	15	NA	207
M14	53	NA	1287
MOLT-13	75	Leukemia	1144
TGBC24TKB	40	NA	437
KOPN-8	13	NA	353
UMC-11	16	NA	401
SK-MEL-1	44	NA	314
NCI-H740	50	NA	767
KATOIII	37	NA	559
CAL-85-1	33	NA	431
HCE-4	17	NA	441
NCI-H2030	17	NA	326
KMH-2	45	NA	978
TE-5	20	NA	536
MEL-HO	9	NA	278
EHEB	6	NA	157
DEL	17	NA	264
SNU-398	37	Colon Cancer	354
CRO-AP2	19	NA	464
OACp4C	15	NA	181
L-1236	38	NA	598
COLO-205	17	NA	234
MOLT-16	90	Leukemia	1202
Hs683	5	NA	168
HCC202	29	Colon Cancer	463
SK-OV-3	26	NA	616
SNU-C1	36	Colon Cancer	566
TE-15	25	NA	410
LU-65	18	NA	406
A427	23	NA	466
CL-11	10	NA	210
UM-UC-3	20	NA	371
NCI-H1651	57	NA	958
NUGC-4	23	NA	445
HT-1080	12	NA	179
LP-1	10	NA	262
MOG-G-CCM	12	NA	145
JIMT-1	15	NA	245
EKVX	29	NA	459
TMK-1	25	NA	533
ESO26	19	NA	282
CAL-39	14	NA	360
SN12C	40	NA	644
NCI-H2452	5	NA	143
SK-UT-1	172	NA	1680
MKN28	15	NA	457
NCI-H1688	24	NA	562
CL-40	21	NA	342
BCPAP	19	NA	274
SK-MES-1	32	NA	467
AGS	30	NA	968
NCI-H1581	13	NA	279
KARPAS-231	11	Leukemia	211
SW1417	18	NA	247
DIFI	11	NA	253
NTERA-2_cl_D1	17	NA	260
42-MG-BA	12	NA	199
U-CH2	8	NA	131
MRK-nu-1	48	NA	988
KYSE-520	22	NA	516
NCI-H441	22	NA	528
ALL-PO	19	NA	271
JHH-2	13	NA	401
HGC-27	31	NA	693
KCL-22	86	NA	2207
NCI-H1105	41	NA	756
ALL-SIL	17	NA	260
CAKI-1	14	NA	242
SUP-HD1	55	NA	1631
A3-KAW	25	NA	681
Set2	26	NA	329
A375	25	NA	544
Calu-6	7	NA	202
SK-MEL-24	16	NA	526
EB2	39	NA	724
KS-1	15	NA	447
KP-N-RT-BM-1	22	NA	393
SAS	20	NA	468
ME-180	14	NA	267
huH-1	18	NA	479
PA-TU-8902	14	NA	424
MDA-MB-157	7	NA	370
PANC-03-27	14	NA	174
TE-11	23	NA	586
ESS-1	50	NA	1168
JHOS-2	27	NA	334
LCLC-97TM1	26	NA	388
JHH-4	27	NA	401
OPM-2	18	NA	525
NCI-H1341	17	NA	215
KARPAS-422	12	Leukemia	324
TT2609-C02	18	NA	315
TK	32	NA	417
KMRC-20	12	NA	289
NAMALWA	22	NA	623
HSC-4	26	NA	464
LB2518-MEL	9	NA	312
THP-1	17	NA	304
NCI-H660	12	NA	277
MC-1010	9	NA	150
IST-SL2	19	NA	416
NCI-H1436	35	NA	716
SNB75	19	NA	268
COLO-741	17	NA	380
NCI-H2085	15	NA	329
HSC-3	28	NA	505
NCI-H345	44	NA	827
JVM-3	12	NA	384
NCI-H2342	157	NA	2298
COLO-824	17	NA	407
IGR-37	14	NA	385
NCI-H526	17	NA	416
NCI-H1963	17	NA	403
HuP-T3	11	NA	261
T-T	24	NA	508
COLO-679	19	NA	586
D-392MG	12	NA	220
A4-Fuk	20	NA	411
NCC010	23	NA	441
HCC70	18	NA	265
ARH-77	11	NA	194
MOLP-8	19	NA	535
SK-MEL-31	16	NA	445
IMR-5	10	NA	290
ABC-1	28	NA	470
CADO-ES1	13	NA	365
PC-3	17	NA	164
RVH-421	15	NA	369
LXF-289	27	NA	580
KO52	19	NA	332
DK-MG	10	NA	206
T84	18	NA	343
G-MEL	22	NA	637
EW-3	2	NA	235
SUP-T1	171	NA	2275
ES5	11	NA	208
Raji	15	NA	351
JHU-011	18	NA	236
IA-LM	20	NA	541
DB	21	NA	358
ML-1	7	NA	157
VMRC-RCW	9	Colon Cancer	223
HDLM-2	21	NA	341
FU97	35	NA	546
OVK-18	86	NA	1508
C3A	15	NA	364
MMAC-SF	16	NA	348
OVKATE	18	NA	347
COLO-800	20	NA	357
SIG-M5	12	NA	237
TOV-21G	67	NA	960
Calu-3	13	NA	254
MDA-MB-436	16	NA	348
NCI-H82	16	NA	288
KYSE-70	24	NA	563
COR-L279	15	NA	249
DBTRG-05MG	20	NA	453
MEG-01	8	NA	356
L-363	17	NA	301
ZR-75-30	24	NA	421
CP67-MEL	36	NA	799
NCI-H1092	34	NA	466
ASH-3	29	NA	656
GB-1	23	NA	563
MDA-MB-415	28	NA	375
SW1573	17	NA	356
SK-MEL-3	13	NA	335
H9	9	NA	387
TE-1	36	NA	434
OCUM-1	54	NA	413
NCI-H250	41	NA	810
NB-4	22	NA	262
RCC-JW	11	NA	198
SiHa	15	NA	424
LB771-HNC	9	NA	180
NB10	13	NA	261
HCC-15	42	NA	839
OVCA420	18	NA	347
HMV-II	23	NA	525
UDSCC2	12	NA	274
SNU-449	12	Colon Cancer	361
VCaP	8	NA	171
SK-MG-1	16	NA	308
AsPC-1	14	NA	216
NCI-H720	22	NA	400
RKN	31	NA	371
LCLC-103H	16	NA	433
LOXIMVI	11	NA	516
HAL-01	19	NA	328
HCC1187	4	NA	123
KM-H2	36	NA	832
LB373-MEL-D	2	NA	106
CAL-148	40	NA	597
VMRC-RCZ	20	NA	230
A673	7	NA	118
NCI-H28	14	NA	340
NKM-1	29	NA	377
HTC-C3	20	NA	405
KYAE-1	24	NA	471
MS751	7	NA	169
NCI-H1304	14	NA	261
NCI-H2126	27	NA	672
D-245MG	8	NA	233
LAN-6	23	NA	325
K2	21	NA	736
8305C	32	NA	358
ChaGo-K-1	32	NA	649
KMOE-2	27	NA	861
KINGS-1	12	NA	285
HCC1395	20	NA	418
HLE	13	NA	330
CCF-STTG1	15	NA	208
NCI-H1993	27	NA	517
ONS-76	28	NA	652
CHSA8926	10	NA	219
HuCCT1	12	NA	376
TGBC1TKB	23	NA	357
SF126	15	NA	290
HPAF-II	8	NA	190
C2BBe1	24	NA	353
NBsusSR	19	NA	490
CFPAC-1	8	NA	135
KYSE-180	25	NA	564
MFE-296	78	NA	796
SBC-5	28	NA	469
G-361	10	NA	304
ES-2	32	NA	580
A204	9	NA	154
SK-ES-1	9	NA	186
OMC-1	28	NA	621
BPH-1	3	NA	131
Mo-T	11	NA	162
SUP-M2	11	NA	250
HT	105	NA	1718
U-118-MG	23	NA	240
SW962	18	NA	282
HOP-92	21	NA	464
H3255	11	NA	321
WIL2-NS	15	NA	402
Hey	11	NA	269
GMS-10	14	NA	193
Caov-3	13	NA	269
Hs939-T	20	NA	537
COR-L303	16	NA	269
FADU	40	NA	686
LU-135	29	NA	513
KARPAS-1106P	17	Leukemia	370
IM-9	5	NA	214
OVCA433	8	NA	232
H2373	11	NA	157
KP-N-YN	16	NA	368
MC116	18	NA	307
KON	25	NA	442
NCI-H1648	41	NA	590
COR-L88	28	NA	427
TC-YIK	22	NA	383
BEN	27	Endometrial/Uterine Cancer	535
A101D	4	NA	185
NCI-H1417	16	NA	424
EW-1	14	NA	228
TCCSUP	29	NA	379
SK-NEP-1	9	NA	135
SW1088	13	NA	312
NCI-H1563	38	NA	647
SK-GT-4	17	NA	243
ES1	9	NA	218
BB49-HNC	9	NA	157
KP-3	20	NA	298
JSC-1	35	NA	847
IHH-4	25	NA	520
HH	10	NA	230
EW-12	17	NA	198
NCI-H835	51	NA	779
YT	39	NA	672
KP-1N	9	NA	260
NCI-H23	64	NA	1046
BFTC-909	27	NA	455
LOU-NH91	17	NA	185
769-P	13	NA	229
NCI-H196	31	NA	457
KGN	14	NA	309
BT-20	18	NA	388
K5	11	NA	272
SK-N-SH	6	NA	179
JHU-029	21	NA	412
HCC1419	32	NA	358
HUTU-80	16	NA	273
MY-M12	17	NA	364
DOK	11	NA	195
BC-1	8	NA	265
SU-DHL-4	9	NA	248
EW-7	26	NA	347
HO-1-N-1	14	NA	362
OVCAR-5	12	NA	183
NCI-H1435	60	NA	914
SK-GT-2	15	NA	366
BxPC-3	10	NA	186
SNU-182	17	Colon Cancer	399
SW954	15	NA	297
SLVL	9	NA	561
WSU-DLCL2	16	NA	266
H2595	17	NA	186
NU-DUL-1	14	NA	321
H2731	17	NA	221
RPMI-2650	4	NA	144
MDA-MB-175-VII	22	NA	381
KASUMI-1	22	NA	342
EFO-21	11	NA	332
HeLa	12	NA	297
BONNA-12	18	NA	161
JiyoyeP-2003	18	NA	334
SF539	10	NA	233
WM278	24	NA	360
LU-139	28	NA	567
EC-GI-10	27	NA	367
AMO-1	43	NA	626
REH	118	NA	1647
CPC-N	20	NA	337
OVCAR-3	5	NA	263
D-336MG	10	NA	189
H2818	9	NA	148
CL-34	87	NA	1114
SK-MEL-5	27	NA	520
NK-92MI	8	NA	251
LC-2-ad	21	NA	434
NCI-H2196	19	NA	363
SCC-3	17	NA	395
HCC-366	27	NA	596
SW780	11	NA	247
NCI-SNU-5	19	Colon Cancer	400
PA-1	10	NA	292
JEKO-1	19	NA	383
RCM-1	20	NA	415
WM1552C	19	NA	288
Capan-2	8	NA	167
COR-L95	19	NA	417
A2780	35	NA	423
RH-1	28	NA	290
DMS-79	32	NA	538
SCC-25	13	NA	185
SK-LMS-1	11	NA	179
SW948	22	NA	388
WM-115	15	NA	418
LB996-RCC	5	NA	92
MHH-NB-11	19	NA	213
ATN-1	13	NA	407
JM1	19	NA	210
P32-ISH	9	NA	302
OCI-AML3	16	NA	197
5637	36	NA	549
EJM	45	NA	601
EW-24	11	NA	219
A498	11	NA	220
8505C	15	NA	292
SW1116	12	NA	364
JHU-022	15	NA	192
LAMA-84	14	NA	208
NCI-H2135	54	NA	758
SK-N-DZ	16	NA	291
NCI-H2081	29	NA	420
SNU-423	21	Colon Cancer	417
NOS-1	20	NA	368
P12-ICHIKAWA	26	NA	424
SCC-4	17	NA	271
LB2241-RCC	0	NA	62
ECC12	23	NA	387
SCC-15	14	NA	242
PE/CA-PJ15	19	NA	361
NCI-H2227	27	NA	439
LB647-SCLC	23	NA	294
ES8	15	NA	246
COLO-783	27	NA	641
DOV13	5	NA	237
D-423MG	6	NA	173
A549	14	NA	341
786-0	15	NA	222
PEO1	14	NA	297
BV-173	21	NA	424
ROS-50	14	NA	241
BALL-1	20	NA	390
Ca-Ski	21	NA	409
KMS-11	30	NA	782
SK-N-FI	14	NA	273
MSTO-211H	13	NA	234
KOSC-2	24	NA	361
RPMI-8226	15	NA	424
CAL-78	13	NA	322
JHOS-3	18	NA	374
SU-DHL-6	18	NA	447
EW-18	13	NA	220
CESS	13	NA	262
NCI-H128	19	NA	256
MOLM-16	22	NA	341
SU-DHL-10	9	NA	205
BICR22	17	NA	241
SW872	9	NA	316
no-10	21	NA	426
MIA-PaCa-2	13	NA	337
HC-1	11	NA	173
U-698-M	23	NA	426
KLE	16	NA	179
KMS-12-BM	20	NA	424
SK-MM-2	4	NA	294
HCC-44	29	NA	425
NCI-H1792	17	NA	267
EMC-BAC-2	18	NA	209
TE-6	18	NA	546
TE-10	28	NA	370
KYM-1	20	NA	494
RPMI-8866	22	NA	529
BICR31	6	NA	169
PC-3_[JPC-3]	25	NA	393
HCC38	5	NA	191
OVCAR-4	24	NA	303
LU-134-A	31	NA	451
CHP-126	8	NA	216
HCC1599	12	NA	269
LC-1-sq	21	NA	598
SJSA-1	19	NA	356
PSN1	24	NA	270
U031	16	NA	184
LU-99A	29	NA	391
OV-56	10	NA	174
Detroit562	14	NA	200
HDQ-P1	14	NA	392
TE-8	14	NA	382
OS-RC-2	9	NA	269
U-266	15	NA	345
HSC-39	10	NA	403
NCI-H2122	6	NA	152
RERF-LC-KJ	20	NA	432
NB17	10	NA	519
KE-37	5	NA	206
SK-N-AS	14	NA	226
JJN-3	15	NA	389
OV-17R	7	NA	158
JHH-1	24	NA	500
ES6	8	NA	218
H2461	7	NA	177
COR-L105	10	NA	203
SH-4	15	NA	307
HuO9	17	NA	309
CAL-29	6	NA	195
MOG-G-UVW	16	NA	274
NCI-H1781	9	NA	259
RH-18	21	NA	311
S-117	17	NA	350
CAL-72	20	NA	456
NB(TU)1-10	33	NA	430
HT-144	7	NA	231
RO82-W-1	4	NA	207
NCI-H211	16	NA	399
MOLM-13	17	NA	374
A172	21	NA	289
OE21	16	NA	259
NCI-H378	24	NA	378
NCI-H1437	13	NA	312
MM1S	14	NA	385
TASK1	17	NA	365
Saos-2	16	NA	326
DMS-114	14	NA	311
GDM-1	12	NA	219
TE-441-T	14	NA	226
U-87-MG	6	NA	204
BC-3	31	NA	859
SU-DHL-8	22	NA	428
KG-1	6	NA	219
H2591	9	NA	181
DSH1	26	NA	395
OAW-28	8	NA	204
ESO51	15	NA	285
H290	11	NA	215
CAS-1	16	NA	322
451Lu	41	NA	570
KMRC-1	23	NA	366
C32	13	NA	305
A2058	21	NA	506
201T	19	NA	422
NCI-H2066	34	NA	588
HA7-RCC	2	NA	85
SU8686	7	NA	202
HOS	13	NA	333
TK10	22	NA	412
GOTO	16	NA	410
CRO-AP3	16	NA	355
CA46	23	NA	344
LN-229	20	NA	440
CHP-212	11	NA	163
EW-13	11	NA	241
MDA-MB-330	33	NA	349
MC-CAR	20	NA	267
Hs766T	12	NA	209
H4	12	NA	322
T98G	9	NA	342
BE2-M17	20	NA	430
IST-MES1	6	NA	229
PFSK-1	9	NA	172
Hep_3B2_1-7	8	NA	276
JEG-3	27	NA	516
CAL-27	20	NA	464
COLO-678	10	NA	296
HCC-78	15	NA	332
SNU-283	26	Colon Cancer	404
LN-18	28	NA	594
KARPAS-620	14	Leukemia	212
KARPAS-299	10	Leukemia	210
NCI-H2228	6	NA	240
PL4	14	NA	237
SJRH30	18	NA	359
ETK-1	21	NA	401
H2803	7	NA	177
GRANTA-519	8	NA	191
DU-4475	15	NA	263
NCI-H322M	25	NA	570
PCI-4B	23	NA	354
OV-7	11	NA	205
BICR78	11	NA	209
M059J	12	NA	253
C-4-I	8	NA	290
NCI-N87	5	NA	274
HT-3	29	NA	518
BHT-101	21	NA	271
NCI-H1694	28	NA	289
CHSA0108	7	NA	162
NCI-H2291	41	NA	624
PANC-02-03	10	NA	177
NCI-H1869	15	NA	295
RERF-GC-1B	12	NA	315
BB65-RCC	2	NA	78
SKG-IIIa	24	NA	417
H2804	9	NA	166
RMG-I	13	NA	362
RD	14	NA	260
SF268	15	NA	276
PCI-15A	13	NA	239
NCI-H209	5	NA	149
SNU-475	26	Colon Cancer	442
SW626	7	NA	229
NB6	10	NA	222
Hs633T	10	NA	180
KP-2	27	NA	419
BL-41	10	NA	251
EFM-19	10	NA	259
HCC2218	25	Colon Cancer	275
PANC-10-05	12	NA	177
NCI-H1650	5	NA	144
ST486	11	NA	241
T47D	9	NA	213
ES7	12	NA	221
CP50-MEL-B	7	NA	140
KALS-1	24	NA	326
UWB1_289	10	NA	183
SK-MEL-30	16	NA	491
EM-2	10	NA	283
NCI-SNU-16	14	Colon Cancer	364
RL	13	NA	359
OE19	19	NA	368
NCI-H2405	13	NA	166
D-263MG	13	NA	144
EGI-1	25	NA	343
EW-11	18	NA	299
OV-90	16	NA	207
NCI-H929	11	NA	265
EW-16	9	NA	188
CAPAN-1	15	NA	288
COLO-320-HSR	10	NA	243
NCI-H841	26	NA	314
DOHH-2	26	NA	187
COR-L311	9	NA	186
NCI-H69	5	NA	311
MHH-ES-1	11	NA	311
D-566MG	8	NA	156
Hs-578-T	13	NA	265
STS-0421	13	NA	242
MV-4-11	12	NA	159
CAL-120	17	NA	168
MHH-CALL-4	14	NA	160
EFM-192A	12	NA	183
Becker	11	NA	352
HCC-827	13	NA	227
TOV-112D	3	NA	129
HCC-33	20	NA	357
PCI-30	19	NA	373
VAL	18	NA	284
SKN	27	NA	480
GA-10	10	NA	276
A704	11	NA	332
MC-IXC	18	NA	233
UACC-62	15	NA	386
ES3	16	NA	248
SK-PN-DW	6	NA	242
COR-L321	39	NA	582
DMS-273	21	NA	403
HCC1937	11	NA	202
MES-SA	20	NA	404
CAL-54	14	NA	231
NCI-H2444	13	NA	243
VMRC-MELG	9	NA	236
NCI-H2029	18	NA	325
U-2-OS	6	NA	316
T-24	8	NA	230
H2869	4	NA	177
HCC2157	7	Colon Cancer	178
Hs940-T	10	NA	151
HCC1428	16	NA	364
NY	26	NA	486
ME-1	8	NA	364
LN-405	16	NA	203
JVM-2	6	NA	190
NCI-H146	11	NA	310
BL-70	12	NA	223
NCI-H2171	11	NA	232
RH-41	29	NA	210
JURL-MK1	12	NA	260
U251	19	NA	198
J82	7	NA	172
NB7	11	NA	305
NB69	6	NA	180
OCI-LY-19	13	NA	192
Daoy	10	NA	193
CHSA0011	8	NA	170
RT4	3	NA	191
ACHN	4	NA	114
NB5	19	NA	377
LB1047-RCC	0	NA	74
NCI-H292	16	NA	273
NB12	13	NA	305
LS-1034	10	NA	188
MONO-MAC-6	3	NA	204
NCI-H1693	15	NA	354
SUP-B8	10	NA	186
YMB-1-E	14	NA	324
SIMA	14	NA	211
D-283MED	11	NA	181
HuP-T4	21	NA	293
GAK	23	NA	365
LS-513	19	NA	311
H2795	6	NA	136
D-542MG	8	NA	161
G-292_Clone_A141B1	8	NA	135
OAW-42	6	NA	239
BB30-HNC	6	NA	87
NCI-H226	5	NA	168
PANC-04-03	9	NA	244
SR	5	NA	202
RCC-AB	8	NA	161
HCC1954	4	NA	159
UACC-893	13	NA	349
VA-ES-BJ	3	NA	135
H2722	8	NA	170
RXF393	7	NA	223
SCC-9	17	NA	235
NCI-H1395	0	NA	14
MHH-CALL-2	5	NA	88
NCI-H2052	3	NA	74

## Sheet: 2C
Amino Acid	Net Count	Type
H	25540	COSMIC-CLP
C	22882	COSMIC-CLP
N	15983	COSMIC-CLP
I	15034	COSMIC-CLP
Q	12220	COSMIC-CLP
W	12110	COSMIC-CLP
M	12002	COSMIC-CLP
L	11731	COSMIC-CLP
K	11426	COSMIC-CLP
F	10963	COSMIC-CLP
T	10682	COSMIC-CLP
V	10671	COSMIC-CLP
Y	7099	COSMIC-CLP
S	604	COSMIC-CLP
D	-10931	COSMIC-CLP
E	-21959	COSMIC-CLP
G	-24800	COSMIC-CLP
P	-28209	COSMIC-CLP
A	-34455	COSMIC-CLP
R	-58599	COSMIC-CLP

## Sheet: 2D
Cell Line	Cys gained	Cancer type	Total missense
SNU-81	404	Colon Cancer	7904
SNU-175	492	Colon Cancer	6016
KARPAS-45	381	Leukemia	7209
GP5d	316	Colon Cancer	4848
HEC-1	378	Endometrial/Uterine Cancer	4178
SNU-1040	1610	Colon Cancer	19751
HCT-15	408	Colon Cancer	7218
EN	233	Endometrial/Uterine Cancer	4908
Mewo	177	Melanoma	5118
HT-115	379	Colon Cancer	6027
CW-2	287	Colon Cancer	7003
Jurkat	225	Leukemia	5087
SW684	164	Fibrosarcoma	4963
HCC2998	454	Colon Cancer	7769
MOLT-4	379	Leukemia	5400

## Sheet: 3B
Cell Line	Type	Count
CACO-2	Rare EXOME	809
CACO-2	Rare RNA	303
CACO-2	Common EXOME	7265
CACO-2	Common RNA	2611
H1437	Rare EXOME	900
H1437	Rare RNA	349
H1437	Common EXOME	7037
H1437	Common RNA	3220
H2122	Rare EXOME	775
H2122	Rare RNA	237
H2122	Common EXOME	7351
H2122	Common RNA	2588
H358	Rare EXOME	1431
H358	Rare RNA	538
H358	Common EXOME	7850
H358	Common RNA	3556
H661	Rare EXOME	1142
H661	Rare RNA	390
H661	Common EXOME	6839
H661	Common RNA	2883
HCT-15	Rare EXOME	5816
HCT-15	Rare RNA	2660
HCT-15	Common EXOME	9051
HCT-15	Common RNA	3445
HEC-1B	Rare EXOME	2725
HEC-1B	Rare RNA	1078
HEC-1B	Common EXOME	8567
HEC-1B	Common RNA	2978
JURKAT	Rare EXOME	4144
JURKAT	Rare RNA	1723
JURKAT	Common EXOME	9126
JURKAT	Common RNA	3052
MEWO	Rare EXOME	3950
MEWO	Rare RNA	1177
MEWO	Common EXOME	8745
MEWO	Common RNA	2976
MIA-PACA-2	Rare EXOME	1079
MIA-PACA-2	Rare RNA	373
MIA-PACA-2	Common EXOME	6782
MIA-PACA-2	Common RNA	3004
MOLT-4	Rare EXOME	4287
MOLT-4	Rare RNA	1079
MOLT-4	Common EXOME	9213
MOLT-4	Common RNA	2921

## Sheet: 3C
Amino Acid	Net Count	Type
R	-2720	RARE Exome
R	-1002	RARE RNA
R	-1962	Common Exome
R	-738	Common RNA
A	-1848	RARE Exome
A	-690	RARE RNA
P	-1559	RARE Exome
P	-628	RARE RNA
A	-1641	Common Exome
A	-386	Common RNA
G	-1509	RARE Exome
G	-352	RARE RNA
P	-1082	Common Exome
P	-551	Common RNA
E	-870	RARE Exome
E	-351	RARE RNA
G	-799	Common Exome
G	-184	Common RNA
E	-552	Common Exome
E	-74	Common RNA
Q	-427	RARE Exome
Q	-68	RARE RNA
S	-338	RARE Exome
S	-98	RARE RNA
L	-124	RARE Exome
L	-26	RARE RNA
D	-78	RARE Exome
D	8	RARE RNA
D	-35	Common RNA
D	-34	Common Exome
K	-52	Common RNA
K	134	Common Exome
F	12	Common RNA
F	77	Common Exome
Y	93	Common RNA
Y	169	Common Exome
Q	-24	Common RNA
Q	287	Common Exome
M	72	Common RNA
M	270	Common Exome
K	41	RARE RNA
K	341	RARE Exome
W	203	RARE RNA
W	214	RARE Exome
N	87	Common RNA
N	343	Common Exome
V	9	Common RNA
V	433	Common Exome
V	60	RARE RNA
V	423	RARE Exome
S	58	Common RNA
S	511	Common Exome
W	206	Common RNA
W	423	Common Exome
Y	191	RARE RNA
Y	466	RARE Exome
T	206	RARE RNA
T	533	RARE Exome
T	181	Common RNA
T	624	Common Exome
C	213	RARE RNA
C	653	RARE Exome
C	261	Common RNA
C	632	Common Exome
F	231	RARE RNA
F	685	RARE Exome
I	348	Common RNA
I	595	Common Exome
L	283	Common RNA
L	715	Common Exome
M	366	RARE RNA
M	719	RARE Exome
N	339	RARE RNA
N	909	RARE Exome
H	452	Common RNA
H	920	Common Exome
I	400	RARE RNA
I	1163	RARE Exome
H	540	RARE RNA
H	1359	RARE Exome

## Sheet: 3D
Count	Amino Acid	Cell Line	Type	Direction
44	C	CACO-2	Rare Gained	Gained Cys
-30	C	CACO-2	Rare Lost	Lost Cys
40	C	H1437	Rare Gained	Gained Cys
-36	C	H1437	Rare Lost	Lost Cys
79	C	H358	Rare Gained	Gained Cys
-55	C	H358	Rare Lost	Lost Cys
28	C	H2122	Rare Gained	Gained Cys
-37	C	H2122	Rare Lost	Lost Cys
50	C	H661	Rare Gained	Gained Cys
-36	C	H661	Rare Lost	Lost Cys
309	C	HCT-15	Rare Gained	Gained Cys
-125	C	HCT-15	Rare Lost	Lost Cys
177	C	HEC-1B	Rare Gained	Gained Cys
-66	C	HEC-1B	Rare Lost	Lost Cys
187	C	JURKAT	Rare Gained	Gained Cys
-153	C	JURKAT	Rare Lost	Lost Cys
138	C	MEWO	Rare Gained	Gained Cys
-44	C	MEWO	Rare Lost	Lost Cys
55	C	MIA-PACA-2	Rare Gained	Gained Cys
-30	C	MIA-PACA-2	Rare Lost	Lost Cys
268	C	MOLT-4	Rare Gained	Gained Cys
-121	C	MOLT-4	Rare Lost	Lost Cys
201	C	CACO-2	Common Gained	Gained Cys
-171	C	CACO-2	Common Lost	Lost Cys
200	C	H1437	Common Gained	Gained Cys
-155	C	H1437	Common Lost	Lost Cys
223	C	H358	Common Gained	Gained Cys
-187	C	H358	Common Lost	Lost Cys
220	C	H2122	Common Gained	Gained Cys
-176	C	H2122	Common Lost	Lost Cys
189	C	H661	Common Gained	Gained Cys
-156	C	H661	Common Lost	Lost Cys
281	C	HCT-15	Common Gained	Gained Cys
-195	C	HCT-15	Common Lost	Lost Cys
287	C	HEC-1B	Common Gained	Gained Cys
-188	C	HEC-1B	Common Lost	Lost Cys
250	C	JURKAT	Common Gained	Gained Cys
-193	C	JURKAT	Common Lost	Lost Cys
235	C	MEWO	Common Gained	Gained Cys
-173	C	MEWO	Common Lost	Lost Cys
194	C	MIA-PACA-2	Common Gained	Gained Cys
-161	C	MIA-PACA-2	Common Lost	Lost Cys
295	C	MOLT-4	Common Gained	Gained Cys
-177	C	MOLT-4	Common Lost	Lost Cys

## Sheet: 3E
Amino Acid	Net Count	Type
L	7765	dbSNP
Q	5107	dbSNP
C	4682	dbSNP
H	4595	dbSNP
W	3858	dbSNP
S	3837	dbSNP
M	3446	dbSNP
K	2617	dbSNP
F	2191	dbSNP
I	1818	dbSNP
T	992	dbSNP
V	871	dbSNP
N	821	dbSNP
Y	724	dbSNP
E	-2165	dbSNP
D	-2803	dbSNP
G	-3986	dbSNP
P	-7729	dbSNP
A	-9899	dbSNP
R	-16412	dbSNP

## Sheet: 4B
Cell Line	Type	Variant	Dataset						Cell Line	Dataset	Count
CACO-2	Common RNA&Exome	RTN3_p.A6E	2022-10-19-KB-FAIMS-Caco2-na-HD-2						CACO-2	2022-10-19-KB-FAIMS-Caco2-na-HD-2	23
CACO-2	Common RNA&Exome	PHLDB2_p.P941S	2022-10-19-KB-FAIMS-Caco2-na-HD-2						CACO-2	2022-10-19-KB-FAIMS-Caco2-na-HD-3	23
CACO-2	Common Exome only	GYG2_p.H313R	2022-10-19-KB-FAIMS-Caco2-na-HD-2						H1437	2022-09-12-KB-FAIMS-HD-3	37
CACO-2	Common RNA&Exome	UTP4_p.R636C	2022-10-19-KB-FAIMS-Caco2-na-HD-2						H1437	2022-09-12-KB-FAIMS-HD-4	31
CACO-2	Common RNA&Exome	NOP14_p.Q716R	2022-10-19-KB-FAIMS-Caco2-na-HD-2						H2122	2020-10-31-kb-70min_FAIMS_3cv_-35_-45_-55--OTIT-SY49-1-2-na-1	2
CACO-2	Common RNA&Exome	MARC1_p.T165A	2022-10-19-KB-FAIMS-Caco2-na-HD-2						H2122	2020-11-01-kb-70min_FAIMS_3cv_-35_-45_-55--OTIT-SY49-1-1-na-rerun-1	11
CACO-2	Common RNA&Exome	MDN1_p.S1559N	2022-10-19-KB-FAIMS-Caco2-na-HD-2						H358	2022-09-12-KB-FAIMS-HD-5	47
CACO-2	Common RNA&Exome	SMC5_p.V306I	2022-10-19-KB-FAIMS-Caco2-na-HD-2						H358	2022-09-12-KB-FAIMS-HD-6	46
CACO-2	Common RNA&Exome	TSEN15_p.G19D	2022-10-19-KB-FAIMS-Caco2-na-HD-2						H661	2020-10-09-KB-70min_FAIMS_3cv_-35_-45_-55_OTIT_SY-41-4-2	30
CACO-2	Common RNA&Exome	C12orf10_p.T349I	2022-10-19-KB-FAIMS-Caco2-na-HD-2						H661	2020-10-09-KB-70min_FAIMS_3cv_-35_-45_-55_OTIT_SY-46-1	26
CACO-2	Common RNA&Exome	C12orf10_p.H353R	2022-10-19-KB-FAIMS-Caco2-na-HD-2						HCT-15	2020-10-09-KB-70min_FAIMS_3cv_-35_-45_-55_OTIT_SY-41-4-1	86
CACO-2	Rare RNA&Exome	CUL1_p.Y228C	2022-10-19-KB-FAIMS-Caco2-na-HD-2						HCT-15	2020-10-09-KB-70min_FAIMS_3cv_-35_-45_-55_OTIT_SY-46-2	58
CACO-2	Common RNA&Exome	DHTKD1_p.I607M	2022-10-19-KB-FAIMS-Caco2-na-HD-2						HEC-1B	2020-10-09-KB-70min_FAIMS_3cv_-35_-45_-55_OTIT_SY-46-3	33
CACO-2	Common RNA&Exome	MRPL30_p.A130T	2022-10-19-KB-FAIMS-Caco2-na-HD-2						HEC-1B	2020-10-09-KB-70min_FAIMS_3cv_-35_-45_-55_OTIT_SY-46-4	32
CACO-2	Common RNA&Exome	HIBCH_p.T46A	2022-10-19-KB-FAIMS-Caco2-na-HD-2						JURKAT	2020-10-31-kb-70min_FAIMS_3cv_-35_-45_-55--OTIT-SY49-1-3-na-1	45
CACO-2	Rare Exome only	RBM34_p.R272C	2022-10-19-KB-FAIMS-Caco2-na-HD-2						JURKAT	2020-10-31-kb-70min_FAIMS_3cv_-35_-45_-55--OTIT-SY49-1-4-na-1	39
CACO-2	Common Exome only	NUDT22_p.L263P	2022-10-19-KB-FAIMS-Caco2-na-HD-2						MEWO	2020-09-06-KB-70min_FAIMS_3cv_-35_-45_-60_OTIT_HD-7	51
CACO-2	Common RNA&Exome	PDCD11_p.L1216F	2022-10-19-KB-FAIMS-Caco2-na-HD-2						MEWO	2020-11-10-kb-70min_FAIMS_100micron_3cv_-35_-45_-55--OTIT_HD-4	35
CACO-2	Common RNA&Exome	VPS13C_p.S2913N	2022-10-19-KB-FAIMS-Caco2-na-HD-2						MIA-PACA-2	2022-09-12-KB-FAIMS-HD-1	26
CACO-2	Common RNA&Exome	ARHGEF16_p.H370Y	2022-10-19-KB-FAIMS-Caco2-na-HD-2						MIA-PACA-2	2022-09-12-KB-FAIMS-HD-2	29
CACO-2	Rare RNA only	HLA-B_p.K292E	2022-10-19-KB-FAIMS-Caco2-na-HD-2						MOLT-4	2020-10-31-kb-70min_FAIMS_3cv_-35_-45_-55--OTIT-SY49-1-5-na-1	45
CACO-2	Common RNA only	HLA-G_p.M295T	2022-10-19-KB-FAIMS-Caco2-na-HD-2						MOLT-4	2020-11-01-kb-70min_FAIMS_3cv_-35_-45_-55--OTIT-SY49-1-6-na-rerun-1	34
CACO-2	Common Exome only	HLA-A_p.K292E	2022-10-19-KB-FAIMS-Caco2-na-HD-2
CACO-2	Common RNA&Exome	NOP14_p.Q716R	2022-10-19-KB-FAIMS-Caco2-na-HD-3
CACO-2	Common RNA&Exome	MARC1_p.T165A	2022-10-19-KB-FAIMS-Caco2-na-HD-3
CACO-2	Common RNA&Exome	MDN1_p.S1559N	2022-10-19-KB-FAIMS-Caco2-na-HD-3
CACO-2	Common RNA&Exome	SMC5_p.V306I	2022-10-19-KB-FAIMS-Caco2-na-HD-3
CACO-2	Common RNA&Exome	ARAP1_p.V1225I	2022-10-19-KB-FAIMS-Caco2-na-HD-3
CACO-2	Common RNA&Exome	PELO_p.L221M	2022-10-19-KB-FAIMS-Caco2-na-HD-3
CACO-2	Common Exome only	CPNE1_p.Q211R	2022-10-19-KB-FAIMS-Caco2-na-HD-3
CACO-2	Common RNA&Exome	HIBCH_p.T46A	2022-10-19-KB-FAIMS-Caco2-na-HD-3
CACO-2	Common RNA&Exome	ACAA1_p.H231Q	2022-10-19-KB-FAIMS-Caco2-na-HD-3
CACO-2	Common RNA&Exome	TSEN15_p.G19D	2022-10-19-KB-FAIMS-Caco2-na-HD-3
CACO-2	Common Exome only	HLA-A_p.T345S	2022-10-19-KB-FAIMS-Caco2-na-HD-3
CACO-2	Rare RNA&Exome	CUL1_p.Y228C	2022-10-19-KB-FAIMS-Caco2-na-HD-3
CACO-2	Common RNA&Exome	DHTKD1_p.I607M	2022-10-19-KB-FAIMS-Caco2-na-HD-3
CACO-2	Common Exome only	HLA-A_p.T345S	2022-10-19-KB-FAIMS-Caco2-na-HD-3
CACO-2	Common Exome only	POTEI_p.M929I	2022-10-19-KB-FAIMS-Caco2-na-HD-3
CACO-2	Rare RNA&Exome	HLA-C_p.S123F	2022-10-19-KB-FAIMS-Caco2-na-HD-3
CACO-2	Common RNA&Exome	ETFB_p.T154M	2022-10-19-KB-FAIMS-Caco2-na-HD-3
CACO-2	Common RNA&Exome	R3HCC1L_p.H656R	2022-10-19-KB-FAIMS-Caco2-na-HD-3
CACO-2	Common RNA&Exome	PDCD11_p.L1216F	2022-10-19-KB-FAIMS-Caco2-na-HD-3
CACO-2	Common RNA&Exome	PDCD11_p.L1216F	2022-10-19-KB-FAIMS-Caco2-na-HD-3
CACO-2	Common Exome only	EPPK1_p.Y744C	2022-10-19-KB-FAIMS-Caco2-na-HD-3
CACO-2	Common RNA&Exome	VPS13C_p.S2913N	2022-10-19-KB-FAIMS-Caco2-na-HD-3
CACO-2	Rare RNA only	HLA-B_p.K292E	2022-10-19-KB-FAIMS-Caco2-na-HD-3
CACO-2	Common RNA only	HLA-G_p.M295T	2022-10-19-KB-FAIMS-Caco2-na-HD-3
CACO-2	Common Exome only	HLA-A_p.K292E	2022-10-19-KB-FAIMS-Caco2-na-HD-3
H1437	Common RNA&Exome	CBR4_p.L70M	2022-09-12-KB-FAIMS-HD-3
H1437	Common RNA&Exome	POLR1A_p.A1141T	2022-09-12-KB-FAIMS-HD-3
H1437	Common RNA&Exome	AKR1B10_p.N313D	2022-09-12-KB-FAIMS-HD-3
H1437	Common RNA&Exome	ACSL5_p.M182V	2022-09-12-KB-FAIMS-HD-3
H1437	Common RNA&Exome	RTN3_p.A6E	2022-09-12-KB-FAIMS-HD-3
H1437	Common RNA&Exome	HADH_p.F92C	2022-09-12-KB-FAIMS-HD-3
H1437	Common RNA&Exome	CCT8_p.V147I	2022-09-12-KB-FAIMS-HD-3
H1437	Common RNA&Exome	CCT8_p.V147I	2022-09-12-KB-FAIMS-HD-3
H1437	Common RNA&Exome	GEMIN4_p.R1033C	2022-09-12-KB-FAIMS-HD-3
H1437	Common RNA&Exome	RAD17_p.L557R	2022-09-12-KB-FAIMS-HD-3
H1437	Common RNA&Exome	RAD17_p.L557R	2022-09-12-KB-FAIMS-HD-3
H1437	Common RNA&Exome	MARC1_p.T165A	2022-09-12-KB-FAIMS-HD-3
H1437	Common RNA&Exome	MDN1_p.S1559N	2022-09-12-KB-FAIMS-HD-3
H1437	Common RNA&Exome	SMC5_p.V306I	2022-09-12-KB-FAIMS-HD-3
H1437	Common Exome only	POTEI_p.Y918F	2022-09-12-KB-FAIMS-HD-3
H1437	Common RNA&Exome	PELO_p.L221M	2022-09-12-KB-FAIMS-HD-3
H1437	Rare Exome only	POTEF_p.G973D	2022-09-12-KB-FAIMS-HD-3
H1437	Rare Exome only	POTEF_p.G973D	2022-09-12-KB-FAIMS-HD-3
H1437	Rare Exome only	POTEF_p.G973D	2022-09-12-KB-FAIMS-HD-3
H1437	Rare Exome only	POTEE_p.G973D	2022-09-12-KB-FAIMS-HD-3
H1437	Rare Exome only	POTEE_p.G973D	2022-09-12-KB-FAIMS-HD-3
H1437	Rare Exome only	POTEE_p.G973D	2022-09-12-KB-FAIMS-HD-3
H1437	Common RNA&Exome	PIEZO1_p.V394L	2022-09-12-KB-FAIMS-HD-3
H1437	Common RNA&Exome	OLA1_p.Y254C	2022-09-12-KB-FAIMS-HD-3
H1437	Rare Exome only	POTEF_p.G973D	2022-09-12-KB-FAIMS-HD-3
H1437	Rare Exome only	POTEF_p.G973D	2022-09-12-KB-FAIMS-HD-3
H1437	Rare Exome only	POTEF_p.G973D	2022-09-12-KB-FAIMS-HD-3
H1437	Rare Exome only	POTEE_p.G973D	2022-09-12-KB-FAIMS-HD-3
H1437	Rare Exome only	POTEE_p.G973D	2022-09-12-KB-FAIMS-HD-3
H1437	Rare Exome only	POTEE_p.G973D	2022-09-12-KB-FAIMS-HD-3
H1437	Common RNA&Exome	HIBCH_p.T46A	2022-09-12-KB-FAIMS-HD-3
H1437	Common RNA&Exome	C12orf10_p.T349I	2022-09-12-KB-FAIMS-HD-3
H1437	Common RNA&Exome	C12orf10_p.H353R	2022-09-12-KB-FAIMS-HD-3
H1437	Common RNA&Exome	DHTKD1_p.I607M	2022-09-12-KB-FAIMS-HD-3
H1437	Common RNA&Exome	OLA1_p.Y254C	2022-09-12-KB-FAIMS-HD-3
H1437	Common RNA&Exome	SURF6_p.T175M	2022-09-12-KB-FAIMS-HD-3
H1437	Common RNA&Exome	CCT8_p.V147I	2022-09-12-KB-FAIMS-HD-3
H1437	Common RNA&Exome	CCT8_p.V147I	2022-09-12-KB-FAIMS-HD-3
H1437	Common RNA&Exome	HIBCH_p.T46A	2022-09-12-KB-FAIMS-HD-3
H1437	Common RNA&Exome	DHX37_p.R1081Q	2022-09-12-KB-FAIMS-HD-3
H1437	Common RNA&Exome	PMPCB_p.E396D	2022-09-12-KB-FAIMS-HD-3
H1437	Common RNA&Exome	MAD1L1_p.R558H	2022-09-12-KB-FAIMS-HD-3
H1437	Common RNA&Exome	PEX2_p.C184R	2022-09-12-KB-FAIMS-HD-3
H1437	Common RNA&Exome	HKDC1_p.W721R	2022-09-12-KB-FAIMS-HD-3
H1437	Common RNA&Exome	HKDC1_p.W721R	2022-09-12-KB-FAIMS-HD-3
H1437	Common RNA&Exome	ETFB_p.T154M	2022-09-12-KB-FAIMS-HD-3
H1437	Rare RNA&Exome	FECH_p.G55C	2022-09-12-KB-FAIMS-HD-3
H1437	Rare RNA&Exome	FECH_p.G55C	2022-09-12-KB-FAIMS-HD-3
H1437	Common RNA&Exome	MUC5AC_p.R3590H	2022-09-12-KB-FAIMS-HD-3
H1437	Common RNA&Exome	MUC5AC_p.R3590H	2022-09-12-KB-FAIMS-HD-3
H1437	Common RNA&Exome	STEAP2_p.F17C	2022-09-12-KB-FAIMS-HD-3
H1437	Common RNA&Exome	PDCD11_p.L1216F	2022-09-12-KB-FAIMS-HD-3
H1437	Common RNA&Exome	PDCD11_p.L1216F	2022-09-12-KB-FAIMS-HD-3
H1437	Common RNA&Exome	ISG15_p.S83N	2022-09-12-KB-FAIMS-HD-3
H1437	Common RNA&Exome	RHOT2_p.R425C	2022-09-12-KB-FAIMS-HD-3
H1437	Common RNA&Exome	CPOX_p.N272H	2022-09-12-KB-FAIMS-HD-3
H1437	Common RNA&Exome	MRPS21_p.C50R	2022-09-12-KB-FAIMS-HD-3
H1437	Common RNA&Exome	AKR1B10_p.N313D	2022-09-12-KB-FAIMS-HD-4
H1437	Common RNA&Exome	RTN3_p.A6E	2022-09-12-KB-FAIMS-HD-4
H1437	Common RNA&Exome	HADH_p.F92C	2022-09-12-KB-FAIMS-HD-4
H1437	Common RNA&Exome	CCT8_p.V147I	2022-09-12-KB-FAIMS-HD-4
H1437	Common RNA&Exome	CCT8_p.V147I	2022-09-12-KB-FAIMS-HD-4
H1437	Common RNA&Exome	GEMIN4_p.R1033C	2022-09-12-KB-FAIMS-HD-4
H1437	Rare Exome only	POTEF_p.G973D	2022-09-12-KB-FAIMS-HD-4
H1437	Rare Exome only	POTEF_p.G973D	2022-09-12-KB-FAIMS-HD-4
H1437	Rare Exome only	POTEF_p.G973D	2022-09-12-KB-FAIMS-HD-4
H1437	Rare Exome only	POTEE_p.G973D	2022-09-12-KB-FAIMS-HD-4
H1437	Rare Exome only	POTEE_p.G973D	2022-09-12-KB-FAIMS-HD-4
H1437	Rare Exome only	POTEE_p.G973D	2022-09-12-KB-FAIMS-HD-4
H1437	Common RNA&Exome	MARC1_p.T165A	2022-09-12-KB-FAIMS-HD-4
H1437	Common RNA&Exome	PRKCA_p.V568I	2022-09-12-KB-FAIMS-HD-4
H1437	Common RNA&Exome	SMC5_p.V306I	2022-09-12-KB-FAIMS-HD-4
H1437	Common RNA&Exome	PELO_p.L221M	2022-09-12-KB-FAIMS-HD-4
H1437	Rare Exome only	POTEF_p.G973D	2022-09-12-KB-FAIMS-HD-4
H1437	Rare Exome only	POTEF_p.G973D	2022-09-12-KB-FAIMS-HD-4
H1437	Rare Exome only	POTEF_p.G973D	2022-09-12-KB-FAIMS-HD-4
H1437	Rare Exome only	POTEE_p.G973D	2022-09-12-KB-FAIMS-HD-4
H1437	Rare Exome only	POTEE_p.G973D	2022-09-12-KB-FAIMS-HD-4
H1437	Rare Exome only	POTEE_p.G973D	2022-09-12-KB-FAIMS-HD-4
H1437	Common RNA&Exome	PIEZO1_p.V394L	2022-09-12-KB-FAIMS-HD-4
H1437	Common Exome only	HADH_p.L86P	2022-09-12-KB-FAIMS-HD-4
H1437	Common RNA&Exome	HADH_p.F92C	2022-09-12-KB-FAIMS-HD-4
H1437	Rare Exome only	POTEF_p.G973D	2022-09-12-KB-FAIMS-HD-4
H1437	Rare Exome only	POTEF_p.G973D	2022-09-12-KB-FAIMS-HD-4
H1437	Rare Exome only	POTEF_p.G973D	2022-09-12-KB-FAIMS-HD-4
H1437	Rare Exome only	POTEE_p.G973D	2022-09-12-KB-FAIMS-HD-4
H1437	Rare Exome only	POTEE_p.G973D	2022-09-12-KB-FAIMS-HD-4
H1437	Rare Exome only	POTEE_p.G973D	2022-09-12-KB-FAIMS-HD-4
H1437	Common RNA&Exome	HIBCH_p.T46A	2022-09-12-KB-FAIMS-HD-4
H1437	Common RNA&Exome	DHTKD1_p.I607M	2022-09-12-KB-FAIMS-HD-4
H1437	Common RNA&Exome	MMS19_p.G790D	2022-09-12-KB-FAIMS-HD-4
H1437	Common RNA&Exome	OLA1_p.Y254C	2022-09-12-KB-FAIMS-HD-4
H1437	Common RNA&Exome	SURF6_p.T175M	2022-09-12-KB-FAIMS-HD-4
H1437	Common RNA&Exome	CCT8_p.V147I	2022-09-12-KB-FAIMS-HD-4
H1437	Common RNA&Exome	CCT8_p.V147I	2022-09-12-KB-FAIMS-HD-4
H1437	Common RNA&Exome	HIBCH_p.T46A	2022-09-12-KB-FAIMS-HD-4
H1437	Common RNA&Exome	DHX37_p.R1081Q	2022-09-12-KB-FAIMS-HD-4
H1437	Common RNA&Exome	MYOF_p.R1399C	2022-09-12-KB-FAIMS-HD-4
H1437	Common RNA&Exome	MYOF_p.R1399C	2022-09-12-KB-FAIMS-HD-4
H1437	Common Exome only	POTEI_p.Y918F	2022-09-12-KB-FAIMS-HD-4
H1437	Common RNA&Exome	PMPCB_p.E396D	2022-09-12-KB-FAIMS-HD-4
H1437	Common RNA&Exome	MAD1L1_p.R558H	2022-09-12-KB-FAIMS-HD-4
H1437	Common RNA&Exome	HKDC1_p.W721R	2022-09-12-KB-FAIMS-HD-4
H1437	Common RNA&Exome	HKDC1_p.W721R	2022-09-12-KB-FAIMS-HD-4
H1437	Rare RNA&Exome	UBXN4_p.Q148E	2022-09-12-KB-FAIMS-HD-4
H1437	Rare RNA&Exome	FECH_p.G55C	2022-09-12-KB-FAIMS-HD-4
H1437	Rare RNA&Exome	FECH_p.G55C	2022-09-12-KB-FAIMS-HD-4
H1437	Common RNA&Exome	MUC5AC_p.R3590H	2022-09-12-KB-FAIMS-HD-4
H1437	Common RNA&Exome	MUC5AC_p.R3590H	2022-09-12-KB-FAIMS-HD-4
H1437	Common RNA&Exome	STEAP2_p.F17C	2022-09-12-KB-FAIMS-HD-4
H1437	Common RNA&Exome	PDCD11_p.L1216F	2022-09-12-KB-FAIMS-HD-4
H1437	Common RNA&Exome	RHOT2_p.R425C	2022-09-12-KB-FAIMS-HD-4
H1437	Common RNA&Exome	MRPS21_p.C50R	2022-09-12-KB-FAIMS-HD-4
H2122	Common RNA&Exome	C12orf10_p.T349I	2020-10-31-kb-70min_FAIMS_3cv_-35_-45_-55--OTIT-SY49-1-2-na-1
H2122	Common RNA&Exome	C12orf10_p.H353R	2020-10-31-kb-70min_FAIMS_3cv_-35_-45_-55--OTIT-SY49-1-2-na-1
H2122	Common RNA&Exome	LAMC2_p.T124M	2020-11-01-kb-70min_FAIMS_3cv_-35_-45_-55--OTIT-SY49-1-1-na-rerun-1
H2122	Common RNA&Exome	LAMC2_p.T124M	2020-11-01-kb-70min_FAIMS_3cv_-35_-45_-55--OTIT-SY49-1-1-na-rerun-1
H2122	Common RNA&Exome	GBP6_p.L344F	2020-11-01-kb-70min_FAIMS_3cv_-35_-45_-55--OTIT-SY49-1-1-na-rerun-1
H2122	Common RNA&Exome	GBP6_p.M355V	2020-11-01-kb-70min_FAIMS_3cv_-35_-45_-55--OTIT-SY49-1-1-na-rerun-1
H2122	Common RNA&Exome	NT5E_p.T376A	2020-11-01-kb-70min_FAIMS_3cv_-35_-45_-55--OTIT-SY49-1-1-na-rerun-1
H2122	Common RNA&Exome	PGM1_p.R221C	2020-11-01-kb-70min_FAIMS_3cv_-35_-45_-55--OTIT-SY49-1-1-na-rerun-1
H2122	Common Exome only	HCFC1_p.S1164P	2020-11-01-kb-70min_FAIMS_3cv_-35_-45_-55--OTIT-SY49-1-1-na-rerun-1
H2122	Common RNA&Exome	NOP56_p.M475T	2020-11-01-kb-70min_FAIMS_3cv_-35_-45_-55--OTIT-SY49-1-1-na-rerun-1
H2122	Common RNA&Exome	PYGB_p.D502N	2020-11-01-kb-70min_FAIMS_3cv_-35_-45_-55--OTIT-SY49-1-1-na-rerun-1
H2122	Common Exome only	BTBD11_p.G265A	2020-11-01-kb-70min_FAIMS_3cv_-35_-45_-55--OTIT-SY49-1-1-na-rerun-1
H2122	Common RNA&Exome	ILF3_p.G837C	2020-11-01-kb-70min_FAIMS_3cv_-35_-45_-55--OTIT-SY49-1-1-na-rerun-1
H2122	Common RNA&Exome	GBP6_p.L344F	2020-11-01-kb-70min_FAIMS_3cv_-35_-45_-55--OTIT-SY49-1-1-na-rerun-1
H2122	Common RNA&Exome	GBP6_p.M355V	2020-11-01-kb-70min_FAIMS_3cv_-35_-45_-55--OTIT-SY49-1-1-na-rerun-1
H2122	Common RNA&Exome	ARHGEF16_p.H370Y	2020-11-01-kb-70min_FAIMS_3cv_-35_-45_-55--OTIT-SY49-1-1-na-rerun-1
H358	Common RNA&Exome	EXOSC8_p.P87H	2022-09-12-KB-FAIMS-HD-5
H358	Common RNA&Exome	PITRM1_p.V621I	2022-09-12-KB-FAIMS-HD-5
H358	Common RNA&Exome	LONP1_p.V911I	2022-09-12-KB-FAIMS-HD-5
H358	Common RNA&Exome	GEMIN4_p.R1033C	2022-09-12-KB-FAIMS-HD-5
H358	Common RNA&Exome	STX16_p.R148Q	2022-09-12-KB-FAIMS-HD-5
H358	Common RNA&Exome	MUC5B_p.Q4179H	2022-09-12-KB-FAIMS-HD-5
H358	Common RNA&Exome	MUC5B_p.Q4179H	2022-09-12-KB-FAIMS-HD-5
H358	Rare RNA&Exome	NPEPL1_p.L513V	2022-09-12-KB-FAIMS-HD-5
H358	Rare RNA&Exome	NPEPL1_p.L513V	2022-09-12-KB-FAIMS-HD-5
H358	Rare RNA only	HLA-C_p.T187L	2022-09-12-KB-FAIMS-HD-5
H358	Rare RNA only	HLA-B_p.E187L	2022-09-12-KB-FAIMS-HD-5
H358	Common RNA&Exome	GSTP1_p.I105V	2022-09-12-KB-FAIMS-HD-5
H358	Rare Exome only	POTEF_p.G973D	2022-09-12-KB-FAIMS-HD-5
H358	Rare Exome only	POTEF_p.G973D	2022-09-12-KB-FAIMS-HD-5
H358	Rare Exome only	POTEF_p.G973D	2022-09-12-KB-FAIMS-HD-5
H358	Rare RNA&Exome	POTEE_p.G973D	2022-09-12-KB-FAIMS-HD-5
H358	Rare RNA&Exome	POTEE_p.G973D	2022-09-12-KB-FAIMS-HD-5
H358	Rare RNA&Exome	POTEE_p.G973D	2022-09-12-KB-FAIMS-HD-5
H358	Rare Exome only	EPRS_p.R1152L	2022-09-12-KB-FAIMS-HD-5
H358	Rare Exome only	EPRS_p.R1152L	2022-09-12-KB-FAIMS-HD-5
H358	Common RNA&Exome	MUT_p.R532H	2022-09-12-KB-FAIMS-HD-5
H358	Common RNA&Exome	MUT_p.R532H	2022-09-12-KB-FAIMS-HD-5
H358	Common RNA&Exome	FAHD1_p.D110N	2022-09-12-KB-FAIMS-HD-5
H358	Common RNA&Exome	PRKCA_p.V568I	2022-09-12-KB-FAIMS-HD-5
H358	Common RNA&Exome	MDN1_p.S1559N	2022-09-12-KB-FAIMS-HD-5
H358	Common RNA&Exome	PELO_p.L221M	2022-09-12-KB-FAIMS-HD-5
H358	Rare RNA&Exome	PRKDC_p.D2073V	2022-09-12-KB-FAIMS-HD-5
H358	Rare Exome only	POTEF_p.G973D	2022-09-12-KB-FAIMS-HD-5
H358	Rare Exome only	POTEF_p.G973D	2022-09-12-KB-FAIMS-HD-5
H358	Rare Exome only	POTEF_p.G973D	2022-09-12-KB-FAIMS-HD-5
H358	Rare RNA&Exome	POTEE_p.G973D	2022-09-12-KB-FAIMS-HD-5
H358	Rare RNA&Exome	POTEE_p.G973D	2022-09-12-KB-FAIMS-HD-5
H358	Rare RNA&Exome	POTEE_p.G973D	2022-09-12-KB-FAIMS-HD-5
H358	Rare Exome only	POTEF_p.G973D	2022-09-12-KB-FAIMS-HD-5
H358	Rare Exome only	POTEF_p.G973D	2022-09-12-KB-FAIMS-HD-5
H358	Rare Exome only	POTEF_p.G973D	2022-09-12-KB-FAIMS-HD-5
H358	Rare RNA&Exome	POTEE_p.G973D	2022-09-12-KB-FAIMS-HD-5
H358	Rare RNA&Exome	POTEE_p.G973D	2022-09-12-KB-FAIMS-HD-5
H358	Rare RNA&Exome	POTEE_p.G973D	2022-09-12-KB-FAIMS-HD-5
H358	Common RNA&Exome	HIBCH_p.T46A	2022-09-12-KB-FAIMS-HD-5
H358	Common Exome only	ADD1_p.S586C	2022-09-12-KB-FAIMS-HD-5
H358	Common RNA&Exome	C12orf10_p.T349I	2022-09-12-KB-FAIMS-HD-5
H358	Common RNA&Exome	C12orf10_p.H353R	2022-09-12-KB-FAIMS-HD-5
H358	Common RNA&Exome	EXOSC8_p.P87H	2022-09-12-KB-FAIMS-HD-5
H358	Common RNA&Exome	DHTKD1_p.I607M	2022-09-12-KB-FAIMS-HD-5
H358	Rare RNA&Exome	DYNC1H1_p.A2586S	2022-09-12-KB-FAIMS-HD-5
H358	Common RNA&Exome	PNP_p.G51S	2022-09-12-KB-FAIMS-HD-5
H358	Common RNA&Exome	WDR18_p.A172T	2022-09-12-KB-FAIMS-HD-5
H358	Common RNA&Exome	PGM1_p.R221C	2022-09-12-KB-FAIMS-HD-5
H358	Common RNA&Exome	MRPL30_p.A130T	2022-09-12-KB-FAIMS-HD-5
H358	Common RNA&Exome	HIBCH_p.T46A	2022-09-12-KB-FAIMS-HD-5
H358	Common RNA&Exome	CISD3_p.R79C	2022-09-12-KB-FAIMS-HD-5
H358	Common RNA&Exome	CISD3_p.R79C	2022-09-12-KB-FAIMS-HD-5
H358	Common RNA&Exome	MAD1L1_p.R558H	2022-09-12-KB-FAIMS-HD-5
H358	Rare Exome only	EPRS_p.R1152L	2022-09-12-KB-FAIMS-HD-5
H358	Rare Exome only	EPRS_p.R1152L	2022-09-12-KB-FAIMS-HD-5
H358	Common RNA&Exome	PLEC_p.R3446C	2022-09-12-KB-FAIMS-HD-5
H358	Rare RNA&Exome	KRAS_p.G12C	2022-09-12-KB-FAIMS-HD-5
H358	Common RNA&Exome	PPA2_p.K282N	2022-09-12-KB-FAIMS-HD-5
H358	Common RNA&Exome	PPA2_p.K282N	2022-09-12-KB-FAIMS-HD-5
H358	Rare RNA&Exome	CNPY2_p.S115C	2022-09-12-KB-FAIMS-HD-5
H358	Rare RNA&Exome	CNPY2_p.S115C	2022-09-12-KB-FAIMS-HD-5
H358	Common RNA&Exome	EVPL_p.Q433R	2022-09-12-KB-FAIMS-HD-5
H358	Common RNA&Exome	COPG1_p.L240V	2022-09-12-KB-FAIMS-HD-5
H358	Rare RNA&Exome	XRN2_p.R925C	2022-09-12-KB-FAIMS-HD-5
H358	Common RNA&Exome	GPX1_p.P200L	2022-09-12-KB-FAIMS-HD-5
H358	Common RNA&Exome	EPPK1_p.R2215C	2022-09-12-KB-FAIMS-HD-5
H358	Common RNA&Exome	CRIP1_p.A58V	2022-09-12-KB-FAIMS-HD-5
H358	Common RNA&Exome	CRIP1_p.A58V	2022-09-12-KB-FAIMS-HD-5
H358	Common RNA&Exome	GLB1_p.L436F	2022-09-12-KB-FAIMS-HD-5
H358	Rare RNA&Exome	DYNC1H1_p.A2586S	2022-09-12-KB-FAIMS-HD-5
H358	Common RNA&Exome	DLG1_p.R278Q	2022-09-12-KB-FAIMS-HD-5
H358	Rare RNA&Exome	PRKDC_p.D2073V	2022-09-12-KB-FAIMS-HD-5
H358	Rare RNA&Exome	KRAS_p.G12C	2022-09-12-KB-FAIMS-HD-5
H358	Common RNA&Exome	RHOT2_p.R425C	2022-09-12-KB-FAIMS-HD-5
H358	Rare RNA only	HLA-B_p.K292E	2022-09-12-KB-FAIMS-HD-5
H358	Common RNA only	HLA-G_p.M295T	2022-09-12-KB-FAIMS-HD-5
H358	Common RNA&Exome	MRPS21_p.C50R	2022-09-12-KB-FAIMS-HD-5
H358	Common RNA&Exome	EXOSC8_p.P87H	2022-09-12-KB-FAIMS-HD-6
H358	Common RNA&Exome	PITRM1_p.V621I	2022-09-12-KB-FAIMS-HD-6
H358	Common RNA&Exome	ARVCF_p.P220L	2022-09-12-KB-FAIMS-HD-6
H358	Common RNA&Exome	LONP1_p.V911I	2022-09-12-KB-FAIMS-HD-6
H358	Common RNA&Exome	GEMIN4_p.R1033C	2022-09-12-KB-FAIMS-HD-6
H358	Common RNA&Exome	STX16_p.R148Q	2022-09-12-KB-FAIMS-HD-6
H358	Rare RNA&Exome	NPEPL1_p.L513V	2022-09-12-KB-FAIMS-HD-6
H358	Common RNA&Exome	GSTP1_p.I105V	2022-09-12-KB-FAIMS-HD-6
H358	Rare Exome only	POTEF_p.G973D	2022-09-12-KB-FAIMS-HD-6
H358	Rare Exome only	POTEF_p.G973D	2022-09-12-KB-FAIMS-HD-6
H358	Rare Exome only	POTEF_p.G973D	2022-09-12-KB-FAIMS-HD-6
H358	Rare RNA&Exome	POTEE_p.G973D	2022-09-12-KB-FAIMS-HD-6
H358	Rare RNA&Exome	POTEE_p.G973D	2022-09-12-KB-FAIMS-HD-6
H358	Rare RNA&Exome	POTEE_p.G973D	2022-09-12-KB-FAIMS-HD-6
H358	Rare Exome only	POTEF_p.G973D	2022-09-12-KB-FAIMS-HD-6
H358	Rare Exome only	POTEF_p.G973D	2022-09-12-KB-FAIMS-HD-6
H358	Rare Exome only	POTEF_p.G973D	2022-09-12-KB-FAIMS-HD-6
H358	Rare RNA&Exome	POTEE_p.G973D	2022-09-12-KB-FAIMS-HD-6
H358	Rare RNA&Exome	POTEE_p.G973D	2022-09-12-KB-FAIMS-HD-6
H358	Rare RNA&Exome	POTEE_p.G973D	2022-09-12-KB-FAIMS-HD-6
H358	Rare Exome only	EPRS_p.R1152L	2022-09-12-KB-FAIMS-HD-6
H358	Common RNA&Exome	MUT_p.R532H	2022-09-12-KB-FAIMS-HD-6
H358	Common RNA&Exome	MUT_p.R532H	2022-09-12-KB-FAIMS-HD-6
H358	Common RNA&Exome	FAHD1_p.D110N	2022-09-12-KB-FAIMS-HD-6
H358	Common RNA&Exome	PRKCA_p.V568I	2022-09-12-KB-FAIMS-HD-6
H358	Common Exome only	USP17L7_p.H137Y	2022-09-12-KB-FAIMS-HD-6
H358	Common Exome only	USP17L7_p.H137Y	2022-09-12-KB-FAIMS-HD-6
H358	Common Exome only	USP17L7_p.H137Y	2022-09-12-KB-FAIMS-HD-6
H358	Common Exome only	USP17L7_p.H137Y	2022-09-12-KB-FAIMS-HD-6
H358	Common RNA&Exome	PELO_p.L221M	2022-09-12-KB-FAIMS-HD-6
H358	Rare RNA&Exome	PRKDC_p.D2073V	2022-09-12-KB-FAIMS-HD-6
H358	Rare Exome only	POTEF_p.G973D	2022-09-12-KB-FAIMS-HD-6
H358	Rare Exome only	POTEF_p.G973D	2022-09-12-KB-FAIMS-HD-6
H358	Rare Exome only	POTEF_p.G973D	2022-09-12-KB-FAIMS-HD-6
H358	Rare RNA&Exome	POTEE_p.G973D	2022-09-12-KB-FAIMS-HD-6
H358	Rare RNA&Exome	POTEE_p.G973D	2022-09-12-KB-FAIMS-HD-6
H358	Rare RNA&Exome	POTEE_p.G973D	2022-09-12-KB-FAIMS-HD-6
H358	Common RNA&Exome	MDN1_p.S1559N	2022-09-12-KB-FAIMS-HD-6
H358	Common RNA&Exome	MDN1_p.S1559N	2022-09-12-KB-FAIMS-HD-6
H358	Common RNA&Exome	HIBCH_p.T46A	2022-09-12-KB-FAIMS-HD-6
H358	Common Exome only	ADD1_p.S586C	2022-09-12-KB-FAIMS-HD-6
H358	Common RNA&Exome	C12orf10_p.T349I	2022-09-12-KB-FAIMS-HD-6
H358	Common RNA&Exome	C12orf10_p.H353R	2022-09-12-KB-FAIMS-HD-6
H358	Common RNA&Exome	C1orf27_p.S251C	2022-09-12-KB-FAIMS-HD-6
H358	Common RNA&Exome	DHTKD1_p.I607M	2022-09-12-KB-FAIMS-HD-6
H358	Rare RNA&Exome	DYNC1H1_p.A2586S	2022-09-12-KB-FAIMS-HD-6
H358	Common RNA&Exome	PNP_p.G51S	2022-09-12-KB-FAIMS-HD-6
H358	Common RNA&Exome	PGM1_p.R221C	2022-09-12-KB-FAIMS-HD-6
H358	Common RNA&Exome	MRPL30_p.A130T	2022-09-12-KB-FAIMS-HD-6
H358	Common RNA&Exome	HIBCH_p.T46A	2022-09-12-KB-FAIMS-HD-6
H358	Common RNA&Exome	CISD3_p.R79C	2022-09-12-KB-FAIMS-HD-6
H358	Common RNA&Exome	CISD3_p.R79C	2022-09-12-KB-FAIMS-HD-6
H358	Rare Exome only	EPRS_p.R1152L	2022-09-12-KB-FAIMS-HD-6
H358	Rare Exome only	EPRS_p.R1152L	2022-09-12-KB-FAIMS-HD-6
H358	Common RNA&Exome	PLEC_p.R3446C	2022-09-12-KB-FAIMS-HD-6
H358	Rare RNA&Exome	KRAS_p.G12C	2022-09-12-KB-FAIMS-HD-6
H358	Common RNA&Exome	PPA2_p.K282N	2022-09-12-KB-FAIMS-HD-6
H358	Common RNA&Exome	PPA2_p.K282N	2022-09-12-KB-FAIMS-HD-6
H358	Rare RNA&Exome	CNPY2_p.S115C	2022-09-12-KB-FAIMS-HD-6
H358	Common RNA&Exome	COPG1_p.L240V	2022-09-12-KB-FAIMS-HD-6
H358	Common RNA&Exome	GPX1_p.P200L	2022-09-12-KB-FAIMS-HD-6
H358	Common RNA&Exome	EPPK1_p.R2215C	2022-09-12-KB-FAIMS-HD-6
H358	Common RNA&Exome	CRIP1_p.A58V	2022-09-12-KB-FAIMS-HD-6
H358	Common RNA&Exome	CRIP1_p.A58V	2022-09-12-KB-FAIMS-HD-6
H358	Common RNA&Exome	GLB1_p.L436F	2022-09-12-KB-FAIMS-HD-6
H358	Rare RNA&Exome	PTDSS1_p.E427D	2022-09-12-KB-FAIMS-HD-6
H358	Rare RNA&Exome	DYNC1H1_p.A2586S	2022-09-12-KB-FAIMS-HD-6
H358	Common RNA&Exome	DLG1_p.R278Q	2022-09-12-KB-FAIMS-HD-6
H358	Rare RNA&Exome	PRKDC_p.D2073V	2022-09-12-KB-FAIMS-HD-6
H358	Rare RNA&Exome	KRAS_p.G12C	2022-09-12-KB-FAIMS-HD-6
H358	Common RNA&Exome	RHOT2_p.R425C	2022-09-12-KB-FAIMS-HD-6
H358	Common RNA&Exome	VPS13C_p.S2913N	2022-09-12-KB-FAIMS-HD-6
H358	Rare RNA&Exome	TSSC1_p.T208S	2022-09-12-KB-FAIMS-HD-6
H358	Rare RNA only	HLA-B_p.K292E	2022-09-12-KB-FAIMS-HD-6
H358	Common RNA only	HLA-G_p.M295T	2022-09-12-KB-FAIMS-HD-6
H358	Common RNA&Exome	MRPS21_p.C50R	2022-09-12-KB-FAIMS-HD-6
H661	Common RNA&Exome	RPL8_p.I98V	2020-10-09-KB-70min_FAIMS_3cv_-35_-45_-55_OTIT_SY-41-4-2
H661	Common RNA&Exome	RPL8_p.I98V	2020-10-09-KB-70min_FAIMS_3cv_-35_-45_-55_OTIT_SY-41-4-2
H661	Common RNA&Exome	ME2_p.G450E	2020-10-09-KB-70min_FAIMS_3cv_-35_-45_-55_OTIT_SY-41-4-2
H661	Rare RNA&Exome	POTEE_p.G973D	2020-10-09-KB-70min_FAIMS_3cv_-35_-45_-55_OTIT_SY-41-4-2
H661	Rare RNA&Exome	POTEE_p.G973D	2020-10-09-KB-70min_FAIMS_3cv_-35_-45_-55_OTIT_SY-41-4-2
H661	Rare RNA&Exome	POTEE_p.G973D	2020-10-09-KB-70min_FAIMS_3cv_-35_-45_-55_OTIT_SY-41-4-2
H661	Rare Exome only	POTEF_p.G973D	2020-10-09-KB-70min_FAIMS_3cv_-35_-45_-55_OTIT_SY-41-4-2
H661	Rare Exome only	POTEF_p.G973D	2020-10-09-KB-70min_FAIMS_3cv_-35_-45_-55_OTIT_SY-41-4-2
H661	Rare Exome only	POTEF_p.G973D	2020-10-09-KB-70min_FAIMS_3cv_-35_-45_-55_OTIT_SY-41-4-2
H661	Common RNA&Exome	PPT1_p.I134T	2020-10-09-KB-70min_FAIMS_3cv_-35_-45_-55_OTIT_SY-41-4-2
H661	Common RNA&Exome	C12orf10_p.T349I	2020-10-09-KB-70min_FAIMS_3cv_-35_-45_-55_OTIT_SY-41-4-2
H661	Common RNA&Exome	C12orf10_p.H353R	2020-10-09-KB-70min_FAIMS_3cv_-35_-45_-55_OTIT_SY-41-4-2
H661	Common RNA&Exome	CRELD2_p.S295A	2020-10-09-KB-70min_FAIMS_3cv_-35_-45_-55_OTIT_SY-41-4-2
H661	Common RNA&Exome	CRELD2_p.S295A	2020-10-09-KB-70min_FAIMS_3cv_-35_-45_-55_OTIT_SY-41-4-2
H661	Common RNA&Exome	MDN1_p.A4044S	2020-10-09-KB-70min_FAIMS_3cv_-35_-45_-55_OTIT_SY-41-4-2
H661	Common RNA&Exome	PFAS_p.P367L	2020-10-09-KB-70min_FAIMS_3cv_-35_-45_-55_OTIT_SY-41-4-2
H661	Common RNA&Exome	HIBCH_p.T46A	2020-10-09-KB-70min_FAIMS_3cv_-35_-45_-55_OTIT_SY-41-4-2
H661	Common RNA&Exome	C12orf10_p.T349I	2020-10-09-KB-70min_FAIMS_3cv_-35_-45_-55_OTIT_SY-41-4-2
H661	Common RNA&Exome	C12orf10_p.H353R	2020-10-09-KB-70min_FAIMS_3cv_-35_-45_-55_OTIT_SY-41-4-2
H661	Common RNA&Exome	NT5E_p.T376A	2020-10-09-KB-70min_FAIMS_3cv_-35_-45_-55_OTIT_SY-41-4-2
H661	Common RNA&Exome	DHTKD1_p.I607M	2020-10-09-KB-70min_FAIMS_3cv_-35_-45_-55_OTIT_SY-41-4-2
H661	Common RNA&Exome	AKR1A1_p.N52S	2020-10-09-KB-70min_FAIMS_3cv_-35_-45_-55_OTIT_SY-41-4-2
H661	Common RNA&Exome	MRPL30_p.A130T	2020-10-09-KB-70min_FAIMS_3cv_-35_-45_-55_OTIT_SY-41-4-2
H661	Common RNA&Exome	RPL8_p.I98V	2020-10-09-KB-70min_FAIMS_3cv_-35_-45_-55_OTIT_SY-41-4-2
H661	Common RNA&Exome	RPL8_p.I98V	2020-10-09-KB-70min_FAIMS_3cv_-35_-45_-55_OTIT_SY-41-4-2
H661	Common RNA&Exome	HIBCH_p.T46A	2020-10-09-KB-70min_FAIMS_3cv_-35_-45_-55_OTIT_SY-41-4-2
H661	Common RNA&Exome	HEATR1_p.H348R	2020-10-09-KB-70min_FAIMS_3cv_-35_-45_-55_OTIT_SY-41-4-2
H661	Common RNA&Exome	CIZ1_p.V638M	2020-10-09-KB-70min_FAIMS_3cv_-35_-45_-55_OTIT_SY-41-4-2
H661	Common RNA&Exome	MAD1L1_p.R558H	2020-10-09-KB-70min_FAIMS_3cv_-35_-45_-55_OTIT_SY-41-4-2
H661	Common RNA&Exome	TBCD_p.E1097G	2020-10-09-KB-70min_FAIMS_3cv_-35_-45_-55_OTIT_SY-41-4-2
H661	Common RNA&Exome	B3GLCT_p.E370K	2020-10-09-KB-70min_FAIMS_3cv_-35_-45_-55_OTIT_SY-41-4-2
H661	Common RNA&Exome	FTSJ3_p.S424C	2020-10-09-KB-70min_FAIMS_3cv_-35_-45_-55_OTIT_SY-41-4-2
H661	Rare RNA&Exome	LANCL2_p.R144M	2020-10-09-KB-70min_FAIMS_3cv_-35_-45_-55_OTIT_SY-41-4-2
H661	Rare RNA&Exome	POGZ_p.A1251V	2020-10-09-KB-70min_FAIMS_3cv_-35_-45_-55_OTIT_SY-41-4-2
H661	Common RNA&Exome	TRAPPC11_p.V828A	2020-10-09-KB-70min_FAIMS_3cv_-35_-45_-55_OTIT_SY-41-4-2
H661	Common RNA&Exome	NFXL1_p.P246L	2020-10-09-KB-70min_FAIMS_3cv_-35_-45_-55_OTIT_SY-41-4-2
H661	Common RNA&Exome	NFXL1_p.P246L	2020-10-09-KB-70min_FAIMS_3cv_-35_-45_-55_OTIT_SY-41-4-2
H661	Common RNA&Exome	XPO5_p.S241N	2020-10-09-KB-70min_FAIMS_3cv_-35_-45_-55_OTIT_SY-41-4-2
H661	Common RNA&Exome	ISG15_p.S83N	2020-10-09-KB-70min_FAIMS_3cv_-35_-45_-55_OTIT_SY-41-4-2
H661	Common RNA&Exome	SDHA_p.V657I	2020-10-09-KB-70min_FAIMS_3cv_-35_-45_-55_OTIT_SY-41-4-2
H661	Common RNA&Exome	ARHGEF16_p.H370Y	2020-10-09-KB-70min_FAIMS_3cv_-35_-45_-55_OTIT_SY-41-4-2
H661	Common RNA&Exome	ASNS_p.V210E	2020-10-09-KB-70min_FAIMS_3cv_-35_-45_-55_OTIT_SY-41-4-2
H661	Common RNA&Exome	RPL8_p.I98V	2020-10-09-KB-70min_FAIMS_3cv_-35_-45_-55_OTIT_SY-46-1
H661	Common RNA&Exome	RPL8_p.I98V	2020-10-09-KB-70min_FAIMS_3cv_-35_-45_-55_OTIT_SY-46-1
H661	Common RNA&Exome	ME2_p.G450E	2020-10-09-KB-70min_FAIMS_3cv_-35_-45_-55_OTIT_SY-46-1
H661	Rare Exome only	POTEF_p.G973V	2020-10-09-KB-70min_FAIMS_3cv_-35_-45_-55_OTIT_SY-46-1
H661	Rare Exome only	POTEF_p.G973V	2020-10-09-KB-70min_FAIMS_3cv_-35_-45_-55_OTIT_SY-46-1
H661	Rare Exome only	POTEF_p.G973V	2020-10-09-KB-70min_FAIMS_3cv_-35_-45_-55_OTIT_SY-46-1
H661	Rare Exome only	POTEE_p.G973V	2020-10-09-KB-70min_FAIMS_3cv_-35_-45_-55_OTIT_SY-46-1
H661	Rare Exome only	POTEE_p.G973V	2020-10-09-KB-70min_FAIMS_3cv_-35_-45_-55_OTIT_SY-46-1
H661	Rare Exome only	POTEE_p.G973V	2020-10-09-KB-70min_FAIMS_3cv_-35_-45_-55_OTIT_SY-46-1
H661	Common RNA&Exome	PPT1_p.I134T	2020-10-09-KB-70min_FAIMS_3cv_-35_-45_-55_OTIT_SY-46-1
H661	Common RNA&Exome	NOP14_p.Q716R	2020-10-09-KB-70min_FAIMS_3cv_-35_-45_-55_OTIT_SY-46-1
H661	Common RNA&Exome	C12orf10_p.T349I	2020-10-09-KB-70min_FAIMS_3cv_-35_-45_-55_OTIT_SY-46-1
H661	Common RNA&Exome	C12orf10_p.H353R	2020-10-09-KB-70min_FAIMS_3cv_-35_-45_-55_OTIT_SY-46-1
H661	Common RNA&Exome	CRELD2_p.S295A	2020-10-09-KB-70min_FAIMS_3cv_-35_-45_-55_OTIT_SY-46-1
H661	Common RNA&Exome	CRELD2_p.S295A	2020-10-09-KB-70min_FAIMS_3cv_-35_-45_-55_OTIT_SY-46-1
H661	Common RNA&Exome	FYCO1_p.G321A	2020-10-09-KB-70min_FAIMS_3cv_-35_-45_-55_OTIT_SY-46-1
H661	Common RNA&Exome	MDN1_p.A4044S	2020-10-09-KB-70min_FAIMS_3cv_-35_-45_-55_OTIT_SY-46-1
H661	Rare Exome only	POTEF_p.G973V	2020-10-09-KB-70min_FAIMS_3cv_-35_-45_-55_OTIT_SY-46-1
H661	Rare Exome only	POTEF_p.G973V	2020-10-09-KB-70min_FAIMS_3cv_-35_-45_-55_OTIT_SY-46-1
H661	Rare Exome only	POTEF_p.G973V	2020-10-09-KB-70min_FAIMS_3cv_-35_-45_-55_OTIT_SY-46-1
H661	Rare Exome only	POTEE_p.G973V	2020-10-09-KB-70min_FAIMS_3cv_-35_-45_-55_OTIT_SY-46-1
H661	Rare Exome only	POTEE_p.G973V	2020-10-09-KB-70min_FAIMS_3cv_-35_-45_-55_OTIT_SY-46-1
H661	Rare Exome only	POTEE_p.G973V	2020-10-09-KB-70min_FAIMS_3cv_-35_-45_-55_OTIT_SY-46-1
H661	Common RNA&Exome	HIBCH_p.T46A	2020-10-09-KB-70min_FAIMS_3cv_-35_-45_-55_OTIT_SY-46-1
H661	Common RNA&Exome	C12orf10_p.T349I	2020-10-09-KB-70min_FAIMS_3cv_-35_-45_-55_OTIT_SY-46-1
H661	Common RNA&Exome	C12orf10_p.H353R	2020-10-09-KB-70min_FAIMS_3cv_-35_-45_-55_OTIT_SY-46-1
H661	Common RNA&Exome	DHTKD1_p.I607M	2020-10-09-KB-70min_FAIMS_3cv_-35_-45_-55_OTIT_SY-46-1
H661	Common RNA&Exome	AKR1A1_p.N52S	2020-10-09-KB-70min_FAIMS_3cv_-35_-45_-55_OTIT_SY-46-1
H661	Common RNA&Exome	MRPL30_p.A130T	2020-10-09-KB-70min_FAIMS_3cv_-35_-45_-55_OTIT_SY-46-1
H661	Common RNA&Exome	RPL8_p.I98V	2020-10-09-KB-70min_FAIMS_3cv_-35_-45_-55_OTIT_SY-46-1
H661	Common RNA&Exome	RPL8_p.I98V	2020-10-09-KB-70min_FAIMS_3cv_-35_-45_-55_OTIT_SY-46-1
H661	Common RNA&Exome	HIBCH_p.T46A	2020-10-09-KB-70min_FAIMS_3cv_-35_-45_-55_OTIT_SY-46-1
H661	Common RNA&Exome	USP34_p.M661T	2020-10-09-KB-70min_FAIMS_3cv_-35_-45_-55_OTIT_SY-46-1
H661	Common RNA&Exome	HEATR1_p.H348R	2020-10-09-KB-70min_FAIMS_3cv_-35_-45_-55_OTIT_SY-46-1
H661	Common RNA&Exome	CIZ1_p.V638M	2020-10-09-KB-70min_FAIMS_3cv_-35_-45_-55_OTIT_SY-46-1
H661	Common RNA&Exome	MRPL30_p.A130T	2020-10-09-KB-70min_FAIMS_3cv_-35_-45_-55_OTIT_SY-46-1
H661	Common RNA&Exome	B3GLCT_p.E370K	2020-10-09-KB-70min_FAIMS_3cv_-35_-45_-55_OTIT_SY-46-1
H661	Common RNA&Exome	HSPA4L_p.L211S	2020-10-09-KB-70min_FAIMS_3cv_-35_-45_-55_OTIT_SY-46-1
H661	Common RNA&Exome	KLHDC4_p.L56V	2020-10-09-KB-70min_FAIMS_3cv_-35_-45_-55_OTIT_SY-46-1
H661	Rare RNA&Exome	POGZ_p.A1251V	2020-10-09-KB-70min_FAIMS_3cv_-35_-45_-55_OTIT_SY-46-1
H661	Common RNA&Exome	FLNB_p.D1157N	2020-10-09-KB-70min_FAIMS_3cv_-35_-45_-55_OTIT_SY-46-1
H661	Common RNA&Exome	ISG15_p.S83N	2020-10-09-KB-70min_FAIMS_3cv_-35_-45_-55_OTIT_SY-46-1
H661	Rare RNA&Exome	FKBP10_p.I436T	2020-10-09-KB-70min_FAIMS_3cv_-35_-45_-55_OTIT_SY-46-1
H661	Common RNA&Exome	SDHA_p.V657I	2020-10-09-KB-70min_FAIMS_3cv_-35_-45_-55_OTIT_SY-46-1
HCT-15	Rare RNA&Exome	EEF1G_p.A256V	2020-10-09-KB-70min_FAIMS_3cv_-35_-45_-55_OTIT_SY-41-4-1
HCT-15	Common RNA&Exome	LONP1_p.V911I	2020-10-09-KB-70min_FAIMS_3cv_-35_-45_-55_OTIT_SY-41-4-1
HCT-15	Rare RNA&Exome	HSPH1_p.R265C	2020-10-09-KB-70min_FAIMS_3cv_-35_-45_-55_OTIT_SY-41-4-1
HCT-15	Rare RNA&Exome	HSPH1_p.R265C	2020-10-09-KB-70min_FAIMS_3cv_-35_-45_-55_OTIT_SY-41-4-1
HCT-15	Common RNA&Exome	FAM83D_p.V11L	2020-10-09-KB-70min_FAIMS_3cv_-35_-45_-55_OTIT_SY-41-4-1
HCT-15	Common RNA&Exome	FAM83D_p.V11L	2020-10-09-KB-70min_FAIMS_3cv_-35_-45_-55_OTIT_SY-41-4-1
HCT-15	Common Exome only	PKD2_p.R28P	2020-10-09-KB-70min_FAIMS_3cv_-35_-45_-55_OTIT_SY-41-4-1
HCT-15	Common Exome only	PKD2_p.R28P	2020-10-09-KB-70min_FAIMS_3cv_-35_-45_-55_OTIT_SY-41-4-1
HCT-15	Rare RNA&Exome	TSPO_p.L17M	2020-10-09-KB-70min_FAIMS_3cv_-35_-45_-55_OTIT_SY-41-4-1
HCT-15	Rare RNA&Exome	CAD_p.R1630Q	2020-10-09-KB-70min_FAIMS_3cv_-35_-45_-55_OTIT_SY-41-4-1
HCT-15	Rare RNA&Exome	ING5_p.I14V	2020-10-09-KB-70min_FAIMS_3cv_-35_-45_-55_OTIT_SY-41-4-1
HCT-15	Rare RNA&Exome	TWF2_p.A63T	2020-10-09-KB-70min_FAIMS_3cv_-35_-45_-55_OTIT_SY-41-4-1
HCT-15	Rare RNA&Exome	POLDIP3_p.V354I	2020-10-09-KB-70min_FAIMS_3cv_-35_-45_-55_OTIT_SY-41-4-1
HCT-15	Rare RNA&Exome	DYNC1LI2_p.L109M	2020-10-09-KB-70min_FAIMS_3cv_-35_-45_-55_OTIT_SY-41-4-1
HCT-15	Rare RNA&Exome	CDK5RAP3_p.R145H	2020-10-09-KB-70min_FAIMS_3cv_-35_-45_-55_OTIT_SY-41-4-1
HCT-15	Rare RNA&Exome	CDK5RAP3_p.R145H	2020-10-09-KB-70min_FAIMS_3cv_-35_-45_-55_OTIT_SY-41-4-1
HCT-15	Rare RNA&Exome	CTSB_p.K209E	2020-10-09-KB-70min_FAIMS_3cv_-35_-45_-55_OTIT_SY-41-4-1
HCT-15	Rare RNA&Exome	CTSB_p.K209E	2020-10-09-KB-70min_FAIMS_3cv_-35_-45_-55_OTIT_SY-41-4-1
HCT-15	Rare RNA&Exome	NDUFS1_p.A580S	2020-10-09-KB-70min_FAIMS_3cv_-35_-45_-55_OTIT_SY-41-4-1
HCT-15	Common RNA&Exome	C12orf10_p.T349I	2020-10-09-KB-70min_FAIMS_3cv_-35_-45_-55_OTIT_SY-41-4-1
HCT-15	Common RNA&Exome	C12orf10_p.H353R	2020-10-09-KB-70min_FAIMS_3cv_-35_-45_-55_OTIT_SY-41-4-1
HCT-15	Rare RNA&Exome	NANP_p.T69A	2020-10-09-KB-70min_FAIMS_3cv_-35_-45_-55_OTIT_SY-41-4-1
HCT-15	Rare RNA&Exome	NANP_p.T69A	2020-10-09-KB-70min_FAIMS_3cv_-35_-45_-55_OTIT_SY-41-4-1
HCT-15	Rare RNA&Exome	HDHD3_p.P249T	2020-10-09-KB-70min_FAIMS_3cv_-35_-45_-55_OTIT_SY-41-4-1
HCT-15	Rare RNA&Exome	KIF1C_p.R784H	2020-10-09-KB-70min_FAIMS_3cv_-35_-45_-55_OTIT_SY-41-4-1
HCT-15	Rare RNA&Exome	DSP_p.I120T	2020-10-09-KB-70min_FAIMS_3cv_-35_-45_-55_OTIT_SY-41-4-1
HCT-15	Rare RNA&Exome	LIMA1_p.P313H	2020-10-09-KB-70min_FAIMS_3cv_-35_-45_-55_OTIT_SY-41-4-1
HCT-15	Rare RNA&Exome	LIMA1_p.P313H	2020-10-09-KB-70min_FAIMS_3cv_-35_-45_-55_OTIT_SY-41-4-1
HCT-15	Rare RNA&Exome	GORASP1_p.Y198F	2020-10-09-KB-70min_FAIMS_3cv_-35_-45_-55_OTIT_SY-41-4-1
HCT-15	Common RNA&Exome	OLA1_p.Y254C	2020-10-09-KB-70min_FAIMS_3cv_-35_-45_-55_OTIT_SY-41-4-1
HCT-15	Rare RNA&Exome	OSGEP_p.R308Q	2020-10-09-KB-70min_FAIMS_3cv_-35_-45_-55_OTIT_SY-41-4-1
HCT-15	Common Exome only	CPNE1_p.Q211R	2020-10-09-KB-70min_FAIMS_3cv_-35_-45_-55_OTIT_SY-41-4-1
HCT-15	Common RNA&Exome	PFAS_p.P367L	2020-10-09-KB-70min_FAIMS_3cv_-35_-45_-55_OTIT_SY-41-4-1
HCT-15	Rare RNA&Exome	TCP1_p.R390C	2020-10-09-KB-70min_FAIMS_3cv_-35_-45_-55_OTIT_SY-41-4-1
HCT-15	Rare RNA&Exome	TCP1_p.R390C	2020-10-09-KB-70min_FAIMS_3cv_-35_-45_-55_OTIT_SY-41-4-1
HCT-15	Rare RNA&Exome	TCP1_p.R390C	2020-10-09-KB-70min_FAIMS_3cv_-35_-45_-55_OTIT_SY-41-4-1
HCT-15	Common RNA&Exome	HIBCH_p.T46A	2020-10-09-KB-70min_FAIMS_3cv_-35_-45_-55_OTIT_SY-41-4-1
HCT-15	Common RNA&Exome	POLRMT_p.R805C	2020-10-09-KB-70min_FAIMS_3cv_-35_-45_-55_OTIT_SY-41-4-1
HCT-15	Common RNA&Exome	POLRMT_p.R805C	2020-10-09-KB-70min_FAIMS_3cv_-35_-45_-55_OTIT_SY-41-4-1
HCT-15	Rare RNA&Exome	ANXA7_p.R215C	2020-10-09-KB-70min_FAIMS_3cv_-35_-45_-55_OTIT_SY-41-4-1
HCT-15	Common Exome only	HLA-A_p.T345S	2020-10-09-KB-70min_FAIMS_3cv_-35_-45_-55_OTIT_SY-41-4-1
HCT-15	Rare RNA&Exome	FAM83B_p.Y343C	2020-10-09-KB-70min_FAIMS_3cv_-35_-45_-55_OTIT_SY-41-4-1
HCT-15	Rare RNA&Exome	EIF4A3_p.V146I	2020-10-09-KB-70min_FAIMS_3cv_-35_-45_-55_OTIT_SY-41-4-1
HCT-15	Rare RNA&Exome	EIF4A3_p.V146I	2020-10-09-KB-70min_FAIMS_3cv_-35_-45_-55_OTIT_SY-41-4-1
HCT-15	Common RNA&Exome	C12orf10_p.T349I	2020-10-09-KB-70min_FAIMS_3cv_-35_-45_-55_OTIT_SY-41-4-1
HCT-15	Common RNA&Exome	C12orf10_p.H353R	2020-10-09-KB-70min_FAIMS_3cv_-35_-45_-55_OTIT_SY-41-4-1
HCT-15	Common RNA&Exome	HK2_p.Q142H	2020-10-09-KB-70min_FAIMS_3cv_-35_-45_-55_OTIT_SY-41-4-1
HCT-15	Common RNA&Exome	HK2_p.Q142H	2020-10-09-KB-70min_FAIMS_3cv_-35_-45_-55_OTIT_SY-41-4-1
HCT-15	Rare RNA&Exome	OGDH_p.R277H	2020-10-09-KB-70min_FAIMS_3cv_-35_-45_-55_OTIT_SY-41-4-1
HCT-15	Rare RNA&Exome	LRRC40_p.R251W	2020-10-09-KB-70min_FAIMS_3cv_-35_-45_-55_OTIT_SY-41-4-1
HCT-15	Common RNA&Exome	C12orf29_p.V238L	2020-10-09-KB-70min_FAIMS_3cv_-35_-45_-55_OTIT_SY-41-4-1
HCT-15	Common RNA&Exome	PNP_p.G51S	2020-10-09-KB-70min_FAIMS_3cv_-35_-45_-55_OTIT_SY-41-4-1
HCT-15	Rare Exome only	NUP107_p.Q184H	2020-10-09-KB-70min_FAIMS_3cv_-35_-45_-55_OTIT_SY-41-4-1
HCT-15	Common RNA&Exome	MRPL28_p.Y230C	2020-10-09-KB-70min_FAIMS_3cv_-35_-45_-55_OTIT_SY-41-4-1
HCT-15	Common RNA&Exome	MRPL28_p.Y230C	2020-10-09-KB-70min_FAIMS_3cv_-35_-45_-55_OTIT_SY-41-4-1
HCT-15	Common Exome only	NOP56_p.I121V	2020-10-09-KB-70min_FAIMS_3cv_-35_-45_-55_OTIT_SY-41-4-1
HCT-15	Common RNA&Exome	OLA1_p.Y254C	2020-10-09-KB-70min_FAIMS_3cv_-35_-45_-55_OTIT_SY-41-4-1
HCT-15	Common RNA&Exome	MRPL30_p.A130T	2020-10-09-KB-70min_FAIMS_3cv_-35_-45_-55_OTIT_SY-41-4-1
HCT-15	Rare RNA&Exome	ZW10_p.R681K	2020-10-09-KB-70min_FAIMS_3cv_-35_-45_-55_OTIT_SY-41-4-1
HCT-15	Rare RNA&Exome	BAG5_p.C157Y	2020-10-09-KB-70min_FAIMS_3cv_-35_-45_-55_OTIT_SY-41-4-1
HCT-15	Rare RNA&Exome	EEF1G_p.A256V	2020-10-09-KB-70min_FAIMS_3cv_-35_-45_-55_OTIT_SY-41-4-1
HCT-15	Common RNA&Exome	HIBCH_p.T46A	2020-10-09-KB-70min_FAIMS_3cv_-35_-45_-55_OTIT_SY-41-4-1
HCT-15	Common Exome only	HLA-A_p.T345S	2020-10-09-KB-70min_FAIMS_3cv_-35_-45_-55_OTIT_SY-41-4-1
HCT-15	Rare RNA&Exome	ATG4B_p.L354Q	2020-10-09-KB-70min_FAIMS_3cv_-35_-45_-55_OTIT_SY-41-4-1
HCT-15	Common RNA&Exome	WDR55_p.Y235C	2020-10-09-KB-70min_FAIMS_3cv_-35_-45_-55_OTIT_SY-41-4-1
HCT-15	Common RNA&Exome	WDR55_p.Y235C	2020-10-09-KB-70min_FAIMS_3cv_-35_-45_-55_OTIT_SY-41-4-1
HCT-15	Rare RNA&Exome	TECR_p.V23M	2020-10-09-KB-70min_FAIMS_3cv_-35_-45_-55_OTIT_SY-41-4-1
HCT-15	Rare Exome only	CDC37_p.P302H	2020-10-09-KB-70min_FAIMS_3cv_-35_-45_-55_OTIT_SY-41-4-1
HCT-15	Common RNA&Exome	FARSB_p.V585I	2020-10-09-KB-70min_FAIMS_3cv_-35_-45_-55_OTIT_SY-41-4-1
HCT-15	Common RNA&Exome	MAD1L1_p.R558H	2020-10-09-KB-70min_FAIMS_3cv_-35_-45_-55_OTIT_SY-41-4-1
HCT-15	Common RNA&Exome	RRP7A_p.V88I	2020-10-09-KB-70min_FAIMS_3cv_-35_-45_-55_OTIT_SY-41-4-1
HCT-15	Rare RNA&Exome	LAP3_p.M338I	2020-10-09-KB-70min_FAIMS_3cv_-35_-45_-55_OTIT_SY-41-4-1
HCT-15	Rare RNA&Exome	BAIAP2_p.S234G	2020-10-09-KB-70min_FAIMS_3cv_-35_-45_-55_OTIT_SY-41-4-1
HCT-15	Common RNA&Exome	CMTR2_p.L60F	2020-10-09-KB-70min_FAIMS_3cv_-35_-45_-55_OTIT_SY-41-4-1
HCT-15	Rare RNA&Exome	DYNC1H1_p.V4509M	2020-10-09-KB-70min_FAIMS_3cv_-35_-45_-55_OTIT_SY-41-4-1
HCT-15	Common RNA&Exome	MAN2B1_p.L278V	2020-10-09-KB-70min_FAIMS_3cv_-35_-45_-55_OTIT_SY-41-4-1
HCT-15	Common RNA&Exome	MAN2B1_p.L278V	2020-10-09-KB-70min_FAIMS_3cv_-35_-45_-55_OTIT_SY-41-4-1
HCT-15	Common RNA&Exome	GGA2_p.A424P	2020-10-09-KB-70min_FAIMS_3cv_-35_-45_-55_OTIT_SY-41-4-1
HCT-15	Rare RNA&Exome	XPO1_p.E510K	2020-10-09-KB-70min_FAIMS_3cv_-35_-45_-55_OTIT_SY-41-4-1
HCT-15	Rare RNA&Exome	XPO1_p.E510K	2020-10-09-KB-70min_FAIMS_3cv_-35_-45_-55_OTIT_SY-41-4-1
HCT-15	Common Exome only	PPP5C_p.R395C	2020-10-09-KB-70min_FAIMS_3cv_-35_-45_-55_OTIT_SY-41-4-1
HCT-15	Common Exome only	PPP5C_p.R395C	2020-10-09-KB-70min_FAIMS_3cv_-35_-45_-55_OTIT_SY-41-4-1
HCT-15	Rare Exome only	APBB2_p.A399T	2020-10-09-KB-70min_FAIMS_3cv_-35_-45_-55_OTIT_SY-41-4-1
HCT-15	Common RNA&Exome	HSPA4L_p.L211S	2020-10-09-KB-70min_FAIMS_3cv_-35_-45_-55_OTIT_SY-41-4-1
HCT-15	Common RNA&Exome	ILF3_p.G772C	2020-10-09-KB-70min_FAIMS_3cv_-35_-45_-55_OTIT_SY-41-4-1
HCT-15	Rare RNA&Exome	GFM1_p.E266D	2020-10-09-KB-70min_FAIMS_3cv_-35_-45_-55_OTIT_SY-41-4-1
HCT-15	Common RNA&Exome	PRC1_p.A187E	2020-10-09-KB-70min_FAIMS_3cv_-35_-45_-55_OTIT_SY-41-4-1
HCT-15	Rare RNA&Exome	ABCE1_p.R148C	2020-10-09-KB-70min_FAIMS_3cv_-35_-45_-55_OTIT_SY-41-4-1
HCT-15	Rare RNA&Exome	TES_p.P169L	2020-10-09-KB-70min_FAIMS_3cv_-35_-45_-55_OTIT_SY-41-4-1
HCT-15	Rare RNA&Exome	KDM3B_p.D1444Y	2020-10-09-KB-70min_FAIMS_3cv_-35_-45_-55_OTIT_SY-41-4-1
HCT-15	Rare RNA&Exome	PPM1A_p.V130I	2020-10-09-KB-70min_FAIMS_3cv_-35_-45_-55_OTIT_SY-41-4-1
HCT-15	Rare RNA&Exome	EPRS_p.P1482T	2020-10-09-KB-70min_FAIMS_3cv_-35_-45_-55_OTIT_SY-41-4-1
HCT-15	Rare RNA&Exome	EPRS_p.P1482T	2020-10-09-KB-70min_FAIMS_3cv_-35_-45_-55_OTIT_SY-41-4-1
HCT-15	Rare RNA&Exome	PIGK_p.R287H	2020-10-09-KB-70min_FAIMS_3cv_-35_-45_-55_OTIT_SY-41-4-1
HCT-15	Rare RNA&Exome	ARPC1A_p.R18M	2020-10-09-KB-70min_FAIMS_3cv_-35_-45_-55_OTIT_SY-41-4-1
HCT-15	Rare RNA&Exome	DSP_p.I120T	2020-10-09-KB-70min_FAIMS_3cv_-35_-45_-55_OTIT_SY-41-4-1
HCT-15	Common RNA&Exome	PLXNB2_p.K318E	2020-10-09-KB-70min_FAIMS_3cv_-35_-45_-55_OTIT_SY-41-4-1
HCT-15	Rare RNA&Exome	AP3M1_p.R168C	2020-10-09-KB-70min_FAIMS_3cv_-35_-45_-55_OTIT_SY-41-4-1
HCT-15	Rare RNA&Exome	ACTB_p.R177C	2020-10-09-KB-70min_FAIMS_3cv_-35_-45_-55_OTIT_SY-41-4-1
HCT-15	Rare RNA&Exome	UBE2V2_p.P77H	2020-10-09-KB-70min_FAIMS_3cv_-35_-45_-55_OTIT_SY-41-4-1
HCT-15	Common RNA&Exome	ARHGEF39_p.H306R	2020-10-09-KB-70min_FAIMS_3cv_-35_-45_-55_OTIT_SY-41-4-1
HCT-15	Common RNA&Exome	FLNB_p.D1157N	2020-10-09-KB-70min_FAIMS_3cv_-35_-45_-55_OTIT_SY-41-4-1
HCT-15	Common RNA&Exome	MAP1S_p.C440Y	2020-10-09-KB-70min_FAIMS_3cv_-35_-45_-55_OTIT_SY-41-4-1
HCT-15	Common Exome only	SCRIB_p.P422L	2020-10-09-KB-70min_FAIMS_3cv_-35_-45_-55_OTIT_SY-41-4-1
HCT-15	Common RNA&Exome	ISG15_p.S83N	2020-10-09-KB-70min_FAIMS_3cv_-35_-45_-55_OTIT_SY-41-4-1
HCT-15	Common RNA&Exome	SDHA_p.V657I	2020-10-09-KB-70min_FAIMS_3cv_-35_-45_-55_OTIT_SY-41-4-1
HCT-15	Common RNA&Exome	VPS13C_p.S2913N	2020-10-09-KB-70min_FAIMS_3cv_-35_-45_-55_OTIT_SY-41-4-1
HCT-15	Rare RNA&Exome	ALDOA_p.D196G	2020-10-09-KB-70min_FAIMS_3cv_-35_-45_-55_OTIT_SY-41-4-1
HCT-15	Rare RNA&Exome	ALDOA_p.D196G	2020-10-09-KB-70min_FAIMS_3cv_-35_-45_-55_OTIT_SY-41-4-1
HCT-15	Rare RNA&Exome	ABCE1_p.R148C	2020-10-09-KB-70min_FAIMS_3cv_-35_-45_-55_OTIT_SY-41-4-1
HCT-15	Common RNA&Exome	CPOX_p.V294I	2020-10-09-KB-70min_FAIMS_3cv_-35_-45_-55_OTIT_SY-41-4-1
HCT-15	Common RNA&Exome	ARHGEF16_p.H370Y	2020-10-09-KB-70min_FAIMS_3cv_-35_-45_-55_OTIT_SY-41-4-1
HCT-15	Common RNA&Exome	ASNS_p.V210E	2020-10-09-KB-70min_FAIMS_3cv_-35_-45_-55_OTIT_SY-41-4-1
HCT-15	Rare RNA&Exome	EEF1G_p.A256V	2020-10-09-KB-70min_FAIMS_3cv_-35_-45_-55_OTIT_SY-46-2
HCT-15	Rare RNA&Exome	TSPO_p.L17M	2020-10-09-KB-70min_FAIMS_3cv_-35_-45_-55_OTIT_SY-46-2
HCT-15	Common RNA&Exome	B3GNT3_p.R328H	2020-10-09-KB-70min_FAIMS_3cv_-35_-45_-55_OTIT_SY-46-2
HCT-15	Rare RNA&Exome	CAD_p.R1630Q	2020-10-09-KB-70min_FAIMS_3cv_-35_-45_-55_OTIT_SY-46-2
HCT-15	Rare RNA&Exome	SLC4A1AP_p.H240R	2020-10-09-KB-70min_FAIMS_3cv_-35_-45_-55_OTIT_SY-46-2
HCT-15	Rare RNA&Exome	ING5_p.I14V	2020-10-09-KB-70min_FAIMS_3cv_-35_-45_-55_OTIT_SY-46-2
HCT-15	Rare RNA&Exome	POLDIP3_p.V354I	2020-10-09-KB-70min_FAIMS_3cv_-35_-45_-55_OTIT_SY-46-2
HCT-15	Rare RNA&Exome	CTSB_p.K209E	2020-10-09-KB-70min_FAIMS_3cv_-35_-45_-55_OTIT_SY-46-2
HCT-15	Rare RNA&Exome	CTSB_p.K209E	2020-10-09-KB-70min_FAIMS_3cv_-35_-45_-55_OTIT_SY-46-2
HCT-15	Rare RNA&Exome	SRRT_p.R415Q	2020-10-09-KB-70min_FAIMS_3cv_-35_-45_-55_OTIT_SY-46-2
HCT-15	Rare RNA&Exome	SRRT_p.A408T	2020-10-09-KB-70min_FAIMS_3cv_-35_-45_-55_OTIT_SY-46-2
HCT-15	Rare RNA&Exome	NDUFS1_p.A580S	2020-10-09-KB-70min_FAIMS_3cv_-35_-45_-55_OTIT_SY-46-2
HCT-15	Common RNA&Exome	MUT_p.R532H	2020-10-09-KB-70min_FAIMS_3cv_-35_-45_-55_OTIT_SY-46-2
HCT-15	Common RNA&Exome	MUT_p.R532H	2020-10-09-KB-70min_FAIMS_3cv_-35_-45_-55_OTIT_SY-46-2
HCT-15	Rare RNA&Exome	HDHD3_p.P249T	2020-10-09-KB-70min_FAIMS_3cv_-35_-45_-55_OTIT_SY-46-2
HCT-15	Rare RNA&Exome	DSP_p.I120T	2020-10-09-KB-70min_FAIMS_3cv_-35_-45_-55_OTIT_SY-46-2
HCT-15	Common RNA&Exome	OLA1_p.Y254C	2020-10-09-KB-70min_FAIMS_3cv_-35_-45_-55_OTIT_SY-46-2
HCT-15	Common Exome only	CPNE1_p.Q211R	2020-10-09-KB-70min_FAIMS_3cv_-35_-45_-55_OTIT_SY-46-2
HCT-15	Common RNA&Exome	PFAS_p.P367L	2020-10-09-KB-70min_FAIMS_3cv_-35_-45_-55_OTIT_SY-46-2
HCT-15	Common RNA&Exome	STK24_p.A414V	2020-10-09-KB-70min_FAIMS_3cv_-35_-45_-55_OTIT_SY-46-2
HCT-15	Rare RNA&Exome	TCP1_p.R390C	2020-10-09-KB-70min_FAIMS_3cv_-35_-45_-55_OTIT_SY-46-2
HCT-15	Rare RNA&Exome	TCP1_p.R390C	2020-10-09-KB-70min_FAIMS_3cv_-35_-45_-55_OTIT_SY-46-2
HCT-15	Rare RNA&Exome	TCP1_p.R390C	2020-10-09-KB-70min_FAIMS_3cv_-35_-45_-55_OTIT_SY-46-2
HCT-15	Common RNA&Exome	HIBCH_p.T46A	2020-10-09-KB-70min_FAIMS_3cv_-35_-45_-55_OTIT_SY-46-2
HCT-15	Rare RNA&Exome	ANXA7_p.R215C	2020-10-09-KB-70min_FAIMS_3cv_-35_-45_-55_OTIT_SY-46-2
HCT-15	Common Exome only	HLA-A_p.T345S	2020-10-09-KB-70min_FAIMS_3cv_-35_-45_-55_OTIT_SY-46-2
HCT-15	Rare RNA&Exome	EIF4A3_p.V146I	2020-10-09-KB-70min_FAIMS_3cv_-35_-45_-55_OTIT_SY-46-2
HCT-15	Rare RNA&Exome	EIF4A3_p.V146I	2020-10-09-KB-70min_FAIMS_3cv_-35_-45_-55_OTIT_SY-46-2
HCT-15	Common RNA&Exome	C12orf10_p.T349I	2020-10-09-KB-70min_FAIMS_3cv_-35_-45_-55_OTIT_SY-46-2
HCT-15	Common RNA&Exome	C12orf10_p.H353R	2020-10-09-KB-70min_FAIMS_3cv_-35_-45_-55_OTIT_SY-46-2
HCT-15	Common RNA&Exome	HK2_p.Q142H	2020-10-09-KB-70min_FAIMS_3cv_-35_-45_-55_OTIT_SY-46-2
HCT-15	Rare RNA&Exome	OGDH_p.R277H	2020-10-09-KB-70min_FAIMS_3cv_-35_-45_-55_OTIT_SY-46-2
HCT-15	Common RNA&Exome	AKR1A1_p.N52S	2020-10-09-KB-70min_FAIMS_3cv_-35_-45_-55_OTIT_SY-46-2
HCT-15	Common RNA&Exome	PNP_p.G51S	2020-10-09-KB-70min_FAIMS_3cv_-35_-45_-55_OTIT_SY-46-2
HCT-15	Rare Exome only	NUP107_p.Q184H	2020-10-09-KB-70min_FAIMS_3cv_-35_-45_-55_OTIT_SY-46-2
HCT-15	Common RNA&Exome	MRPL28_p.Y230C	2020-10-09-KB-70min_FAIMS_3cv_-35_-45_-55_OTIT_SY-46-2
HCT-15	Common RNA&Exome	MRPL28_p.Y230C	2020-10-09-KB-70min_FAIMS_3cv_-35_-45_-55_OTIT_SY-46-2
HCT-15	Common Exome only	NOP56_p.I121V	2020-10-09-KB-70min_FAIMS_3cv_-35_-45_-55_OTIT_SY-46-2
HCT-15	Common RNA&Exome	OLA1_p.Y254C	2020-10-09-KB-70min_FAIMS_3cv_-35_-45_-55_OTIT_SY-46-2
HCT-15	Common RNA&Exome	MRPL30_p.A130T	2020-10-09-KB-70min_FAIMS_3cv_-35_-45_-55_OTIT_SY-46-2
HCT-15	Rare RNA&Exome	EEF1G_p.A256V	2020-10-09-KB-70min_FAIMS_3cv_-35_-45_-55_OTIT_SY-46-2
HCT-15	Common Exome only	HLA-A_p.T345S	2020-10-09-KB-70min_FAIMS_3cv_-35_-45_-55_OTIT_SY-46-2
HCT-15	Rare RNA&Exome	ATG4B_p.L354Q	2020-10-09-KB-70min_FAIMS_3cv_-35_-45_-55_OTIT_SY-46-2
HCT-15	Rare RNA&Exome	TECR_p.V23M	2020-10-09-KB-70min_FAIMS_3cv_-35_-45_-55_OTIT_SY-46-2
HCT-15	Rare RNA&Exome	GLG1_p.A1022T	2020-10-09-KB-70min_FAIMS_3cv_-35_-45_-55_OTIT_SY-46-2
HCT-15	Rare RNA&Exome	GLG1_p.A1022T	2020-10-09-KB-70min_FAIMS_3cv_-35_-45_-55_OTIT_SY-46-2
HCT-15	Rare RNA&Exome	GLG1_p.A1022T	2020-10-09-KB-70min_FAIMS_3cv_-35_-45_-55_OTIT_SY-46-2
HCT-15	Common RNA&Exome	MAD1L1_p.R558H	2020-10-09-KB-70min_FAIMS_3cv_-35_-45_-55_OTIT_SY-46-2
HCT-15	Common RNA&Exome	RRP7A_p.V88I	2020-10-09-KB-70min_FAIMS_3cv_-35_-45_-55_OTIT_SY-46-2
HCT-15	Rare RNA&Exome	LAP3_p.M338I	2020-10-09-KB-70min_FAIMS_3cv_-35_-45_-55_OTIT_SY-46-2
HCT-15	Common RNA&Exome	FTSJ3_p.S424C	2020-10-09-KB-70min_FAIMS_3cv_-35_-45_-55_OTIT_SY-46-2
HCT-15	Rare RNA&Exome	DYNC1H1_p.V4509M	2020-10-09-KB-70min_FAIMS_3cv_-35_-45_-55_OTIT_SY-46-2
HCT-15	Rare RNA&Exome	XPO1_p.E510K	2020-10-09-KB-70min_FAIMS_3cv_-35_-45_-55_OTIT_SY-46-2
HCT-15	Rare RNA&Exome	XPO1_p.E510K	2020-10-09-KB-70min_FAIMS_3cv_-35_-45_-55_OTIT_SY-46-2
HCT-15	Rare Exome only	APBB2_p.A399T	2020-10-09-KB-70min_FAIMS_3cv_-35_-45_-55_OTIT_SY-46-2
HCT-15	Common RNA&Exome	HSPA4L_p.L211S	2020-10-09-KB-70min_FAIMS_3cv_-35_-45_-55_OTIT_SY-46-2
HCT-15	Rare RNA&Exome	ABCE1_p.R148C	2020-10-09-KB-70min_FAIMS_3cv_-35_-45_-55_OTIT_SY-46-2
HCT-15	Rare RNA&Exome	EPRS_p.P1482T	2020-10-09-KB-70min_FAIMS_3cv_-35_-45_-55_OTIT_SY-46-2
HCT-15	Rare RNA&Exome	EPRS_p.P1482T	2020-10-09-KB-70min_FAIMS_3cv_-35_-45_-55_OTIT_SY-46-2
HCT-15	Rare RNA&Exome	ARPC1A_p.R18M	2020-10-09-KB-70min_FAIMS_3cv_-35_-45_-55_OTIT_SY-46-2
HCT-15	Rare RNA&Exome	DSP_p.I120T	2020-10-09-KB-70min_FAIMS_3cv_-35_-45_-55_OTIT_SY-46-2
HCT-15	Common RNA&Exome	PLXNB2_p.K318E	2020-10-09-KB-70min_FAIMS_3cv_-35_-45_-55_OTIT_SY-46-2
HCT-15	Common RNA&Exome	PDCD11_p.L1216F	2020-10-09-KB-70min_FAIMS_3cv_-35_-45_-55_OTIT_SY-46-2
HCT-15	Rare RNA&Exome	ACTB_p.R177C	2020-10-09-KB-70min_FAIMS_3cv_-35_-45_-55_OTIT_SY-46-2
HCT-15	Rare RNA&Exome	UBE2V2_p.P77H	2020-10-09-KB-70min_FAIMS_3cv_-35_-45_-55_OTIT_SY-46-2
HCT-15	Common RNA&Exome	ARHGEF39_p.H306R	2020-10-09-KB-70min_FAIMS_3cv_-35_-45_-55_OTIT_SY-46-2
HCT-15	Common RNA&Exome	FLNB_p.D1157N	2020-10-09-KB-70min_FAIMS_3cv_-35_-45_-55_OTIT_SY-46-2
HCT-15	Rare Exome only	DHX9_p.S731T	2020-10-09-KB-70min_FAIMS_3cv_-35_-45_-55_OTIT_SY-46-2
HCT-15	Common RNA&Exome	VPS13C_p.S2913N	2020-10-09-KB-70min_FAIMS_3cv_-35_-45_-55_OTIT_SY-46-2
HCT-15	Rare RNA&Exome	MARCH5_p.R49H	2020-10-09-KB-70min_FAIMS_3cv_-35_-45_-55_OTIT_SY-46-2
HCT-15	Rare RNA&Exome	ALDOA_p.D196G	2020-10-09-KB-70min_FAIMS_3cv_-35_-45_-55_OTIT_SY-46-2
HCT-15	Rare RNA&Exome	ALDOA_p.D196G	2020-10-09-KB-70min_FAIMS_3cv_-35_-45_-55_OTIT_SY-46-2
HCT-15	Rare RNA&Exome	ABCE1_p.R148C	2020-10-09-KB-70min_FAIMS_3cv_-35_-45_-55_OTIT_SY-46-2
HCT-15	Common RNA&Exome	ARHGEF16_p.H370Y	2020-10-09-KB-70min_FAIMS_3cv_-35_-45_-55_OTIT_SY-46-2
HEC-1B	Rare Exome only	PPP2CB_p.E246D	2020-10-09-KB-70min_FAIMS_3cv_-35_-45_-55_OTIT_SY-46-3
HEC-1B	Common RNA&Exome	NOP14_p.Q716R	2020-10-09-KB-70min_FAIMS_3cv_-35_-45_-55_OTIT_SY-46-3
HEC-1B	Common RNA&Exome	MUT_p.R532H	2020-10-09-KB-70min_FAIMS_3cv_-35_-45_-55_OTIT_SY-46-3
HEC-1B	Common RNA&Exome	MUT_p.R532H	2020-10-09-KB-70min_FAIMS_3cv_-35_-45_-55_OTIT_SY-46-3
HEC-1B	Common RNA&Exome	HIVEP3_p.A2023P	2020-10-09-KB-70min_FAIMS_3cv_-35_-45_-55_OTIT_SY-46-3
HEC-1B	Common RNA&Exome	HIVEP3_p.A2023P	2020-10-09-KB-70min_FAIMS_3cv_-35_-45_-55_OTIT_SY-46-3
HEC-1B	Rare RNA&Exome	DDX3X_p.E458D	2020-10-09-KB-70min_FAIMS_3cv_-35_-45_-55_OTIT_SY-46-3
HEC-1B	Common RNA&Exome	ANXA11_p.R230C	2020-10-09-KB-70min_FAIMS_3cv_-35_-45_-55_OTIT_SY-46-3
HEC-1B	Common RNA&Exome	ANXA11_p.R230C	2020-10-09-KB-70min_FAIMS_3cv_-35_-45_-55_OTIT_SY-46-3
HEC-1B	Common RNA&Exome	C12orf10_p.T349I	2020-10-09-KB-70min_FAIMS_3cv_-35_-45_-55_OTIT_SY-46-3
HEC-1B	Common RNA&Exome	C12orf10_p.H353R	2020-10-09-KB-70min_FAIMS_3cv_-35_-45_-55_OTIT_SY-46-3
HEC-1B	Common RNA&Exome	DPP3_p.Q145H	2020-10-09-KB-70min_FAIMS_3cv_-35_-45_-55_OTIT_SY-46-3
HEC-1B	Common RNA&Exome	NT5E_p.T376A	2020-10-09-KB-70min_FAIMS_3cv_-35_-45_-55_OTIT_SY-46-3
HEC-1B	Common RNA&Exome	DHTKD1_p.I607M	2020-10-09-KB-70min_FAIMS_3cv_-35_-45_-55_OTIT_SY-46-3
HEC-1B	Common RNA&Exome	MRPL30_p.A130T	2020-10-09-KB-70min_FAIMS_3cv_-35_-45_-55_OTIT_SY-46-3
HEC-1B	Common RNA&Exome	COMT_p.A72S	2020-10-09-KB-70min_FAIMS_3cv_-35_-45_-55_OTIT_SY-46-3
HEC-1B	Rare RNA&Exome	DDX3X_p.E458D	2020-10-09-KB-70min_FAIMS_3cv_-35_-45_-55_OTIT_SY-46-3
HEC-1B	Common RNA&Exome	HEATR1_p.H348R	2020-10-09-KB-70min_FAIMS_3cv_-35_-45_-55_OTIT_SY-46-3
HEC-1B	Rare RNA&Exome	CNN2_p.S244Y	2020-10-09-KB-70min_FAIMS_3cv_-35_-45_-55_OTIT_SY-46-3
HEC-1B	Common RNA&Exome	MAD1L1_p.R558H	2020-10-09-KB-70min_FAIMS_3cv_-35_-45_-55_OTIT_SY-46-3
HEC-1B	Rare RNA&Exome	DLG1_p.E385G	2020-10-09-KB-70min_FAIMS_3cv_-35_-45_-55_OTIT_SY-46-3
HEC-1B	Common RNA&Exome	RRP7A_p.V85I	2020-10-09-KB-70min_FAIMS_3cv_-35_-45_-55_OTIT_SY-46-3
HEC-1B	Common RNA&Exome	PPA2_p.K282N	2020-10-09-KB-70min_FAIMS_3cv_-35_-45_-55_OTIT_SY-46-3
HEC-1B	Common RNA&Exome	PPA2_p.K282N	2020-10-09-KB-70min_FAIMS_3cv_-35_-45_-55_OTIT_SY-46-3
HEC-1B	Rare RNA&Exome	GANAB_p.V832A	2020-10-09-KB-70min_FAIMS_3cv_-35_-45_-55_OTIT_SY-46-3
HEC-1B	Common RNA&Exome	PLXNB2_p.K318E	2020-10-09-KB-70min_FAIMS_3cv_-35_-45_-55_OTIT_SY-46-3
HEC-1B	Common RNA&Exome	PDCD11_p.L1216F	2020-10-09-KB-70min_FAIMS_3cv_-35_-45_-55_OTIT_SY-46-3
HEC-1B	Common RNA&Exome	QSOX2_p.K126E	2020-10-09-KB-70min_FAIMS_3cv_-35_-45_-55_OTIT_SY-46-3
HEC-1B	Common RNA&Exome	QSOX2_p.K126E	2020-10-09-KB-70min_FAIMS_3cv_-35_-45_-55_OTIT_SY-46-3
HEC-1B	Common RNA&Exome	ARHGEF39_p.H306R	2020-10-09-KB-70min_FAIMS_3cv_-35_-45_-55_OTIT_SY-46-3
HEC-1B	Rare RNA&Exome	XPO5_p.L911M	2020-10-09-KB-70min_FAIMS_3cv_-35_-45_-55_OTIT_SY-46-3
HEC-1B	Common RNA&Exome	FLNB_p.D1157N	2020-10-09-KB-70min_FAIMS_3cv_-35_-45_-55_OTIT_SY-46-3
HEC-1B	Common Exome only	FLNA_p.R1993W	2020-10-09-KB-70min_FAIMS_3cv_-35_-45_-55_OTIT_SY-46-3
HEC-1B	Rare RNA&Exome	MRPS17_p.P109L	2020-10-09-KB-70min_FAIMS_3cv_-35_-45_-55_OTIT_SY-46-3
HEC-1B	Common RNA&Exome	NOC4L_p.R221C	2020-10-09-KB-70min_FAIMS_3cv_-35_-45_-55_OTIT_SY-46-3
HEC-1B	Common RNA&Exome	SDHA_p.V657I	2020-10-09-KB-70min_FAIMS_3cv_-35_-45_-55_OTIT_SY-46-3
HEC-1B	Rare RNA&Exome	SARS_p.R302H	2020-10-09-KB-70min_FAIMS_3cv_-35_-45_-55_OTIT_SY-46-3
HEC-1B	Common RNA&Exome	ARHGEF16_p.H370Y	2020-10-09-KB-70min_FAIMS_3cv_-35_-45_-55_OTIT_SY-46-3
HEC-1B	Common RNA&Exome	ASNS_p.V210E	2020-10-09-KB-70min_FAIMS_3cv_-35_-45_-55_OTIT_SY-46-3
HEC-1B	Common RNA&Exome	RCCD1_p.A8S	2020-10-09-KB-70min_FAIMS_3cv_-35_-45_-55_OTIT_SY-46-4
HEC-1B	Rare Exome only	UBA1_p.E1046K	2020-10-09-KB-70min_FAIMS_3cv_-35_-45_-55_OTIT_SY-46-4
HEC-1B	Rare Exome only	UBA1_p.E1046K	2020-10-09-KB-70min_FAIMS_3cv_-35_-45_-55_OTIT_SY-46-4
HEC-1B	Common RNA&Exome	NOP14_p.Q716R	2020-10-09-KB-70min_FAIMS_3cv_-35_-45_-55_OTIT_SY-46-4
HEC-1B	Common RNA&Exome	MUT_p.R532H	2020-10-09-KB-70min_FAIMS_3cv_-35_-45_-55_OTIT_SY-46-4
HEC-1B	Common RNA&Exome	MUT_p.R532H	2020-10-09-KB-70min_FAIMS_3cv_-35_-45_-55_OTIT_SY-46-4
HEC-1B	Common RNA&Exome	MDN1_p.A4044S	2020-10-09-KB-70min_FAIMS_3cv_-35_-45_-55_OTIT_SY-46-4
HEC-1B	Common RNA&Exome	SLC4A2_p.G26E	2020-10-09-KB-70min_FAIMS_3cv_-35_-45_-55_OTIT_SY-46-4
HEC-1B	Common RNA&Exome	MAVS_p.Q93E	2020-10-09-KB-70min_FAIMS_3cv_-35_-45_-55_OTIT_SY-46-4
HEC-1B	Common RNA&Exome	ANXA11_p.R230C	2020-10-09-KB-70min_FAIMS_3cv_-35_-45_-55_OTIT_SY-46-4
HEC-1B	Common RNA&Exome	ANXA11_p.R230C	2020-10-09-KB-70min_FAIMS_3cv_-35_-45_-55_OTIT_SY-46-4
HEC-1B	Common RNA&Exome	C12orf10_p.T349I	2020-10-09-KB-70min_FAIMS_3cv_-35_-45_-55_OTIT_SY-46-4
HEC-1B	Common RNA&Exome	C12orf10_p.H353R	2020-10-09-KB-70min_FAIMS_3cv_-35_-45_-55_OTIT_SY-46-4
HEC-1B	Common RNA&Exome	DPP3_p.Q145H	2020-10-09-KB-70min_FAIMS_3cv_-35_-45_-55_OTIT_SY-46-4
HEC-1B	Common RNA&Exome	NT5E_p.T376A	2020-10-09-KB-70min_FAIMS_3cv_-35_-45_-55_OTIT_SY-46-4
HEC-1B	Common RNA&Exome	MRPL30_p.A130T	2020-10-09-KB-70min_FAIMS_3cv_-35_-45_-55_OTIT_SY-46-4
HEC-1B	Common RNA&Exome	COMT_p.A72S	2020-10-09-KB-70min_FAIMS_3cv_-35_-45_-55_OTIT_SY-46-4
HEC-1B	Rare RNA&Exome	DDX3X_p.E458D	2020-10-09-KB-70min_FAIMS_3cv_-35_-45_-55_OTIT_SY-46-4
HEC-1B	Common RNA&Exome	HEATR1_p.H348R	2020-10-09-KB-70min_FAIMS_3cv_-35_-45_-55_OTIT_SY-46-4
HEC-1B	Rare RNA&Exome	CNN2_p.S244Y	2020-10-09-KB-70min_FAIMS_3cv_-35_-45_-55_OTIT_SY-46-4
HEC-1B	Common RNA&Exome	MAD1L1_p.R558H	2020-10-09-KB-70min_FAIMS_3cv_-35_-45_-55_OTIT_SY-46-4
HEC-1B	Rare RNA&Exome	GCN1_p.R2393C	2020-10-09-KB-70min_FAIMS_3cv_-35_-45_-55_OTIT_SY-46-4
HEC-1B	Common RNA&Exome	RRP7A_p.V85I	2020-10-09-KB-70min_FAIMS_3cv_-35_-45_-55_OTIT_SY-46-4
HEC-1B	Common RNA&Exome	PPA2_p.K282N	2020-10-09-KB-70min_FAIMS_3cv_-35_-45_-55_OTIT_SY-46-4
HEC-1B	Common RNA&Exome	PPA2_p.K282N	2020-10-09-KB-70min_FAIMS_3cv_-35_-45_-55_OTIT_SY-46-4
HEC-1B	Rare RNA&Exome	GANAB_p.V832A	2020-10-09-KB-70min_FAIMS_3cv_-35_-45_-55_OTIT_SY-46-4
HEC-1B	Common RNA&Exome	PLXNB2_p.K318E	2020-10-09-KB-70min_FAIMS_3cv_-35_-45_-55_OTIT_SY-46-4
HEC-1B	Common RNA&Exome	PDCD11_p.L1216F	2020-10-09-KB-70min_FAIMS_3cv_-35_-45_-55_OTIT_SY-46-4
HEC-1B	Common RNA&Exome	AARS2_p.I339V	2020-10-09-KB-70min_FAIMS_3cv_-35_-45_-55_OTIT_SY-46-4
HEC-1B	Common RNA&Exome	QSOX2_p.K126E	2020-10-09-KB-70min_FAIMS_3cv_-35_-45_-55_OTIT_SY-46-4
HEC-1B	Common RNA&Exome	QSOX2_p.K126E	2020-10-09-KB-70min_FAIMS_3cv_-35_-45_-55_OTIT_SY-46-4
HEC-1B	Rare RNA&Exome	GCN1_p.R2393C	2020-10-09-KB-70min_FAIMS_3cv_-35_-45_-55_OTIT_SY-46-4
HEC-1B	Common RNA&Exome	ARHGEF39_p.H306R	2020-10-09-KB-70min_FAIMS_3cv_-35_-45_-55_OTIT_SY-46-4
HEC-1B	Rare RNA&Exome	XPO5_p.L911M	2020-10-09-KB-70min_FAIMS_3cv_-35_-45_-55_OTIT_SY-46-4
HEC-1B	Rare RNA&Exome	MRPS17_p.P109L	2020-10-09-KB-70min_FAIMS_3cv_-35_-45_-55_OTIT_SY-46-4
HEC-1B	Common RNA&Exome	NOC4L_p.R221C	2020-10-09-KB-70min_FAIMS_3cv_-35_-45_-55_OTIT_SY-46-4
HEC-1B	Common RNA&Exome	SDHA_p.V657I	2020-10-09-KB-70min_FAIMS_3cv_-35_-45_-55_OTIT_SY-46-4
HEC-1B	Rare RNA&Exome	SARS_p.R302H	2020-10-09-KB-70min_FAIMS_3cv_-35_-45_-55_OTIT_SY-46-4
JURKAT	Rare RNA&Exome	VPS4B_p.D402V	2020-10-31-kb-70min_FAIMS_3cv_-35_-45_-55--OTIT-SY49-1-3-na-1
JURKAT	Common RNA&Exome	PARP2_p.R296Q	2020-10-31-kb-70min_FAIMS_3cv_-35_-45_-55--OTIT-SY49-1-3-na-1
JURKAT	Rare RNA&Exome	RANGAP1_p.A569T	2020-10-31-kb-70min_FAIMS_3cv_-35_-45_-55--OTIT-SY49-1-3-na-1
JURKAT	Rare RNA&Exome	PDXDC1_p.P301L	2020-10-31-kb-70min_FAIMS_3cv_-35_-45_-55--OTIT-SY49-1-3-na-1
JURKAT	Rare RNA&Exome	SDF2_p.R93Q	2020-10-31-kb-70min_FAIMS_3cv_-35_-45_-55--OTIT-SY49-1-3-na-1
JURKAT	Common RNA&Exome	GCA_p.S80A	2020-10-31-kb-70min_FAIMS_3cv_-35_-45_-55--OTIT-SY49-1-3-na-1
JURKAT	Common RNA&Exome	GCA_p.S80A	2020-10-31-kb-70min_FAIMS_3cv_-35_-45_-55--OTIT-SY49-1-3-na-1
JURKAT	Rare RNA&Exome	DDX39A_p.R318W	2020-10-31-kb-70min_FAIMS_3cv_-35_-45_-55--OTIT-SY49-1-3-na-1
JURKAT	Rare Exome only	POTEF_p.G973D	2020-10-31-kb-70min_FAIMS_3cv_-35_-45_-55--OTIT-SY49-1-3-na-1
JURKAT	Rare Exome only	POTEF_p.G973D	2020-10-31-kb-70min_FAIMS_3cv_-35_-45_-55--OTIT-SY49-1-3-na-1
JURKAT	Rare Exome only	POTEF_p.G973D	2020-10-31-kb-70min_FAIMS_3cv_-35_-45_-55--OTIT-SY49-1-3-na-1
JURKAT	Rare Exome only	POTEE_p.G973D	2020-10-31-kb-70min_FAIMS_3cv_-35_-45_-55--OTIT-SY49-1-3-na-1
JURKAT	Rare Exome only	POTEE_p.G973D	2020-10-31-kb-70min_FAIMS_3cv_-35_-45_-55--OTIT-SY49-1-3-na-1
JURKAT	Rare Exome only	POTEE_p.G973D	2020-10-31-kb-70min_FAIMS_3cv_-35_-45_-55--OTIT-SY49-1-3-na-1
JURKAT	Common RNA&Exome	NOP14_p.Q716R	2020-10-31-kb-70min_FAIMS_3cv_-35_-45_-55--OTIT-SY49-1-3-na-1
JURKAT	Common Exome only	TBC1D4_p.A101V	2020-10-31-kb-70min_FAIMS_3cv_-35_-45_-55--OTIT-SY49-1-3-na-1
JURKAT	Common RNA&Exome	C12orf10_p.T349I	2020-10-31-kb-70min_FAIMS_3cv_-35_-45_-55--OTIT-SY49-1-3-na-1
JURKAT	Common RNA&Exome	C12orf10_p.H353R	2020-10-31-kb-70min_FAIMS_3cv_-35_-45_-55--OTIT-SY49-1-3-na-1
JURKAT	Rare RNA&Exome	PRMT1_p.A106T	2020-10-31-kb-70min_FAIMS_3cv_-35_-45_-55--OTIT-SY49-1-3-na-1
JURKAT	Common RNA&Exome	MUT_p.R532H	2020-10-31-kb-70min_FAIMS_3cv_-35_-45_-55--OTIT-SY49-1-3-na-1
JURKAT	Common RNA&Exome	MUT_p.R532H	2020-10-31-kb-70min_FAIMS_3cv_-35_-45_-55--OTIT-SY49-1-3-na-1
JURKAT	Rare RNA&Exome	TPP2_p.G624C	2020-10-31-kb-70min_FAIMS_3cv_-35_-45_-55--OTIT-SY49-1-3-na-1
JURKAT	Rare RNA&Exome	TPP2_p.G624C	2020-10-31-kb-70min_FAIMS_3cv_-35_-45_-55--OTIT-SY49-1-3-na-1
JURKAT	Rare RNA&Exome	ABCF1_p.A735T	2020-10-31-kb-70min_FAIMS_3cv_-35_-45_-55--OTIT-SY49-1-3-na-1
JURKAT	Common RNA&Exome	PFAS_p.P367L	2020-10-31-kb-70min_FAIMS_3cv_-35_-45_-55--OTIT-SY49-1-3-na-1
JURKAT	Common RNA&Exome	HIBCH_p.T46A	2020-10-31-kb-70min_FAIMS_3cv_-35_-45_-55--OTIT-SY49-1-3-na-1
JURKAT	Common RNA&Exome	C12orf10_p.T349I	2020-10-31-kb-70min_FAIMS_3cv_-35_-45_-55--OTIT-SY49-1-3-na-1
JURKAT	Common RNA&Exome	C12orf10_p.H353R	2020-10-31-kb-70min_FAIMS_3cv_-35_-45_-55--OTIT-SY49-1-3-na-1
JURKAT	Common RNA&Exome	DPP3_p.Q145H	2020-10-31-kb-70min_FAIMS_3cv_-35_-45_-55--OTIT-SY49-1-3-na-1
JURKAT	Rare RNA&Exome	HMBS_p.S337C	2020-10-31-kb-70min_FAIMS_3cv_-35_-45_-55--OTIT-SY49-1-3-na-1
JURKAT	Rare RNA&Exome	CASP3_p.E190D	2020-10-31-kb-70min_FAIMS_3cv_-35_-45_-55--OTIT-SY49-1-3-na-1
JURKAT	Rare RNA&Exome	CASP3_p.E190D	2020-10-31-kb-70min_FAIMS_3cv_-35_-45_-55--OTIT-SY49-1-3-na-1
JURKAT	Rare RNA&Exome	SNRNP200_p.R840C	2020-10-31-kb-70min_FAIMS_3cv_-35_-45_-55--OTIT-SY49-1-3-na-1
JURKAT	Rare RNA&Exome	TXNL1_p.I73V	2020-10-31-kb-70min_FAIMS_3cv_-35_-45_-55--OTIT-SY49-1-3-na-1
JURKAT	Rare RNA&Exome	FDPS_p.C333Y	2020-10-31-kb-70min_FAIMS_3cv_-35_-45_-55--OTIT-SY49-1-3-na-1
JURKAT	Rare Exome only	MSN_p.R180C	2020-10-31-kb-70min_FAIMS_3cv_-35_-45_-55--OTIT-SY49-1-3-na-1
JURKAT	Rare RNA&Exome	SBNO1_p.A1372V	2020-10-31-kb-70min_FAIMS_3cv_-35_-45_-55--OTIT-SY49-1-3-na-1
JURKAT	Common RNA&Exome	TBC1D4_p.V1275A	2020-10-31-kb-70min_FAIMS_3cv_-35_-45_-55--OTIT-SY49-1-3-na-1
JURKAT	Rare RNA&Exome	EEF2_p.R287H	2020-10-31-kb-70min_FAIMS_3cv_-35_-45_-55--OTIT-SY49-1-3-na-1
JURKAT	Common RNA&Exome	HEATR1_p.H348R	2020-10-31-kb-70min_FAIMS_3cv_-35_-45_-55--OTIT-SY49-1-3-na-1
JURKAT	Common Exome only	NUBP1_p.P39A	2020-10-31-kb-70min_FAIMS_3cv_-35_-45_-55--OTIT-SY49-1-3-na-1
JURKAT	Rare RNA&Exome	COPS8_p.Y44H	2020-10-31-kb-70min_FAIMS_3cv_-35_-45_-55--OTIT-SY49-1-3-na-1
JURKAT	Common RNA&Exome	B3GLCT_p.E370K	2020-10-31-kb-70min_FAIMS_3cv_-35_-45_-55--OTIT-SY49-1-3-na-1
JURKAT	Rare RNA&Exome	PSMD4_p.R108C	2020-10-31-kb-70min_FAIMS_3cv_-35_-45_-55--OTIT-SY49-1-3-na-1
JURKAT	Rare RNA&Exome	ARHGEF2_p.T263M	2020-10-31-kb-70min_FAIMS_3cv_-35_-45_-55--OTIT-SY49-1-3-na-1
JURKAT	Common RNA&Exome	PPA2_p.K282N	2020-10-31-kb-70min_FAIMS_3cv_-35_-45_-55--OTIT-SY49-1-3-na-1
JURKAT	Common RNA&Exome	PPA2_p.K282N	2020-10-31-kb-70min_FAIMS_3cv_-35_-45_-55--OTIT-SY49-1-3-na-1
JURKAT	Rare RNA&Exome	DCAF12_p.T431M	2020-10-31-kb-70min_FAIMS_3cv_-35_-45_-55--OTIT-SY49-1-3-na-1
JURKAT	Common RNA&Exome	CNOT1_p.R623Q	2020-10-31-kb-70min_FAIMS_3cv_-35_-45_-55--OTIT-SY49-1-3-na-1
JURKAT	Rare RNA&Exome	GNB1_p.T243I	2020-10-31-kb-70min_FAIMS_3cv_-35_-45_-55--OTIT-SY49-1-3-na-1
JURKAT	Rare RNA&Exome	GNB1_p.T243I	2020-10-31-kb-70min_FAIMS_3cv_-35_-45_-55--OTIT-SY49-1-3-na-1
JURKAT	Rare Exome only	RBBP4_p.A294T	2020-10-31-kb-70min_FAIMS_3cv_-35_-45_-55--OTIT-SY49-1-3-na-1
JURKAT	Common RNA&Exome	UBASH3B_p.A68T	2020-10-31-kb-70min_FAIMS_3cv_-35_-45_-55--OTIT-SY49-1-3-na-1
JURKAT	Common RNA&Exome	MAP1S_p.C440Y	2020-10-31-kb-70min_FAIMS_3cv_-35_-45_-55--OTIT-SY49-1-3-na-1
JURKAT	Rare RNA&Exome	HDAC1_p.A256V	2020-10-31-kb-70min_FAIMS_3cv_-35_-45_-55--OTIT-SY49-1-3-na-1
JURKAT	Common RNA&Exome	DNTT_p.R112G	2020-10-31-kb-70min_FAIMS_3cv_-35_-45_-55--OTIT-SY49-1-3-na-1
JURKAT	Common RNA&Exome	LSS_p.L642V	2020-10-31-kb-70min_FAIMS_3cv_-35_-45_-55--OTIT-SY49-1-3-na-1
JURKAT	Common RNA&Exome	LIG4_p.T9I	2020-10-31-kb-70min_FAIMS_3cv_-35_-45_-55--OTIT-SY49-1-4-na-1
JURKAT	Common RNA&Exome	PARP2_p.R296Q	2020-10-31-kb-70min_FAIMS_3cv_-35_-45_-55--OTIT-SY49-1-4-na-1
JURKAT	Common Exome only	TMTC2_p.A194T	2020-10-31-kb-70min_FAIMS_3cv_-35_-45_-55--OTIT-SY49-1-4-na-1
JURKAT	Common Exome only	TMTC2_p.A194T	2020-10-31-kb-70min_FAIMS_3cv_-35_-45_-55--OTIT-SY49-1-4-na-1
JURKAT	Rare RNA&Exome	SDF2_p.R93Q	2020-10-31-kb-70min_FAIMS_3cv_-35_-45_-55--OTIT-SY49-1-4-na-1
JURKAT	Common RNA&Exome	GSTP1_p.I105V	2020-10-31-kb-70min_FAIMS_3cv_-35_-45_-55--OTIT-SY49-1-4-na-1
JURKAT	Common RNA&Exome	GCA_p.S80A	2020-10-31-kb-70min_FAIMS_3cv_-35_-45_-55--OTIT-SY49-1-4-na-1
JURKAT	Common RNA&Exome	GCA_p.S80A	2020-10-31-kb-70min_FAIMS_3cv_-35_-45_-55--OTIT-SY49-1-4-na-1
JURKAT	Rare Exome only	POTEF_p.G973D	2020-10-31-kb-70min_FAIMS_3cv_-35_-45_-55--OTIT-SY49-1-4-na-1
JURKAT	Rare Exome only	POTEF_p.G973D	2020-10-31-kb-70min_FAIMS_3cv_-35_-45_-55--OTIT-SY49-1-4-na-1
JURKAT	Rare Exome only	POTEF_p.G973D	2020-10-31-kb-70min_FAIMS_3cv_-35_-45_-55--OTIT-SY49-1-4-na-1
JURKAT	Rare Exome only	POTEE_p.G973D	2020-10-31-kb-70min_FAIMS_3cv_-35_-45_-55--OTIT-SY49-1-4-na-1
JURKAT	Rare Exome only	POTEE_p.G973D	2020-10-31-kb-70min_FAIMS_3cv_-35_-45_-55--OTIT-SY49-1-4-na-1
JURKAT	Rare Exome only	POTEE_p.G973D	2020-10-31-kb-70min_FAIMS_3cv_-35_-45_-55--OTIT-SY49-1-4-na-1
JURKAT	Common RNA&Exome	NOP14_p.Q716R	2020-10-31-kb-70min_FAIMS_3cv_-35_-45_-55--OTIT-SY49-1-4-na-1
JURKAT	Common Exome only	TBC1D4_p.A101V	2020-10-31-kb-70min_FAIMS_3cv_-35_-45_-55--OTIT-SY49-1-4-na-1
JURKAT	Common RNA&Exome	C12orf10_p.T349I	2020-10-31-kb-70min_FAIMS_3cv_-35_-45_-55--OTIT-SY49-1-4-na-1
JURKAT	Common RNA&Exome	C12orf10_p.H353R	2020-10-31-kb-70min_FAIMS_3cv_-35_-45_-55--OTIT-SY49-1-4-na-1
JURKAT	Rare RNA&Exome	PRMT1_p.A106T	2020-10-31-kb-70min_FAIMS_3cv_-35_-45_-55--OTIT-SY49-1-4-na-1
JURKAT	Common RNA&Exome	MUT_p.R532H	2020-10-31-kb-70min_FAIMS_3cv_-35_-45_-55--OTIT-SY49-1-4-na-1
JURKAT	Common RNA&Exome	MUT_p.R532H	2020-10-31-kb-70min_FAIMS_3cv_-35_-45_-55--OTIT-SY49-1-4-na-1
JURKAT	Rare RNA&Exome	ABCF1_p.A735T	2020-10-31-kb-70min_FAIMS_3cv_-35_-45_-55--OTIT-SY49-1-4-na-1
JURKAT	Common RNA&Exome	PFAS_p.P367L	2020-10-31-kb-70min_FAIMS_3cv_-35_-45_-55--OTIT-SY49-1-4-na-1
JURKAT	Common RNA&Exome	HIBCH_p.T46A	2020-10-31-kb-70min_FAIMS_3cv_-35_-45_-55--OTIT-SY49-1-4-na-1
JURKAT	Common RNA&Exome	DPP3_p.Q145H	2020-10-31-kb-70min_FAIMS_3cv_-35_-45_-55--OTIT-SY49-1-4-na-1
JURKAT	Rare RNA&Exome	SNRNP200_p.R840C	2020-10-31-kb-70min_FAIMS_3cv_-35_-45_-55--OTIT-SY49-1-4-na-1
JURKAT	Rare RNA&Exome	TXNL1_p.I73V	2020-10-31-kb-70min_FAIMS_3cv_-35_-45_-55--OTIT-SY49-1-4-na-1
JURKAT	Rare RNA&Exome	FDPS_p.C333Y	2020-10-31-kb-70min_FAIMS_3cv_-35_-45_-55--OTIT-SY49-1-4-na-1
JURKAT	Rare RNA&Exome	CHCHD3_p.R195H	2020-10-31-kb-70min_FAIMS_3cv_-35_-45_-55--OTIT-SY49-1-4-na-1
JURKAT	Rare Exome only	MSN_p.R180C	2020-10-31-kb-70min_FAIMS_3cv_-35_-45_-55--OTIT-SY49-1-4-na-1
JURKAT	Rare RNA&Exome	SBNO1_p.A1372V	2020-10-31-kb-70min_FAIMS_3cv_-35_-45_-55--OTIT-SY49-1-4-na-1
JURKAT	Common RNA&Exome	HIBCH_p.T46A	2020-10-31-kb-70min_FAIMS_3cv_-35_-45_-55--OTIT-SY49-1-4-na-1
JURKAT	Common RNA&Exome	TBC1D4_p.V1275A	2020-10-31-kb-70min_FAIMS_3cv_-35_-45_-55--OTIT-SY49-1-4-na-1
JURKAT	Rare RNA&Exome	EEF2_p.R287H	2020-10-31-kb-70min_FAIMS_3cv_-35_-45_-55--OTIT-SY49-1-4-na-1
JURKAT	Rare RNA&Exome	ATG4B_p.L354Q	2020-10-31-kb-70min_FAIMS_3cv_-35_-45_-55--OTIT-SY49-1-4-na-1
JURKAT	Common Exome only	NUBP1_p.P39A	2020-10-31-kb-70min_FAIMS_3cv_-35_-45_-55--OTIT-SY49-1-4-na-1
JURKAT	Rare RNA&Exome	COPS8_p.Y44H	2020-10-31-kb-70min_FAIMS_3cv_-35_-45_-55--OTIT-SY49-1-4-na-1
JURKAT	Rare RNA&Exome	EEF2_p.R287H	2020-10-31-kb-70min_FAIMS_3cv_-35_-45_-55--OTIT-SY49-1-4-na-1
JURKAT	Rare RNA&Exome	PSMD4_p.R108C	2020-10-31-kb-70min_FAIMS_3cv_-35_-45_-55--OTIT-SY49-1-4-na-1
JURKAT	Rare Exome only	COPS3_p.C146Y	2020-10-31-kb-70min_FAIMS_3cv_-35_-45_-55--OTIT-SY49-1-4-na-1
JURKAT	Common RNA&Exome	PPA2_p.K282N	2020-10-31-kb-70min_FAIMS_3cv_-35_-45_-55--OTIT-SY49-1-4-na-1
JURKAT	Common RNA&Exome	PPA2_p.K282N	2020-10-31-kb-70min_FAIMS_3cv_-35_-45_-55--OTIT-SY49-1-4-na-1
JURKAT	Common RNA&Exome	CISD3_p.R79C	2020-10-31-kb-70min_FAIMS_3cv_-35_-45_-55--OTIT-SY49-1-4-na-1
JURKAT	Common RNA&Exome	CISD3_p.R79C	2020-10-31-kb-70min_FAIMS_3cv_-35_-45_-55--OTIT-SY49-1-4-na-1
JURKAT	Rare RNA&Exome	GNB1_p.T243I	2020-10-31-kb-70min_FAIMS_3cv_-35_-45_-55--OTIT-SY49-1-4-na-1
JURKAT	Rare RNA&Exome	GNB1_p.T243I	2020-10-31-kb-70min_FAIMS_3cv_-35_-45_-55--OTIT-SY49-1-4-na-1
JURKAT	Common RNA&Exome	ERAP1_p.Q730E	2020-10-31-kb-70min_FAIMS_3cv_-35_-45_-55--OTIT-SY49-1-4-na-1
JURKAT	Common RNA&Exome	ERAP1_p.Q730E	2020-10-31-kb-70min_FAIMS_3cv_-35_-45_-55--OTIT-SY49-1-4-na-1
JURKAT	Rare Exome only	RBBP4_p.A294T	2020-10-31-kb-70min_FAIMS_3cv_-35_-45_-55--OTIT-SY49-1-4-na-1
JURKAT	Rare RNA&Exome	HDAC1_p.A256V	2020-10-31-kb-70min_FAIMS_3cv_-35_-45_-55--OTIT-SY49-1-4-na-1
JURKAT	Common RNA&Exome	UAP1L1_p.A319V	2020-10-31-kb-70min_FAIMS_3cv_-35_-45_-55--OTIT-SY49-1-4-na-1
JURKAT	Common RNA&Exome	VPS13C_p.S2913N	2020-10-31-kb-70min_FAIMS_3cv_-35_-45_-55--OTIT-SY49-1-4-na-1
MEWO	Rare RNA&Exome	KIF15_p.S866F	2020-09-06-KB-70min_FAIMS_3cv_-35_-45_-60_OTIT_HD-7
MEWO	Common RNA&Exome	RTN3_p.A6E	2020-09-06-KB-70min_FAIMS_3cv_-35_-45_-60_OTIT_HD-7
MEWO	Common RNA&Exome	TOLLIP_p.R130C	2020-09-06-KB-70min_FAIMS_3cv_-35_-45_-60_OTIT_HD-7
MEWO	Rare RNA&Exome	PES1_p.T264S	2020-09-06-KB-70min_FAIMS_3cv_-35_-45_-60_OTIT_HD-7
MEWO	Common RNA&Exome	FMN1_p.E667K	2020-09-06-KB-70min_FAIMS_3cv_-35_-45_-60_OTIT_HD-7
MEWO	Rare RNA&Exome	BCAR1_p.H814Y	2020-09-06-KB-70min_FAIMS_3cv_-35_-45_-60_OTIT_HD-7
MEWO	Common RNA&Exome	PPP2R5C_p.A515P	2020-09-06-KB-70min_FAIMS_3cv_-35_-45_-60_OTIT_HD-7
MEWO	Rare Exome only	HLA-B_p.Y91C	2020-09-06-KB-70min_FAIMS_3cv_-35_-45_-60_OTIT_HD-7
MEWO	Common RNA&Exome	GPATCH1_p.L476P	2020-09-06-KB-70min_FAIMS_3cv_-35_-45_-60_OTIT_HD-7
MEWO	Rare RNA&Exome	NPEPL1_p.L513V	2020-09-06-KB-70min_FAIMS_3cv_-35_-45_-60_OTIT_HD-7
MEWO	Rare RNA&Exome	NPEPL1_p.L513V	2020-09-06-KB-70min_FAIMS_3cv_-35_-45_-60_OTIT_HD-7
MEWO	Rare RNA&Exome	GFPT1_p.P13L	2020-09-06-KB-70min_FAIMS_3cv_-35_-45_-60_OTIT_HD-7
MEWO	Common RNA&Exome	ME2_p.G450E	2020-09-06-KB-70min_FAIMS_3cv_-35_-45_-60_OTIT_HD-7
MEWO	Common RNA&Exome	PPT1_p.I134T	2020-09-06-KB-70min_FAIMS_3cv_-35_-45_-60_OTIT_HD-7
MEWO	Common RNA&Exome	ACOX1_p.R210C	2020-09-06-KB-70min_FAIMS_3cv_-35_-45_-60_OTIT_HD-7
MEWO	Common RNA&Exome	ACOX1_p.R210C	2020-09-06-KB-70min_FAIMS_3cv_-35_-45_-60_OTIT_HD-7
MEWO	Common RNA&Exome	MDN1_p.S1559N	2020-09-06-KB-70min_FAIMS_3cv_-35_-45_-60_OTIT_HD-7
MEWO	Rare RNA&Exome	FAM83H_p.P549S	2020-09-06-KB-70min_FAIMS_3cv_-35_-45_-60_OTIT_HD-7
MEWO	Common RNA&Exome	MOCOS_p.S184G	2020-09-06-KB-70min_FAIMS_3cv_-35_-45_-60_OTIT_HD-7
MEWO	Common RNA&Exome	MOCOS_p.S184G	2020-09-06-KB-70min_FAIMS_3cv_-35_-45_-60_OTIT_HD-7
MEWO	Common RNA&Exome	C12orf10_p.T349I	2020-09-06-KB-70min_FAIMS_3cv_-35_-45_-60_OTIT_HD-7
MEWO	Common RNA&Exome	C12orf10_p.H353R	2020-09-06-KB-70min_FAIMS_3cv_-35_-45_-60_OTIT_HD-7
MEWO	Rare RNA&Exome	PHF3_p.P1776S	2020-09-06-KB-70min_FAIMS_3cv_-35_-45_-60_OTIT_HD-7
MEWO	Common RNA&Exome	SYNE2_p.M1969T	2020-09-06-KB-70min_FAIMS_3cv_-35_-45_-60_OTIT_HD-7
MEWO	Common RNA&Exome	DHTKD1_p.I607M	2020-09-06-KB-70min_FAIMS_3cv_-35_-45_-60_OTIT_HD-7
MEWO	Rare RNA&Exome	PSMD14_p.L291P	2020-09-06-KB-70min_FAIMS_3cv_-35_-45_-60_OTIT_HD-7
MEWO	Common RNA&Exome	MMS19_p.G790D	2020-09-06-KB-70min_FAIMS_3cv_-35_-45_-60_OTIT_HD-7
MEWO	Common RNA&Exome	PNP_p.G51S	2020-09-06-KB-70min_FAIMS_3cv_-35_-45_-60_OTIT_HD-7
MEWO	Common RNA&Exome	LPCAT2_p.M163I	2020-09-06-KB-70min_FAIMS_3cv_-35_-45_-60_OTIT_HD-7
MEWO	Common RNA&Exome	MRPL30_p.A130T	2020-09-06-KB-70min_FAIMS_3cv_-35_-45_-60_OTIT_HD-7
MEWO	Rare RNA&Exome	KTN1_p.T293I	2020-09-06-KB-70min_FAIMS_3cv_-35_-45_-60_OTIT_HD-7
MEWO	Common Exome only	R3HCC1_p.L363R	2020-09-06-KB-70min_FAIMS_3cv_-35_-45_-60_OTIT_HD-7
MEWO	Rare RNA&Exome	PYGB_p.N441S	2020-09-06-KB-70min_FAIMS_3cv_-35_-45_-60_OTIT_HD-7
MEWO	Rare RNA only	AHNAK_p.G1938K	2020-09-06-KB-70min_FAIMS_3cv_-35_-45_-60_OTIT_HD-7
MEWO	Common Exome only	HLA-A_p.T345S	2020-09-06-KB-70min_FAIMS_3cv_-35_-45_-60_OTIT_HD-7
MEWO	Rare RNA&Exome	SVIL_p.P1235A	2020-09-06-KB-70min_FAIMS_3cv_-35_-45_-60_OTIT_HD-7
MEWO	Common RNA&Exome	USP34_p.M661T	2020-09-06-KB-70min_FAIMS_3cv_-35_-45_-60_OTIT_HD-7
MEWO	Rare RNA&Exome	ATG4B_p.L354Q	2020-09-06-KB-70min_FAIMS_3cv_-35_-45_-60_OTIT_HD-7
MEWO	Common RNA&Exome	PIK3CD_p.S312C	2020-09-06-KB-70min_FAIMS_3cv_-35_-45_-60_OTIT_HD-7
MEWO	Common RNA&Exome	HEATR1_p.H348R	2020-09-06-KB-70min_FAIMS_3cv_-35_-45_-60_OTIT_HD-7
MEWO	Common RNA&Exome	NOP56_p.M475T	2020-09-06-KB-70min_FAIMS_3cv_-35_-45_-60_OTIT_HD-7
MEWO	Common RNA&Exome	NOP56_p.M475T	2020-09-06-KB-70min_FAIMS_3cv_-35_-45_-60_OTIT_HD-7
MEWO	Rare RNA&Exome	DCT_p.G57D	2020-09-06-KB-70min_FAIMS_3cv_-35_-45_-60_OTIT_HD-7
MEWO	Rare RNA&Exome	DCT_p.G57D	2020-09-06-KB-70min_FAIMS_3cv_-35_-45_-60_OTIT_HD-7
MEWO	Common RNA&Exome	GOLGB1_p.P1249S	2020-09-06-KB-70min_FAIMS_3cv_-35_-45_-60_OTIT_HD-7
MEWO	Common RNA&Exome	GGA2_p.A424P	2020-09-06-KB-70min_FAIMS_3cv_-35_-45_-60_OTIT_HD-7
MEWO	Rare Exome only	OPN5_p.P88L	2020-09-06-KB-70min_FAIMS_3cv_-35_-45_-60_OTIT_HD-7
MEWO	Rare Exome only	OPN5_p.P88L	2020-09-06-KB-70min_FAIMS_3cv_-35_-45_-60_OTIT_HD-7
MEWO	Rare Exome only	OPN5_p.P88L	2020-09-06-KB-70min_FAIMS_3cv_-35_-45_-60_OTIT_HD-7
MEWO	Rare Exome only	OPN5_p.P88L	2020-09-06-KB-70min_FAIMS_3cv_-35_-45_-60_OTIT_HD-7
MEWO	Common RNA&Exome	MAST2_p.R795C	2020-09-06-KB-70min_FAIMS_3cv_-35_-45_-60_OTIT_HD-7
MEWO	Rare RNA&Exome	PSMD14_p.L291P	2020-09-06-KB-70min_FAIMS_3cv_-35_-45_-60_OTIT_HD-7
MEWO	Common RNA&Exome	GGA2_p.A424P	2020-09-06-KB-70min_FAIMS_3cv_-35_-45_-60_OTIT_HD-7
MEWO	Common RNA&Exome	R3HCC1L_p.H656R	2020-09-06-KB-70min_FAIMS_3cv_-35_-45_-60_OTIT_HD-7
MEWO	Rare RNA&Exome	ZNF609_p.P190S	2020-09-06-KB-70min_FAIMS_3cv_-35_-45_-60_OTIT_HD-7
MEWO	Rare RNA&Exome	PLEKHA2_p.S324L	2020-09-06-KB-70min_FAIMS_3cv_-35_-45_-60_OTIT_HD-7
MEWO	Common RNA&Exome	DIDO1_p.R726C	2020-09-06-KB-70min_FAIMS_3cv_-35_-45_-60_OTIT_HD-7
MEWO	Rare Exome only	PRAMEF11_p.E420K	2020-09-06-KB-70min_FAIMS_3cv_-35_-45_-60_OTIT_HD-7
MEWO	Rare Exome only	PRAMEF11_p.E420K	2020-09-06-KB-70min_FAIMS_3cv_-35_-45_-60_OTIT_HD-7
MEWO	Rare Exome only	PRAMEF11_p.E420K	2020-09-06-KB-70min_FAIMS_3cv_-35_-45_-60_OTIT_HD-7
MEWO	Rare Exome only	PRAMEF11_p.E420K	2020-09-06-KB-70min_FAIMS_3cv_-35_-45_-60_OTIT_HD-7
MEWO	Common RNA&Exome	DDX17_p.P283L	2020-09-06-KB-70min_FAIMS_3cv_-35_-45_-60_OTIT_HD-7
MEWO	Rare RNA&Exome	MLH1_p.R385C	2020-09-06-KB-70min_FAIMS_3cv_-35_-45_-60_OTIT_HD-7
MEWO	Common RNA&Exome	DIDO1_p.R726C	2020-09-06-KB-70min_FAIMS_3cv_-35_-45_-60_OTIT_HD-7
MEWO	Common RNA&Exome	ASNS_p.V210E	2020-09-06-KB-70min_FAIMS_3cv_-35_-45_-60_OTIT_HD-7
MEWO	Common RNA&Exome	RTN3_p.A6E	2020-11-10-kb-70min_FAIMS_100micron_3cv_-35_-45_-55--OTIT_HD-4
MEWO	Common RNA&Exome	TOLLIP_p.R130C	2020-11-10-kb-70min_FAIMS_100micron_3cv_-35_-45_-55--OTIT_HD-4
MEWO	Rare RNA&Exome	GFPT1_p.P13L	2020-11-10-kb-70min_FAIMS_100micron_3cv_-35_-45_-55--OTIT_HD-4
MEWO	Common RNA&Exome	PPT1_p.I134T	2020-11-10-kb-70min_FAIMS_100micron_3cv_-35_-45_-55--OTIT_HD-4
MEWO	Common RNA&Exome	ACOX1_p.R210C	2020-11-10-kb-70min_FAIMS_100micron_3cv_-35_-45_-55--OTIT_HD-4
MEWO	Common RNA&Exome	ACOX1_p.R210C	2020-11-10-kb-70min_FAIMS_100micron_3cv_-35_-45_-55--OTIT_HD-4
MEWO	Common RNA&Exome	PARP4_p.I1564T	2020-11-10-kb-70min_FAIMS_100micron_3cv_-35_-45_-55--OTIT_HD-4
MEWO	Common Exome only	ECM1_p.T130M	2020-11-10-kb-70min_FAIMS_100micron_3cv_-35_-45_-55--OTIT_HD-4
MEWO	Rare RNA&Exome	TRAPPC8_p.L137S	2020-11-10-kb-70min_FAIMS_100micron_3cv_-35_-45_-55--OTIT_HD-4
MEWO	Common RNA&Exome	MDN1_p.A4044S	2020-11-10-kb-70min_FAIMS_100micron_3cv_-35_-45_-55--OTIT_HD-4
MEWO	Common RNA&Exome	HIBCH_p.T46A	2020-11-10-kb-70min_FAIMS_100micron_3cv_-35_-45_-55--OTIT_HD-4
MEWO	Common RNA&Exome	DHTKD1_p.I607M	2020-11-10-kb-70min_FAIMS_100micron_3cv_-35_-45_-55--OTIT_HD-4
MEWO	Common RNA&Exome	MMS19_p.G790D	2020-11-10-kb-70min_FAIMS_100micron_3cv_-35_-45_-55--OTIT_HD-4
MEWO	Common RNA&Exome	PNP_p.G51S	2020-11-10-kb-70min_FAIMS_100micron_3cv_-35_-45_-55--OTIT_HD-4
MEWO	Rare RNA&Exome	KTN1_p.T293I	2020-11-10-kb-70min_FAIMS_100micron_3cv_-35_-45_-55--OTIT_HD-4
MEWO	Rare RNA&Exome	PYGB_p.N441S	2020-11-10-kb-70min_FAIMS_100micron_3cv_-35_-45_-55--OTIT_HD-4
MEWO	Common Exome only	HLA-A_p.T345S	2020-11-10-kb-70min_FAIMS_100micron_3cv_-35_-45_-55--OTIT_HD-4
MEWO	Rare RNA&Exome	SVIL_p.P1235A	2020-11-10-kb-70min_FAIMS_100micron_3cv_-35_-45_-55--OTIT_HD-4
MEWO	Rare RNA&Exome	NEK7_p.P259S	2020-11-10-kb-70min_FAIMS_100micron_3cv_-35_-45_-55--OTIT_HD-4
MEWO	Rare RNA&Exome	ATG4B_p.L354Q	2020-11-10-kb-70min_FAIMS_100micron_3cv_-35_-45_-55--OTIT_HD-4
MEWO	Common RNA&Exome	PIK3CD_p.S312C	2020-11-10-kb-70min_FAIMS_100micron_3cv_-35_-45_-55--OTIT_HD-4
MEWO	Common RNA&Exome	HEATR1_p.H348R	2020-11-10-kb-70min_FAIMS_100micron_3cv_-35_-45_-55--OTIT_HD-4
MEWO	Common RNA&Exome	MRPL30_p.A130T	2020-11-10-kb-70min_FAIMS_100micron_3cv_-35_-45_-55--OTIT_HD-4
MEWO	Common RNA&Exome	GOLGB1_p.P1249S	2020-11-10-kb-70min_FAIMS_100micron_3cv_-35_-45_-55--OTIT_HD-4
MEWO	Common RNA&Exome	FTSJ3_p.S424C	2020-11-10-kb-70min_FAIMS_100micron_3cv_-35_-45_-55--OTIT_HD-4
MEWO	Common RNA&Exome	SGO2_p.G9D	2020-11-10-kb-70min_FAIMS_100micron_3cv_-35_-45_-55--OTIT_HD-4
MEWO	Common Exome only	CEP170_p.G213S	2020-11-10-kb-70min_FAIMS_100micron_3cv_-35_-45_-55--OTIT_HD-4
MEWO	Common RNA&Exome	TRAK2_p.V142I	2020-11-10-kb-70min_FAIMS_100micron_3cv_-35_-45_-55--OTIT_HD-4
MEWO	Common RNA&Exome	GGA2_p.A424P	2020-11-10-kb-70min_FAIMS_100micron_3cv_-35_-45_-55--OTIT_HD-4
MEWO	Common RNA&Exome	PJA2_p.Q297R	2020-11-10-kb-70min_FAIMS_100micron_3cv_-35_-45_-55--OTIT_HD-4
MEWO	Common RNA&Exome	PJA2_p.Q297R	2020-11-10-kb-70min_FAIMS_100micron_3cv_-35_-45_-55--OTIT_HD-4
MEWO	Common RNA&Exome	R3HCC1L_p.H656R	2020-11-10-kb-70min_FAIMS_100micron_3cv_-35_-45_-55--OTIT_HD-4
MEWO	Common RNA&Exome	DDX17_p.P283L	2020-11-10-kb-70min_FAIMS_100micron_3cv_-35_-45_-55--OTIT_HD-4
MEWO	Rare RNA&Exome	MLH1_p.R385C	2020-11-10-kb-70min_FAIMS_100micron_3cv_-35_-45_-55--OTIT_HD-4
MEWO	Common RNA&Exome	KIF20B_p.E490D	2020-11-10-kb-70min_FAIMS_100micron_3cv_-35_-45_-55--OTIT_HD-4
MEWO	Common RNA&Exome	XPO5_p.S241N	2020-11-10-kb-70min_FAIMS_100micron_3cv_-35_-45_-55--OTIT_HD-4
MEWO	Common RNA&Exome	SYNE2_p.M1969T	2020-11-10-kb-70min_FAIMS_100micron_3cv_-35_-45_-55--OTIT_HD-4
MIA-PACA-2	Common RNA&Exome	KIF15_p.Q871E	2022-09-12-KB-FAIMS-HD-1
MIA-PACA-2	Common RNA&Exome	GEMIN4_p.R1033C	2022-09-12-KB-FAIMS-HD-1
MIA-PACA-2	Rare Exome only	HLA-B_p.Y91C	2022-09-12-KB-FAIMS-HD-1
MIA-PACA-2	Rare RNA&Exome	LMNA_p.G523R	2022-09-12-KB-FAIMS-HD-1
MIA-PACA-2	Common RNA&Exome	TSPYL1_p.V163I	2022-09-12-KB-FAIMS-HD-1
MIA-PACA-2	Rare Exome only	POTEF_p.G973D	2022-09-12-KB-FAIMS-HD-1
MIA-PACA-2	Rare Exome only	POTEF_p.G973D	2022-09-12-KB-FAIMS-HD-1
MIA-PACA-2	Rare Exome only	POTEF_p.G973D	2022-09-12-KB-FAIMS-HD-1
MIA-PACA-2	Rare Exome only	POTEE_p.G973D	2022-09-12-KB-FAIMS-HD-1
MIA-PACA-2	Rare Exome only	POTEE_p.G973D	2022-09-12-KB-FAIMS-HD-1
MIA-PACA-2	Rare Exome only	POTEE_p.G973D	2022-09-12-KB-FAIMS-HD-1
MIA-PACA-2	Rare Exome only	POTEF_p.G973D	2022-09-12-KB-FAIMS-HD-1
MIA-PACA-2	Rare Exome only	POTEF_p.G973D	2022-09-12-KB-FAIMS-HD-1
MIA-PACA-2	Rare Exome only	POTEF_p.G973D	2022-09-12-KB-FAIMS-HD-1
MIA-PACA-2	Rare Exome only	POTEE_p.G973D	2022-09-12-KB-FAIMS-HD-1
MIA-PACA-2	Rare Exome only	POTEE_p.G973D	2022-09-12-KB-FAIMS-HD-1
MIA-PACA-2	Rare Exome only	POTEE_p.G973D	2022-09-12-KB-FAIMS-HD-1
MIA-PACA-2	Common RNA&Exome	MARC1_p.T165A	2022-09-12-KB-FAIMS-HD-1
MIA-PACA-2	Common RNA&Exome	PRDX3_p.G173C	2022-09-12-KB-FAIMS-HD-1
MIA-PACA-2	Common RNA&Exome	PELO_p.L221M	2022-09-12-KB-FAIMS-HD-1
MIA-PACA-2	Rare Exome only	POTEF_p.G973D	2022-09-12-KB-FAIMS-HD-1
MIA-PACA-2	Rare Exome only	POTEF_p.G973D	2022-09-12-KB-FAIMS-HD-1
MIA-PACA-2	Rare Exome only	POTEF_p.G973D	2022-09-12-KB-FAIMS-HD-1
MIA-PACA-2	Rare Exome only	POTEE_p.G973D	2022-09-12-KB-FAIMS-HD-1
MIA-PACA-2	Rare Exome only	POTEE_p.G973D	2022-09-12-KB-FAIMS-HD-1
MIA-PACA-2	Rare Exome only	POTEE_p.G973D	2022-09-12-KB-FAIMS-HD-1
MIA-PACA-2	Rare Exome only	POTEF_p.G973D	2022-09-12-KB-FAIMS-HD-1
MIA-PACA-2	Rare Exome only	POTEF_p.G973D	2022-09-12-KB-FAIMS-HD-1
MIA-PACA-2	Rare Exome only	POTEF_p.G973D	2022-09-12-KB-FAIMS-HD-1
MIA-PACA-2	Rare Exome only	POTEE_p.G973D	2022-09-12-KB-FAIMS-HD-1
MIA-PACA-2	Rare Exome only	POTEE_p.G973D	2022-09-12-KB-FAIMS-HD-1
MIA-PACA-2	Rare Exome only	POTEE_p.G973D	2022-09-12-KB-FAIMS-HD-1
MIA-PACA-2	Common RNA&Exome	HIBCH_p.T46A	2022-09-12-KB-FAIMS-HD-1
MIA-PACA-2	Common RNA&Exome	ARPC1A_p.V283I	2022-09-12-KB-FAIMS-HD-1
MIA-PACA-2	Common RNA&Exome	DHTKD1_p.I607M	2022-09-12-KB-FAIMS-HD-1
MIA-PACA-2	Common RNA&Exome	WDR18_p.A172T	2022-09-12-KB-FAIMS-HD-1
MIA-PACA-2	Common RNA&Exome	POLR1B_p.S295L	2022-09-12-KB-FAIMS-HD-1
MIA-PACA-2	Common RNA&Exome	HIBCH_p.T46A	2022-09-12-KB-FAIMS-HD-1
MIA-PACA-2	Common Exome only	HLA-A_p.T345S	2022-09-12-KB-FAIMS-HD-1
MIA-PACA-2	Common RNA&Exome	DHX37_p.R1081Q	2022-09-12-KB-FAIMS-HD-1
MIA-PACA-2	Common RNA&Exome	CD2BP2_p.G231D	2022-09-12-KB-FAIMS-HD-1
MIA-PACA-2	Common RNA&Exome	HSD17B4_p.W511R	2022-09-12-KB-FAIMS-HD-1
MIA-PACA-2	Rare RNA&Exome	KRAS_p.G12C	2022-09-12-KB-FAIMS-HD-1
MIA-PACA-2	Common RNA&Exome	MKI67_p.T1247I	2022-09-12-KB-FAIMS-HD-1
MIA-PACA-2	Common RNA&Exome	KIF20B_p.E490D	2022-09-12-KB-FAIMS-HD-1
MIA-PACA-2	Common RNA&Exome	PPIC_p.N190S	2022-09-12-KB-FAIMS-HD-1
MIA-PACA-2	Common RNA&Exome	SYNE2_p.M1969T	2022-09-12-KB-FAIMS-HD-1
MIA-PACA-2	Common RNA&Exome	CPOX_p.V294I	2022-09-12-KB-FAIMS-HD-1
MIA-PACA-2	Common RNA&Exome	MRPS21_p.C50R	2022-09-12-KB-FAIMS-HD-1
MIA-PACA-2	Common RNA&Exome	GEMIN4_p.R1033C	2022-09-12-KB-FAIMS-HD-2
MIA-PACA-2	Rare Exome only	HLA-B_p.Y91C	2022-09-12-KB-FAIMS-HD-2
MIA-PACA-2	Rare RNA&Exome	LMNA_p.G523R	2022-09-12-KB-FAIMS-HD-2
MIA-PACA-2	Common RNA&Exome	TSPYL1_p.V163I	2022-09-12-KB-FAIMS-HD-2
MIA-PACA-2	Rare Exome only	POTEF_p.G973D	2022-09-12-KB-FAIMS-HD-2
MIA-PACA-2	Rare Exome only	POTEF_p.G973D	2022-09-12-KB-FAIMS-HD-2
MIA-PACA-2	Rare Exome only	POTEF_p.G973D	2022-09-12-KB-FAIMS-HD-2
MIA-PACA-2	Rare Exome only	POTEE_p.G973D	2022-09-12-KB-FAIMS-HD-2
MIA-PACA-2	Rare Exome only	POTEE_p.G973D	2022-09-12-KB-FAIMS-HD-2
MIA-PACA-2	Rare Exome only	POTEE_p.G973D	2022-09-12-KB-FAIMS-HD-2
MIA-PACA-2	Common RNA&Exome	PRDX3_p.G173C	2022-09-12-KB-FAIMS-HD-2
MIA-PACA-2	Common RNA&Exome	PRKCA_p.V568I	2022-09-12-KB-FAIMS-HD-2
MIA-PACA-2	Common RNA&Exome	PELO_p.L221M	2022-09-12-KB-FAIMS-HD-2
MIA-PACA-2	Rare Exome only	POTEF_p.G973D	2022-09-12-KB-FAIMS-HD-2
MIA-PACA-2	Rare Exome only	POTEF_p.G973D	2022-09-12-KB-FAIMS-HD-2
MIA-PACA-2	Rare Exome only	POTEF_p.G973D	2022-09-12-KB-FAIMS-HD-2
MIA-PACA-2	Rare Exome only	POTEE_p.G973D	2022-09-12-KB-FAIMS-HD-2
MIA-PACA-2	Rare Exome only	POTEE_p.G973D	2022-09-12-KB-FAIMS-HD-2
MIA-PACA-2	Rare Exome only	POTEE_p.G973D	2022-09-12-KB-FAIMS-HD-2
MIA-PACA-2	Rare Exome only	POTEF_p.G973D	2022-09-12-KB-FAIMS-HD-2
MIA-PACA-2	Rare Exome only	POTEF_p.G973D	2022-09-12-KB-FAIMS-HD-2
MIA-PACA-2	Rare Exome only	POTEF_p.G973D	2022-09-12-KB-FAIMS-HD-2
MIA-PACA-2	Rare Exome only	POTEE_p.G973D	2022-09-12-KB-FAIMS-HD-2
MIA-PACA-2	Rare Exome only	POTEE_p.G973D	2022-09-12-KB-FAIMS-HD-2
MIA-PACA-2	Rare Exome only	POTEE_p.G973D	2022-09-12-KB-FAIMS-HD-2
MIA-PACA-2	Common RNA&Exome	HIBCH_p.T46A	2022-09-12-KB-FAIMS-HD-2
MIA-PACA-2	Common RNA&Exome	ARPC1A_p.V283I	2022-09-12-KB-FAIMS-HD-2
MIA-PACA-2	Common RNA&Exome	GCAT_p.R39C	2022-09-12-KB-FAIMS-HD-2
MIA-PACA-2	Common RNA&Exome	SYNE2_p.M1969T	2022-09-12-KB-FAIMS-HD-2
MIA-PACA-2	Common RNA&Exome	DHTKD1_p.I607M	2022-09-12-KB-FAIMS-HD-2
MIA-PACA-2	Common RNA&Exome	WDR18_p.A172T	2022-09-12-KB-FAIMS-HD-2
MIA-PACA-2	Common RNA&Exome	POLR1B_p.S295L	2022-09-12-KB-FAIMS-HD-2
MIA-PACA-2	Common RNA&Exome	HIBCH_p.T46A	2022-09-12-KB-FAIMS-HD-2
MIA-PACA-2	Common Exome only	HLA-A_p.T345S	2022-09-12-KB-FAIMS-HD-2
MIA-PACA-2	Common RNA&Exome	DHX37_p.R1081Q	2022-09-12-KB-FAIMS-HD-2
MIA-PACA-2	Common Exome only	POTEI_p.Y918F	2022-09-12-KB-FAIMS-HD-2
MIA-PACA-2	Common RNA only	TRAP1_p.S259L	2022-09-12-KB-FAIMS-HD-2
MIA-PACA-2	Common RNA&Exome	CD2BP2_p.G231D	2022-09-12-KB-FAIMS-HD-2
MIA-PACA-2	Common RNA&Exome	HSD17B4_p.W511R	2022-09-12-KB-FAIMS-HD-2
MIA-PACA-2	Rare RNA&Exome	KRAS_p.G12C	2022-09-12-KB-FAIMS-HD-2
MIA-PACA-2	Common RNA only	TTLL12_p.R9C	2022-09-12-KB-FAIMS-HD-2
MIA-PACA-2	Common RNA&Exome	MKI67_p.T1247I	2022-09-12-KB-FAIMS-HD-2
MIA-PACA-2	Common RNA&Exome	KIF20B_p.E490D	2022-09-12-KB-FAIMS-HD-2
MIA-PACA-2	Common RNA&Exome	PPIC_p.N190S	2022-09-12-KB-FAIMS-HD-2
MIA-PACA-2	Common RNA&Exome	CPOX_p.V294I	2022-09-12-KB-FAIMS-HD-2
MIA-PACA-2	Common RNA&Exome	MRPS21_p.C50R	2022-09-12-KB-FAIMS-HD-2
MOLT-4	Rare RNA&Exome	DNMT1_p.V1344A	2020-10-31-kb-70min_FAIMS_3cv_-35_-45_-55--OTIT-SY49-1-5-na-1
MOLT-4	Rare RNA&Exome	EIF5A_p.R26H	2020-10-31-kb-70min_FAIMS_3cv_-35_-45_-55--OTIT-SY49-1-5-na-1
MOLT-4	Rare RNA&Exome	DNAJC7_p.R191H	2020-10-31-kb-70min_FAIMS_3cv_-35_-45_-55--OTIT-SY49-1-5-na-1
MOLT-4	Rare RNA only	PECAM1_p.S563N	2020-10-31-kb-70min_FAIMS_3cv_-35_-45_-55--OTIT-SY49-1-5-na-1
MOLT-4	Common RNA&Exome	USP5_p.D544N	2020-10-31-kb-70min_FAIMS_3cv_-35_-45_-55--OTIT-SY49-1-5-na-1
MOLT-4	Common Exome only	GSTP1_p.A114V	2020-10-31-kb-70min_FAIMS_3cv_-35_-45_-55--OTIT-SY49-1-5-na-1
MOLT-4	Common RNA&Exome	GSTP1_p.I105V	2020-10-31-kb-70min_FAIMS_3cv_-35_-45_-55--OTIT-SY49-1-5-na-1
MOLT-4	Common RNA&Exome	ME2_p.G450E	2020-10-31-kb-70min_FAIMS_3cv_-35_-45_-55--OTIT-SY49-1-5-na-1
MOLT-4	Rare RNA&Exome	ACTB_p.E259A	2020-10-31-kb-70min_FAIMS_3cv_-35_-45_-55--OTIT-SY49-1-5-na-1
MOLT-4	Rare RNA&Exome	ACTB_p.E259A	2020-10-31-kb-70min_FAIMS_3cv_-35_-45_-55--OTIT-SY49-1-5-na-1
MOLT-4	Common RNA&Exome	FASN_p.P636Q	2020-10-31-kb-70min_FAIMS_3cv_-35_-45_-55--OTIT-SY49-1-5-na-1
MOLT-4	Common RNA&Exome	FASN_p.P636Q	2020-10-31-kb-70min_FAIMS_3cv_-35_-45_-55--OTIT-SY49-1-5-na-1
MOLT-4	Common Exome only	MUC3A_p.T3202A	2020-10-31-kb-70min_FAIMS_3cv_-35_-45_-55--OTIT-SY49-1-5-na-1
MOLT-4	Common Exome only	MUC3A_p.T3202A	2020-10-31-kb-70min_FAIMS_3cv_-35_-45_-55--OTIT-SY49-1-5-na-1
MOLT-4	Common Exome only	MUC3A_p.T3202A	2020-10-31-kb-70min_FAIMS_3cv_-35_-45_-55--OTIT-SY49-1-5-na-1
MOLT-4	Common Exome only	MUC3A_p.T3202A	2020-10-31-kb-70min_FAIMS_3cv_-35_-45_-55--OTIT-SY49-1-5-na-1
MOLT-4	Common RNA&Exome	NOP14_p.Q716R	2020-10-31-kb-70min_FAIMS_3cv_-35_-45_-55--OTIT-SY49-1-5-na-1
MOLT-4	Common Exome only	TBC1D4_p.A101V	2020-10-31-kb-70min_FAIMS_3cv_-35_-45_-55--OTIT-SY49-1-5-na-1
MOLT-4	Rare RNA&Exome	BLMH_p.I75T	2020-10-31-kb-70min_FAIMS_3cv_-35_-45_-55--OTIT-SY49-1-5-na-1
MOLT-4	Rare RNA&Exome	BLMH_p.I75T	2020-10-31-kb-70min_FAIMS_3cv_-35_-45_-55--OTIT-SY49-1-5-na-1
MOLT-4	Common RNA&Exome	MUT_p.R532H	2020-10-31-kb-70min_FAIMS_3cv_-35_-45_-55--OTIT-SY49-1-5-na-1
MOLT-4	Common RNA&Exome	MUT_p.R532H	2020-10-31-kb-70min_FAIMS_3cv_-35_-45_-55--OTIT-SY49-1-5-na-1
MOLT-4	Common RNA&Exome	ITPR3_p.L2436V	2020-10-31-kb-70min_FAIMS_3cv_-35_-45_-55--OTIT-SY49-1-5-na-1
MOLT-4	Common RNA&Exome	ITPR3_p.L2436V	2020-10-31-kb-70min_FAIMS_3cv_-35_-45_-55--OTIT-SY49-1-5-na-1
MOLT-4	Rare Exome only	TUBB3_p.A18S	2020-10-31-kb-70min_FAIMS_3cv_-35_-45_-55--OTIT-SY49-1-5-na-1
MOLT-4	Rare RNA&Exome	SAR1B_p.K182R	2020-10-31-kb-70min_FAIMS_3cv_-35_-45_-55--OTIT-SY49-1-5-na-1
MOLT-4	Rare RNA&Exome	CAPZB_p.I144F	2020-10-31-kb-70min_FAIMS_3cv_-35_-45_-55--OTIT-SY49-1-5-na-1
MOLT-4	Rare RNA&Exome	EHD1_p.L158M	2020-10-31-kb-70min_FAIMS_3cv_-35_-45_-55--OTIT-SY49-1-5-na-1
MOLT-4	Rare RNA&Exome	PSME1_p.C106Y	2020-10-31-kb-70min_FAIMS_3cv_-35_-45_-55--OTIT-SY49-1-5-na-1
MOLT-4	Common Exome only	VAV1_p.T739M	2020-10-31-kb-70min_FAIMS_3cv_-35_-45_-55--OTIT-SY49-1-5-na-1
MOLT-4	Common RNA&Exome	C12orf10_p.T349I	2020-10-31-kb-70min_FAIMS_3cv_-35_-45_-55--OTIT-SY49-1-5-na-1
MOLT-4	Common RNA&Exome	C12orf10_p.H353R	2020-10-31-kb-70min_FAIMS_3cv_-35_-45_-55--OTIT-SY49-1-5-na-1
MOLT-4	Rare RNA&Exome	SAE1_p.R83C	2020-10-31-kb-70min_FAIMS_3cv_-35_-45_-55--OTIT-SY49-1-5-na-1
MOLT-4	Common RNA&Exome	AKR1A1_p.N52S	2020-10-31-kb-70min_FAIMS_3cv_-35_-45_-55--OTIT-SY49-1-5-na-1
MOLT-4	Common RNA&Exome	MMS19_p.G790D	2020-10-31-kb-70min_FAIMS_3cv_-35_-45_-55--OTIT-SY49-1-5-na-1
MOLT-4	Rare RNA&Exome	PPP1CA_p.D203N	2020-10-31-kb-70min_FAIMS_3cv_-35_-45_-55--OTIT-SY49-1-5-na-1
MOLT-4	Rare RNA&Exome	PSME1_p.C106Y	2020-10-31-kb-70min_FAIMS_3cv_-35_-45_-55--OTIT-SY49-1-5-na-1
MOLT-4	Rare RNA&Exome	ATG4B_p.L354Q	2020-10-31-kb-70min_FAIMS_3cv_-35_-45_-55--OTIT-SY49-1-5-na-1
MOLT-4	Common Exome only	NUBP1_p.P39A	2020-10-31-kb-70min_FAIMS_3cv_-35_-45_-55--OTIT-SY49-1-5-na-1
MOLT-4	Common RNA&Exome	CIZ1_p.V638M	2020-10-31-kb-70min_FAIMS_3cv_-35_-45_-55--OTIT-SY49-1-5-na-1
MOLT-4	Rare RNA&Exome	YWHAG_p.V181F	2020-10-31-kb-70min_FAIMS_3cv_-35_-45_-55--OTIT-SY49-1-5-na-1
MOLT-4	Common RNA&Exome	PRKDC_p.R2899C	2020-10-31-kb-70min_FAIMS_3cv_-35_-45_-55--OTIT-SY49-1-5-na-1
MOLT-4	Common RNA&Exome	B3GLCT_p.E370K	2020-10-31-kb-70min_FAIMS_3cv_-35_-45_-55--OTIT-SY49-1-5-na-1
MOLT-4	Common RNA&Exome	NUP210_p.A755V	2020-10-31-kb-70min_FAIMS_3cv_-35_-45_-55--OTIT-SY49-1-5-na-1
MOLT-4	Rare Exome only	CTCF_p.R320C	2020-10-31-kb-70min_FAIMS_3cv_-35_-45_-55--OTIT-SY49-1-5-na-1
MOLT-4	Rare RNA&Exome	LMAN2_p.R218C	2020-10-31-kb-70min_FAIMS_3cv_-35_-45_-55--OTIT-SY49-1-5-na-1
MOLT-4	Rare RNA&Exome	HMGB1_p.R110C	2020-10-31-kb-70min_FAIMS_3cv_-35_-45_-55--OTIT-SY49-1-5-na-1
MOLT-4	Rare RNA&Exome	HMGB1_p.R110C	2020-10-31-kb-70min_FAIMS_3cv_-35_-45_-55--OTIT-SY49-1-5-na-1
MOLT-4	Common RNA&Exome	UBASH3B_p.A68T	2020-10-31-kb-70min_FAIMS_3cv_-35_-45_-55--OTIT-SY49-1-5-na-1
MOLT-4	Rare RNA&Exome	EIF3D_p.A253V	2020-10-31-kb-70min_FAIMS_3cv_-35_-45_-55--OTIT-SY49-1-5-na-1
MOLT-4	Rare RNA&Exome	PFKL_p.D168N	2020-10-31-kb-70min_FAIMS_3cv_-35_-45_-55--OTIT-SY49-1-5-na-1
MOLT-4	Rare RNA&Exome	TRIM28_p.R718P	2020-10-31-kb-70min_FAIMS_3cv_-35_-45_-55--OTIT-SY49-1-5-na-1
MOLT-4	Rare RNA&Exome	TRIM28_p.R718P	2020-10-31-kb-70min_FAIMS_3cv_-35_-45_-55--OTIT-SY49-1-5-na-1
MOLT-4	Common RNA&Exome	DNTT_p.R112G	2020-10-31-kb-70min_FAIMS_3cv_-35_-45_-55--OTIT-SY49-1-5-na-1
MOLT-4	Rare RNA&Exome	DYNC1H1_p.F2662L	2020-10-31-kb-70min_FAIMS_3cv_-35_-45_-55--OTIT-SY49-1-5-na-1
MOLT-4	Common Exome only	HLA-A_p.K292E	2020-10-31-kb-70min_FAIMS_3cv_-35_-45_-55--OTIT-SY49-1-5-na-1
MOLT-4	Rare RNA&Exome	DNMT1_p.V1344A	2020-11-01-kb-70min_FAIMS_3cv_-35_-45_-55--OTIT-SY49-1-6-na-rerun-1
MOLT-4	Rare RNA&Exome	EIF5A_p.R26H	2020-11-01-kb-70min_FAIMS_3cv_-35_-45_-55--OTIT-SY49-1-6-na-rerun-1
MOLT-4	Rare RNA&Exome	DNAJC7_p.R191H	2020-11-01-kb-70min_FAIMS_3cv_-35_-45_-55--OTIT-SY49-1-6-na-rerun-1
MOLT-4	Common RNA&Exome	USP5_p.D544N	2020-11-01-kb-70min_FAIMS_3cv_-35_-45_-55--OTIT-SY49-1-6-na-rerun-1
MOLT-4	Rare RNA&Exome	ILF3_p.R537C	2020-11-01-kb-70min_FAIMS_3cv_-35_-45_-55--OTIT-SY49-1-6-na-rerun-1
MOLT-4	Common Exome only	GSTP1_p.A114V	2020-11-01-kb-70min_FAIMS_3cv_-35_-45_-55--OTIT-SY49-1-6-na-rerun-1
MOLT-4	Common RNA&Exome	GSTP1_p.I105V	2020-11-01-kb-70min_FAIMS_3cv_-35_-45_-55--OTIT-SY49-1-6-na-rerun-1
MOLT-4	Common RNA&Exome	ME2_p.G450E	2020-11-01-kb-70min_FAIMS_3cv_-35_-45_-55--OTIT-SY49-1-6-na-rerun-1
MOLT-4	Rare RNA&Exome	ACTB_p.E259A	2020-11-01-kb-70min_FAIMS_3cv_-35_-45_-55--OTIT-SY49-1-6-na-rerun-1
MOLT-4	Rare RNA&Exome	ACTB_p.E259A	2020-11-01-kb-70min_FAIMS_3cv_-35_-45_-55--OTIT-SY49-1-6-na-rerun-1
MOLT-4	Rare Exome only	PRKDC_p.G1789C	2020-11-01-kb-70min_FAIMS_3cv_-35_-45_-55--OTIT-SY49-1-6-na-rerun-1
MOLT-4	Rare Exome only	PRKDC_p.G1789C	2020-11-01-kb-70min_FAIMS_3cv_-35_-45_-55--OTIT-SY49-1-6-na-rerun-1
MOLT-4	Common Exome only	TBC1D4_p.A101V	2020-11-01-kb-70min_FAIMS_3cv_-35_-45_-55--OTIT-SY49-1-6-na-rerun-1
MOLT-4	Rare RNA&Exome	BLMH_p.I75T	2020-11-01-kb-70min_FAIMS_3cv_-35_-45_-55--OTIT-SY49-1-6-na-rerun-1
MOLT-4	Rare RNA&Exome	BLMH_p.I75T	2020-11-01-kb-70min_FAIMS_3cv_-35_-45_-55--OTIT-SY49-1-6-na-rerun-1
MOLT-4	Rare RNA&Exome	TPR_p.R79W	2020-11-01-kb-70min_FAIMS_3cv_-35_-45_-55--OTIT-SY49-1-6-na-rerun-1
MOLT-4	Rare RNA&Exome	SAR1B_p.K182R	2020-11-01-kb-70min_FAIMS_3cv_-35_-45_-55--OTIT-SY49-1-6-na-rerun-1
MOLT-4	Rare RNA&Exome	TMPO_p.V326I	2020-11-01-kb-70min_FAIMS_3cv_-35_-45_-55--OTIT-SY49-1-6-na-rerun-1
MOLT-4	Rare RNA&Exome	EHD1_p.L158M	2020-11-01-kb-70min_FAIMS_3cv_-35_-45_-55--OTIT-SY49-1-6-na-rerun-1
MOLT-4	Rare RNA&Exome	PSME1_p.C106Y	2020-11-01-kb-70min_FAIMS_3cv_-35_-45_-55--OTIT-SY49-1-6-na-rerun-1
MOLT-4	Common RNA&Exome	C12orf10_p.T349I	2020-11-01-kb-70min_FAIMS_3cv_-35_-45_-55--OTIT-SY49-1-6-na-rerun-1
MOLT-4	Common RNA&Exome	C12orf10_p.H353R	2020-11-01-kb-70min_FAIMS_3cv_-35_-45_-55--OTIT-SY49-1-6-na-rerun-1
MOLT-4	Rare RNA&Exome	SAE1_p.R83C	2020-11-01-kb-70min_FAIMS_3cv_-35_-45_-55--OTIT-SY49-1-6-na-rerun-1
MOLT-4	Common RNA&Exome	C12orf29_p.V238L	2020-11-01-kb-70min_FAIMS_3cv_-35_-45_-55--OTIT-SY49-1-6-na-rerun-1
MOLT-4	Common RNA&Exome	C12orf29_p.V238L	2020-11-01-kb-70min_FAIMS_3cv_-35_-45_-55--OTIT-SY49-1-6-na-rerun-1
MOLT-4	Common RNA&Exome	MMS19_p.G790D	2020-11-01-kb-70min_FAIMS_3cv_-35_-45_-55--OTIT-SY49-1-6-na-rerun-1
MOLT-4	Rare RNA&Exome	PSME1_p.C106Y	2020-11-01-kb-70min_FAIMS_3cv_-35_-45_-55--OTIT-SY49-1-6-na-rerun-1
MOLT-4	Common RNA&Exome	TBC1D4_p.V1275A	2020-11-01-kb-70min_FAIMS_3cv_-35_-45_-55--OTIT-SY49-1-6-na-rerun-1
MOLT-4	Common Exome only	NUBP1_p.P39A	2020-11-01-kb-70min_FAIMS_3cv_-35_-45_-55--OTIT-SY49-1-6-na-rerun-1
MOLT-4	Common RNA&Exome	CIZ1_p.V638M	2020-11-01-kb-70min_FAIMS_3cv_-35_-45_-55--OTIT-SY49-1-6-na-rerun-1
MOLT-4	Rare RNA&Exome	YWHAG_p.V181F	2020-11-01-kb-70min_FAIMS_3cv_-35_-45_-55--OTIT-SY49-1-6-na-rerun-1
MOLT-4	Common RNA&Exome	PRKDC_p.R2899C	2020-11-01-kb-70min_FAIMS_3cv_-35_-45_-55--OTIT-SY49-1-6-na-rerun-1
MOLT-4	Common RNA&Exome	B3GLCT_p.E370K	2020-11-01-kb-70min_FAIMS_3cv_-35_-45_-55--OTIT-SY49-1-6-na-rerun-1
MOLT-4	Common RNA&Exome	CWF19L1_p.R523H	2020-11-01-kb-70min_FAIMS_3cv_-35_-45_-55--OTIT-SY49-1-6-na-rerun-1
MOLT-4	Rare RNA&Exome	HMGB1_p.R110C	2020-11-01-kb-70min_FAIMS_3cv_-35_-45_-55--OTIT-SY49-1-6-na-rerun-1
MOLT-4	Rare RNA&Exome	HMGB1_p.R110C	2020-11-01-kb-70min_FAIMS_3cv_-35_-45_-55--OTIT-SY49-1-6-na-rerun-1
MOLT-4	Common Exome only	MS4A15_p.L47R	2020-11-01-kb-70min_FAIMS_3cv_-35_-45_-55--OTIT-SY49-1-6-na-rerun-1
MOLT-4	Common Exome only	MS4A15_p.L47R	2020-11-01-kb-70min_FAIMS_3cv_-35_-45_-55--OTIT-SY49-1-6-na-rerun-1
MOLT-4	Rare RNA&Exome	TRIM28_p.R718P	2020-11-01-kb-70min_FAIMS_3cv_-35_-45_-55--OTIT-SY49-1-6-na-rerun-1
MOLT-4	Rare RNA&Exome	TRIM28_p.R718P	2020-11-01-kb-70min_FAIMS_3cv_-35_-45_-55--OTIT-SY49-1-6-na-rerun-1
MOLT-4	Common RNA&Exome	DNTT_p.R112G	2020-11-01-kb-70min_FAIMS_3cv_-35_-45_-55--OTIT-SY49-1-6-na-rerun-1
MOLT-4	Common RNA&Exome	CPOX_p.V294I	2020-11-01-kb-70min_FAIMS_3cv_-35_-45_-55--OTIT-SY49-1-6-na-rerun-1

[truncated: 57 more sheets: 4D, 5B, 5C, 5D, 6C, 6D, 6E, 6F, 6I, LI, 7B, 7D, 7E, 7F, 7G-I, 8C, 8D, 8E, 8F, 8G …]
